# Supplementary material for: Triepoxide formation by a flavin-dependent monooxygenase in monensin biosynthesis
Source: Nat Commun. 2023 Oct 7;14:6273. doi: 10.1038/s41467-023-41889-0 (PMC10560226; doi:10.1038/s41467-023-41889-0)
Supplement: Supplementary file 3 — Source data file [file 41467_2023_41889_MOESM3_ESM.zip]

Archive with 10 entries (10 files):
- Source-data-file for Fig_5e.txt
- __MACOSX/._Source-data-file for Fig_5e.txt
- Source-data-file for Fig 2, 8, S5, S7, S8, S9, S11.xlsx
- __MACOSX/._Source-data-file for Fig 2, 8, S5, S7, S8, S9, S11.xlsx
- Source-data-file for Fig_5b.txt
- __MACOSX/._Source-data-file for Fig_5b.txt
- Source-data-file for Fig_5c.txt
- __MACOSX/._Source-data-file for Fig_5c.txt
- Source-data-file for Fig_5d.txt
- __MACOSX/._Source-data-file for Fig_5d.txt
