# Supplementary material for: Triepoxide formation by a flavin-dependent monooxygenase in monensin biosynthesis
Source: Nat Commun. 2023 Oct 7;14:6273. doi: 10.1038/s41467-023-41889-0 (PMC10560226; doi:10.1038/s41467-023-41889-0)
Supplement: Supplementary file 3 — Source data file [file 41467_2023_41889_MOESM3_ESM.zip › Source-data-file for Fig_5e.txt]

$ITC
$ 20 
$NOT
$ 25 
$ 60 
$ 750 
$ 10 
$ 2 
$ADCGainCode:  0 
$False,True,True
$ 0.5 , 1 , 150 , 5 
$ 2 , 4 , 150 , 5 
$ 2 , 4 , 150 , 5 
$ 2 , 4 , 150 , 5 
$ 2 , 4 , 150 , 5 
$ 2 , 4 , 150 , 5 
$ 2 , 4 , 150 , 5 
$ 2 , 4 , 150 , 5 
$ 2 , 4 , 150 , 5 
$ 2 , 4 , 150 , 5 
$ 2 , 4 , 150 , 5 
$ 2 , 4 , 150 , 5 
$ 2 , 4 , 150 , 5 
$ 2 , 4 , 150 , 5 
$ 2 , 4 , 150 , 5 
$ 2 , 4 , 150 , 5 
$ 2 , 4 , 150 , 5 
$ 2 , 4 , 150 , 5 
$ 2 , 4 , 150 , 5 
$ 2 , 4 , 150 , 5 
# 0 
# 1 
# 0.1 
# 0.2087 
# 25 
# 3.7758 
# 8.53 
?
% ITC200_MAL1123618
% 0.2087 
% 3.7758 
%-0.449716 , 29.62721 
% 0.074021 , 29.38818 
% 0.8333333 
% 168140 , 168160 
% 0.25 , 81 
%-0.001049 ,-0.033958 
%-20 , 8 
% 0 , 0 
% 0 
% 128000       127579 
% 43.1 
% 500 , 750 , 1000 , 750 
% 0.04257 ,-0.00249 , 0.000047734 ,-0.000000435026 , 0.00000000201917 
% ITC200 Ver: 1.26.4
@0
5.00,11.54978,25.107172,-0.000423,25.030107,-7.2603,-0.318,11.54978,0.00000
6.00,11.54938,25.107289,-0.000421,25.030161,-7.2592,-0.318,11.54938,0.00000
7.00,11.54986,25.107357,-0.000422,25.030172,-7.2581,-0.318,11.54986,0.00000
8.00,11.55258,25.107446,-0.000423,25.030158,-7.2569,-0.317,11.55258,0.00000
9.00,11.55605,25.107516,-0.000425,25.030134,-7.2558,-0.317,11.55605,0.00000
10.00,11.55989,25.107615,-0.000425,25.030126,-7.2547,-0.316,11.55989,0.00000
11.00,11.55993,25.107740,-0.000426,25.030146,-7.2535,-0.316,11.55993,0.00000
12.00,11.56037,25.107898,-0.000425,25.030182,-7.2524,-0.316,11.56037,0.00000
13.00,11.56105,25.107999,-0.000428,25.030178,-7.2513,-0.315,11.56105,0.00000
14.00,11.56157,25.108107,-0.000427,25.030134,-7.2502,-0.315,11.56157,0.00000
15.00,11.56126,25.108239,-0.000424,25.030105,-7.2491,-0.314,11.56126,0.00000
16.00,11.56277,25.108392,-0.000427,25.030109,-7.2480,-0.314,11.56277,0.00000
17.00,11.56247,25.108494,-0.000430,25.030111,-7.2469,-0.313,11.56247,0.00000
18.00,11.56099,25.108531,-0.000429,25.030117,-7.2458,-0.313,11.56099,0.00000
19.00,11.55736,25.108593,-0.000429,25.030165,-7.2447,-0.312,11.55736,0.00000
20.00,11.55422,25.108646,-0.000427,25.030158,-7.2437,-0.312,11.55422,0.00000
21.00,11.55218,25.108711,-0.000424,25.030123,-7.2426,-0.312,11.55218,0.00000
22.00,11.55152,25.108767,-0.000422,25.030101,-7.2415,-0.311,11.55152,0.00000
23.00,11.55005,25.108904,-0.000420,25.030075,-7.2404,-0.311,11.55005,0.00000
24.00,11.54959,25.109084,-0.000417,25.030063,-7.2393,-0.311,11.54959,0.00000
25.00,11.54871,25.109235,-0.000418,25.030104,-7.2382,-0.310,11.54871,0.00000
26.00,11.54660,25.109336,-0.000416,25.030110,-7.2371,-0.310,11.54660,0.00000
27.00,11.54524,25.109526,-0.000416,25.030131,-7.2360,-0.309,11.54524,0.00000
28.00,11.54624,25.109665,-0.000414,25.030194,-7.2350,-0.309,11.54624,0.00000
29.00,11.54746,25.109761,-0.000416,25.030211,-7.2339,-0.309,11.54746,0.00000
30.00,11.54799,25.109904,-0.000417,25.030246,-7.2328,-0.308,11.54799,0.00000
31.00,11.55071,25.110012,-0.000419,25.030247,-7.2317,-0.308,11.55071,0.00000
32.00,11.55201,25.110094,-0.000420,25.030279,-7.2306,-0.307,11.55201,0.00000
33.00,11.55193,25.110145,-0.000421,25.030215,-7.2295,-0.307,11.55193,0.00000
34.00,11.55101,25.110229,-0.000419,25.030188,-7.2284,-0.307,11.55101,0.00000
35.00,11.55050,25.110268,-0.000420,25.030121,-7.2273,-0.306,11.55050,0.00000
36.00,11.54901,25.110323,-0.000419,25.030124,-7.2263,-0.306,11.54901,0.00000
37.00,11.54882,25.110342,-0.000416,25.030017,-7.2252,-0.306,11.54882,0.00000
38.00,11.54860,25.110497,-0.000419,25.030083,-7.2241,-0.305,11.54860,0.00000
39.00,11.54899,25.110582,-0.000423,25.030078,-7.2230,-0.305,11.54899,0.00000
40.00,11.54924,25.110700,-0.000425,25.030083,-7.2220,-0.304,11.54924,0.00000
41.00,11.55001,25.110834,-0.000427,25.030078,-7.2209,-0.304,11.55001,0.00000
42.00,11.54899,25.110965,-0.000427,25.030107,-7.2199,-0.303,11.54899,0.00000
43.00,11.54970,25.110960,-0.000424,25.029969,-7.2189,-0.303,11.54970,0.00000
44.00,11.54976,25.111047,-0.000425,25.029934,-7.2179,-0.303,11.54976,0.00000
45.00,11.55019,25.111164,-0.000424,25.029947,-7.2168,-0.302,11.55019,0.00000
46.00,11.54845,25.111244,-0.000423,25.029939,-7.2158,-0.302,11.54845,0.00000
47.00,11.54822,25.111411,-0.000424,25.029956,-7.2147,-0.302,11.54822,0.00000
48.00,11.54783,25.111604,-0.000426,25.030036,-7.2136,-0.301,11.54783,0.00000
49.00,11.54675,25.111744,-0.000422,25.030127,-7.2125,-0.301,11.54675,0.00000
50.00,11.54587,25.111838,-0.000419,25.030174,-7.2114,-0.300,11.54587,0.00000
51.00,11.54492,25.111933,-0.000420,25.030200,-7.2104,-0.300,11.54492,0.00000
52.00,11.54306,25.112014,-0.000420,25.030249,-7.2093,-0.300,11.54306,0.00000
53.00,11.54112,25.112154,-0.000419,25.030294,-7.2082,-0.299,11.54112,0.00000
54.00,11.54141,25.112283,-0.000419,25.030291,-7.2072,-0.299,11.54141,0.00000
55.00,11.54214,25.112359,-0.000423,25.030277,-7.2062,-0.298,11.54214,0.00000
56.00,11.54370,25.112522,-0.000422,25.030315,-7.2052,-0.298,11.54370,0.00000
57.00,11.54473,25.112591,-0.000420,25.030244,-7.2041,-0.298,11.54473,0.00000
58.00,11.54332,25.112611,-0.000419,25.030170,-7.2031,-0.297,11.54332,0.00000
59.00,11.54240,25.112688,-0.000419,25.030147,-7.2021,-0.297,11.54240,0.00000
60.00,11.53975,25.112876,-0.000417,25.030137,-7.2011,-0.296,11.53975,0.00000
@1,0.5000,1.0, 60.0930000000008 
61.00,11.53826,25.112963,-0.000415,25.030086,-7.2001,-0.296,11.53826,0.00000
62.00,11.53303,25.113114,-0.000417,25.030104,-7.1990,-0.296,11.53303,0.00000
63.00,11.51902,25.113274,-0.000418,25.030176,-7.1979,-0.295,11.51902,0.00000
64.00,11.49343,25.113302,-0.000417,25.030128,-7.1969,-0.295,11.49343,0.00000
65.00,11.46820,25.113313,-0.000416,25.030086,-7.1959,-0.294,11.46820,0.00000
66.00,11.44363,25.113385,-0.000416,25.030062,-7.1948,-0.294,11.44363,0.00000
67.00,11.42851,25.113516,-0.000418,25.030126,-7.1938,-0.294,11.42851,0.00000
68.00,11.42905,25.113618,-0.000420,25.030119,-7.1928,-0.293,11.42905,0.00000
69.00,11.44407,25.113818,-0.000422,25.030143,-7.1917,-0.293,11.44407,0.00000
70.00,11.46375,25.113948,-0.000424,25.030156,-7.1906,-0.292,11.46375,0.00000
71.00,11.48342,25.114080,-0.000425,25.030181,-7.1896,-0.292,11.48342,0.00000
72.00,11.50100,25.114078,-0.000424,25.030089,-7.1886,-0.292,11.50100,0.00000
73.00,11.51404,25.114125,-0.000421,25.030045,-7.1876,-0.291,11.51404,0.00000
74.00,11.52416,25.114193,-0.000421,25.030043,-7.1866,-0.291,11.52416,0.00000
75.00,11.52984,25.114251,-0.000420,25.030024,-7.1856,-0.291,11.52984,0.00000
76.00,11.53379,25.114251,-0.000421,25.029925,-7.1846,-0.290,11.53379,0.00000
77.00,11.53537,25.114420,-0.000420,25.029950,-7.1837,-0.290,11.53537,0.00000
78.00,11.53681,25.114522,-0.000419,25.029941,-7.1827,-0.289,11.53681,0.00000
79.00,11.53857,25.114607,-0.000417,25.029915,-7.1817,-0.289,11.53857,0.00000
80.00,11.53950,25.114750,-0.000414,25.029935,-7.1807,-0.289,11.53950,0.00000
81.00,11.54119,25.114927,-0.000411,25.030011,-7.1797,-0.289,11.54119,0.00000
82.00,11.54221,25.114982,-0.000411,25.030028,-7.1787,-0.288,11.54221,0.00000
83.00,11.54271,25.115129,-0.000415,25.030056,-7.1777,-0.288,11.54271,0.00000
84.00,11.54080,25.115261,-0.000418,25.030106,-7.1767,-0.287,11.54080,0.00000
85.00,11.54085,25.115343,-0.000420,25.030069,-7.1757,-0.287,11.54085,0.00000
86.00,11.54024,25.115433,-0.000424,25.030028,-7.1747,-0.286,11.54024,0.00000
87.00,11.53982,25.115541,-0.000429,25.029972,-7.1737,-0.286,11.53982,0.00000
88.00,11.53972,25.115634,-0.000426,25.029972,-7.1727,-0.285,11.53972,0.00000
89.00,11.53852,25.115679,-0.000422,25.029967,-7.1717,-0.285,11.53852,0.00000
90.00,11.53542,25.115810,-0.000422,25.030014,-7.1707,-0.285,11.53542,0.00000
91.00,11.53295,25.115930,-0.000422,25.030042,-7.1697,-0.285,11.53295,0.00000
92.00,11.53121,25.116057,-0.000420,25.030065,-7.1687,-0.284,11.53121,0.00000
93.00,11.52852,25.116177,-0.000418,25.030026,-7.1676,-0.284,11.52852,0.00000
94.00,11.52857,25.116285,-0.000420,25.029986,-7.1666,-0.283,11.52857,0.00000
95.00,11.53083,25.116374,-0.000422,25.029950,-7.1657,-0.283,11.53083,0.00000
96.00,11.53207,25.116532,-0.000419,25.029973,-7.1647,-0.283,11.53207,0.00000
97.00,11.53307,25.116668,-0.000419,25.029986,-7.1637,-0.282,11.53307,0.00000
98.00,11.53345,25.116740,-0.000420,25.029997,-7.1628,-0.282,11.53345,0.00000
99.00,11.53267,25.116935,-0.000421,25.030047,-7.1618,-0.281,11.53267,0.00000
100.00,11.53067,25.117021,-0.000420,25.030068,-7.1609,-0.281,11.53067,0.00000
101.00,11.52894,25.117012,-0.000419,25.030055,-7.1599,-0.280,11.52894,0.00000
102.00,11.52759,25.117042,-0.000419,25.030077,-7.1590,-0.280,11.52759,0.00000
103.00,11.52742,25.117124,-0.000419,25.030104,-7.1580,-0.280,11.52742,0.00000
104.00,11.52736,25.117169,-0.000418,25.030121,-7.1570,-0.279,11.52736,0.00000
105.00,11.52586,25.117287,-0.000417,25.030161,-7.1561,-0.279,11.52586,0.00000
106.00,11.52534,25.117432,-0.000418,25.030156,-7.1551,-0.279,11.52534,0.00000
107.00,11.52288,25.117597,-0.000418,25.030205,-7.1541,-0.278,11.52288,0.00000
108.00,11.51912,25.117719,-0.000416,25.030205,-7.1531,-0.278,11.51912,0.00000
109.00,11.51697,25.117815,-0.000415,25.030153,-7.1521,-0.278,11.51697,0.00000
110.00,11.51625,25.117866,-0.000411,25.030100,-7.1511,-0.277,11.51625,0.00000
111.00,11.51481,25.117992,-0.000412,25.030069,-7.1500,-0.277,11.51481,0.00000
112.00,11.51470,25.118069,-0.000411,25.029986,-7.1491,-0.277,11.51470,0.00000
113.00,11.51556,25.118136,-0.000416,25.029932,-7.1481,-0.276,11.51556,0.00000
114.00,11.51740,25.118219,-0.000422,25.029915,-7.1471,-0.275,11.51740,0.00000
115.00,11.51777,25.118360,-0.000428,25.029932,-7.1461,-0.275,11.51777,0.00000
116.00,11.51834,25.118427,-0.000426,25.029939,-7.1451,-0.274,11.51834,0.00000
117.00,11.51910,25.118592,-0.000421,25.029992,-7.1442,-0.274,11.51910,0.00000
118.00,11.52019,25.118744,-0.000414,25.030021,-7.1432,-0.274,11.52019,0.00000
119.00,11.51849,25.118904,-0.000409,25.030096,-7.1423,-0.274,11.51849,0.00000
120.00,11.51849,25.119063,-0.000408,25.030151,-7.1413,-0.274,11.51849,0.00000
121.00,11.51802,25.119168,-0.000410,25.030197,-7.1403,-0.273,11.51802,0.00000
122.00,11.51655,25.119184,-0.000412,25.030153,-7.1394,-0.273,11.51655,0.00000
123.00,11.51551,25.119266,-0.000414,25.030161,-7.1384,-0.272,11.51551,0.00000
124.00,11.51568,25.119343,-0.000414,25.030117,-7.1374,-0.272,11.51568,0.00000
125.00,11.51455,25.119454,-0.000413,25.030090,-7.1365,-0.272,11.51455,0.00000
126.00,11.51451,25.119567,-0.000411,25.030047,-7.1355,-0.271,11.51451,0.00000
127.00,11.51522,25.119704,-0.000411,25.030063,-7.1345,-0.271,11.51522,0.00000
128.00,11.51501,25.119833,-0.000412,25.030077,-7.1336,-0.271,11.51501,0.00000
129.00,11.51389,25.119967,-0.000412,25.030096,-7.1326,-0.270,11.51389,0.00000
130.00,11.51314,25.120016,-0.000413,25.030097,-7.1316,-0.270,11.51314,0.00000
131.00,11.51127,25.120098,-0.000414,25.030111,-7.1307,-0.269,11.51127,0.00000
132.00,11.50906,25.120168,-0.000415,25.030100,-7.1297,-0.269,11.50906,0.00000
133.00,11.50752,25.120220,-0.000414,25.030072,-7.1288,-0.269,11.50752,0.00000
134.00,11.50707,25.120279,-0.000417,25.030097,-7.1278,-0.268,11.50707,0.00000
135.00,11.50830,25.120284,-0.000418,25.030049,-7.1269,-0.268,11.50830,0.00000
136.00,11.50968,25.120357,-0.000417,25.030034,-7.1260,-0.267,11.50968,0.00000
137.00,11.51216,25.120418,-0.000416,25.030029,-7.1251,-0.267,11.51216,0.00000
138.00,11.51355,25.120527,-0.000415,25.030069,-7.1241,-0.267,11.51355,0.00000
139.00,11.51413,25.120596,-0.000414,25.029994,-7.1232,-0.266,11.51413,0.00000
140.00,11.51254,25.120724,-0.000412,25.029990,-7.1223,-0.266,11.51254,0.00000
141.00,11.51110,25.120807,-0.000411,25.029965,-7.1213,-0.266,11.51110,0.00000
142.00,11.50818,25.120938,-0.000411,25.029989,-7.1204,-0.265,11.50818,0.00000
143.00,11.50622,25.121051,-0.000410,25.029988,-7.1195,-0.265,11.50622,0.00000
144.00,11.50395,25.121181,-0.000407,25.030021,-7.1186,-0.265,11.50395,0.00000
145.00,11.50421,25.121318,-0.000406,25.030025,-7.1176,-0.264,11.50421,0.00000
146.00,11.50475,25.121507,-0.000403,25.030054,-7.1167,-0.264,11.50475,0.00000
147.00,11.50623,25.121632,-0.000403,25.030069,-7.1157,-0.264,11.50623,0.00000
148.00,11.50641,25.121725,-0.000407,25.030018,-7.1148,-0.263,11.50641,0.00000
149.00,11.50620,25.121815,-0.000412,25.029968,-7.1138,-0.263,11.50620,0.00000
150.00,11.50362,25.121943,-0.000415,25.029962,-7.1128,-0.262,11.50362,0.00000
151.00,11.50254,25.122018,-0.000418,25.029979,-7.1119,-0.262,11.50254,0.00000
152.00,11.50111,25.122098,-0.000417,25.029904,-7.1109,-0.261,11.50111,0.00000
153.00,11.50115,25.122241,-0.000413,25.029949,-7.1099,-0.261,11.50115,0.00000
154.00,11.50245,25.122331,-0.000411,25.029949,-7.1090,-0.261,11.50245,0.00000
155.00,11.50457,25.122434,-0.000410,25.029973,-7.1080,-0.261,11.50457,0.00000
156.00,11.50510,25.122582,-0.000412,25.030048,-7.1071,-0.260,11.50510,0.00000
157.00,11.50596,25.122711,-0.000414,25.030100,-7.1061,-0.260,11.50596,0.00000
158.00,11.50672,25.122754,-0.000415,25.030117,-7.1052,-0.259,11.50672,0.00000
159.00,11.50679,25.122846,-0.000415,25.030207,-7.1043,-0.259,11.50679,0.00000
160.00,11.50605,25.122923,-0.000413,25.030211,-7.1033,-0.259,11.50605,0.00000
161.00,11.50477,25.122970,-0.000410,25.030146,-7.1023,-0.258,11.50477,0.00000
162.00,11.50346,25.123078,-0.000410,25.030156,-7.1014,-0.258,11.50346,0.00000
163.00,11.50175,25.123204,-0.000409,25.030128,-7.1005,-0.257,11.50175,0.00000
164.00,11.49971,25.123376,-0.000409,25.030084,-7.0995,-0.257,11.49971,0.00000
165.00,11.49836,25.123517,-0.000411,25.030064,-7.0986,-0.257,11.49836,0.00000
166.00,11.49827,25.123634,-0.000409,25.030051,-7.0976,-0.256,11.49827,0.00000
167.00,11.49873,25.123716,-0.000410,25.030029,-7.0966,-0.256,11.49873,0.00000
168.00,11.49864,25.123858,-0.000409,25.030042,-7.0957,-0.256,11.49864,0.00000
169.00,11.49862,25.123998,-0.000404,25.030115,-7.0947,-0.256,11.49862,0.00000
170.00,11.49796,25.124101,-0.000399,25.030157,-7.0938,-0.255,11.49796,0.00000
171.00,11.49519,25.124252,-0.000400,25.030222,-7.0928,-0.255,11.49519,0.00000
172.00,11.49266,25.124361,-0.000399,25.030240,-7.0919,-0.255,11.49266,0.00000
173.00,11.49161,25.124452,-0.000398,25.030245,-7.0909,-0.254,11.49161,0.00000
174.00,11.49219,25.124452,-0.000401,25.030131,-7.0900,-0.254,11.49219,0.00000
175.00,11.49336,25.124549,-0.000405,25.030136,-7.0891,-0.253,11.49336,0.00000
176.00,11.49712,25.124611,-0.000407,25.030057,-7.0882,-0.253,11.49712,0.00000
177.00,11.49959,25.124748,-0.000408,25.030062,-7.0873,-0.253,11.49959,0.00000
178.00,11.50095,25.124848,-0.000409,25.030039,-7.0864,-0.252,11.50095,0.00000
179.00,11.50046,25.124953,-0.000413,25.030029,-7.0854,-0.252,11.50046,0.00000
180.00,11.50065,25.125124,-0.000415,25.030035,-7.0845,-0.251,11.50065,0.00000
181.00,11.49843,25.125211,-0.000414,25.030052,-7.0836,-0.251,11.49843,0.00000
182.00,11.49795,25.125288,-0.000414,25.030060,-7.0827,-0.250,11.49795,0.00000
183.00,11.49747,25.125345,-0.000413,25.030027,-7.0818,-0.250,11.49747,0.00000
184.00,11.49682,25.125474,-0.000409,25.030078,-7.0809,-0.250,11.49682,0.00000
185.00,11.49728,25.125506,-0.000406,25.030072,-7.0800,-0.250,11.49728,0.00000
186.00,11.49808,25.125643,-0.000406,25.030113,-7.0790,-0.249,11.49808,0.00000
187.00,11.49681,25.125771,-0.000403,25.030146,-7.0781,-0.249,11.49681,0.00000
188.00,11.49664,25.125875,-0.000405,25.030175,-7.0772,-0.249,11.49664,0.00000
189.00,11.49720,25.125962,-0.000405,25.030169,-7.0762,-0.248,11.49720,0.00000
190.00,11.49439,25.126050,-0.000407,25.030117,-7.0752,-0.248,11.49439,0.00000
191.00,11.49290,25.126064,-0.000406,25.030054,-7.0743,-0.247,11.49290,0.00000
192.00,11.49125,25.126128,-0.000409,25.029990,-7.0733,-0.247,11.49125,0.00000
193.00,11.48989,25.126272,-0.000412,25.030014,-7.0724,-0.246,11.48989,0.00000
194.00,11.48806,25.126327,-0.000416,25.029966,-7.0714,-0.246,11.48806,0.00000
195.00,11.48851,25.126424,-0.000420,25.029974,-7.0705,-0.245,11.48851,0.00000
196.00,11.49062,25.126613,-0.000422,25.030025,-7.0696,-0.245,11.49062,0.00000
197.00,11.49254,25.126732,-0.000422,25.030018,-7.0687,-0.244,11.49254,0.00000
198.00,11.49327,25.126825,-0.000421,25.030012,-7.0678,-0.244,11.49327,0.00000
199.00,11.49422,25.126965,-0.000415,25.030058,-7.0669,-0.244,11.49422,0.00000
200.00,11.49462,25.127049,-0.000411,25.030074,-7.0660,-0.244,11.49462,0.00000
201.00,11.49218,25.127126,-0.000408,25.030090,-7.0651,-0.243,11.49218,0.00000
202.00,11.49094,25.127186,-0.000407,25.030081,-7.0642,-0.243,11.49094,0.00000
203.00,11.48995,25.127285,-0.000408,25.030096,-7.0633,-0.243,11.48995,0.00000
204.00,11.48920,25.127390,-0.000407,25.030088,-7.0624,-0.242,11.48920,0.00000
205.00,11.48874,25.127560,-0.000407,25.030134,-7.0615,-0.242,11.48874,0.00000
206.00,11.48766,25.127708,-0.000406,25.030174,-7.0606,-0.242,11.48766,0.00000
207.00,11.48663,25.127838,-0.000408,25.030193,-7.0597,-0.241,11.48663,0.00000
208.00,11.48714,25.127988,-0.000405,25.030204,-7.0588,-0.241,11.48714,0.00000
209.00,11.48563,25.128119,-0.000408,25.030231,-7.0578,-0.240,11.48563,0.00000
210.00,11.48419,25.128192,-0.000410,25.030214,-7.0569,-0.240,11.48419,0.00000
@2,2.0000,4.0, 210.086000000003 
211.00,11.48292,25.128170,-0.000412,25.030136,-7.0560,-0.240,11.48292,0.00000
212.00,11.47695,25.128232,-0.000411,25.030139,-7.0551,-0.239,11.47695,0.00000
213.00,11.44183,25.128228,-0.000409,25.030067,-7.0542,-0.239,11.44183,0.00000
214.00,11.36654,25.128300,-0.000413,25.030086,-7.0534,-0.239,11.36654,0.00000
215.00,11.25236,25.128359,-0.000413,25.030123,-7.0525,-0.238,11.25236,0.00000
216.00,11.11198,25.128474,-0.000412,25.030129,-7.0516,-0.238,11.11198,0.00000
217.00,10.98211,25.128566,-0.000413,25.030139,-7.0507,-0.237,10.98211,0.00000
218.00,10.90043,25.128703,-0.000412,25.030175,-7.0499,-0.237,10.90043,0.00000
219.00,10.88660,25.128839,-0.000407,25.030149,-7.0490,-0.237,10.88660,0.00000
220.00,10.93334,25.128940,-0.000405,25.030018,-7.0481,-0.237,10.93334,0.00000
221.00,11.02606,25.129138,-0.000403,25.029987,-7.0472,-0.236,11.02606,0.00000
222.00,11.12874,25.129281,-0.000404,25.029959,-7.0463,-0.236,11.12874,0.00000
223.00,11.22339,25.129338,-0.000405,25.029879,-7.0454,-0.235,11.22339,0.00000
224.00,11.30248,25.129448,-0.000403,25.029912,-7.0445,-0.235,11.30248,0.00000
225.00,11.36620,25.129582,-0.000403,25.030016,-7.0436,-0.235,11.36620,0.00000
226.00,11.41419,25.129693,-0.000402,25.030089,-7.0427,-0.234,11.41419,0.00000
227.00,11.44962,25.129779,-0.000399,25.030120,-7.0418,-0.234,11.44962,0.00000
228.00,11.47617,25.129872,-0.000401,25.030175,-7.0409,-0.234,11.47617,0.00000
229.00,11.49444,25.129921,-0.000403,25.030162,-7.0400,-0.233,11.49444,0.00000
230.00,11.50847,25.129996,-0.000405,25.030143,-7.0391,-0.233,11.50847,0.00000
231.00,11.52034,25.130018,-0.000408,25.030112,-7.0382,-0.232,11.52034,0.00000
232.00,11.52824,25.130035,-0.000409,25.030085,-7.0373,-0.232,11.52824,0.00000
233.00,11.53118,25.130197,-0.000410,25.030146,-7.0364,-0.231,11.53118,0.00000
234.00,11.53168,25.130285,-0.000408,25.030075,-7.0355,-0.231,11.53168,0.00000
235.00,11.52974,25.130394,-0.000408,25.030055,-7.0346,-0.231,11.52974,0.00000
236.00,11.52518,25.130590,-0.000408,25.030092,-7.0337,-0.230,11.52518,0.00000
237.00,11.51959,25.130843,-0.000410,25.030132,-7.0328,-0.230,11.51959,0.00000
238.00,11.51612,25.130978,-0.000407,25.030085,-7.0319,-0.230,11.51612,0.00000
239.00,11.51201,25.131134,-0.000410,25.030135,-7.0310,-0.229,11.51201,0.00000
240.00,11.50808,25.131204,-0.000407,25.030129,-7.0302,-0.229,11.50808,0.00000
241.00,11.50462,25.131199,-0.000407,25.030061,-7.0293,-0.229,11.50462,0.00000
242.00,11.50302,25.131164,-0.000406,25.030001,-7.0284,-0.228,11.50302,0.00000
243.00,11.49984,25.131196,-0.000406,25.029984,-7.0275,-0.228,11.49984,0.00000
244.00,11.49791,25.131237,-0.000406,25.029946,-7.0266,-0.228,11.49791,0.00000
245.00,11.49600,25.131389,-0.000408,25.029948,-7.0257,-0.227,11.49600,0.00000
246.00,11.49590,25.131469,-0.000408,25.029919,-7.0248,-0.227,11.49590,0.00000
247.00,11.49560,25.131620,-0.000409,25.029966,-7.0240,-0.226,11.49560,0.00000
248.00,11.49367,25.131774,-0.000412,25.029995,-7.0231,-0.226,11.49367,0.00000
249.00,11.49211,25.131900,-0.000412,25.029998,-7.0222,-0.225,11.49211,0.00000
250.00,11.49021,25.131885,-0.000411,25.029925,-7.0213,-0.225,11.49021,0.00000
251.00,11.48744,25.131980,-0.000411,25.029938,-7.0204,-0.225,11.48744,0.00000
252.00,11.48337,25.132037,-0.000409,25.029911,-7.0195,-0.224,11.48337,0.00000
253.00,11.48174,25.132085,-0.000408,25.029895,-7.0186,-0.224,11.48174,0.00000
254.00,11.47974,25.132151,-0.000408,25.029967,-7.0177,-0.224,11.47974,0.00000
255.00,11.48025,25.132317,-0.000410,25.030016,-7.0168,-0.223,11.48025,0.00000
256.00,11.48059,25.132492,-0.000409,25.030102,-7.0160,-0.223,11.48059,0.00000
257.00,11.48211,25.132651,-0.000408,25.030136,-7.0151,-0.223,11.48211,0.00000
258.00,11.48309,25.132773,-0.000408,25.030172,-7.0142,-0.222,11.48309,0.00000
259.00,11.48280,25.132930,-0.000405,25.030174,-7.0133,-0.222,11.48280,0.00000
260.00,11.47991,25.132998,-0.000402,25.030159,-7.0124,-0.222,11.47991,0.00000
261.00,11.47673,25.133025,-0.000405,25.030121,-7.0116,-0.221,11.47673,0.00000
262.00,11.47334,25.133052,-0.000406,25.030076,-7.0107,-0.221,11.47334,0.00000
263.00,11.47065,25.133120,-0.000405,25.030079,-7.0099,-0.220,11.47065,0.00000
264.00,11.46900,25.133135,-0.000403,25.030036,-7.0090,-0.220,11.46900,0.00000
265.00,11.46742,25.133244,-0.000402,25.030084,-7.0082,-0.220,11.46742,0.00000
266.00,11.46683,25.133348,-0.000398,25.030088,-7.0073,-0.220,11.46683,0.00000
267.00,11.46456,25.133543,-0.000395,25.030169,-7.0064,-0.220,11.46456,0.00000
268.00,11.46315,25.133641,-0.000395,25.030115,-7.0056,-0.219,11.46315,0.00000
269.00,11.46332,25.133774,-0.000401,25.030099,-7.0047,-0.219,11.46332,0.00000
270.00,11.46282,25.133874,-0.000402,25.030034,-7.0038,-0.218,11.46282,0.00000
271.00,11.46136,25.133983,-0.000404,25.029959,-7.0030,-0.218,11.46136,0.00000
272.00,11.46220,25.134067,-0.000407,25.029903,-7.0021,-0.217,11.46220,0.00000
273.00,11.46167,25.134172,-0.000408,25.029900,-7.0013,-0.217,11.46167,0.00000
274.00,11.45948,25.134249,-0.000404,25.029887,-7.0004,-0.217,11.45948,0.00000
275.00,11.45798,25.134396,-0.000404,25.029983,-6.9996,-0.216,11.45798,0.00000
276.00,11.45795,25.134499,-0.000400,25.029979,-6.9987,-0.216,11.45795,0.00000
277.00,11.45762,25.134532,-0.000396,25.029926,-6.9979,-0.216,11.45762,0.00000
278.00,11.45584,25.134644,-0.000394,25.029937,-6.9970,-0.216,11.45584,0.00000
279.00,11.45509,25.134768,-0.000395,25.029932,-6.9961,-0.215,11.45509,0.00000
280.00,11.45548,25.134824,-0.000396,25.029851,-6.9953,-0.215,11.45548,0.00000
281.00,11.45533,25.134935,-0.000400,25.029881,-6.9944,-0.215,11.45533,0.00000
282.00,11.45524,25.135088,-0.000405,25.029920,-6.9935,-0.214,11.45524,0.00000
283.00,11.45608,25.135162,-0.000408,25.029907,-6.9927,-0.213,11.45608,0.00000
284.00,11.45585,25.135265,-0.000406,25.029934,-6.9918,-0.213,11.45585,0.00000
285.00,11.45587,25.135344,-0.000405,25.029892,-6.9910,-0.213,11.45587,0.00000
286.00,11.45621,25.135433,-0.000405,25.029915,-6.9902,-0.212,11.45621,0.00000
287.00,11.45660,25.135489,-0.000404,25.029885,-6.9893,-0.212,11.45660,0.00000
288.00,11.45788,25.135591,-0.000403,25.029885,-6.9885,-0.212,11.45788,0.00000
289.00,11.45851,25.135720,-0.000401,25.029917,-6.9876,-0.211,11.45851,0.00000
290.00,11.45735,25.135910,-0.000400,25.029998,-6.9868,-0.211,11.45735,0.00000
291.00,11.45573,25.136094,-0.000402,25.030066,-6.9859,-0.211,11.45573,0.00000
292.00,11.45642,25.136231,-0.000399,25.030148,-6.9851,-0.210,11.45642,0.00000
293.00,11.45643,25.136385,-0.000401,25.030180,-6.9843,-0.210,11.45643,0.00000
294.00,11.45748,25.136512,-0.000401,25.030196,-6.9834,-0.210,11.45748,0.00000
295.00,11.45880,25.136579,-0.000401,25.030229,-6.9826,-0.209,11.45880,0.00000
296.00,11.45972,25.136646,-0.000400,25.030213,-6.9818,-0.209,11.45972,0.00000
297.00,11.45806,25.136773,-0.000401,25.030243,-6.9809,-0.209,11.45806,0.00000
298.00,11.45643,25.136886,-0.000395,25.030285,-6.9801,-0.208,11.45643,0.00000
299.00,11.45422,25.136934,-0.000394,25.030220,-6.9792,-0.208,11.45422,0.00000
300.00,11.45165,25.137050,-0.000395,25.030191,-6.9784,-0.208,11.45165,0.00000
301.00,11.44992,25.137113,-0.000396,25.030101,-6.9776,-0.207,11.44992,0.00000
302.00,11.44810,25.137212,-0.000399,25.030033,-6.9767,-0.207,11.44810,0.00000
303.00,11.44657,25.137239,-0.000404,25.029929,-6.9759,-0.206,11.44657,0.00000
304.00,11.44592,25.137290,-0.000408,25.029894,-6.9750,-0.206,11.44592,0.00000
305.00,11.44664,25.137368,-0.000408,25.029920,-6.9742,-0.206,11.44664,0.00000
306.00,11.44796,25.137451,-0.000405,25.029962,-6.9733,-0.205,11.44796,0.00000
307.00,11.44849,25.137565,-0.000400,25.030016,-6.9725,-0.205,11.44849,0.00000
308.00,11.44825,25.137660,-0.000397,25.030096,-6.9716,-0.205,11.44825,0.00000
309.00,11.44699,25.137802,-0.000393,25.030158,-6.9708,-0.205,11.44699,0.00000
310.00,11.44462,25.137877,-0.000392,25.030126,-6.9700,-0.204,11.44462,0.00000
311.00,11.44326,25.137957,-0.000393,25.030112,-6.9692,-0.204,11.44326,0.00000
312.00,11.44364,25.138004,-0.000396,25.030054,-6.9683,-0.204,11.44364,0.00000
313.00,11.44461,25.138121,-0.000398,25.029993,-6.9675,-0.203,11.44461,0.00000
314.00,11.44520,25.138182,-0.000400,25.029912,-6.9667,-0.203,11.44520,0.00000
315.00,11.44550,25.138271,-0.000402,25.029881,-6.9659,-0.202,11.44550,0.00000
316.00,11.44469,25.138372,-0.000403,25.029886,-6.9651,-0.202,11.44469,0.00000
317.00,11.44341,25.138439,-0.000407,25.029855,-6.9642,-0.201,11.44341,0.00000
318.00,11.44271,25.138442,-0.000406,25.029830,-6.9634,-0.201,11.44271,0.00000
319.00,11.44179,25.138541,-0.000406,25.029906,-6.9626,-0.200,11.44179,0.00000
320.00,11.44127,25.138590,-0.000404,25.029906,-6.9617,-0.200,11.44127,0.00000
321.00,11.43888,25.138705,-0.000404,25.029922,-6.9609,-0.200,11.43888,0.00000
322.00,11.43739,25.138797,-0.000400,25.029891,-6.9600,-0.200,11.43739,0.00000
323.00,11.43631,25.139034,-0.000400,25.029976,-6.9592,-0.199,11.43631,0.00000
324.00,11.43585,25.139147,-0.000400,25.029977,-6.9584,-0.199,11.43585,0.00000
325.00,11.43639,25.139262,-0.000404,25.029965,-6.9575,-0.198,11.43639,0.00000
326.00,11.43927,25.139318,-0.000405,25.029900,-6.9567,-0.198,11.43927,0.00000
327.00,11.44170,25.139453,-0.000409,25.029978,-6.9559,-0.198,11.44170,0.00000
328.00,11.44291,25.139527,-0.000409,25.029948,-6.9550,-0.197,11.44291,0.00000
329.00,11.44498,25.139603,-0.000408,25.029886,-6.9542,-0.197,11.44498,0.00000
330.00,11.44717,25.139672,-0.000404,25.029831,-6.9534,-0.197,11.44717,0.00000
331.00,11.44650,25.139838,-0.000402,25.029857,-6.9526,-0.196,11.44650,0.00000
332.00,11.44480,25.139959,-0.000400,25.029837,-6.9518,-0.196,11.44480,0.00000
333.00,11.44302,25.140022,-0.000403,25.029797,-6.9510,-0.195,11.44302,0.00000
334.00,11.44181,25.140225,-0.000404,25.029860,-6.9502,-0.195,11.44181,0.00000
335.00,11.44138,25.140399,-0.000404,25.029932,-6.9493,-0.194,11.44138,0.00000
336.00,11.44212,25.140487,-0.000403,25.029909,-6.9485,-0.194,11.44212,0.00000
337.00,11.44112,25.140581,-0.000405,25.029928,-6.9477,-0.194,11.44112,0.00000
338.00,11.44109,25.140730,-0.000401,25.029975,-6.9469,-0.193,11.44109,0.00000
339.00,11.44041,25.140802,-0.000398,25.029962,-6.9460,-0.193,11.44041,0.00000
340.00,11.43765,25.140898,-0.000398,25.029963,-6.9452,-0.193,11.43765,0.00000
341.00,11.43636,25.141027,-0.000399,25.030015,-6.9443,-0.193,11.43636,0.00000
342.00,11.43625,25.141113,-0.000397,25.029985,-6.9435,-0.192,11.43625,0.00000
343.00,11.43446,25.141168,-0.000399,25.029953,-6.9426,-0.192,11.43446,0.00000
344.00,11.43301,25.141178,-0.000399,25.029895,-6.9418,-0.192,11.43301,0.00000
345.00,11.43306,25.141317,-0.000399,25.029962,-6.9410,-0.191,11.43306,0.00000
346.00,11.43207,25.141354,-0.000398,25.029927,-6.9401,-0.191,11.43207,0.00000
347.00,11.43324,25.141426,-0.000396,25.029881,-6.9393,-0.191,11.43324,0.00000
348.00,11.43568,25.141522,-0.000395,25.029903,-6.9385,-0.191,11.43568,0.00000
349.00,11.43669,25.141637,-0.000394,25.029969,-6.9376,-0.190,11.43669,0.00000
350.00,11.43603,25.141701,-0.000396,25.029966,-6.9368,-0.190,11.43603,0.00000
351.00,11.43501,25.141803,-0.000397,25.029983,-6.9360,-0.189,11.43501,0.00000
352.00,11.43238,25.141932,-0.000399,25.030021,-6.9352,-0.189,11.43238,0.00000
353.00,11.43026,25.142014,-0.000398,25.030021,-6.9344,-0.189,11.43026,0.00000
354.00,11.42825,25.142092,-0.000400,25.029970,-6.9336,-0.188,11.42825,0.00000
355.00,11.42572,25.142124,-0.000401,25.029879,-6.9328,-0.188,11.42572,0.00000
356.00,11.42449,25.142278,-0.000401,25.029963,-6.9320,-0.188,11.42449,0.00000
357.00,11.42448,25.142371,-0.000399,25.030026,-6.9312,-0.187,11.42448,0.00000
358.00,11.42432,25.142474,-0.000400,25.030051,-6.9305,-0.187,11.42432,0.00000
359.00,11.42479,25.142596,-0.000399,25.030135,-6.9297,-0.187,11.42479,0.00000
360.00,11.42831,25.142651,-0.000395,25.030115,-6.9289,-0.186,11.42831,0.00000
@3,2.0000,4.0, 360.096000000005 
361.00,11.42964,25.142682,-0.000391,25.030040,-6.9281,-0.186,11.42964,0.00000
362.00,11.42716,25.142742,-0.000389,25.030023,-6.9273,-0.186,11.42716,0.00000
363.00,11.40446,25.142828,-0.000387,25.030006,-6.9265,-0.186,11.40446,0.00000
364.00,11.34100,25.142903,-0.000386,25.029942,-6.9256,-0.185,11.34100,0.00000
365.00,11.23691,25.143084,-0.000389,25.030004,-6.9248,-0.185,11.23691,0.00000
366.00,11.10425,25.143172,-0.000394,25.030035,-6.9240,-0.184,11.10425,0.00000
367.00,10.97273,25.143290,-0.000397,25.030074,-6.9232,-0.184,10.97273,0.00000
368.00,10.88032,25.143423,-0.000398,25.030172,-6.9224,-0.184,10.88032,0.00000
369.00,10.85184,25.143531,-0.000400,25.030189,-6.9216,-0.183,10.85184,0.00000
370.00,10.88619,25.143580,-0.000396,25.030135,-6.9208,-0.183,10.88619,0.00000
371.00,10.96863,25.143677,-0.000393,25.030037,-6.9200,-0.183,10.96863,0.00000
372.00,11.06888,25.143759,-0.000396,25.029972,-6.9192,-0.182,11.06888,0.00000
373.00,11.16209,25.143851,-0.000398,25.029889,-6.9184,-0.182,11.16209,0.00000
374.00,11.24066,25.143904,-0.000401,25.029820,-6.9176,-0.181,11.24066,0.00000
375.00,11.30266,25.144033,-0.000406,25.029891,-6.9168,-0.181,11.30266,0.00000
376.00,11.35123,25.144152,-0.000405,25.029973,-6.9160,-0.180,11.35123,0.00000
377.00,11.38810,25.144261,-0.000402,25.029967,-6.9151,-0.180,11.38810,0.00000
378.00,11.41634,25.144340,-0.000399,25.029990,-6.9143,-0.180,11.41634,0.00000
379.00,11.44023,25.144531,-0.000395,25.030106,-6.9134,-0.180,11.44023,0.00000
380.00,11.45737,25.144708,-0.000391,25.030127,-6.9126,-0.179,11.45737,0.00000
381.00,11.47087,25.144840,-0.000391,25.030114,-6.9118,-0.179,11.47087,0.00000
382.00,11.47956,25.144913,-0.000388,25.030068,-6.9110,-0.179,11.47956,0.00000
383.00,11.48345,25.145007,-0.000388,25.029999,-6.9102,-0.179,11.48345,0.00000
384.00,11.48224,25.145131,-0.000392,25.029999,-6.9094,-0.178,11.48224,0.00000
385.00,11.47904,25.145156,-0.000394,25.029953,-6.9086,-0.178,11.47904,0.00000
386.00,11.47431,25.145224,-0.000395,25.029953,-6.9078,-0.177,11.47431,0.00000
387.00,11.46890,25.145350,-0.000395,25.030021,-6.9070,-0.177,11.46890,0.00000
388.00,11.46409,25.145494,-0.000398,25.030033,-6.9063,-0.177,11.46409,0.00000
389.00,11.46004,25.145571,-0.000396,25.029994,-6.9055,-0.176,11.46004,0.00000
390.00,11.45684,25.145713,-0.000397,25.029983,-6.9047,-0.176,11.45684,0.00000
391.00,11.45542,25.145829,-0.000395,25.029970,-6.9039,-0.176,11.45542,0.00000
392.00,11.45257,25.145986,-0.000400,25.030044,-6.9031,-0.175,11.45257,0.00000
393.00,11.44749,25.146051,-0.000400,25.030076,-6.9023,-0.175,11.44749,0.00000
394.00,11.44416,25.146204,-0.000398,25.030129,-6.9015,-0.174,11.44416,0.00000
395.00,11.44218,25.146306,-0.000398,25.030165,-6.9007,-0.174,11.44218,0.00000
396.00,11.43964,25.146390,-0.000400,25.030155,-6.8999,-0.174,11.43964,0.00000
397.00,11.43915,25.146486,-0.000395,25.030088,-6.8991,-0.173,11.43915,0.00000
398.00,11.44056,25.146609,-0.000394,25.030124,-6.8983,-0.173,11.44056,0.00000
399.00,11.44082,25.146648,-0.000393,25.030104,-6.8975,-0.173,11.44082,0.00000
400.00,11.44067,25.146819,-0.000392,25.030182,-6.8967,-0.172,11.44067,0.00000
401.00,11.43920,25.146942,-0.000391,25.030223,-6.8959,-0.172,11.43920,0.00000
402.00,11.43837,25.147032,-0.000394,25.030235,-6.8951,-0.172,11.43837,0.00000
403.00,11.43827,25.147176,-0.000395,25.030221,-6.8943,-0.171,11.43827,0.00000
404.00,11.43560,25.147275,-0.000399,25.030199,-6.8935,-0.171,11.43560,0.00000
405.00,11.43172,25.147344,-0.000401,25.030154,-6.8928,-0.171,11.43172,0.00000
406.00,11.42770,25.147422,-0.000399,25.030151,-6.8920,-0.170,11.42770,0.00000
407.00,11.42366,25.147492,-0.000397,25.030185,-6.8912,-0.170,11.42366,0.00000
408.00,11.42065,25.147523,-0.000395,25.030234,-6.8905,-0.170,11.42065,0.00000
409.00,11.41956,25.147571,-0.000393,25.030252,-6.8897,-0.169,11.41956,0.00000
410.00,11.41973,25.147604,-0.000393,25.030277,-6.8890,-0.169,11.41973,0.00000
411.00,11.42040,25.147732,-0.000391,25.030314,-6.8882,-0.169,11.42040,0.00000
412.00,11.41989,25.147772,-0.000390,25.030244,-6.8874,-0.169,11.41989,0.00000
413.00,11.41901,25.147839,-0.000393,25.030154,-6.8867,-0.168,11.41901,0.00000
414.00,11.41825,25.147973,-0.000389,25.030153,-6.8859,-0.168,11.41825,0.00000
415.00,11.41776,25.148018,-0.000383,25.030082,-6.8851,-0.168,11.41776,0.00000
416.00,11.41757,25.148069,-0.000383,25.030037,-6.8844,-0.168,11.41757,0.00000
417.00,11.41724,25.148207,-0.000385,25.030071,-6.8836,-0.167,11.41724,0.00000
418.00,11.41596,25.148281,-0.000383,25.030051,-6.8828,-0.167,11.41596,0.00000
419.00,11.41546,25.148328,-0.000387,25.030024,-6.8820,-0.166,11.41546,0.00000
420.00,11.41533,25.148482,-0.000389,25.030048,-6.8813,-0.166,11.41533,0.00000
421.00,11.41524,25.148582,-0.000395,25.030050,-6.8805,-0.165,11.41524,0.00000
422.00,11.41532,25.148668,-0.000396,25.030058,-6.8797,-0.165,11.41532,0.00000
423.00,11.41497,25.148785,-0.000395,25.030123,-6.8789,-0.165,11.41497,0.00000
424.00,11.41432,25.148897,-0.000393,25.030160,-6.8781,-0.164,11.41432,0.00000
425.00,11.41329,25.148910,-0.000398,25.030151,-6.8773,-0.164,11.41329,0.00000
426.00,11.41058,25.148950,-0.000393,25.030120,-6.8765,-0.164,11.41058,0.00000
427.00,11.40890,25.149003,-0.000390,25.030090,-6.8757,-0.163,11.40890,0.00000
428.00,11.40919,25.149113,-0.000394,25.030105,-6.8750,-0.163,11.40919,0.00000
429.00,11.40760,25.149184,-0.000398,25.030056,-6.8742,-0.162,11.40760,0.00000
430.00,11.40542,25.149356,-0.000395,25.030058,-6.8735,-0.162,11.40542,0.00000
431.00,11.40636,25.149485,-0.000393,25.030078,-6.8727,-0.162,11.40636,0.00000
432.00,11.40682,25.149619,-0.000394,25.030124,-6.8719,-0.162,11.40682,0.00000
433.00,11.40580,25.149730,-0.000390,25.030140,-6.8711,-0.161,11.40580,0.00000
434.00,11.40607,25.149841,-0.000388,25.030153,-6.8703,-0.161,11.40607,0.00000
435.00,11.40606,25.149914,-0.000387,25.030139,-6.8696,-0.161,11.40606,0.00000
436.00,11.40576,25.149986,-0.000389,25.030124,-6.8688,-0.160,11.40576,0.00000
437.00,11.40379,25.150057,-0.000389,25.030097,-6.8680,-0.160,11.40379,0.00000
438.00,11.40172,25.150075,-0.000388,25.030016,-6.8672,-0.160,11.40172,0.00000
439.00,11.40077,25.150151,-0.000386,25.029984,-6.8665,-0.160,11.40077,0.00000
440.00,11.40002,25.150222,-0.000387,25.029957,-6.8657,-0.159,11.40002,0.00000
441.00,11.39771,25.150287,-0.000387,25.029953,-6.8649,-0.159,11.39771,0.00000
442.00,11.39823,25.150388,-0.000386,25.029945,-6.8641,-0.159,11.39823,0.00000
443.00,11.40183,25.150573,-0.000387,25.030040,-6.8633,-0.158,11.40183,0.00000
444.00,11.40352,25.150620,-0.000392,25.030073,-6.8625,-0.158,11.40352,0.00000
445.00,11.40583,25.150749,-0.000394,25.030142,-6.8617,-0.157,11.40583,0.00000
446.00,11.40844,25.150860,-0.000394,25.030129,-6.8609,-0.157,11.40844,0.00000
447.00,11.40846,25.150937,-0.000394,25.030092,-6.8602,-0.157,11.40846,0.00000
448.00,11.40597,25.151023,-0.000396,25.030063,-6.8594,-0.156,11.40597,0.00000
449.00,11.40349,25.151137,-0.000393,25.030020,-6.8586,-0.156,11.40349,0.00000
450.00,11.40113,25.151187,-0.000390,25.029936,-6.8579,-0.156,11.40113,0.00000
451.00,11.39758,25.151365,-0.000390,25.030029,-6.8571,-0.156,11.39758,0.00000
452.00,11.39593,25.151533,-0.000391,25.030083,-6.8563,-0.155,11.39593,0.00000
453.00,11.39622,25.151625,-0.000392,25.030094,-6.8556,-0.155,11.39622,0.00000
454.00,11.39648,25.151747,-0.000395,25.030086,-6.8548,-0.154,11.39648,0.00000
455.00,11.39723,25.151884,-0.000401,25.030147,-6.8541,-0.154,11.39723,0.00000
456.00,11.39884,25.151966,-0.000403,25.030137,-6.8533,-0.153,11.39884,0.00000
457.00,11.40006,25.152000,-0.000405,25.030108,-6.8526,-0.153,11.40006,0.00000
458.00,11.39997,25.152065,-0.000403,25.030034,-6.8518,-0.152,11.39997,0.00000
459.00,11.40009,25.152212,-0.000403,25.030091,-6.8510,-0.152,11.40009,0.00000
460.00,11.39938,25.152280,-0.000398,25.030050,-6.8503,-0.152,11.39938,0.00000
461.00,11.39810,25.152319,-0.000396,25.029976,-6.8495,-0.152,11.39810,0.00000
462.00,11.39718,25.152483,-0.000393,25.030016,-6.8488,-0.151,11.39718,0.00000
463.00,11.39641,25.152597,-0.000393,25.030053,-6.8480,-0.151,11.39641,0.00000
464.00,11.39662,25.152728,-0.000389,25.030122,-6.8473,-0.151,11.39662,0.00000
465.00,11.39617,25.152844,-0.000390,25.030156,-6.8465,-0.151,11.39617,0.00000
466.00,11.39662,25.152985,-0.000393,25.030206,-6.8457,-0.150,11.39662,0.00000
467.00,11.39854,25.153040,-0.000395,25.030181,-6.8450,-0.150,11.39854,0.00000
468.00,11.39914,25.153165,-0.000395,25.030209,-6.8442,-0.149,11.39914,0.00000
469.00,11.39890,25.153207,-0.000396,25.030129,-6.8434,-0.149,11.39890,0.00000
470.00,11.39925,25.153314,-0.000396,25.030140,-6.8426,-0.149,11.39925,0.00000
471.00,11.39920,25.153376,-0.000394,25.030130,-6.8418,-0.148,11.39920,0.00000
472.00,11.39746,25.153452,-0.000395,25.030081,-6.8410,-0.148,11.39746,0.00000
473.00,11.39608,25.153501,-0.000394,25.029998,-6.8403,-0.148,11.39608,0.00000
474.00,11.39544,25.153572,-0.000396,25.029965,-6.8395,-0.147,11.39544,0.00000
475.00,11.39486,25.153622,-0.000393,25.029880,-6.8388,-0.147,11.39486,0.00000
476.00,11.39282,25.153725,-0.000388,25.029833,-6.8380,-0.147,11.39282,0.00000
477.00,11.38961,25.153854,-0.000386,25.029856,-6.8373,-0.147,11.38961,0.00000
478.00,11.38720,25.153985,-0.000387,25.029838,-6.8365,-0.146,11.38720,0.00000
479.00,11.38526,25.154085,-0.000385,25.029858,-6.8358,-0.146,11.38526,0.00000
480.00,11.38294,25.154225,-0.000389,25.029925,-6.8351,-0.146,11.38294,0.00000
481.00,11.38505,25.154357,-0.000396,25.029983,-6.8343,-0.145,11.38505,0.00000
482.00,11.38801,25.154426,-0.000397,25.029969,-6.8336,-0.145,11.38801,0.00000
483.00,11.39040,25.154477,-0.000398,25.029949,-6.8328,-0.144,11.39040,0.00000
484.00,11.39203,25.154596,-0.000398,25.029946,-6.8321,-0.144,11.39203,0.00000
485.00,11.39385,25.154694,-0.000394,25.029896,-6.8314,-0.144,11.39385,0.00000
486.00,11.39305,25.154733,-0.000392,25.029853,-6.8306,-0.143,11.39305,0.00000
487.00,11.39216,25.154805,-0.000393,25.029870,-6.8299,-0.143,11.39216,0.00000
488.00,11.39008,25.154933,-0.000393,25.029960,-6.8291,-0.143,11.39008,0.00000
489.00,11.38845,25.155079,-0.000396,25.030070,-6.8284,-0.142,11.38845,0.00000
490.00,11.38680,25.155177,-0.000397,25.030152,-6.8276,-0.142,11.38680,0.00000
491.00,11.38541,25.155311,-0.000397,25.030149,-6.8268,-0.141,11.38541,0.00000
492.00,11.38479,25.155497,-0.000396,25.030180,-6.8261,-0.141,11.38479,0.00000
493.00,11.38615,25.155575,-0.000397,25.030177,-6.8253,-0.141,11.38615,0.00000
494.00,11.38631,25.155654,-0.000397,25.030121,-6.8246,-0.140,11.38631,0.00000
495.00,11.38570,25.155733,-0.000400,25.030043,-6.8238,-0.140,11.38570,0.00000
496.00,11.38506,25.155836,-0.000399,25.030041,-6.8231,-0.140,11.38506,0.00000
497.00,11.38391,25.155835,-0.000396,25.029998,-6.8223,-0.139,11.38391,0.00000
498.00,11.38103,25.155922,-0.000392,25.029954,-6.8216,-0.139,11.38103,0.00000
499.00,11.37990,25.155978,-0.000390,25.029885,-6.8208,-0.139,11.37990,0.00000
500.00,11.38017,25.156059,-0.000387,25.029883,-6.8200,-0.139,11.38017,0.00000
501.00,11.37948,25.156144,-0.000387,25.029926,-6.8193,-0.139,11.37948,0.00000
502.00,11.37904,25.156272,-0.000390,25.029910,-6.8185,-0.138,11.37904,0.00000
503.00,11.37892,25.156398,-0.000391,25.029945,-6.8178,-0.138,11.37892,0.00000
504.00,11.37987,25.156435,-0.000393,25.029911,-6.8170,-0.137,11.37987,0.00000
505.00,11.38041,25.156530,-0.000395,25.029945,-6.8163,-0.137,11.38041,0.00000
506.00,11.38241,25.156586,-0.000395,25.029946,-6.8156,-0.136,11.38241,0.00000
507.00,11.38263,25.156697,-0.000396,25.030008,-6.8148,-0.136,11.38263,0.00000
508.00,11.38314,25.156778,-0.000396,25.029991,-6.8141,-0.136,11.38314,0.00000
509.00,11.38125,25.156945,-0.000396,25.030097,-6.8134,-0.135,11.38125,0.00000
510.00,11.38102,25.157065,-0.000396,25.030115,-6.8127,-0.135,11.38102,0.00000
@4,2.0000,4.0, 510.060000000005 
511.00,11.37963,25.157192,-0.000395,25.030096,-6.8119,-0.135,11.37963,0.00000
512.00,11.37649,25.157287,-0.000392,25.030054,-6.8112,-0.134,11.37649,0.00000
513.00,11.35283,25.157365,-0.000389,25.030054,-6.8105,-0.134,11.35283,0.00000
514.00,11.29013,25.157479,-0.000384,25.030009,-6.8098,-0.134,11.29013,0.00000
515.00,11.18935,25.157565,-0.000383,25.029960,-6.8091,-0.134,11.18935,0.00000
516.00,11.06254,25.157699,-0.000384,25.030004,-6.8083,-0.134,11.06254,0.00000
517.00,10.94030,25.157769,-0.000387,25.029997,-6.8076,-0.133,10.94030,0.00000
518.00,10.85712,25.157911,-0.000389,25.030056,-6.8069,-0.133,10.85712,0.00000
519.00,10.83539,25.157983,-0.000390,25.030050,-6.8062,-0.132,10.83539,0.00000
520.00,10.87037,25.158089,-0.000388,25.030076,-6.8054,-0.132,10.87037,0.00000
521.00,10.94974,25.158161,-0.000387,25.030043,-6.8047,-0.132,10.94974,0.00000
522.00,11.04333,25.158209,-0.000386,25.029996,-6.8039,-0.131,11.04333,0.00000
523.00,11.12998,25.158266,-0.000387,25.029890,-6.8032,-0.131,11.12998,0.00000
524.00,11.20371,25.158346,-0.000391,25.029852,-6.8025,-0.131,11.20371,0.00000
525.00,11.26229,25.158374,-0.000392,25.029811,-6.8017,-0.130,11.26229,0.00000
526.00,11.30514,25.158415,-0.000391,25.029750,-6.8010,-0.130,11.30514,0.00000
527.00,11.33701,25.158573,-0.000392,25.029818,-6.8003,-0.130,11.33701,0.00000
528.00,11.35952,25.158611,-0.000393,25.029795,-6.7996,-0.129,11.35952,0.00000
529.00,11.37625,25.158709,-0.000392,25.029835,-6.7989,-0.129,11.37625,0.00000
530.00,11.38995,25.158851,-0.000396,25.029880,-6.7982,-0.129,11.38995,0.00000
531.00,11.40450,25.158957,-0.000401,25.029897,-6.7975,-0.128,11.40450,0.00000
532.00,11.41550,25.159001,-0.000398,25.029864,-6.7967,-0.128,11.41550,0.00000
533.00,11.42625,25.159138,-0.000399,25.029928,-6.7960,-0.127,11.42625,0.00000
534.00,11.43321,25.159180,-0.000398,25.029904,-6.7953,-0.127,11.43321,0.00000
535.00,11.43824,25.159257,-0.000397,25.029884,-6.7946,-0.127,11.43824,0.00000
536.00,11.43905,25.159369,-0.000394,25.029904,-6.7938,-0.127,11.43905,0.00000
537.00,11.43806,25.159468,-0.000398,25.029893,-6.7931,-0.126,11.43806,0.00000
538.00,11.43390,25.159635,-0.000399,25.029940,-6.7924,-0.126,11.43390,0.00000
539.00,11.42965,25.159827,-0.000400,25.030001,-6.7916,-0.125,11.42965,0.00000
540.00,11.42527,25.159914,-0.000399,25.029982,-6.7909,-0.125,11.42527,0.00000
541.00,11.42158,25.160033,-0.000398,25.030014,-6.7902,-0.124,11.42158,0.00000
542.00,11.41589,25.160155,-0.000397,25.030024,-6.7894,-0.124,11.41589,0.00000
543.00,11.41095,25.160191,-0.000395,25.029997,-6.7887,-0.124,11.41095,0.00000
544.00,11.40600,25.160236,-0.000392,25.029992,-6.7880,-0.124,11.40600,0.00000
545.00,11.39932,25.160378,-0.000394,25.030018,-6.7873,-0.123,11.39932,0.00000
546.00,11.39229,25.160464,-0.000394,25.030036,-6.7865,-0.123,11.39229,0.00000
547.00,11.39003,25.160534,-0.000394,25.030065,-6.7858,-0.123,11.39003,0.00000
548.00,11.38920,25.160575,-0.000392,25.030029,-6.7851,-0.122,11.38920,0.00000
549.00,11.38955,25.160598,-0.000394,25.029972,-6.7844,-0.122,11.38955,0.00000
550.00,11.38938,25.160654,-0.000391,25.029953,-6.7837,-0.122,11.38938,0.00000
551.00,11.38998,25.160742,-0.000392,25.029926,-6.7830,-0.121,11.38998,0.00000
552.00,11.38997,25.160866,-0.000389,25.029941,-6.7823,-0.121,11.38997,0.00000
553.00,11.39059,25.160971,-0.000389,25.029937,-6.7816,-0.121,11.39059,0.00000
554.00,11.39117,25.161124,-0.000387,25.029944,-6.7809,-0.120,11.39117,0.00000
555.00,11.39226,25.161225,-0.000387,25.029988,-6.7802,-0.120,11.39226,0.00000
556.00,11.39141,25.161263,-0.000387,25.029953,-6.7795,-0.120,11.39141,0.00000
557.00,11.38795,25.161399,-0.000388,25.029969,-6.7788,-0.119,11.38795,0.00000
558.00,11.38306,25.161538,-0.000392,25.030010,-6.7781,-0.119,11.38306,0.00000
559.00,11.37706,25.161704,-0.000394,25.030025,-6.7774,-0.118,11.37706,0.00000
560.00,11.37344,25.161849,-0.000392,25.030018,-6.7767,-0.118,11.37344,0.00000
561.00,11.37221,25.162033,-0.000388,25.030048,-6.7761,-0.118,11.37221,0.00000
562.00,11.37239,25.162111,-0.000387,25.029996,-6.7754,-0.118,11.37239,0.00000
563.00,11.37221,25.162234,-0.000384,25.029977,-6.7747,-0.117,11.37221,0.00000
564.00,11.37345,25.162270,-0.000382,25.029956,-6.7740,-0.117,11.37345,0.00000
565.00,11.37293,25.162359,-0.000382,25.029996,-6.7733,-0.117,11.37293,0.00000
566.00,11.37137,25.162422,-0.000385,25.029965,-6.7727,-0.116,11.37137,0.00000
567.00,11.37057,25.162482,-0.000387,25.029941,-6.7720,-0.116,11.37057,0.00000
568.00,11.37026,25.162566,-0.000384,25.029955,-6.7713,-0.116,11.37026,0.00000
569.00,11.36728,25.162679,-0.000385,25.029962,-6.7707,-0.115,11.36728,0.00000
570.00,11.36513,25.162746,-0.000386,25.029931,-6.7700,-0.115,11.36513,0.00000
571.00,11.36431,25.162873,-0.000386,25.029957,-6.7693,-0.115,11.36431,0.00000
572.00,11.36350,25.162961,-0.000383,25.029996,-6.7687,-0.114,11.36350,0.00000
573.00,11.36156,25.163001,-0.000384,25.029965,-6.7680,-0.114,11.36156,0.00000
574.00,11.36140,25.163055,-0.000379,25.029971,-6.7673,-0.114,11.36140,0.00000
575.00,11.36280,25.163191,-0.000378,25.029990,-6.7667,-0.114,11.36280,0.00000
576.00,11.36180,25.163275,-0.000379,25.029992,-6.7660,-0.113,11.36180,0.00000
577.00,11.36144,25.163342,-0.000383,25.029975,-6.7654,-0.113,11.36144,0.00000
578.00,11.36179,25.163400,-0.000384,25.030007,-6.7647,-0.113,11.36179,0.00000
579.00,11.36200,25.163506,-0.000387,25.030019,-6.7641,-0.112,11.36200,0.00000
580.00,11.36037,25.163529,-0.000388,25.029974,-6.7634,-0.112,11.36037,0.00000
581.00,11.35929,25.163671,-0.000387,25.030017,-6.7627,-0.111,11.35929,0.00000
582.00,11.35525,25.163825,-0.000383,25.029991,-6.7620,-0.111,11.35525,0.00000
583.00,11.35262,25.164058,-0.000382,25.029997,-6.7613,-0.111,11.35262,0.00000
584.00,11.35059,25.164248,-0.000382,25.030019,-6.7606,-0.111,11.35059,0.00000
585.00,11.35000,25.164376,-0.000382,25.030005,-6.7599,-0.110,11.35000,0.00000
586.00,11.35014,25.164430,-0.000383,25.029915,-6.7593,-0.110,11.35014,0.00000
587.00,11.35178,25.164583,-0.000387,25.029989,-6.7586,-0.110,11.35178,0.00000
588.00,11.35290,25.164598,-0.000390,25.029954,-6.7579,-0.109,11.35290,0.00000
589.00,11.35462,25.164618,-0.000390,25.029877,-6.7573,-0.109,11.35462,0.00000
590.00,11.35402,25.164733,-0.000390,25.029867,-6.7566,-0.109,11.35402,0.00000
591.00,11.35208,25.164879,-0.000388,25.029926,-6.7560,-0.108,11.35208,0.00000
592.00,11.35086,25.164937,-0.000385,25.029895,-6.7553,-0.108,11.35086,0.00000
593.00,11.35017,25.165056,-0.000384,25.029884,-6.7546,-0.108,11.35017,0.00000
594.00,11.34946,25.165153,-0.000385,25.029897,-6.7540,-0.107,11.34946,0.00000
595.00,11.35082,25.165262,-0.000386,25.029923,-6.7534,-0.107,11.35082,0.00000
596.00,11.35458,25.165367,-0.000385,25.029977,-6.7527,-0.107,11.35458,0.00000
597.00,11.35930,25.165463,-0.000384,25.029941,-6.7521,-0.106,11.35930,0.00000
598.00,11.36148,25.165596,-0.000383,25.029911,-6.7514,-0.106,11.36148,0.00000
599.00,11.36134,25.165742,-0.000385,25.029946,-6.7508,-0.106,11.36134,0.00000
600.00,11.35903,25.165860,-0.000383,25.029911,-6.7502,-0.105,11.35903,0.00000
601.00,11.35562,25.165941,-0.000385,25.029825,-6.7495,-0.105,11.35562,0.00000
602.00,11.35116,25.166054,-0.000388,25.029858,-6.7488,-0.105,11.35116,0.00000
603.00,11.34967,25.166180,-0.000388,25.029928,-6.7482,-0.104,11.34967,0.00000
604.00,11.34964,25.166194,-0.000385,25.029916,-6.7476,-0.104,11.34964,0.00000
605.00,11.34852,25.166305,-0.000388,25.030061,-6.7469,-0.104,11.34852,0.00000
606.00,11.34943,25.166338,-0.000387,25.030083,-6.7463,-0.103,11.34943,0.00000
607.00,11.35015,25.166425,-0.000387,25.030106,-6.7456,-0.103,11.35015,0.00000
608.00,11.35058,25.166494,-0.000387,25.030117,-6.7450,-0.103,11.35058,0.00000
609.00,11.35144,25.166708,-0.000388,25.030204,-6.7443,-0.102,11.35144,0.00000
610.00,11.35401,25.166708,-0.000388,25.030049,-6.7437,-0.102,11.35401,0.00000
611.00,11.35448,25.166815,-0.000391,25.030040,-6.7431,-0.102,11.35448,0.00000
612.00,11.35486,25.166913,-0.000389,25.029998,-6.7425,-0.101,11.35486,0.00000
613.00,11.35559,25.167027,-0.000392,25.029953,-6.7419,-0.101,11.35559,0.00000
614.00,11.35481,25.167115,-0.000391,25.029863,-6.7412,-0.101,11.35481,0.00000
615.00,11.35400,25.167248,-0.000390,25.029890,-6.7406,-0.100,11.35400,0.00000
616.00,11.35371,25.167431,-0.000385,25.029910,-6.7400,-0.100,11.35371,0.00000
617.00,11.35165,25.167522,-0.000386,25.029885,-6.7393,-0.100,11.35165,0.00000
618.00,11.34511,25.167600,-0.000382,25.029896,-6.7387,-0.100,11.34511,0.00000
619.00,11.33942,25.167696,-0.000379,25.029952,-6.7381,-0.099,11.33942,0.00000
620.00,11.33650,25.167806,-0.000377,25.029973,-6.7375,-0.099,11.33650,0.00000
621.00,11.33582,25.167779,-0.000377,25.029943,-6.7369,-0.099,11.33582,0.00000
622.00,11.33673,25.167841,-0.000376,25.029978,-6.7363,-0.099,11.33673,0.00000
623.00,11.33982,25.167886,-0.000377,25.029982,-6.7357,-0.098,11.33982,0.00000
624.00,11.34284,25.167979,-0.000380,25.029998,-6.7350,-0.098,11.34284,0.00000
625.00,11.34338,25.168137,-0.000380,25.029997,-6.7344,-0.098,11.34338,0.00000
626.00,11.34176,25.168278,-0.000382,25.029969,-6.7338,-0.097,11.34176,0.00000
627.00,11.34040,25.168425,-0.000380,25.029995,-6.7332,-0.097,11.34040,0.00000
628.00,11.33939,25.168518,-0.000382,25.029940,-6.7325,-0.096,11.33939,0.00000
629.00,11.33914,25.168566,-0.000383,25.029864,-6.7319,-0.096,11.33914,0.00000
630.00,11.33758,25.168620,-0.000383,25.029901,-6.7313,-0.096,11.33758,0.00000
631.00,11.33620,25.168641,-0.000384,25.029850,-6.7307,-0.095,11.33620,0.00000
632.00,11.33284,25.168693,-0.000385,25.029802,-6.7300,-0.095,11.33284,0.00000
633.00,11.33089,25.168831,-0.000383,25.029861,-6.7294,-0.095,11.33089,0.00000
634.00,11.32992,25.168897,-0.000384,25.029819,-6.7288,-0.094,11.32992,0.00000
635.00,11.32952,25.168942,-0.000384,25.029790,-6.7282,-0.094,11.32952,0.00000
636.00,11.32991,25.169101,-0.000384,25.029915,-6.7276,-0.094,11.32991,0.00000
637.00,11.33351,25.169222,-0.000384,25.030018,-6.7269,-0.094,11.33351,0.00000
638.00,11.33699,25.169297,-0.000383,25.030039,-6.7263,-0.093,11.33699,0.00000
639.00,11.34057,25.169419,-0.000384,25.030136,-6.7256,-0.093,11.34057,0.00000
640.00,11.34312,25.169482,-0.000386,25.030104,-6.7250,-0.092,11.34312,0.00000
641.00,11.34440,25.169579,-0.000387,25.030080,-6.7244,-0.092,11.34440,0.00000
642.00,11.34521,25.169672,-0.000388,25.030061,-6.7237,-0.092,11.34521,0.00000
643.00,11.34303,25.169752,-0.000389,25.029985,-6.7231,-0.091,11.34303,0.00000
644.00,11.34044,25.169832,-0.000389,25.029951,-6.7225,-0.091,11.34044,0.00000
645.00,11.34257,25.169964,-0.000387,25.029957,-6.7219,-0.091,11.34257,0.00000
646.00,11.34534,25.170114,-0.000389,25.030008,-6.7212,-0.090,11.34534,0.00000
647.00,11.34654,25.170188,-0.000389,25.029957,-6.7206,-0.090,11.34654,0.00000
648.00,11.34848,25.170275,-0.000388,25.029988,-6.7200,-0.090,11.34848,0.00000
649.00,11.35075,25.170368,-0.000387,25.030017,-6.7194,-0.090,11.35075,0.00000
650.00,11.35142,25.170489,-0.000389,25.030057,-6.7187,-0.089,11.35142,0.00000
651.00,11.35005,25.170540,-0.000389,25.029962,-6.7181,-0.089,11.35005,0.00000
652.00,11.34655,25.170626,-0.000388,25.029938,-6.7175,-0.089,11.34655,0.00000
653.00,11.34407,25.170712,-0.000390,25.029931,-6.7169,-0.088,11.34407,0.00000
654.00,11.33945,25.170863,-0.000392,25.029980,-6.7163,-0.088,11.33945,0.00000
655.00,11.33417,25.170940,-0.000390,25.030010,-6.7157,-0.088,11.33417,0.00000
656.00,11.33063,25.171029,-0.000386,25.030078,-6.7151,-0.087,11.33063,0.00000
657.00,11.33086,25.171147,-0.000388,25.030088,-6.7144,-0.087,11.33086,0.00000
658.00,11.33195,25.171335,-0.000387,25.030173,-6.7138,-0.087,11.33195,0.00000
659.00,11.33266,25.171377,-0.000384,25.030127,-6.7131,-0.086,11.33266,0.00000
660.00,11.33308,25.171568,-0.000385,25.030112,-6.7125,-0.086,11.33308,0.00000
@5,2.0000,4.0, 660.067999999999 
661.00,11.33448,25.171664,-0.000385,25.030070,-6.7119,-0.086,11.33448,0.00000
662.00,11.33536,25.171739,-0.000383,25.030096,-6.7112,-0.086,11.33536,0.00000
663.00,11.32037,25.171788,-0.000384,25.030039,-6.7106,-0.085,11.32037,0.00000
664.00,11.26902,25.171893,-0.000384,25.030053,-6.7099,-0.085,11.26902,0.00000
665.00,11.18042,25.171880,-0.000386,25.030053,-6.7093,-0.085,11.18042,0.00000
666.00,11.06181,25.171951,-0.000388,25.030098,-6.7086,-0.084,11.06181,0.00000
667.00,10.93814,25.172063,-0.000391,25.030145,-6.7080,-0.084,10.93814,0.00000
668.00,10.84917,25.172171,-0.000387,25.030156,-6.7073,-0.084,10.84917,0.00000
669.00,10.81974,25.172294,-0.000386,25.030155,-6.7067,-0.083,10.81974,0.00000
670.00,10.84749,25.172415,-0.000387,25.030125,-6.7060,-0.083,10.84749,0.00000
671.00,10.92018,25.172571,-0.000390,25.030069,-6.7054,-0.082,10.92018,0.00000
672.00,11.01068,25.172672,-0.000390,25.029968,-6.7048,-0.082,11.01068,0.00000
673.00,11.09365,25.172743,-0.000393,25.029943,-6.7042,-0.082,11.09365,0.00000
674.00,11.16223,25.172849,-0.000397,25.029910,-6.7036,-0.081,11.16223,0.00000
675.00,11.21633,25.172923,-0.000395,25.029849,-6.7030,-0.081,11.21633,0.00000
676.00,11.25913,25.172954,-0.000394,25.029798,-6.7023,-0.081,11.25913,0.00000
677.00,11.29009,25.173047,-0.000393,25.029808,-6.7017,-0.080,11.29009,0.00000
678.00,11.31156,25.173181,-0.000394,25.029851,-6.7010,-0.080,11.31156,0.00000
679.00,11.32566,25.173253,-0.000388,25.029865,-6.7004,-0.080,11.32566,0.00000
680.00,11.33662,25.173432,-0.000387,25.029999,-6.6998,-0.080,11.33662,0.00000
681.00,11.34746,25.173613,-0.000385,25.030117,-6.6991,-0.079,11.34746,0.00000
682.00,11.36009,25.173740,-0.000386,25.030170,-6.6985,-0.079,11.36009,0.00000
683.00,11.37276,25.173812,-0.000387,25.030188,-6.6979,-0.079,11.37276,0.00000
684.00,11.38606,25.173906,-0.000393,25.030217,-6.6973,-0.078,11.38606,0.00000
685.00,11.39699,25.174014,-0.000393,25.030168,-6.6967,-0.078,11.39699,0.00000
686.00,11.40332,25.174074,-0.000393,25.030139,-6.6961,-0.077,11.40332,0.00000
687.00,11.40506,25.174192,-0.000395,25.030167,-6.6954,-0.077,11.40506,0.00000
688.00,11.40241,25.174273,-0.000394,25.030129,-6.6948,-0.076,11.40241,0.00000
689.00,11.39651,25.174386,-0.000392,25.030105,-6.6942,-0.076,11.39651,0.00000
690.00,11.38999,25.174441,-0.000393,25.030099,-6.6936,-0.076,11.38999,0.00000
691.00,11.38182,25.174525,-0.000393,25.030057,-6.6930,-0.075,11.38182,0.00000
692.00,11.37336,25.174615,-0.000386,25.030080,-6.6924,-0.075,11.37336,0.00000
693.00,11.36798,25.174732,-0.000386,25.030143,-6.6918,-0.075,11.36798,0.00000
694.00,11.36587,25.174833,-0.000387,25.030135,-6.6911,-0.075,11.36587,0.00000
695.00,11.36410,25.174892,-0.000384,25.030132,-6.6905,-0.074,11.36410,0.00000
696.00,11.36332,25.174936,-0.000383,25.030158,-6.6899,-0.074,11.36332,0.00000
697.00,11.36314,25.174985,-0.000387,25.030129,-6.6893,-0.074,11.36314,0.00000
698.00,11.36140,25.175056,-0.000387,25.030123,-6.6886,-0.073,11.36140,0.00000
699.00,11.35748,25.175124,-0.000383,25.030166,-6.6880,-0.073,11.35748,0.00000
700.00,11.35316,25.175228,-0.000383,25.030207,-6.6874,-0.073,11.35316,0.00000
701.00,11.34887,25.175355,-0.000382,25.030256,-6.6868,-0.073,11.34887,0.00000
702.00,11.34575,25.175405,-0.000379,25.030228,-6.6861,-0.072,11.34575,0.00000
703.00,11.34372,25.175452,-0.000379,25.030131,-6.6855,-0.072,11.34372,0.00000
704.00,11.34115,25.175489,-0.000383,25.030102,-6.6848,-0.072,11.34115,0.00000
705.00,11.34047,25.175554,-0.000382,25.030035,-6.6842,-0.071,11.34047,0.00000
706.00,11.33995,25.175620,-0.000384,25.029976,-6.6835,-0.071,11.33995,0.00000
707.00,11.33987,25.175735,-0.000387,25.029975,-6.6829,-0.071,11.33987,0.00000
708.00,11.33766,25.175844,-0.000385,25.030015,-6.6823,-0.070,11.33766,0.00000
709.00,11.33690,25.175963,-0.000386,25.029986,-6.6816,-0.070,11.33690,0.00000
710.00,11.33609,25.176067,-0.000388,25.030036,-6.6810,-0.070,11.33609,0.00000
711.00,11.33473,25.176112,-0.000391,25.030039,-6.6803,-0.069,11.33473,0.00000
712.00,11.33345,25.176192,-0.000391,25.030054,-6.6797,-0.069,11.33345,0.00000
713.00,11.33329,25.176329,-0.000392,25.030096,-6.6791,-0.068,11.33329,0.00000
714.00,11.33287,25.176323,-0.000391,25.030044,-6.6785,-0.068,11.33287,0.00000
715.00,11.33076,25.176393,-0.000388,25.030027,-6.6778,-0.068,11.33076,0.00000
716.00,11.32909,25.176502,-0.000386,25.030030,-6.6772,-0.068,11.32909,0.00000
717.00,11.32750,25.176540,-0.000383,25.029970,-6.6766,-0.067,11.32750,0.00000
718.00,11.32700,25.176539,-0.000384,25.029907,-6.6760,-0.067,11.32700,0.00000
719.00,11.32617,25.176712,-0.000384,25.029967,-6.6754,-0.067,11.32617,0.00000
720.00,11.32457,25.176746,-0.000386,25.029877,-6.6748,-0.067,11.32457,0.00000
721.00,11.32364,25.176854,-0.000388,25.029871,-6.6742,-0.066,11.32364,0.00000
722.00,11.32261,25.177014,-0.000391,25.029949,-6.6736,-0.066,11.32261,0.00000
723.00,11.32070,25.177126,-0.000392,25.029945,-6.6730,-0.065,11.32070,0.00000
724.00,11.31804,25.177209,-0.000393,25.029939,-6.6724,-0.065,11.31804,0.00000
725.00,11.31596,25.177386,-0.000390,25.030069,-6.6718,-0.065,11.31596,0.00000
726.00,11.31421,25.177485,-0.000384,25.030070,-6.6712,-0.065,11.31421,0.00000
727.00,11.31300,25.177577,-0.000382,25.030030,-6.6706,-0.064,11.31300,0.00000
728.00,11.31155,25.177696,-0.000383,25.030047,-6.6699,-0.064,11.31155,0.00000
729.00,11.31228,25.177771,-0.000384,25.030036,-6.6693,-0.064,11.31228,0.00000
730.00,11.31411,25.177859,-0.000386,25.029979,-6.6687,-0.063,11.31411,0.00000
731.00,11.31479,25.177931,-0.000391,25.029995,-6.6681,-0.063,11.31479,0.00000
732.00,11.31469,25.177975,-0.000392,25.030000,-6.6675,-0.063,11.31469,0.00000
733.00,11.31525,25.178012,-0.000392,25.029974,-6.6669,-0.062,11.31525,0.00000
734.00,11.31655,25.178139,-0.000387,25.029981,-6.6662,-0.062,11.31655,0.00000
735.00,11.31540,25.178168,-0.000391,25.029954,-6.6656,-0.062,11.31540,0.00000
736.00,11.31538,25.178257,-0.000391,25.029941,-6.6650,-0.061,11.31538,0.00000
737.00,11.31369,25.178404,-0.000392,25.029972,-6.6644,-0.061,11.31369,0.00000
738.00,11.31305,25.178548,-0.000390,25.030000,-6.6638,-0.061,11.31305,0.00000
739.00,11.31008,25.178628,-0.000393,25.029993,-6.6632,-0.060,11.31008,0.00000
740.00,11.30962,25.178796,-0.000391,25.030066,-6.6625,-0.060,11.30962,0.00000
741.00,11.30934,25.178903,-0.000391,25.030081,-6.6619,-0.060,11.30934,0.00000
742.00,11.30993,25.178994,-0.000390,25.030076,-6.6613,-0.060,11.30993,0.00000
743.00,11.30882,25.179095,-0.000391,25.030116,-6.6607,-0.059,11.30882,0.00000
744.00,11.30972,25.179164,-0.000393,25.030150,-6.6601,-0.059,11.30972,0.00000
745.00,11.30943,25.179179,-0.000389,25.030098,-6.6595,-0.059,11.30943,0.00000
746.00,11.30733,25.179232,-0.000387,25.030064,-6.6589,-0.058,11.30733,0.00000
747.00,11.30588,25.179302,-0.000390,25.030062,-6.6582,-0.058,11.30588,0.00000
748.00,11.30704,25.179434,-0.000390,25.030031,-6.6576,-0.058,11.30704,0.00000
749.00,11.30789,25.179501,-0.000388,25.030022,-6.6570,-0.057,11.30789,0.00000
750.00,11.30794,25.179602,-0.000391,25.030014,-6.6564,-0.057,11.30794,0.00000
751.00,11.30960,25.179696,-0.000391,25.029993,-6.6558,-0.057,11.30960,0.00000
752.00,11.31143,25.179879,-0.000389,25.030029,-6.6552,-0.056,11.31143,0.00000
753.00,11.30996,25.179979,-0.000388,25.030069,-6.6546,-0.056,11.30996,0.00000
754.00,11.30731,25.180159,-0.000388,25.030070,-6.6540,-0.056,11.30731,0.00000
755.00,11.30583,25.180374,-0.000386,25.030128,-6.6534,-0.056,11.30583,0.00000
756.00,11.30399,25.180564,-0.000385,25.030189,-6.6528,-0.055,11.30399,0.00000
757.00,11.30195,25.180602,-0.000386,25.030148,-6.6522,-0.055,11.30195,0.00000
758.00,11.30072,25.180553,-0.000386,25.030051,-6.6516,-0.055,11.30072,0.00000
759.00,11.30081,25.180585,-0.000387,25.030031,-6.6510,-0.054,11.30081,0.00000
760.00,11.30109,25.180582,-0.000387,25.029985,-6.6503,-0.054,11.30109,0.00000
761.00,11.30056,25.180593,-0.000387,25.029932,-6.6497,-0.054,11.30056,0.00000
762.00,11.30095,25.180586,-0.000386,25.029844,-6.6491,-0.053,11.30095,0.00000
763.00,11.30151,25.180752,-0.000386,25.029881,-6.6485,-0.053,11.30151,0.00000
764.00,11.30025,25.180869,-0.000386,25.029859,-6.6479,-0.053,11.30025,0.00000
765.00,11.29871,25.180993,-0.000387,25.029882,-6.6473,-0.052,11.29871,0.00000
766.00,11.29828,25.181050,-0.000389,25.029863,-6.6467,-0.052,11.29828,0.00000
767.00,11.29688,25.181171,-0.000388,25.029894,-6.6461,-0.052,11.29688,0.00000
768.00,11.29632,25.181271,-0.000390,25.029890,-6.6455,-0.051,11.29632,0.00000
769.00,11.29830,25.181361,-0.000393,25.029903,-6.6449,-0.051,11.29830,0.00000
770.00,11.29976,25.181408,-0.000394,25.029839,-6.6443,-0.051,11.29976,0.00000
771.00,11.30027,25.181451,-0.000393,25.029816,-6.6437,-0.050,11.30027,0.00000
772.00,11.30108,25.181526,-0.000395,25.029821,-6.6432,-0.050,11.30108,0.00000
773.00,11.30162,25.181581,-0.000392,25.029808,-6.6425,-0.050,11.30162,0.00000
774.00,11.30084,25.181628,-0.000392,25.029783,-6.6419,-0.050,11.30084,0.00000
775.00,11.30058,25.181642,-0.000395,25.029790,-6.6413,-0.049,11.30058,0.00000
776.00,11.30032,25.181848,-0.000397,25.029873,-6.6407,-0.049,11.30032,0.00000
777.00,11.30055,25.181892,-0.000398,25.029833,-6.6401,-0.048,11.30055,0.00000
778.00,11.29929,25.181985,-0.000401,25.029831,-6.6395,-0.048,11.29929,0.00000
779.00,11.29727,25.182018,-0.000398,25.029826,-6.6389,-0.048,11.29727,0.00000
780.00,11.29649,25.182169,-0.000399,25.029820,-6.6383,-0.047,11.29649,0.00000
781.00,11.29661,25.182280,-0.000398,25.029775,-6.6377,-0.047,11.29661,0.00000
782.00,11.29554,25.182401,-0.000398,25.029782,-6.6371,-0.047,11.29554,0.00000
783.00,11.29565,25.182547,-0.000398,25.029824,-6.6365,-0.046,11.29565,0.00000
784.00,11.29657,25.182736,-0.000400,25.029858,-6.6358,-0.046,11.29657,0.00000
785.00,11.29722,25.182903,-0.000396,25.029910,-6.6352,-0.046,11.29722,0.00000
786.00,11.29829,25.182980,-0.000396,25.029901,-6.6346,-0.045,11.29829,0.00000
787.00,11.30004,25.183098,-0.000395,25.029904,-6.6340,-0.045,11.30004,0.00000
788.00,11.30158,25.183224,-0.000392,25.029909,-6.6334,-0.045,11.30158,0.00000
789.00,11.30190,25.183301,-0.000388,25.029863,-6.6328,-0.045,11.30190,0.00000
790.00,11.30213,25.183389,-0.000391,25.029865,-6.6321,-0.044,11.30213,0.00000
791.00,11.30157,25.183460,-0.000387,25.029872,-6.6315,-0.044,11.30157,0.00000
792.00,11.30007,25.183607,-0.000386,25.029908,-6.6309,-0.044,11.30007,0.00000
793.00,11.29847,25.183691,-0.000387,25.029871,-6.6303,-0.044,11.29847,0.00000
794.00,11.29743,25.183803,-0.000390,25.029867,-6.6297,-0.043,11.29743,0.00000
795.00,11.29546,25.183911,-0.000391,25.029867,-6.6291,-0.043,11.29546,0.00000
796.00,11.29289,25.184052,-0.000393,25.029875,-6.6285,-0.042,11.29289,0.00000
797.00,11.29113,25.184091,-0.000395,25.029801,-6.6279,-0.042,11.29113,0.00000
798.00,11.29081,25.184148,-0.000396,25.029780,-6.6273,-0.042,11.29081,0.00000
799.00,11.29106,25.184326,-0.000392,25.029829,-6.6267,-0.041,11.29106,0.00000
800.00,11.29250,25.184417,-0.000389,25.029797,-6.6261,-0.041,11.29250,0.00000
801.00,11.29573,25.184560,-0.000387,25.029876,-6.6254,-0.041,11.29573,0.00000
802.00,11.29645,25.184690,-0.000386,25.029940,-6.6248,-0.041,11.29645,0.00000
803.00,11.29596,25.184795,-0.000385,25.029955,-6.6242,-0.041,11.29596,0.00000
804.00,11.29724,25.184780,-0.000391,25.029960,-6.6236,-0.040,11.29724,0.00000
805.00,11.29798,25.184818,-0.000392,25.029988,-6.6229,-0.040,11.29798,0.00000
806.00,11.29675,25.184853,-0.000395,25.029950,-6.6223,-0.039,11.29675,0.00000
807.00,11.29705,25.184971,-0.000398,25.029982,-6.6217,-0.039,11.29705,0.00000
808.00,11.29762,25.185065,-0.000401,25.030017,-6.6212,-0.038,11.29762,0.00000
809.00,11.29655,25.185203,-0.000401,25.030017,-6.6206,-0.038,11.29655,0.00000
810.00,11.29493,25.185320,-0.000398,25.029976,-6.6200,-0.037,11.29493,0.00000
@6,2.0000,4.0, 810.067999999999 
811.00,11.29458,25.185443,-0.000394,25.029953,-6.6194,-0.037,11.29458,0.00000
812.00,11.29343,25.185581,-0.000390,25.029941,-6.6189,-0.037,11.29343,0.00000
813.00,11.28253,25.185644,-0.000388,25.029883,-6.6183,-0.037,11.28253,0.00000
814.00,11.23773,25.185699,-0.000385,25.029861,-6.6177,-0.037,11.23773,0.00000
815.00,11.15969,25.185771,-0.000385,25.029915,-6.6171,-0.036,11.15969,0.00000
816.00,11.05188,25.185829,-0.000391,25.029944,-6.6165,-0.036,11.05188,0.00000
817.00,10.93538,25.185799,-0.000389,25.029958,-6.6159,-0.036,10.93538,0.00000
818.00,10.84039,25.185924,-0.000387,25.030010,-6.6154,-0.035,10.84039,0.00000
819.00,10.79879,25.186149,-0.000387,25.030150,-6.6148,-0.035,10.79879,0.00000
820.00,10.81207,25.186150,-0.000389,25.030030,-6.6142,-0.035,10.81207,0.00000
821.00,10.87199,25.186147,-0.000386,25.029929,-6.6137,-0.035,10.87199,0.00000
822.00,10.95543,25.186351,-0.000388,25.029960,-6.6131,-0.034,10.95543,0.00000
823.00,11.03700,25.186483,-0.000388,25.029971,-6.6125,-0.034,11.03700,0.00000
824.00,11.10613,25.186460,-0.000388,25.029823,-6.6119,-0.034,11.10613,0.00000
825.00,11.15835,25.186768,-0.000390,25.029963,-6.6113,-0.033,11.15835,0.00000
826.00,11.19831,25.186964,-0.000391,25.030047,-6.6107,-0.033,11.19831,0.00000
827.00,11.22886,25.187010,-0.000390,25.030011,-6.6101,-0.032,11.22886,0.00000
828.00,11.25209,25.187050,-0.000393,25.029980,-6.6095,-0.032,11.25209,0.00000
829.00,11.27075,25.187164,-0.000393,25.030043,-6.6089,-0.032,11.27075,0.00000
830.00,11.28798,25.187150,-0.000393,25.029994,-6.6083,-0.031,11.28798,0.00000
831.00,11.30355,25.187271,-0.000393,25.030008,-6.6077,-0.031,11.30355,0.00000
832.00,11.31869,25.187313,-0.000396,25.029953,-6.6071,-0.031,11.31869,0.00000
833.00,11.33436,25.187364,-0.000392,25.029944,-6.6065,-0.031,11.33436,0.00000
834.00,11.34564,25.187394,-0.000394,25.029861,-6.6059,-0.030,11.34564,0.00000
835.00,11.35370,25.187446,-0.000396,25.029832,-6.6053,-0.030,11.35370,0.00000
836.00,11.35818,25.187451,-0.000394,25.029746,-6.6047,-0.030,11.35818,0.00000
837.00,11.35928,25.187623,-0.000394,25.029824,-6.6041,-0.029,11.35928,0.00000
838.00,11.35778,25.187703,-0.000395,25.029795,-6.6035,-0.029,11.35778,0.00000
839.00,11.35762,25.187806,-0.000389,25.029817,-6.6029,-0.029,11.35762,0.00000
840.00,11.35698,25.187958,-0.000384,25.029899,-6.6023,-0.029,11.35698,0.00000
841.00,11.35495,25.188080,-0.000385,25.029933,-6.6017,-0.028,11.35495,0.00000
842.00,11.35170,25.188103,-0.000384,25.029915,-6.6012,-0.028,11.35170,0.00000
843.00,11.34630,25.188265,-0.000385,25.030045,-6.6006,-0.028,11.34630,0.00000
844.00,11.34061,25.188360,-0.000388,25.030058,-6.6000,-0.027,11.34061,0.00000
845.00,11.33439,25.188404,-0.000389,25.030003,-6.5994,-0.027,11.33439,0.00000
846.00,11.32727,25.188522,-0.000387,25.030033,-6.5988,-0.027,11.32727,0.00000
847.00,11.32087,25.188724,-0.000389,25.030096,-6.5983,-0.026,11.32087,0.00000
848.00,11.31505,25.188825,-0.000388,25.030072,-6.5977,-0.026,11.31505,0.00000
849.00,11.30909,25.188919,-0.000388,25.030053,-6.5972,-0.026,11.30909,0.00000
850.00,11.30446,25.189048,-0.000391,25.030063,-6.5966,-0.025,11.30446,0.00000
851.00,11.30303,25.189142,-0.000392,25.030072,-6.5961,-0.025,11.30303,0.00000
852.00,11.30215,25.189160,-0.000389,25.030002,-6.5955,-0.025,11.30215,0.00000
853.00,11.30343,25.189255,-0.000389,25.029985,-6.5949,-0.025,11.30343,0.00000
854.00,11.30357,25.189404,-0.000388,25.030040,-6.5943,-0.024,11.30357,0.00000
855.00,11.30363,25.189543,-0.000383,25.030087,-6.5937,-0.024,11.30363,0.00000
856.00,11.30303,25.189648,-0.000381,25.030104,-6.5931,-0.024,11.30303,0.00000
857.00,11.30018,25.189748,-0.000382,25.030060,-6.5925,-0.024,11.30018,0.00000
858.00,11.29381,25.189851,-0.000382,25.030015,-6.5919,-0.023,11.29381,0.00000
859.00,11.29001,25.189865,-0.000382,25.029899,-6.5913,-0.023,11.29001,0.00000
860.00,11.28692,25.189906,-0.000384,25.029841,-6.5908,-0.023,11.28692,0.00000
861.00,11.28488,25.190033,-0.000385,25.029833,-6.5902,-0.022,11.28488,0.00000
862.00,11.28447,25.190127,-0.000385,25.029860,-6.5896,-0.022,11.28447,0.00000
863.00,11.28524,25.190178,-0.000386,25.029805,-6.5890,-0.022,11.28524,0.00000
864.00,11.28593,25.190388,-0.000387,25.029925,-6.5885,-0.022,11.28593,0.00000
865.00,11.28567,25.190535,-0.000387,25.029956,-6.5879,-0.021,11.28567,0.00000
866.00,11.28253,25.190584,-0.000389,25.029973,-6.5873,-0.021,11.28253,0.00000
867.00,11.27819,25.190749,-0.000391,25.030066,-6.5867,-0.021,11.27819,0.00000
868.00,11.27604,25.190837,-0.000394,25.030118,-6.5861,-0.020,11.27604,0.00000
869.00,11.27449,25.190881,-0.000395,25.030111,-6.5855,-0.020,11.27449,0.00000
870.00,11.27395,25.190887,-0.000393,25.030073,-6.5849,-0.019,11.27395,0.00000
871.00,11.27499,25.190981,-0.000392,25.030069,-6.5844,-0.019,11.27499,0.00000
872.00,11.27825,25.191013,-0.000393,25.030002,-6.5838,-0.019,11.27825,0.00000
873.00,11.28079,25.191104,-0.000394,25.029983,-6.5833,-0.018,11.28079,0.00000
874.00,11.28253,25.191199,-0.000395,25.029982,-6.5827,-0.018,11.28253,0.00000
875.00,11.28306,25.191422,-0.000400,25.030065,-6.5821,-0.018,11.28306,0.00000
876.00,11.28295,25.191543,-0.000400,25.030087,-6.5816,-0.017,11.28295,0.00000
877.00,11.28003,25.191638,-0.000397,25.030111,-6.5810,-0.017,11.28003,0.00000
878.00,11.27720,25.191693,-0.000395,25.030076,-6.5804,-0.017,11.27720,0.00000
879.00,11.27444,25.191762,-0.000395,25.030078,-6.5798,-0.016,11.27444,0.00000
880.00,11.27305,25.191757,-0.000394,25.030006,-6.5793,-0.016,11.27305,0.00000
881.00,11.27253,25.191725,-0.000393,25.029898,-6.5787,-0.016,11.27253,0.00000
882.00,11.27494,25.191772,-0.000395,25.029872,-6.5781,-0.016,11.27494,0.00000
883.00,11.27617,25.191954,-0.000397,25.030001,-6.5776,-0.015,11.27617,0.00000
884.00,11.27664,25.192076,-0.000398,25.030009,-6.5770,-0.015,11.27664,0.00000
885.00,11.27690,25.192150,-0.000396,25.030026,-6.5765,-0.014,11.27690,0.00000
886.00,11.27630,25.192321,-0.000396,25.030101,-6.5759,-0.014,11.27630,0.00000
887.00,11.27405,25.192439,-0.000396,25.030149,-6.5754,-0.014,11.27405,0.00000
888.00,11.27267,25.192399,-0.000394,25.030044,-6.5748,-0.013,11.27267,0.00000
889.00,11.27302,25.192425,-0.000392,25.029995,-6.5743,-0.013,11.27302,0.00000
890.00,11.27291,25.192451,-0.000393,25.029973,-6.5737,-0.013,11.27291,0.00000
891.00,11.27399,25.192397,-0.000395,25.029843,-6.5732,-0.012,11.27399,0.00000
892.00,11.27534,25.192468,-0.000391,25.029808,-6.5726,-0.012,11.27534,0.00000
893.00,11.27639,25.192676,-0.000387,25.029863,-6.5720,-0.012,11.27639,0.00000
894.00,11.27506,25.192715,-0.000389,25.029867,-6.5715,-0.012,11.27506,0.00000
895.00,11.27337,25.192813,-0.000386,25.029846,-6.5709,-0.012,11.27337,0.00000
896.00,11.27037,25.192957,-0.000386,25.029882,-6.5703,-0.012,11.27037,0.00000
897.00,11.26743,25.193061,-0.000386,25.029895,-6.5698,-0.011,11.26743,0.00000
898.00,11.26252,25.193095,-0.000387,25.029957,-6.5692,-0.011,11.26252,0.00000
899.00,11.25972,25.193246,-0.000386,25.029994,-6.5686,-0.011,11.25972,0.00000
900.00,11.26059,25.193303,-0.000386,25.029970,-6.5680,-0.010,11.26059,0.00000
901.00,11.26303,25.193415,-0.000386,25.030006,-6.5675,-0.010,11.26303,0.00000
902.00,11.26693,25.193416,-0.000389,25.029923,-6.5669,-0.010,11.26693,0.00000
903.00,11.27314,25.193552,-0.000393,25.029886,-6.5663,-0.009,11.27314,0.00000
904.00,11.27697,25.193624,-0.000390,25.029846,-6.5657,-0.009,11.27697,0.00000
905.00,11.27608,25.193747,-0.000388,25.029839,-6.5652,-0.009,11.27608,0.00000
906.00,11.27298,25.193792,-0.000388,25.029771,-6.5646,-0.008,11.27298,0.00000
907.00,11.26747,25.193864,-0.000391,25.029699,-6.5640,-0.008,11.26747,0.00000
908.00,11.26384,25.193887,-0.000392,25.029586,-6.5635,-0.008,11.26384,0.00000
909.00,11.26105,25.193987,-0.000394,25.029564,-6.5629,-0.007,11.26105,0.00000
910.00,11.26007,25.194157,-0.000393,25.029672,-6.5624,-0.007,11.26007,0.00000
911.00,11.26274,25.194370,-0.000394,25.029796,-6.5618,-0.007,11.26274,0.00000
912.00,11.26807,25.194619,-0.000389,25.029959,-6.5613,-0.007,11.26807,0.00000
913.00,11.27003,25.194720,-0.000387,25.029953,-6.5607,-0.007,11.27003,0.00000
914.00,11.27052,25.194832,-0.000389,25.029966,-6.5602,-0.006,11.27052,0.00000
915.00,11.26804,25.194842,-0.000395,25.029862,-6.5597,-0.006,11.26804,0.00000
916.00,11.26273,25.194999,-0.000396,25.029887,-6.5591,-0.005,11.26273,0.00000
917.00,11.25757,25.195058,-0.000400,25.029857,-6.5586,-0.005,11.25757,0.00000
918.00,11.25446,25.195169,-0.000400,25.029942,-6.5580,-0.005,11.25446,0.00000
919.00,11.25377,25.195367,-0.000402,25.030037,-6.5575,-0.004,11.25377,0.00000
920.00,11.25486,25.195512,-0.000400,25.030103,-6.5569,-0.004,11.25486,0.00000
921.00,11.25932,25.195508,-0.000398,25.030065,-6.5563,-0.004,11.25932,0.00000
922.00,11.26205,25.195648,-0.000397,25.030091,-6.5558,-0.004,11.26205,0.00000
923.00,11.26373,25.195760,-0.000399,25.030080,-6.5552,-0.003,11.26373,0.00000
924.00,11.26352,25.195732,-0.000399,25.029983,-6.5547,-0.003,11.26352,0.00000
925.00,11.26296,25.195832,-0.000398,25.030021,-6.5541,-0.003,11.26296,0.00000
926.00,11.25967,25.195851,-0.000402,25.029969,-6.5536,-0.002,11.25967,0.00000
927.00,11.25591,25.195851,-0.000405,25.029938,-6.5531,-0.002,11.25591,0.00000
928.00,11.25218,25.195876,-0.000404,25.029896,-6.5525,-0.002,11.25218,0.00000
929.00,11.25255,25.196022,-0.000404,25.029948,-6.5520,-0.002,11.25255,0.00000
930.00,11.25649,25.196144,-0.000408,25.029916,-6.5514,-0.001,11.25649,0.00000
931.00,11.26064,25.196386,-0.000407,25.030037,-6.5508,-0.001,11.26064,0.00000
932.00,11.26583,25.196476,-0.000406,25.029983,-6.5503,-0.001,11.26583,0.00000
933.00,11.27149,25.196685,-0.000406,25.030076,-6.5497,0.000,11.27149,0.00000
934.00,11.27213,25.196849,-0.000408,25.030149,-6.5491,0.000,11.27213,0.00000
935.00,11.26943,25.196942,-0.000407,25.030161,-6.5485,0.000,11.26943,0.00000
936.00,11.26627,25.196979,-0.000406,25.030089,-6.5480,0.001,11.26627,0.00000
937.00,11.26232,25.197101,-0.000404,25.030164,-6.5474,0.001,11.26232,0.00000
938.00,11.25889,25.197232,-0.000400,25.030181,-6.5469,0.002,11.25889,0.00000
939.00,11.25739,25.197254,-0.000398,25.030113,-6.5464,0.002,11.25739,0.00000
940.00,11.25439,25.197328,-0.000393,25.030092,-6.5458,0.002,11.25439,0.00000
941.00,11.25176,25.197367,-0.000391,25.030082,-6.5453,0.002,11.25176,0.00000
942.00,11.25228,25.197381,-0.000390,25.029985,-6.5447,0.002,11.25228,0.00000
943.00,11.25242,25.197415,-0.000386,25.029937,-6.5442,0.003,11.25242,0.00000
944.00,11.25305,25.197558,-0.000382,25.029983,-6.5436,0.003,11.25305,0.00000
945.00,11.25623,25.197730,-0.000382,25.030023,-6.5431,0.003,11.25623,0.00000
946.00,11.25831,25.197914,-0.000383,25.030102,-6.5425,0.003,11.25831,0.00000
947.00,11.25614,25.198162,-0.000386,25.030254,-6.5420,0.004,11.25614,0.00000
948.00,11.25440,25.198274,-0.000390,25.030268,-6.5414,0.004,11.25440,0.00000
949.00,11.25379,25.198277,-0.000394,25.030184,-6.5409,0.005,11.25379,0.00000
950.00,11.25251,25.198383,-0.000393,25.030214,-6.5404,0.005,11.25251,0.00000
951.00,11.25186,25.198504,-0.000390,25.030187,-6.5398,0.005,11.25186,0.00000
952.00,11.25250,25.198574,-0.000386,25.030200,-6.5393,0.005,11.25250,0.00000
953.00,11.25187,25.198693,-0.000383,25.030258,-6.5388,0.006,11.25187,0.00000
954.00,11.24943,25.198861,-0.000381,25.030269,-6.5382,0.006,11.24943,0.00000
955.00,11.24928,25.198886,-0.000382,25.030228,-6.5377,0.006,11.24928,0.00000
956.00,11.25052,25.198889,-0.000381,25.030131,-6.5372,0.006,11.25052,0.00000
957.00,11.25049,25.198916,-0.000382,25.030029,-6.5367,0.007,11.25049,0.00000
958.00,11.25278,25.198994,-0.000383,25.029972,-6.5362,0.007,11.25278,0.00000
959.00,11.25838,25.199050,-0.000384,25.030005,-6.5357,0.007,11.25838,0.00000
960.00,11.26035,25.199124,-0.000384,25.029974,-6.5352,0.008,11.26035,0.00000
@7,2.0000,4.0, 960.063000000002 
961.00,11.26018,25.199283,-0.000386,25.030006,-6.5346,0.008,11.26018,0.00000
962.00,11.26247,25.199375,-0.000386,25.030018,-6.5341,0.008,11.26247,0.00000
963.00,11.25011,25.199388,-0.000389,25.029948,-6.5336,0.009,11.25011,0.00000
964.00,11.20273,25.199504,-0.000388,25.029943,-6.5330,0.009,11.20273,0.00000
965.00,11.12487,25.199631,-0.000388,25.030015,-6.5325,0.009,11.12487,0.00000
966.00,11.02254,25.199645,-0.000389,25.030025,-6.5319,0.010,11.02254,0.00000
967.00,10.91001,25.199781,-0.000390,25.030123,-6.5313,0.010,10.91001,0.00000
968.00,10.82291,25.199859,-0.000390,25.030094,-6.5308,0.010,10.82291,0.00000
969.00,10.78734,25.199860,-0.000392,25.030029,-6.5303,0.011,10.78734,0.00000
970.00,10.80236,25.199922,-0.000392,25.029927,-6.5297,0.011,10.80236,0.00000
971.00,10.85906,25.200071,-0.000391,25.029893,-6.5292,0.012,10.85906,0.00000
972.00,10.93621,25.200137,-0.000391,25.029739,-6.5286,0.012,10.93621,0.00000
973.00,11.01005,25.200295,-0.000390,25.029744,-6.5281,0.012,11.01005,0.00000
974.00,11.07313,25.200497,-0.000389,25.029768,-6.5276,0.012,11.07313,0.00000
975.00,11.12385,25.200523,-0.000392,25.029732,-6.5271,0.013,11.12385,0.00000
976.00,11.16121,25.200603,-0.000392,25.029767,-6.5266,0.013,11.16121,0.00000
977.00,11.19006,25.200746,-0.000392,25.029855,-6.5261,0.013,11.19006,0.00000
978.00,11.21124,25.200853,-0.000394,25.029935,-6.5256,0.014,11.21124,0.00000
979.00,11.22522,25.200947,-0.000394,25.029979,-6.5251,0.014,11.22522,0.00000
980.00,11.23874,25.201168,-0.000390,25.030119,-6.5245,0.014,11.23874,0.00000
981.00,11.25422,25.201216,-0.000388,25.030119,-6.5240,0.015,11.25422,0.00000
982.00,11.26971,25.201265,-0.000386,25.030105,-6.5235,0.015,11.26971,0.00000
983.00,11.28678,25.201351,-0.000383,25.030147,-6.5229,0.015,11.28678,0.00000
984.00,11.30335,25.201460,-0.000380,25.030208,-6.5224,0.015,11.30335,0.00000
985.00,11.31574,25.201451,-0.000381,25.030147,-6.5218,0.015,11.31574,0.00000
986.00,11.32236,25.201549,-0.000383,25.030156,-6.5213,0.016,11.32236,0.00000
987.00,11.32532,25.201638,-0.000384,25.030131,-6.5208,0.016,11.32532,0.00000
988.00,11.32352,25.201726,-0.000384,25.030090,-6.5202,0.016,11.32352,0.00000
989.00,11.31963,25.201811,-0.000385,25.030078,-6.5197,0.017,11.31963,0.00000
990.00,11.31433,25.201964,-0.000385,25.030075,-6.5192,0.017,11.31433,0.00000
991.00,11.31031,25.202039,-0.000384,25.030074,-6.5187,0.017,11.31031,0.00000
992.00,11.30620,25.202104,-0.000386,25.030059,-6.5182,0.018,11.30620,0.00000
993.00,11.30405,25.202206,-0.000389,25.030093,-6.5177,0.018,11.30405,0.00000
994.00,11.30264,25.202216,-0.000390,25.030035,-6.5172,0.018,11.30264,0.00000
995.00,11.29950,25.202317,-0.000390,25.030039,-6.5167,0.019,11.29950,0.00000
996.00,11.29451,25.202372,-0.000393,25.029981,-6.5162,0.019,11.29451,0.00000
997.00,11.28992,25.202475,-0.000391,25.030013,-6.5156,0.020,11.28992,0.00000
998.00,11.28489,25.202496,-0.000387,25.029950,-6.5151,0.020,11.28489,0.00000
999.00,11.28123,25.202569,-0.000386,25.029916,-6.5146,0.020,11.28123,0.00000
1000.00,11.27968,25.202546,-0.000384,25.029818,-6.5141,0.020,11.27968,0.00000
1001.00,11.27713,25.202739,-0.000385,25.029862,-6.5135,0.021,11.27713,0.00000
1002.00,11.27306,25.202770,-0.000388,25.029802,-6.5129,0.021,11.27306,0.00000
1003.00,11.26912,25.202900,-0.000390,25.029840,-6.5124,0.021,11.26912,0.00000
1004.00,11.26465,25.202951,-0.000389,25.029851,-6.5119,0.022,11.26465,0.00000
1005.00,11.26031,25.202978,-0.000389,25.029837,-6.5113,0.022,11.26031,0.00000
1006.00,11.26055,25.202981,-0.000385,25.029796,-6.5108,0.022,11.26055,0.00000
1007.00,11.26340,25.203130,-0.000388,25.029835,-6.5103,0.023,11.26340,0.00000
1008.00,11.26530,25.203206,-0.000388,25.029824,-6.5097,0.023,11.26530,0.00000
1009.00,11.26580,25.203334,-0.000388,25.029804,-6.5092,0.023,11.26580,0.00000
1010.00,11.26373,25.203497,-0.000386,25.029871,-6.5086,0.023,11.26373,0.00000
1011.00,11.25810,25.203635,-0.000388,25.029902,-6.5081,0.024,11.25810,0.00000
1012.00,11.25228,25.203646,-0.000382,25.029892,-6.5076,0.024,11.25228,0.00000
1013.00,11.24768,25.203813,-0.000381,25.029927,-6.5070,0.024,11.24768,0.00000
1014.00,11.24421,25.203968,-0.000382,25.029994,-6.5065,0.024,11.24421,0.00000
1015.00,11.24389,25.204038,-0.000384,25.029941,-6.5060,0.025,11.24389,0.00000
1016.00,11.24641,25.204127,-0.000383,25.029966,-6.5055,0.025,11.24641,0.00000
1017.00,11.24937,25.204238,-0.000382,25.029949,-6.5050,0.025,11.24937,0.00000
1018.00,11.24746,25.204154,-0.000382,25.029858,-6.5045,0.025,11.24746,0.00000
1019.00,11.24455,25.204199,-0.000379,25.029849,-6.5040,0.026,11.24455,0.00000
1020.00,11.24370,25.204365,-0.000376,25.029958,-6.5035,0.026,11.24370,0.00000
1021.00,11.24151,25.204432,-0.000374,25.029964,-6.5030,0.026,11.24151,0.00000
1022.00,11.23779,25.204552,-0.000375,25.029964,-6.5025,0.026,11.23779,0.00000
1023.00,11.23862,25.204686,-0.000378,25.029933,-6.5020,0.027,11.23862,0.00000
1024.00,11.23917,25.204726,-0.000381,25.029822,-6.5015,0.027,11.23917,0.00000
1025.00,11.23605,25.204792,-0.000386,25.029801,-6.5011,0.028,11.23605,0.00000
1026.00,11.23586,25.204837,-0.000388,25.029737,-6.5006,0.028,11.23586,0.00000
1027.00,11.23682,25.204925,-0.000390,25.029753,-6.5001,0.028,11.23682,0.00000
1028.00,11.23824,25.205048,-0.000387,25.029812,-6.4996,0.029,11.23824,0.00000
1029.00,11.23990,25.205064,-0.000386,25.029762,-6.4991,0.029,11.23990,0.00000
1030.00,11.24155,25.205119,-0.000383,25.029682,-6.4986,0.029,11.24155,0.00000
1031.00,11.23934,25.205284,-0.000384,25.029708,-6.4980,0.029,11.23934,0.00000
1032.00,11.23755,25.205395,-0.000380,25.029721,-6.4975,0.030,11.23755,0.00000
1033.00,11.23327,25.205469,-0.000377,25.029725,-6.4970,0.030,11.23327,0.00000
1034.00,11.23073,25.205658,-0.000374,25.029801,-6.4965,0.030,11.23073,0.00000
1035.00,11.23012,25.205772,-0.000373,25.029855,-6.4960,0.030,11.23012,0.00000
1036.00,11.23207,25.205884,-0.000372,25.029896,-6.4954,0.031,11.23207,0.00000
1037.00,11.23183,25.205891,-0.000372,25.029807,-6.4950,0.031,11.23183,0.00000
1038.00,11.23413,25.206031,-0.000376,25.029801,-6.4944,0.031,11.23413,0.00000
1039.00,11.23498,25.206158,-0.000379,25.029914,-6.4939,0.032,11.23498,0.00000
1040.00,11.23383,25.206205,-0.000379,25.029862,-6.4934,0.032,11.23383,0.00000
1041.00,11.23292,25.206164,-0.000379,25.029780,-6.4929,0.032,11.23292,0.00000
1042.00,11.23340,25.206268,-0.000377,25.029805,-6.4924,0.032,11.23340,0.00000
1043.00,11.23498,25.206295,-0.000378,25.029810,-6.4919,0.033,11.23498,0.00000
1044.00,11.23523,25.206316,-0.000379,25.029717,-6.4914,0.033,11.23523,0.00000
1045.00,11.23560,25.206471,-0.000381,25.029752,-6.4909,0.033,11.23560,0.00000
1046.00,11.23362,25.206627,-0.000380,25.029809,-6.4904,0.034,11.23362,0.00000
1047.00,11.23273,25.206774,-0.000384,25.029872,-6.4899,0.034,11.23273,0.00000
1048.00,11.23042,25.206853,-0.000385,25.029824,-6.4894,0.034,11.23042,0.00000
1049.00,11.22797,25.207034,-0.000383,25.029848,-6.4888,0.035,11.22797,0.00000
1050.00,11.22822,25.207026,-0.000384,25.029775,-6.4883,0.035,11.22822,0.00000
1051.00,11.23021,25.207107,-0.000384,25.029745,-6.4878,0.035,11.23021,0.00000
1052.00,11.23147,25.207149,-0.000382,25.029708,-6.4873,0.036,11.23147,0.00000
1053.00,11.23127,25.207300,-0.000378,25.029793,-6.4868,0.036,11.23127,0.00000
1054.00,11.23332,25.207364,-0.000381,25.029801,-6.4863,0.036,11.23332,0.00000
1055.00,11.23364,25.207572,-0.000383,25.029939,-6.4857,0.037,11.23364,0.00000
1056.00,11.23266,25.207650,-0.000384,25.029946,-6.4853,0.037,11.23266,0.00000
1057.00,11.23232,25.207716,-0.000384,25.029929,-6.4848,0.037,11.23232,0.00000
1058.00,11.23370,25.207759,-0.000384,25.029906,-6.4843,0.038,11.23370,0.00000
1059.00,11.23370,25.207814,-0.000380,25.029928,-6.4838,0.038,11.23370,0.00000
1060.00,11.23280,25.207835,-0.000378,25.029882,-6.4834,0.038,11.23280,0.00000
1061.00,11.23028,25.207944,-0.000378,25.029889,-6.4829,0.038,11.23028,0.00000
1062.00,11.22681,25.208005,-0.000378,25.029870,-6.4824,0.038,11.22681,0.00000
1063.00,11.22237,25.208061,-0.000377,25.029839,-6.4819,0.039,11.22237,0.00000
1064.00,11.21969,25.208139,-0.000376,25.029861,-6.4814,0.039,11.21969,0.00000
1065.00,11.21913,25.208308,-0.000374,25.029911,-6.4809,0.039,11.21913,0.00000
1066.00,11.22118,25.208387,-0.000371,25.029945,-6.4804,0.039,11.22118,0.00000
1067.00,11.22152,25.208564,-0.000372,25.029997,-6.4798,0.040,11.22152,0.00000
1068.00,11.22469,25.208711,-0.000375,25.030039,-6.4793,0.040,11.22469,0.00000
1069.00,11.22690,25.208733,-0.000378,25.029895,-6.4788,0.040,11.22690,0.00000
1070.00,11.22673,25.208818,-0.000379,25.029902,-6.4783,0.041,11.22673,0.00000
1071.00,11.22529,25.209020,-0.000380,25.029998,-6.4778,0.041,11.22529,0.00000
1072.00,11.22629,25.209074,-0.000379,25.029974,-6.4773,0.041,11.22629,0.00000
1073.00,11.22535,25.209215,-0.000378,25.029981,-6.4768,0.042,11.22535,0.00000
1074.00,11.22500,25.209417,-0.000375,25.030098,-6.4763,0.042,11.22500,0.00000
1075.00,11.22412,25.209426,-0.000373,25.030034,-6.4758,0.042,11.22412,0.00000
1076.00,11.22211,25.209425,-0.000371,25.029912,-6.4753,0.042,11.22211,0.00000
1077.00,11.22068,25.209587,-0.000368,25.029982,-6.4748,0.042,11.22068,0.00000
1078.00,11.21943,25.209613,-0.000368,25.029964,-6.4743,0.043,11.21943,0.00000
1079.00,11.21695,25.209627,-0.000371,25.029968,-6.4738,0.043,11.21695,0.00000
1080.00,11.21685,25.209726,-0.000373,25.029982,-6.4732,0.043,11.21685,0.00000
1081.00,11.21871,25.209848,-0.000374,25.029977,-6.4727,0.044,11.21871,0.00000
1082.00,11.21916,25.209816,-0.000379,25.029831,-6.4722,0.044,11.21916,0.00000
1083.00,11.22037,25.209933,-0.000380,25.029845,-6.4717,0.044,11.22037,0.00000
1084.00,11.22154,25.210003,-0.000379,25.029769,-6.4712,0.045,11.22154,0.00000
1085.00,11.21983,25.210090,-0.000381,25.029721,-6.4708,0.045,11.21983,0.00000
1086.00,11.21791,25.210143,-0.000383,25.029734,-6.4703,0.046,11.21791,0.00000
1087.00,11.21852,25.210242,-0.000381,25.029699,-6.4698,0.046,11.21852,0.00000
1088.00,11.21774,25.210255,-0.000385,25.029569,-6.4693,0.046,11.21774,0.00000
1089.00,11.21724,25.210355,-0.000386,25.029549,-6.4689,0.047,11.21724,0.00000
1090.00,11.21907,25.210443,-0.000383,25.029518,-6.4684,0.047,11.21907,0.00000
1091.00,11.22214,25.210517,-0.000381,25.029476,-6.4679,0.047,11.22214,0.00000
1092.00,11.22184,25.210616,-0.000380,25.029557,-6.4674,0.047,11.22184,0.00000
1093.00,11.22242,25.210850,-0.000383,25.029746,-6.4668,0.048,11.22242,0.00000
1094.00,11.22538,25.211080,-0.000384,25.029892,-6.4663,0.048,11.22538,0.00000
1095.00,11.22689,25.211186,-0.000386,25.029934,-6.4658,0.049,11.22689,0.00000
1096.00,11.22673,25.211293,-0.000388,25.029953,-6.4653,0.049,11.22673,0.00000
1097.00,11.22678,25.211363,-0.000387,25.029941,-6.4648,0.049,11.22678,0.00000
1098.00,11.22540,25.211328,-0.000383,25.029848,-6.4644,0.049,11.22540,0.00000
1099.00,11.22253,25.211468,-0.000382,25.029905,-6.4639,0.050,11.22253,0.00000
1100.00,11.22030,25.211565,-0.000383,25.029895,-6.4634,0.050,11.22030,0.00000
1101.00,11.21812,25.211585,-0.000380,25.029881,-6.4629,0.050,11.21812,0.00000
1102.00,11.21536,25.211825,-0.000382,25.029978,-6.4624,0.050,11.21536,0.00000
1103.00,11.21361,25.211901,-0.000381,25.029955,-6.4619,0.051,11.21361,0.00000
1104.00,11.21165,25.211868,-0.000382,25.029862,-6.4615,0.051,11.21165,0.00000
1105.00,11.21129,25.211954,-0.000382,25.029896,-6.4610,0.051,11.21129,0.00000
1106.00,11.21241,25.212150,-0.000384,25.029965,-6.4605,0.052,11.21241,0.00000
1107.00,11.21584,25.212147,-0.000384,25.029936,-6.4600,0.052,11.21584,0.00000
1108.00,11.21874,25.212242,-0.000380,25.029940,-6.4595,0.052,11.21874,0.00000
1109.00,11.22142,25.212324,-0.000380,25.029920,-6.4590,0.053,11.22142,0.00000
1110.00,11.22139,25.212490,-0.000380,25.029980,-6.4586,0.053,11.22139,0.00000
@8,2.0000,4.0, 1110.053 
1111.00,11.21877,25.212538,-0.000382,25.029952,-6.4581,0.053,11.21877,0.00000
1112.00,11.21614,25.212606,-0.000384,25.029917,-6.4576,0.054,11.21614,0.00000
1113.00,11.20820,25.212666,-0.000385,25.029881,-6.4571,0.054,11.20820,0.00000
1114.00,11.17581,25.212770,-0.000382,25.029875,-6.4566,0.054,11.17581,0.00000
1115.00,11.11351,25.212819,-0.000380,25.029869,-6.4561,0.054,11.11351,0.00000
1116.00,11.02596,25.212872,-0.000378,25.029834,-6.4557,0.055,11.02596,0.00000
1117.00,10.92253,25.212995,-0.000375,25.029939,-6.4552,0.055,10.92253,0.00000
1118.00,10.83260,25.213147,-0.000375,25.030020,-6.4547,0.055,10.83260,0.00000
1119.00,10.78498,25.213209,-0.000374,25.030000,-6.4542,0.055,10.78498,0.00000
1120.00,10.78819,25.213273,-0.000374,25.029959,-6.4537,0.056,10.78819,0.00000
1121.00,10.83475,25.213352,-0.000373,25.029914,-6.4532,0.056,10.83475,0.00000
1122.00,10.90708,25.213409,-0.000373,25.029789,-6.4527,0.056,10.90708,0.00000
1123.00,10.97871,25.213551,-0.000373,25.029781,-6.4522,0.056,10.97871,0.00000
1124.00,11.04046,25.213628,-0.000370,25.029799,-6.4517,0.057,11.04046,0.00000
1125.00,11.08819,25.213658,-0.000369,25.029799,-6.4512,0.057,11.08819,0.00000
1126.00,11.12342,25.213813,-0.000370,25.029899,-6.4508,0.057,11.12342,0.00000
1127.00,11.15061,25.213981,-0.000371,25.029999,-6.4503,0.058,11.15061,0.00000
1128.00,11.17331,25.213970,-0.000375,25.029945,-6.4498,0.058,11.17331,0.00000
1129.00,11.19124,25.214095,-0.000377,25.029970,-6.4493,0.058,11.19124,0.00000
1130.00,11.20609,25.214306,-0.000377,25.030055,-6.4488,0.059,11.20609,0.00000
1131.00,11.22003,25.214358,-0.000373,25.030099,-6.4483,0.059,11.22003,0.00000
1132.00,11.23405,25.214438,-0.000374,25.030144,-6.4477,0.059,11.23405,0.00000
1133.00,11.24775,25.214522,-0.000372,25.030153,-6.4472,0.059,11.24775,0.00000
1134.00,11.26102,25.214622,-0.000372,25.030170,-6.4467,0.060,11.26102,0.00000
1135.00,11.27232,25.214742,-0.000370,25.030159,-6.4462,0.060,11.27232,0.00000
1136.00,11.28003,25.214838,-0.000371,25.030110,-6.4457,0.060,11.28003,0.00000
1137.00,11.28525,25.214940,-0.000368,25.030069,-6.4452,0.060,11.28525,0.00000
1138.00,11.28819,25.215097,-0.000367,25.030118,-6.4448,0.060,11.28819,0.00000
1139.00,11.28824,25.215230,-0.000368,25.030129,-6.4443,0.061,11.28824,0.00000
1140.00,11.28586,25.215172,-0.000370,25.030069,-6.4438,0.061,11.28586,0.00000
1141.00,11.28168,25.215334,-0.000369,25.030135,-6.4434,0.061,11.28168,0.00000
1142.00,11.27709,25.215420,-0.000367,25.030140,-6.4429,0.062,11.27709,0.00000
1143.00,11.26971,25.215507,-0.000371,25.030135,-6.4425,0.062,11.26971,0.00000
1144.00,11.26198,25.215532,-0.000369,25.030114,-6.4420,0.062,11.26198,0.00000
1145.00,11.25654,25.215608,-0.000369,25.030061,-6.4415,0.063,11.25654,0.00000
1146.00,11.25362,25.215732,-0.000372,25.030022,-6.4410,0.063,11.25362,0.00000
1147.00,11.25150,25.215752,-0.000374,25.029944,-6.4406,0.063,11.25150,0.00000
1148.00,11.24941,25.215860,-0.000370,25.029934,-6.4401,0.064,11.24941,0.00000
1149.00,11.24719,25.215956,-0.000372,25.029906,-6.4396,0.064,11.24719,0.00000
1150.00,11.24409,25.216110,-0.000373,25.029949,-6.4391,0.064,11.24409,0.00000
1151.00,11.23985,25.216128,-0.000373,25.029947,-6.4386,0.065,11.23985,0.00000
1152.00,11.23441,25.216159,-0.000372,25.029918,-6.4382,0.065,11.23441,0.00000
1153.00,11.23166,25.216207,-0.000372,25.029956,-6.4377,0.065,11.23166,0.00000
1154.00,11.23007,25.216304,-0.000371,25.030016,-6.4372,0.065,11.23007,0.00000
1155.00,11.22919,25.216343,-0.000367,25.029983,-6.4367,0.065,11.22919,0.00000
1156.00,11.22837,25.216416,-0.000366,25.029917,-6.4362,0.066,11.22837,0.00000
1157.00,11.22722,25.216630,-0.000367,25.030013,-6.4358,0.066,11.22722,0.00000
1158.00,11.22462,25.216755,-0.000372,25.029985,-6.4353,0.066,11.22462,0.00000
1159.00,11.22076,25.216827,-0.000374,25.029923,-6.4348,0.067,11.22076,0.00000
1160.00,11.21752,25.216937,-0.000375,25.029940,-6.4343,0.067,11.21752,0.00000
1161.00,11.21475,25.216995,-0.000379,25.029921,-6.4339,0.068,11.21475,0.00000
1162.00,11.21190,25.217036,-0.000381,25.029916,-6.4334,0.068,11.21190,0.00000
1163.00,11.21033,25.217039,-0.000376,25.029880,-6.4329,0.068,11.21033,0.00000
1164.00,11.20845,25.217144,-0.000375,25.029889,-6.4324,0.068,11.20845,0.00000
1165.00,11.20596,25.217283,-0.000377,25.029916,-6.4318,0.069,11.20596,0.00000
1166.00,11.20391,25.217405,-0.000374,25.029961,-6.4314,0.069,11.20391,0.00000
1167.00,11.20267,25.217427,-0.000375,25.029862,-6.4309,0.069,11.20267,0.00000
1168.00,11.20248,25.217445,-0.000377,25.029755,-6.4304,0.070,11.20248,0.00000
1169.00,11.20503,25.217471,-0.000378,25.029709,-6.4299,0.070,11.20503,0.00000
1170.00,11.20698,25.217479,-0.000375,25.029666,-6.4295,0.070,11.20698,0.00000
1171.00,11.20916,25.217602,-0.000378,25.029711,-6.4290,0.071,11.20916,0.00000
1172.00,11.21263,25.217760,-0.000376,25.029739,-6.4285,0.071,11.21263,0.00000
1173.00,11.21452,25.218013,-0.000374,25.029869,-6.4280,0.071,11.21452,0.00000
1174.00,11.21327,25.218231,-0.000371,25.029938,-6.4275,0.071,11.21327,0.00000
1175.00,11.21055,25.218385,-0.000371,25.029928,-6.4270,0.072,11.21055,0.00000
1176.00,11.20789,25.218403,-0.000369,25.029851,-6.4265,0.072,11.20789,0.00000
1177.00,11.20505,25.218462,-0.000366,25.029840,-6.4260,0.072,11.20505,0.00000
1178.00,11.20253,25.218649,-0.000365,25.029962,-6.4255,0.072,11.20253,0.00000
1179.00,11.20325,25.218746,-0.000366,25.029971,-6.4251,0.073,11.20325,0.00000
1180.00,11.20378,25.218855,-0.000368,25.030046,-6.4246,0.073,11.20378,0.00000
1181.00,11.20413,25.219070,-0.000367,25.030134,-6.4241,0.073,11.20413,0.00000
1182.00,11.20323,25.219149,-0.000367,25.030138,-6.4237,0.074,11.20323,0.00000
1183.00,11.20189,25.219169,-0.000367,25.030073,-6.4232,0.074,11.20189,0.00000
1184.00,11.19991,25.219192,-0.000367,25.030077,-6.4228,0.074,11.19991,0.00000
1185.00,11.19837,25.219276,-0.000369,25.030097,-6.4223,0.074,11.19837,0.00000
1186.00,11.19559,25.219229,-0.000372,25.030026,-6.4219,0.075,11.19559,0.00000
1187.00,11.19356,25.219359,-0.000374,25.030085,-6.4215,0.075,11.19356,0.00000
1188.00,11.19365,25.219493,-0.000375,25.030127,-6.4210,0.076,11.19365,0.00000
1189.00,11.19383,25.219502,-0.000376,25.030007,-6.4205,0.076,11.19383,0.00000
1190.00,11.19631,25.219568,-0.000373,25.029945,-6.4201,0.076,11.19631,0.00000
1191.00,11.19993,25.219652,-0.000369,25.029945,-6.4196,0.076,11.19993,0.00000
1192.00,11.20284,25.219786,-0.000366,25.029992,-6.4191,0.077,11.20284,0.00000
1193.00,11.20409,25.219772,-0.000366,25.029914,-6.4187,0.077,11.20409,0.00000
1194.00,11.20289,25.219937,-0.000364,25.030007,-6.4182,0.077,11.20289,0.00000
1195.00,11.20039,25.220031,-0.000360,25.030034,-6.4178,0.077,11.20039,0.00000
1196.00,11.19697,25.220152,-0.000358,25.030047,-6.4173,0.077,11.19697,0.00000
1197.00,11.19353,25.220172,-0.000360,25.029996,-6.4169,0.078,11.19353,0.00000
1198.00,11.19120,25.220255,-0.000359,25.030003,-6.4164,0.078,11.19120,0.00000
1199.00,11.19242,25.220342,-0.000359,25.030056,-6.4159,0.078,11.19242,0.00000
1200.00,11.19260,25.220438,-0.000360,25.030055,-6.4155,0.078,11.19260,0.00000
1201.00,11.19229,25.220487,-0.000363,25.030005,-6.4150,0.079,11.19229,0.00000
1202.00,11.19265,25.220651,-0.000358,25.030087,-6.4146,0.079,11.19265,0.00000
1203.00,11.19325,25.220773,-0.000355,25.030135,-6.4141,0.079,11.19325,0.00000
1204.00,11.19129,25.220792,-0.000356,25.030033,-6.4136,0.079,11.19129,0.00000
1205.00,11.19018,25.220831,-0.000359,25.030023,-6.4132,0.080,11.19018,0.00000
1206.00,11.18979,25.220875,-0.000361,25.030028,-6.4127,0.080,11.18979,0.00000
1207.00,11.19011,25.220924,-0.000369,25.029952,-6.4122,0.081,11.19011,0.00000
1208.00,11.19063,25.220938,-0.000374,25.029896,-6.4117,0.081,11.19063,0.00000
1209.00,11.19130,25.221059,-0.000374,25.029934,-6.4113,0.081,11.19130,0.00000
1210.00,11.19159,25.221274,-0.000374,25.030055,-6.4108,0.082,11.19159,0.00000
1211.00,11.19136,25.221426,-0.000373,25.030115,-6.4103,0.082,11.19136,0.00000
1212.00,11.18980,25.221476,-0.000367,25.030136,-6.4098,0.082,11.18980,0.00000
1213.00,11.18415,25.221527,-0.000363,25.030094,-6.4094,0.082,11.18415,0.00000
1214.00,11.17860,25.221724,-0.000361,25.030182,-6.4089,0.082,11.17860,0.00000
1215.00,11.17430,25.221667,-0.000360,25.030035,-6.4085,0.082,11.17430,0.00000
1216.00,11.17272,25.221810,-0.000357,25.030067,-6.4080,0.083,11.17272,0.00000
1217.00,11.17351,25.222030,-0.000362,25.030077,-6.4075,0.083,11.17351,0.00000
1218.00,11.17783,25.222242,-0.000366,25.030104,-6.4071,0.084,11.17783,0.00000
1219.00,11.18172,25.222234,-0.000367,25.030026,-6.4066,0.084,11.18172,0.00000
1220.00,11.18704,25.222341,-0.000367,25.030034,-6.4062,0.084,11.18704,0.00000
1221.00,11.19013,25.222427,-0.000371,25.030006,-6.4057,0.085,11.19013,0.00000
1222.00,11.19174,25.222388,-0.000370,25.029942,-6.4052,0.085,11.19174,0.00000
1223.00,11.19308,25.222434,-0.000368,25.029939,-6.4048,0.085,11.19308,0.00000
1224.00,11.19487,25.222577,-0.000368,25.029933,-6.4043,0.085,11.19487,0.00000
1225.00,11.19358,25.222704,-0.000365,25.029934,-6.4038,0.086,11.19358,0.00000
1226.00,11.19364,25.222703,-0.000363,25.029894,-6.4034,0.086,11.19364,0.00000
1227.00,11.19354,25.222845,-0.000365,25.029953,-6.4029,0.086,11.19354,0.00000
1228.00,11.19089,25.222965,-0.000367,25.030009,-6.4025,0.086,11.19089,0.00000
1229.00,11.18964,25.222935,-0.000368,25.029980,-6.4020,0.087,11.18964,0.00000
1230.00,11.19207,25.222991,-0.000371,25.029965,-6.4016,0.087,11.19207,0.00000
1231.00,11.19322,25.223127,-0.000368,25.030002,-6.4011,0.087,11.19322,0.00000
1232.00,11.19299,25.223190,-0.000366,25.029997,-6.4007,0.087,11.19299,0.00000
1233.00,11.19589,25.223264,-0.000363,25.029944,-6.4002,0.088,11.19589,0.00000
1234.00,11.19654,25.223347,-0.000363,25.029947,-6.3997,0.088,11.19654,0.00000
1235.00,11.19503,25.223482,-0.000363,25.030020,-6.3993,0.088,11.19503,0.00000
1236.00,11.19422,25.223576,-0.000367,25.030052,-6.3988,0.089,11.19422,0.00000
1237.00,11.19372,25.223636,-0.000372,25.030023,-6.3983,0.089,11.19372,0.00000
1238.00,11.19203,25.223676,-0.000372,25.030003,-6.3978,0.089,11.19203,0.00000
1239.00,11.19177,25.223823,-0.000372,25.029986,-6.3974,0.090,11.19177,0.00000
1240.00,11.19068,25.223874,-0.000371,25.029895,-6.3969,0.090,11.19068,0.00000
1241.00,11.18882,25.223921,-0.000371,25.029800,-6.3964,0.090,11.18882,0.00000
1242.00,11.18812,25.224004,-0.000369,25.029815,-6.3960,0.090,11.18812,0.00000
1243.00,11.18623,25.224139,-0.000368,25.029870,-6.3955,0.091,11.18623,0.00000
1244.00,11.18315,25.224186,-0.000367,25.029860,-6.3951,0.091,11.18315,0.00000
1245.00,11.18124,25.224186,-0.000370,25.029812,-6.3946,0.091,11.18124,0.00000
1246.00,11.18121,25.224369,-0.000371,25.029919,-6.3942,0.092,11.18121,0.00000
1247.00,11.18311,25.224470,-0.000372,25.029917,-6.3937,0.092,11.18311,0.00000
1248.00,11.18534,25.224532,-0.000373,25.029953,-6.3932,0.092,11.18534,0.00000
1249.00,11.18828,25.224639,-0.000372,25.029992,-6.3928,0.093,11.18828,0.00000
1250.00,11.19171,25.224704,-0.000368,25.029979,-6.3923,0.093,11.19171,0.00000
1251.00,11.19411,25.224785,-0.000362,25.029976,-6.3918,0.093,11.19411,0.00000
1252.00,11.19357,25.224905,-0.000358,25.029994,-6.3913,0.093,11.19357,0.00000
1253.00,11.19338,25.225026,-0.000359,25.029896,-6.3909,0.093,11.19338,0.00000
1254.00,11.19366,25.225277,-0.000364,25.030024,-6.3905,0.094,11.19366,0.00000
1255.00,11.19223,25.225427,-0.000367,25.030088,-6.3900,0.094,11.19223,0.00000
1256.00,11.18952,25.225516,-0.000368,25.030027,-6.3896,0.094,11.18952,0.00000
1257.00,11.18833,25.225567,-0.000367,25.029991,-6.3892,0.095,11.18833,0.00000
1258.00,11.18606,25.225627,-0.000370,25.030050,-6.3888,0.095,11.18606,0.00000
1259.00,11.18313,25.225624,-0.000367,25.029972,-6.3883,0.095,11.18313,0.00000
1260.00,11.17957,25.225835,-0.000368,25.030003,-6.3879,0.095,11.17957,0.00000
1261.00,11.17747,25.226010,-0.000370,25.030082,-6.3874,0.096,11.17747,0.00000
@9,2.0000,4.0, 1260.053 
1262.00,11.17548,25.226059,-0.000371,25.030018,-6.3870,0.096,11.17548,0.00000
1263.00,11.17066,25.226188,-0.000366,25.030020,-6.3866,0.096,11.17066,0.00000
1264.00,11.14090,25.226239,-0.000362,25.029952,-6.3861,0.096,11.14090,0.00000
1265.00,11.08081,25.226282,-0.000361,25.029974,-6.3857,0.097,11.08081,0.00000
1266.00,10.99368,25.226198,-0.000365,25.029882,-6.3853,0.097,10.99368,0.00000
1267.00,10.89259,25.226403,-0.000365,25.030050,-6.3848,0.097,10.89259,0.00000
1268.00,10.80638,25.226447,-0.000370,25.030062,-6.3844,0.098,10.80638,0.00000
1269.00,10.76417,25.226507,-0.000373,25.030059,-6.3839,0.098,10.76417,0.00000
1270.00,10.77188,25.226586,-0.000370,25.030022,-6.3835,0.098,10.77188,0.00000
1271.00,10.81944,25.226724,-0.000369,25.030031,-6.3831,0.099,10.81944,0.00000
1272.00,10.89069,25.226765,-0.000366,25.029920,-6.3826,0.099,10.89069,0.00000
1273.00,10.96118,25.226856,-0.000364,25.029844,-6.3822,0.099,10.96118,0.00000
1274.00,11.02108,25.226997,-0.000365,25.029825,-6.3818,0.099,11.02108,0.00000
1275.00,11.06817,25.227113,-0.000367,25.029832,-6.3813,0.100,11.06817,0.00000
1276.00,11.10572,25.227234,-0.000366,25.029892,-6.3809,0.100,11.10572,0.00000
1277.00,11.13541,25.227296,-0.000367,25.029910,-6.3804,0.100,11.13541,0.00000
1278.00,11.15694,25.227248,-0.000367,25.029847,-6.3800,0.101,11.15694,0.00000
1279.00,11.17239,25.227304,-0.000363,25.029888,-6.3795,0.101,11.17239,0.00000
1280.00,11.18238,25.227270,-0.000365,25.029821,-6.3791,0.101,11.18238,0.00000
1281.00,11.19224,25.227321,-0.000364,25.029788,-6.3787,0.101,11.19224,0.00000
1282.00,11.20216,25.227469,-0.000367,25.029834,-6.3782,0.102,11.20216,0.00000
1283.00,11.21342,25.227606,-0.000367,25.029877,-6.3778,0.102,11.21342,0.00000
1284.00,11.22443,25.227678,-0.000367,25.029887,-6.3774,0.102,11.22443,0.00000
1285.00,11.23652,25.227772,-0.000367,25.029912,-6.3769,0.103,11.23652,0.00000
1286.00,11.24430,25.227826,-0.000367,25.029878,-6.3765,0.103,11.24430,0.00000
1287.00,11.24959,25.227853,-0.000368,25.029840,-6.3760,0.103,11.24959,0.00000
1288.00,11.25233,25.227929,-0.000371,25.029841,-6.3755,0.104,11.25233,0.00000
1289.00,11.25252,25.228002,-0.000376,25.029806,-6.3751,0.104,11.25252,0.00000
1290.00,11.24973,25.228177,-0.000374,25.029852,-6.3746,0.104,11.24973,0.00000
1291.00,11.24642,25.228272,-0.000374,25.029856,-6.3742,0.105,11.24642,0.00000
1292.00,11.24220,25.228374,-0.000370,25.029875,-6.3737,0.105,11.24220,0.00000
1293.00,11.23984,25.228588,-0.000365,25.029956,-6.3732,0.105,11.23984,0.00000
1294.00,11.23811,25.228684,-0.000360,25.029934,-6.3728,0.105,11.23811,0.00000
1295.00,11.23647,25.228791,-0.000361,25.029965,-6.3723,0.105,11.23647,0.00000
1296.00,11.23539,25.228884,-0.000362,25.029993,-6.3719,0.105,11.23539,0.00000
1297.00,11.23585,25.229007,-0.000363,25.029968,-6.3714,0.106,11.23585,0.00000
1298.00,11.23238,25.228988,-0.000365,25.029865,-6.3710,0.106,11.23238,0.00000
1299.00,11.22842,25.229154,-0.000365,25.029953,-6.3706,0.106,11.22842,0.00000
1300.00,11.22289,25.229156,-0.000365,25.029897,-6.3701,0.107,11.22289,0.00000
1301.00,11.21604,25.229231,-0.000364,25.029861,-6.3697,0.107,11.21604,0.00000
1302.00,11.20680,25.229214,-0.000364,25.029770,-6.3692,0.107,11.20680,0.00000
1303.00,11.19900,25.229369,-0.000366,25.029824,-6.3688,0.108,11.19900,0.00000
1304.00,11.19085,25.229384,-0.000369,25.029721,-6.3683,0.108,11.19085,0.00000
1305.00,11.18977,25.229580,-0.000370,25.029813,-6.3679,0.108,11.18977,0.00000
1306.00,11.19130,25.229733,-0.000369,25.029902,-6.3675,0.109,11.19130,0.00000
1307.00,11.19369,25.229821,-0.000366,25.029946,-6.3671,0.109,11.19369,0.00000
1308.00,11.19562,25.229936,-0.000361,25.029943,-6.3667,0.109,11.19562,0.00000
1309.00,11.19794,25.229998,-0.000360,25.029945,-6.3663,0.109,11.19794,0.00000
1310.00,11.19385,25.230036,-0.000360,25.029891,-6.3658,0.110,11.19385,0.00000
1311.00,11.18701,25.230022,-0.000362,25.029794,-6.3654,0.110,11.18701,0.00000
1312.00,11.18072,25.230145,-0.000363,25.029841,-6.3650,0.110,11.18072,0.00000
1313.00,11.17497,25.230236,-0.000363,25.029909,-6.3646,0.110,11.17497,0.00000
1314.00,11.17129,25.230349,-0.000365,25.029996,-6.3642,0.111,11.17129,0.00000
1315.00,11.17175,25.230493,-0.000362,25.030051,-6.3637,0.111,11.17175,0.00000
1316.00,11.17470,25.230614,-0.000364,25.030051,-6.3633,0.111,11.17470,0.00000
1317.00,11.17626,25.230728,-0.000370,25.030047,-6.3629,0.112,11.17626,0.00000
1318.00,11.17767,25.230721,-0.000371,25.030000,-6.3625,0.112,11.17767,0.00000
1319.00,11.17783,25.230741,-0.000368,25.029944,-6.3621,0.112,11.17783,0.00000
1320.00,11.17626,25.230810,-0.000365,25.029950,-6.3617,0.113,11.17626,0.00000
1321.00,11.17317,25.230926,-0.000362,25.029959,-6.3612,0.113,11.17317,0.00000
1322.00,11.17077,25.230926,-0.000360,25.029851,-6.3608,0.113,11.17077,0.00000
1323.00,11.17064,25.231037,-0.000361,25.029787,-6.3604,0.113,11.17064,0.00000
1324.00,11.17029,25.231107,-0.000364,25.029739,-6.3599,0.114,11.17029,0.00000
1325.00,11.16991,25.231166,-0.000366,25.029681,-6.3595,0.114,11.16991,0.00000
1326.00,11.16962,25.231217,-0.000367,25.029733,-6.3591,0.114,11.16962,0.00000
1327.00,11.16782,25.231316,-0.000367,25.029807,-6.3586,0.115,11.16782,0.00000
1328.00,11.16489,25.231429,-0.000367,25.029866,-6.3582,0.115,11.16489,0.00000
1329.00,11.16168,25.231527,-0.000366,25.029873,-6.3578,0.115,11.16168,0.00000
1330.00,11.15808,25.231627,-0.000366,25.029897,-6.3574,0.115,11.15808,0.00000
1331.00,11.15537,25.231826,-0.000367,25.029959,-6.3569,0.116,11.15537,0.00000
1332.00,11.15675,25.231936,-0.000364,25.029956,-6.3565,0.116,11.15675,0.00000
1333.00,11.15820,25.232077,-0.000361,25.030011,-6.3561,0.116,11.15820,0.00000
1334.00,11.15943,25.232215,-0.000358,25.030035,-6.3557,0.116,11.15943,0.00000
1335.00,11.15988,25.232273,-0.000353,25.030020,-6.3552,0.116,11.15988,0.00000
1336.00,11.15961,25.232283,-0.000349,25.029924,-6.3548,0.116,11.15961,0.00000
1337.00,11.15820,25.232407,-0.000348,25.029963,-6.3544,0.117,11.15820,0.00000
1338.00,11.15670,25.232508,-0.000348,25.029951,-6.3540,0.117,11.15670,0.00000
1339.00,11.15537,25.232572,-0.000353,25.029946,-6.3536,0.117,11.15537,0.00000
1340.00,11.15591,25.232663,-0.000358,25.029934,-6.3531,0.118,11.15591,0.00000
1341.00,11.15695,25.232742,-0.000361,25.029952,-6.3527,0.118,11.15695,0.00000
1342.00,11.15809,25.232825,-0.000367,25.029907,-6.3523,0.119,11.15809,0.00000
1343.00,11.15732,25.232899,-0.000371,25.029880,-6.3518,0.119,11.15732,0.00000
1344.00,11.15704,25.233026,-0.000368,25.029939,-6.3514,0.119,11.15704,0.00000
1345.00,11.15693,25.233216,-0.000366,25.030037,-6.3509,0.120,11.15693,0.00000
1346.00,11.15697,25.233265,-0.000364,25.029981,-6.3505,0.120,11.15697,0.00000
1347.00,11.15545,25.233307,-0.000359,25.029990,-6.3501,0.120,11.15545,0.00000
1348.00,11.15517,25.233360,-0.000356,25.030021,-6.3497,0.120,11.15517,0.00000
1349.00,11.15711,25.233329,-0.000355,25.029918,-6.3492,0.120,11.15711,0.00000
1350.00,11.15703,25.233361,-0.000356,25.029890,-6.3488,0.120,11.15703,0.00000
1351.00,11.15529,25.233475,-0.000356,25.029970,-6.3483,0.121,11.15529,0.00000
1352.00,11.15466,25.233498,-0.000359,25.029981,-6.3479,0.121,11.15466,0.00000
1353.00,11.15564,25.233561,-0.000361,25.030015,-6.3475,0.122,11.15564,0.00000
1354.00,11.15666,25.233755,-0.000363,25.030094,-6.3471,0.122,11.15666,0.00000
1355.00,11.16035,25.233737,-0.000364,25.029997,-6.3467,0.122,11.16035,0.00000
1356.00,11.16236,25.233826,-0.000365,25.029990,-6.3463,0.123,11.16236,0.00000
1357.00,11.16122,25.233967,-0.000364,25.029958,-6.3459,0.123,11.16122,0.00000
1358.00,11.15826,25.234120,-0.000369,25.029956,-6.3455,0.123,11.15826,0.00000
1359.00,11.15331,25.234204,-0.000364,25.030006,-6.3451,0.123,11.15331,0.00000
1360.00,11.14890,25.234294,-0.000365,25.030021,-6.3447,0.124,11.14890,0.00000
1361.00,11.14790,25.234318,-0.000365,25.029890,-6.3443,0.124,11.14790,0.00000
1362.00,11.14932,25.234454,-0.000365,25.029923,-6.3439,0.124,11.14932,0.00000
1363.00,11.15182,25.234476,-0.000362,25.029808,-6.3435,0.124,11.15182,0.00000
1364.00,11.15326,25.234461,-0.000365,25.029651,-6.3431,0.125,11.15326,0.00000
1365.00,11.15415,25.234518,-0.000365,25.029580,-6.3427,0.125,11.15415,0.00000
1366.00,11.15591,25.234566,-0.000368,25.029589,-6.3422,0.126,11.15591,0.00000
1367.00,11.15773,25.234630,-0.000371,25.029593,-6.3418,0.126,11.15773,0.00000
1368.00,11.15690,25.234627,-0.000372,25.029580,-6.3414,0.126,11.15690,0.00000
1369.00,11.15833,25.234819,-0.000370,25.029719,-6.3410,0.127,11.15833,0.00000
1370.00,11.15870,25.234860,-0.000372,25.029707,-6.3406,0.127,11.15870,0.00000
1371.00,11.15839,25.234866,-0.000370,25.029628,-6.3402,0.127,11.15839,0.00000
1372.00,11.15855,25.234980,-0.000367,25.029648,-6.3398,0.127,11.15855,0.00000
1373.00,11.16042,25.235057,-0.000362,25.029640,-6.3394,0.127,11.16042,0.00000
1374.00,11.16039,25.235065,-0.000363,25.029589,-6.3390,0.128,11.16039,0.00000
1375.00,11.16106,25.235247,-0.000362,25.029649,-6.3385,0.128,11.16106,0.00000
1376.00,11.16121,25.235485,-0.000361,25.029786,-6.3381,0.128,11.16121,0.00000
1377.00,11.16023,25.235537,-0.000361,25.029761,-6.3377,0.128,11.16023,0.00000
1378.00,11.15919,25.235757,-0.000360,25.029858,-6.3372,0.129,11.15919,0.00000
1379.00,11.15734,25.235864,-0.000359,25.029854,-6.3368,0.129,11.15734,0.00000
1380.00,11.15726,25.235912,-0.000357,25.029858,-6.3364,0.129,11.15726,0.00000
1381.00,11.15662,25.235942,-0.000356,25.029795,-6.3360,0.129,11.15662,0.00000
1382.00,11.15488,25.236010,-0.000357,25.029787,-6.3356,0.130,11.15488,0.00000
1383.00,11.15355,25.235967,-0.000361,25.029705,-6.3352,0.130,11.15355,0.00000
1384.00,11.15347,25.236035,-0.000362,25.029682,-6.3347,0.130,11.15347,0.00000
1385.00,11.15074,25.236078,-0.000361,25.029634,-6.3343,0.130,11.15074,0.00000
1386.00,11.14649,25.236211,-0.000362,25.029702,-6.3339,0.131,11.14649,0.00000
1387.00,11.14405,25.236334,-0.000362,25.029679,-6.3334,0.131,11.14405,0.00000
1388.00,11.14271,25.236552,-0.000360,25.029730,-6.3330,0.131,11.14271,0.00000
1389.00,11.14135,25.236714,-0.000360,25.029791,-6.3325,0.132,11.14135,0.00000
1390.00,11.14165,25.236846,-0.000363,25.029861,-6.3321,0.132,11.14165,0.00000
1391.00,11.14530,25.236914,-0.000364,25.029852,-6.3317,0.132,11.14530,0.00000
1392.00,11.15000,25.236950,-0.000363,25.029856,-6.3313,0.132,11.15000,0.00000
1393.00,11.15209,25.236952,-0.000363,25.029817,-6.3309,0.133,11.15209,0.00000
1394.00,11.15456,25.236993,-0.000364,25.029774,-6.3305,0.133,11.15456,0.00000
1395.00,11.15560,25.237197,-0.000361,25.029831,-6.3301,0.133,11.15560,0.00000
1396.00,11.15513,25.237268,-0.000364,25.029827,-6.3297,0.134,11.15513,0.00000
1397.00,11.15267,25.237407,-0.000368,25.029863,-6.3293,0.134,11.15267,0.00000
1398.00,11.14915,25.237557,-0.000368,25.029939,-6.3288,0.134,11.14915,0.00000
1399.00,11.14558,25.237574,-0.000365,25.029905,-6.3284,0.135,11.14558,0.00000
1400.00,11.14202,25.237553,-0.000367,25.029774,-6.3280,0.135,11.14202,0.00000
1401.00,11.13858,25.237609,-0.000368,25.029726,-6.3276,0.135,11.13858,0.00000
1402.00,11.13775,25.237701,-0.000367,25.029743,-6.3271,0.135,11.13775,0.00000
1403.00,11.13965,25.237760,-0.000369,25.029665,-6.3267,0.136,11.13965,0.00000
1404.00,11.14216,25.238010,-0.000373,25.029782,-6.3263,0.136,11.14216,0.00000
1405.00,11.14313,25.238209,-0.000375,25.029908,-6.3259,0.137,11.14313,0.00000
1406.00,11.14402,25.238441,-0.000369,25.030006,-6.3254,0.137,11.14402,0.00000
1407.00,11.14232,25.238513,-0.000364,25.029939,-6.3250,0.137,11.14232,0.00000
1408.00,11.13821,25.238611,-0.000363,25.029960,-6.3246,0.137,11.13821,0.00000
1409.00,11.13182,25.238683,-0.000363,25.029917,-6.3243,0.137,11.13182,0.00000
1410.00,11.12974,25.238730,-0.000363,25.029856,-6.3239,0.138,11.12974,0.00000
1411.00,11.13121,25.238786,-0.000367,25.029861,-6.3235,0.138,11.13121,0.00000
@10,2.0000,4.0, 1410.014 
1412.00,11.13215,25.238949,-0.000371,25.029925,-6.3231,0.139,11.13215,0.00000
1413.00,11.13385,25.239125,-0.000369,25.030015,-6.3227,0.139,11.13385,0.00000
1414.00,11.11911,25.239142,-0.000368,25.029919,-6.3222,0.139,11.11911,0.00000
1415.00,11.07322,25.239188,-0.000366,25.029885,-6.3218,0.139,11.07322,0.00000
1416.00,10.99750,25.239309,-0.000362,25.029896,-6.3214,0.139,10.99750,0.00000
1417.00,10.90587,25.239432,-0.000361,25.029967,-6.3211,0.140,10.90587,0.00000
1418.00,10.81882,25.239479,-0.000361,25.029881,-6.3207,0.140,10.81882,0.00000
1419.00,10.76555,25.239657,-0.000361,25.029966,-6.3203,0.140,10.76555,0.00000
1420.00,10.75972,25.239786,-0.000363,25.030003,-6.3198,0.141,10.75972,0.00000
1421.00,10.79468,25.239810,-0.000365,25.029954,-6.3194,0.141,10.79468,0.00000
1422.00,10.85888,25.239776,-0.000366,25.029798,-6.3190,0.141,10.85888,0.00000
1423.00,10.92680,25.239807,-0.000368,25.029750,-6.3186,0.142,10.92680,0.00000
1424.00,10.98397,25.239912,-0.000370,25.029768,-6.3181,0.142,10.98397,0.00000
1425.00,11.02745,25.240023,-0.000368,25.029784,-6.3177,0.142,11.02745,0.00000
1426.00,11.06018,25.240158,-0.000368,25.029773,-6.3173,0.143,11.06018,0.00000
1427.00,11.08653,25.240228,-0.000366,25.029747,-6.3169,0.143,11.08653,0.00000
1428.00,11.11029,25.240360,-0.000367,25.029822,-6.3165,0.143,11.11029,0.00000
1429.00,11.13062,25.240376,-0.000368,25.029784,-6.3161,0.144,11.13062,0.00000
1430.00,11.14653,25.240451,-0.000367,25.029761,-6.3157,0.144,11.14653,0.00000
1431.00,11.16234,25.240516,-0.000367,25.029759,-6.3153,0.144,11.16234,0.00000
1432.00,11.17474,25.240655,-0.000366,25.029800,-6.3149,0.144,11.17474,0.00000
1433.00,11.18312,25.240711,-0.000364,25.029812,-6.3145,0.145,11.18312,0.00000
1434.00,11.19194,25.240826,-0.000358,25.029885,-6.3141,0.145,11.19194,0.00000
1435.00,11.20051,25.240771,-0.000359,25.029822,-6.3137,0.145,11.20051,0.00000
1436.00,11.20816,25.240876,-0.000359,25.029892,-6.3133,0.145,11.20816,0.00000
1437.00,11.21287,25.240914,-0.000361,25.029897,-6.3129,0.145,11.21287,0.00000
1438.00,11.21691,25.241006,-0.000362,25.029863,-6.3124,0.146,11.21691,0.00000
1439.00,11.21806,25.241085,-0.000362,25.029872,-6.3120,0.146,11.21806,0.00000
1440.00,11.21753,25.241200,-0.000362,25.029867,-6.3116,0.146,11.21753,0.00000
1441.00,11.21453,25.241263,-0.000363,25.029831,-6.3112,0.147,11.21453,0.00000
1442.00,11.20979,25.241396,-0.000362,25.029891,-6.3107,0.147,11.20979,0.00000
1443.00,11.20260,25.241373,-0.000361,25.029814,-6.3103,0.147,11.20260,0.00000
1444.00,11.19441,25.241450,-0.000363,25.029798,-6.3099,0.147,11.19441,0.00000
1445.00,11.18735,25.241574,-0.000364,25.029833,-6.3095,0.148,11.18735,0.00000
1446.00,11.18023,25.241612,-0.000363,25.029783,-6.3091,0.148,11.18023,0.00000
1447.00,11.17773,25.241670,-0.000366,25.029750,-6.3087,0.148,11.17773,0.00000
1448.00,11.17695,25.241930,-0.000367,25.029904,-6.3083,0.149,11.17695,0.00000
1449.00,11.17616,25.242087,-0.000367,25.029967,-6.3079,0.149,11.17616,0.00000
1450.00,11.17360,25.242257,-0.000364,25.030080,-6.3075,0.149,11.17360,0.00000
1451.00,11.17234,25.242352,-0.000362,25.030104,-6.3071,0.149,11.17234,0.00000
1452.00,11.16797,25.242436,-0.000357,25.030123,-6.3067,0.150,11.16797,0.00000
1453.00,11.16435,25.242412,-0.000356,25.030045,-6.3063,0.150,11.16435,0.00000
1454.00,11.16303,25.242451,-0.000357,25.030007,-6.3059,0.150,11.16303,0.00000
1455.00,11.16426,25.242526,-0.000359,25.029957,-6.3055,0.150,11.16426,0.00000
1456.00,11.16497,25.242713,-0.000361,25.030030,-6.3051,0.151,11.16497,0.00000
1457.00,11.16372,25.242908,-0.000359,25.030114,-6.3047,0.151,11.16372,0.00000
1458.00,11.16177,25.242966,-0.000353,25.030060,-6.3043,0.151,11.16177,0.00000
1459.00,11.15919,25.242927,-0.000349,25.029921,-6.3040,0.151,11.15919,0.00000
1460.00,11.15549,25.243017,-0.000346,25.029888,-6.3036,0.151,11.15549,0.00000
1461.00,11.15062,25.242970,-0.000344,25.029732,-6.3032,0.151,11.15062,0.00000
1462.00,11.14736,25.243028,-0.000347,25.029687,-6.3028,0.152,11.14736,0.00000
1463.00,11.14272,25.243175,-0.000355,25.029738,-6.3024,0.152,11.14272,0.00000
1464.00,11.13652,25.243338,-0.000356,25.029784,-6.3021,0.153,11.13652,0.00000
1465.00,11.13276,25.243394,-0.000358,25.029788,-6.3017,0.153,11.13276,0.00000
1466.00,11.13122,25.243549,-0.000354,25.029894,-6.3013,0.153,11.13122,0.00000
1467.00,11.13204,25.243498,-0.000356,25.029806,-6.3009,0.153,11.13204,0.00000
1468.00,11.13603,25.243569,-0.000354,25.029802,-6.3005,0.154,11.13603,0.00000
1469.00,11.14016,25.243632,-0.000355,25.029792,-6.3001,0.154,11.14016,0.00000
1470.00,11.14158,25.243722,-0.000354,25.029829,-6.2997,0.154,11.14158,0.00000
1471.00,11.13992,25.243774,-0.000356,25.029816,-6.2993,0.155,11.13992,0.00000
1472.00,11.13710,25.243845,-0.000354,25.029784,-6.2990,0.155,11.13710,0.00000
1473.00,11.13188,25.243956,-0.000358,25.029825,-6.2986,0.155,11.13188,0.00000
1474.00,11.12910,25.244102,-0.000360,25.029829,-6.2982,0.155,11.12910,0.00000
1475.00,11.12884,25.244126,-0.000360,25.029737,-6.2978,0.156,11.12884,0.00000
1476.00,11.12960,25.244218,-0.000364,25.029720,-6.2974,0.156,11.12960,0.00000
1477.00,11.13088,25.244423,-0.000362,25.029778,-6.2970,0.156,11.13088,0.00000
1478.00,11.13377,25.244553,-0.000359,25.029783,-6.2966,0.156,11.13377,0.00000
1479.00,11.13700,25.244665,-0.000357,25.029875,-6.2962,0.156,11.13700,0.00000
1480.00,11.13625,25.244780,-0.000356,25.029916,-6.2958,0.157,11.13625,0.00000
1481.00,11.13423,25.244979,-0.000355,25.030024,-6.2954,0.157,11.13423,0.00000
1482.00,11.13281,25.244954,-0.000359,25.030031,-6.2949,0.157,11.13281,0.00000
1483.00,11.13036,25.245106,-0.000358,25.030112,-6.2945,0.158,11.13036,0.00000
1484.00,11.12693,25.245202,-0.000355,25.030102,-6.2941,0.158,11.12693,0.00000
1485.00,11.12621,25.245341,-0.000359,25.030163,-6.2937,0.158,11.12621,0.00000
1486.00,11.12808,25.245391,-0.000359,25.030146,-6.2933,0.158,11.12808,0.00000
1487.00,11.12818,25.245607,-0.000360,25.030182,-6.2929,0.159,11.12818,0.00000
1488.00,11.12870,25.245556,-0.000360,25.030035,-6.2925,0.159,11.12870,0.00000
1489.00,11.12951,25.245558,-0.000359,25.029922,-6.2921,0.159,11.12951,0.00000
1490.00,11.12977,25.245664,-0.000356,25.029907,-6.2918,0.159,11.12977,0.00000
1491.00,11.12839,25.245770,-0.000356,25.029893,-6.2914,0.160,11.12839,0.00000
1492.00,11.12830,25.245771,-0.000354,25.029817,-6.2910,0.160,11.12830,0.00000
1493.00,11.12851,25.245899,-0.000359,25.029914,-6.2906,0.160,11.12851,0.00000
1494.00,11.12855,25.245972,-0.000363,25.029955,-6.2902,0.161,11.12855,0.00000
1495.00,11.12895,25.245975,-0.000363,25.029916,-6.2898,0.161,11.12895,0.00000
1496.00,11.12944,25.245992,-0.000362,25.029889,-6.2894,0.161,11.12944,0.00000
1497.00,11.13007,25.246128,-0.000362,25.029914,-6.2890,0.162,11.13007,0.00000
1498.00,11.13079,25.246211,-0.000358,25.029895,-6.2886,0.162,11.13079,0.00000
1499.00,11.13009,25.246260,-0.000357,25.029916,-6.2882,0.162,11.13009,0.00000
1500.00,11.12865,25.246317,-0.000357,25.029910,-6.2878,0.162,11.12865,0.00000
1501.00,11.12904,25.246360,-0.000357,25.029841,-6.2874,0.163,11.12904,0.00000
1502.00,11.12941,25.246450,-0.000356,25.029896,-6.2870,0.163,11.12941,0.00000
1503.00,11.12922,25.246448,-0.000359,25.029774,-6.2866,0.163,11.12922,0.00000
1504.00,11.12944,25.246560,-0.000359,25.029738,-6.2862,0.163,11.12944,0.00000
1505.00,11.12874,25.246790,-0.000362,25.029823,-6.2858,0.164,11.12874,0.00000
1506.00,11.12644,25.246928,-0.000366,25.029883,-6.2854,0.164,11.12644,0.00000
1507.00,11.12320,25.247013,-0.000367,25.029906,-6.2850,0.165,11.12320,0.00000
1508.00,11.11940,25.247073,-0.000365,25.029944,-6.2846,0.165,11.11940,0.00000
1509.00,11.11592,25.247108,-0.000365,25.029947,-6.2842,0.165,11.11592,0.00000
1510.00,11.11487,25.247030,-0.000364,25.029858,-6.2838,0.165,11.11487,0.00000
1511.00,11.11668,25.247103,-0.000360,25.029892,-6.2834,0.165,11.11668,0.00000
1512.00,11.11978,25.247215,-0.000361,25.029945,-6.2831,0.166,11.11978,0.00000
1513.00,11.12288,25.247339,-0.000362,25.029971,-6.2826,0.166,11.12288,0.00000
1514.00,11.12506,25.247459,-0.000362,25.029985,-6.2823,0.166,11.12506,0.00000
1515.00,11.12596,25.247655,-0.000365,25.030038,-6.2819,0.167,11.12596,0.00000
1516.00,11.12459,25.247636,-0.000366,25.029884,-6.2815,0.167,11.12459,0.00000
1517.00,11.12311,25.247668,-0.000366,25.029751,-6.2811,0.167,11.12311,0.00000
1518.00,11.12203,25.247771,-0.000367,25.029772,-6.2807,0.168,11.12203,0.00000
1519.00,11.11930,25.247910,-0.000364,25.029803,-6.2803,0.168,11.11930,0.00000
1520.00,11.11713,25.247965,-0.000361,25.029741,-6.2799,0.168,11.11713,0.00000
1521.00,11.11551,25.248131,-0.000360,25.029794,-6.2795,0.169,11.11551,0.00000
1522.00,11.11277,25.248225,-0.000358,25.029799,-6.2791,0.169,11.11277,0.00000
1523.00,11.11034,25.248341,-0.000358,25.029779,-6.2787,0.169,11.11034,0.00000
1524.00,11.11095,25.248450,-0.000358,25.029763,-6.2783,0.169,11.11095,0.00000
1525.00,11.11280,25.248540,-0.000356,25.029756,-6.2779,0.169,11.11280,0.00000
1526.00,11.11570,25.248689,-0.000357,25.029808,-6.2776,0.170,11.11570,0.00000
1527.00,11.11946,25.248774,-0.000356,25.029809,-6.2772,0.170,11.11946,0.00000
1528.00,11.12424,25.248894,-0.000353,25.029822,-6.2768,0.170,11.12424,0.00000
1529.00,11.13002,25.248902,-0.000352,25.029787,-6.2764,0.170,11.13002,0.00000
1530.00,11.13307,25.248949,-0.000351,25.029810,-6.2760,0.171,11.13307,0.00000
1531.00,11.13281,25.248981,-0.000348,25.029798,-6.2756,0.171,11.13281,0.00000
1532.00,11.13158,25.249022,-0.000349,25.029760,-6.2752,0.171,11.13158,0.00000
1533.00,11.12955,25.249074,-0.000350,25.029719,-6.2749,0.171,11.12955,0.00000
1534.00,11.12647,25.249271,-0.000352,25.029795,-6.2745,0.172,11.12647,0.00000
1535.00,11.12449,25.249458,-0.000356,25.029878,-6.2741,0.172,11.12449,0.00000
1536.00,11.12557,25.249509,-0.000360,25.029847,-6.2738,0.172,11.12557,0.00000
1537.00,11.12582,25.249736,-0.000360,25.029958,-6.2734,0.173,11.12582,0.00000
1538.00,11.12548,25.249865,-0.000359,25.030012,-6.2730,0.173,11.12548,0.00000
1539.00,11.12394,25.249898,-0.000359,25.029961,-6.2727,0.173,11.12394,0.00000
1540.00,11.12329,25.249898,-0.000358,25.029900,-6.2723,0.173,11.12329,0.00000
1541.00,11.11948,25.250094,-0.000357,25.029968,-6.2719,0.174,11.11948,0.00000
1542.00,11.11624,25.250161,-0.000354,25.029997,-6.2715,0.174,11.11624,0.00000
1543.00,11.11444,25.250134,-0.000355,25.029884,-6.2711,0.174,11.11444,0.00000
1544.00,11.11498,25.250262,-0.000355,25.029926,-6.2707,0.174,11.11498,0.00000
1545.00,11.11566,25.250279,-0.000355,25.029851,-6.2704,0.174,11.11566,0.00000
1546.00,11.11721,25.250422,-0.000355,25.029918,-6.2700,0.175,11.11721,0.00000
1547.00,11.12083,25.250497,-0.000356,25.029884,-6.2696,0.175,11.12083,0.00000
1548.00,11.12166,25.250706,-0.000357,25.030011,-6.2692,0.175,11.12166,0.00000
1549.00,11.12067,25.250725,-0.000355,25.029910,-6.2689,0.176,11.12067,0.00000
1550.00,11.11762,25.250879,-0.000354,25.029946,-6.2685,0.176,11.11762,0.00000
1551.00,11.11441,25.250868,-0.000354,25.029872,-6.2681,0.176,11.11441,0.00000
1552.00,11.10943,25.250934,-0.000353,25.029839,-6.2677,0.176,11.10943,0.00000
1553.00,11.10847,25.250885,-0.000351,25.029702,-6.2674,0.176,11.10847,0.00000
1554.00,11.10688,25.251045,-0.000358,25.029808,-6.2670,0.177,11.10688,0.00000
1555.00,11.10461,25.251072,-0.000358,25.029760,-6.2666,0.177,11.10461,0.00000
1556.00,11.10484,25.251172,-0.000357,25.029747,-6.2663,0.177,11.10484,0.00000
1557.00,11.10617,25.251244,-0.000360,25.029739,-6.2659,0.178,11.10617,0.00000
1558.00,11.10670,25.251462,-0.000360,25.029868,-6.2655,0.178,11.10670,0.00000
1559.00,11.10838,25.251536,-0.000353,25.029795,-6.2652,0.178,11.10838,0.00000
1560.00,11.11167,25.251662,-0.000357,25.029840,-6.2648,0.178,11.11167,0.00000
1561.00,11.11392,25.251716,-0.000360,25.029807,-6.2645,0.179,11.11392,0.00000
@11,2.0000,4.0, 1560.005 
1562.00,11.11508,25.251784,-0.000358,25.029798,-6.2641,0.179,11.11508,0.00000
1563.00,11.11258,25.251902,-0.000362,25.029768,-6.2637,0.180,11.11258,0.00000
1564.00,11.09142,25.251998,-0.000361,25.029838,-6.2634,0.180,11.09142,0.00000
1565.00,11.04271,25.252096,-0.000355,25.029847,-6.2630,0.180,11.04271,0.00000
1566.00,10.96972,25.252201,-0.000354,25.029935,-6.2626,0.180,10.96972,0.00000
1567.00,10.88173,25.252260,-0.000356,25.029962,-6.2623,0.180,10.88173,0.00000
1568.00,10.80063,25.252265,-0.000356,25.029981,-6.2619,0.181,10.80063,0.00000
1569.00,10.75416,25.252249,-0.000359,25.029892,-6.2615,0.181,10.75416,0.00000
1570.00,10.75183,25.252402,-0.000361,25.029920,-6.2612,0.182,10.75183,0.00000
1571.00,10.78609,25.252412,-0.000358,25.029790,-6.2608,0.182,10.78609,0.00000
1572.00,10.84751,25.252509,-0.000358,25.029732,-6.2605,0.182,10.84751,0.00000
1573.00,10.90930,25.252630,-0.000359,25.029699,-6.2601,0.182,10.90930,0.00000
1574.00,10.95953,25.252773,-0.000361,25.029724,-6.2598,0.183,10.95953,0.00000
1575.00,10.99720,25.252687,-0.000361,25.029585,-6.2594,0.183,10.99720,0.00000
1576.00,11.02800,25.252810,-0.000363,25.029598,-6.2591,0.183,11.02800,0.00000
1577.00,11.05051,25.252875,-0.000363,25.029543,-6.2587,0.184,11.05051,0.00000
1578.00,11.07134,25.252860,-0.000363,25.029467,-6.2584,0.184,11.07134,0.00000
1579.00,11.09033,25.252928,-0.000362,25.029474,-6.2581,0.184,11.09033,0.00000
1580.00,11.10749,25.253109,-0.000361,25.029550,-6.2577,0.184,11.10749,0.00000
1581.00,11.12145,25.253235,-0.000361,25.029616,-6.2574,0.185,11.12145,0.00000
1582.00,11.13460,25.253326,-0.000360,25.029667,-6.2570,0.185,11.13460,0.00000
1583.00,11.14551,25.253420,-0.000356,25.029678,-6.2566,0.185,11.14551,0.00000
1584.00,11.15670,25.253410,-0.000357,25.029601,-6.2563,0.185,11.15670,0.00000
1585.00,11.16641,25.253470,-0.000358,25.029600,-6.2560,0.186,11.16641,0.00000
1586.00,11.17312,25.253486,-0.000358,25.029576,-6.2556,0.186,11.17312,0.00000
1587.00,11.17734,25.253715,-0.000357,25.029728,-6.2553,0.186,11.17734,0.00000
1588.00,11.18136,25.253834,-0.000361,25.029763,-6.2549,0.187,11.18136,0.00000
1589.00,11.18206,25.254077,-0.000359,25.029886,-6.2546,0.187,11.18206,0.00000
1590.00,11.18124,25.254257,-0.000361,25.029966,-6.2542,0.187,11.18124,0.00000
1591.00,11.18029,25.254357,-0.000362,25.029957,-6.2539,0.188,11.18029,0.00000
1592.00,11.17849,25.254361,-0.000363,25.029839,-6.2535,0.188,11.17849,0.00000
1593.00,11.17608,25.254360,-0.000359,25.029749,-6.2532,0.188,11.17608,0.00000
1594.00,11.17348,25.254376,-0.000359,25.029704,-6.2528,0.188,11.17348,0.00000
1595.00,11.16850,25.254461,-0.000355,25.029710,-6.2525,0.188,11.16850,0.00000
1596.00,11.16262,25.254501,-0.000352,25.029672,-6.2522,0.188,11.16262,0.00000
1597.00,11.15713,25.254519,-0.000351,25.029645,-6.2518,0.189,11.15713,0.00000
1598.00,11.15069,25.254732,-0.000357,25.029807,-6.2515,0.189,11.15069,0.00000
1599.00,11.14507,25.254874,-0.000358,25.029833,-6.2511,0.189,11.14507,0.00000
1600.00,11.14260,25.254896,-0.000355,25.029753,-6.2508,0.190,11.14260,0.00000
1601.00,11.13864,25.255086,-0.000356,25.029820,-6.2505,0.190,11.13864,0.00000
1602.00,11.13296,25.255143,-0.000357,25.029810,-6.2501,0.190,11.13296,0.00000
1603.00,11.13059,25.255105,-0.000356,25.029697,-6.2498,0.190,11.13059,0.00000
1604.00,11.12743,25.255159,-0.000353,25.029721,-6.2495,0.191,11.12743,0.00000
1605.00,11.12279,25.255214,-0.000355,25.029708,-6.2492,0.191,11.12279,0.00000
1606.00,11.12062,25.255241,-0.000355,25.029678,-6.2488,0.191,11.12062,0.00000
1607.00,11.11996,25.255460,-0.000354,25.029808,-6.2485,0.192,11.11996,0.00000
1608.00,11.11621,25.255607,-0.000350,25.029868,-6.2481,0.192,11.11621,0.00000
1609.00,11.11369,25.255615,-0.000352,25.029786,-6.2478,0.192,11.11369,0.00000
1610.00,11.11208,25.255763,-0.000357,25.029860,-6.2475,0.192,11.11208,0.00000
1611.00,11.11112,25.255887,-0.000356,25.029850,-6.2471,0.193,11.11112,0.00000
1612.00,11.11045,25.255893,-0.000354,25.029761,-6.2468,0.193,11.11045,0.00000
1613.00,11.11117,25.256008,-0.000355,25.029769,-6.2465,0.193,11.11117,0.00000
1614.00,11.11073,25.256080,-0.000356,25.029756,-6.2462,0.193,11.11073,0.00000
1615.00,11.11306,25.256108,-0.000353,25.029720,-6.2459,0.194,11.11306,0.00000
1616.00,11.11506,25.256213,-0.000355,25.029825,-6.2455,0.194,11.11506,0.00000
1617.00,11.11357,25.256357,-0.000354,25.029832,-6.2452,0.194,11.11357,0.00000
1618.00,11.10894,25.256442,-0.000352,25.029796,-6.2448,0.194,11.10894,0.00000
1619.00,11.10387,25.256628,-0.000349,25.029831,-6.2445,0.194,11.10387,0.00000
1620.00,11.09801,25.256704,-0.000346,25.029827,-6.2441,0.195,11.09801,0.00000
1621.00,11.09416,25.256704,-0.000344,25.029727,-6.2438,0.195,11.09416,0.00000
1622.00,11.09529,25.256690,-0.000345,25.029696,-6.2434,0.195,11.09529,0.00000
1623.00,11.09926,25.256746,-0.000347,25.029715,-6.2431,0.195,11.09926,0.00000
1624.00,11.10448,25.256708,-0.000347,25.029661,-6.2427,0.196,11.10448,0.00000
1625.00,11.10644,25.256763,-0.000348,25.029625,-6.2424,0.196,11.10644,0.00000
1626.00,11.10624,25.256800,-0.000349,25.029617,-6.2420,0.196,11.10624,0.00000
1627.00,11.10555,25.256964,-0.000347,25.029730,-6.2417,0.196,11.10555,0.00000
1628.00,11.10555,25.257083,-0.000351,25.029755,-6.2413,0.197,11.10555,0.00000
1629.00,11.10479,25.257161,-0.000352,25.029725,-6.2409,0.197,11.10479,0.00000
1630.00,11.10466,25.257298,-0.000354,25.029730,-6.2405,0.197,11.10466,0.00000
1631.00,11.10436,25.257478,-0.000352,25.029750,-6.2402,0.197,11.10436,0.00000
1632.00,11.10416,25.257496,-0.000355,25.029631,-6.2398,0.198,11.10416,0.00000
1633.00,11.10304,25.257580,-0.000355,25.029598,-6.2395,0.198,11.10304,0.00000
1634.00,11.10204,25.257703,-0.000354,25.029618,-6.2391,0.198,11.10204,0.00000
1635.00,11.10158,25.257776,-0.000353,25.029606,-6.2387,0.199,11.10158,0.00000
1636.00,11.10248,25.257891,-0.000358,25.029619,-6.2384,0.199,11.10248,0.00000
1637.00,11.10035,25.258025,-0.000358,25.029617,-6.2380,0.199,11.10035,0.00000
1638.00,11.09627,25.258141,-0.000355,25.029671,-6.2376,0.200,11.09627,0.00000
1639.00,11.09351,25.258274,-0.000353,25.029719,-6.2373,0.200,11.09351,0.00000
1640.00,11.09288,25.258368,-0.000353,25.029740,-6.2369,0.200,11.09288,0.00000
1641.00,11.09248,25.258446,-0.000351,25.029748,-6.2365,0.200,11.09248,0.00000
1642.00,11.09480,25.258524,-0.000350,25.029735,-6.2362,0.200,11.09480,0.00000
1643.00,11.09799,25.258548,-0.000352,25.029657,-6.2359,0.201,11.09799,0.00000
1644.00,11.10090,25.258682,-0.000356,25.029681,-6.2355,0.201,11.10090,0.00000
1645.00,11.10013,25.258832,-0.000358,25.029691,-6.2352,0.201,11.10013,0.00000
1646.00,11.09854,25.258886,-0.000356,25.029628,-6.2348,0.202,11.09854,0.00000
1647.00,11.09680,25.258925,-0.000359,25.029634,-6.2345,0.202,11.09680,0.00000
1648.00,11.09713,25.259050,-0.000358,25.029678,-6.2342,0.202,11.09713,0.00000
1649.00,11.09813,25.259115,-0.000358,25.029702,-6.2338,0.203,11.09813,0.00000
1650.00,11.10020,25.259203,-0.000353,25.029768,-6.2334,0.203,11.10020,0.00000
1651.00,11.10077,25.259295,-0.000354,25.029812,-6.2331,0.203,11.10077,0.00000
1652.00,11.10049,25.259409,-0.000355,25.029873,-6.2327,0.203,11.10049,0.00000
1653.00,11.09919,25.259432,-0.000356,25.029853,-6.2324,0.204,11.09919,0.00000
1654.00,11.09435,25.259487,-0.000356,25.029797,-6.2320,0.204,11.09435,0.00000
1655.00,11.08901,25.259492,-0.000358,25.029740,-6.2317,0.204,11.08901,0.00000
1656.00,11.08727,25.259538,-0.000355,25.029719,-6.2313,0.204,11.08727,0.00000
1657.00,11.08732,25.259613,-0.000349,25.029721,-6.2310,0.204,11.08732,0.00000
1658.00,11.08704,25.259686,-0.000349,25.029722,-6.2306,0.205,11.08704,0.00000
1659.00,11.08879,25.259784,-0.000347,25.029728,-6.2303,0.205,11.08879,0.00000
1660.00,11.09233,25.259900,-0.000346,25.029715,-6.2299,0.205,11.09233,0.00000
1661.00,11.09267,25.259981,-0.000352,25.029713,-6.2296,0.205,11.09267,0.00000
1662.00,11.09152,25.260068,-0.000356,25.029711,-6.2292,0.206,11.09152,0.00000
1663.00,11.09233,25.260323,-0.000355,25.029836,-6.2289,0.206,11.09233,0.00000
1664.00,11.09280,25.260378,-0.000355,25.029813,-6.2285,0.206,11.09280,0.00000
1665.00,11.09242,25.260496,-0.000356,25.029868,-6.2282,0.207,11.09242,0.00000
1666.00,11.09200,25.260597,-0.000355,25.029851,-6.2278,0.207,11.09200,0.00000
1667.00,11.09130,25.260696,-0.000355,25.029820,-6.2275,0.207,11.09130,0.00000
1668.00,11.08989,25.260731,-0.000357,25.029742,-6.2271,0.208,11.08989,0.00000
1669.00,11.08850,25.260865,-0.000354,25.029837,-6.2267,0.208,11.08850,0.00000
1670.00,11.08950,25.260854,-0.000357,25.029768,-6.2264,0.208,11.08950,0.00000
1671.00,11.09170,25.260939,-0.000356,25.029789,-6.2261,0.209,11.09170,0.00000
1672.00,11.09407,25.261000,-0.000356,25.029793,-6.2257,0.209,11.09407,0.00000
1673.00,11.09504,25.261061,-0.000351,25.029778,-6.2254,0.209,11.09504,0.00000
1674.00,11.09661,25.261044,-0.000352,25.029651,-6.2251,0.209,11.09661,0.00000
1675.00,11.09614,25.261162,-0.000350,25.029688,-6.2247,0.209,11.09614,0.00000
1676.00,11.09222,25.261229,-0.000347,25.029685,-6.2243,0.209,11.09222,0.00000
1677.00,11.08700,25.261284,-0.000345,25.029690,-6.2240,0.210,11.08700,0.00000
1678.00,11.08395,25.261326,-0.000348,25.029651,-6.2237,0.210,11.08395,0.00000
1679.00,11.08182,25.261518,-0.000348,25.029772,-6.2233,0.210,11.08182,0.00000
1680.00,11.07997,25.261566,-0.000348,25.029754,-6.2230,0.211,11.07997,0.00000
1681.00,11.08223,25.261738,-0.000352,25.029858,-6.2226,0.211,11.08223,0.00000
1682.00,11.08740,25.261811,-0.000352,25.029826,-6.2223,0.211,11.08740,0.00000
1683.00,11.08923,25.261911,-0.000351,25.029856,-6.2219,0.212,11.08923,0.00000
1684.00,11.08912,25.261994,-0.000354,25.029784,-6.2216,0.212,11.08912,0.00000
1685.00,11.08854,25.262178,-0.000353,25.029843,-6.2213,0.212,11.08854,0.00000
1686.00,11.08758,25.262131,-0.000349,25.029669,-6.2209,0.212,11.08758,0.00000
1687.00,11.08549,25.262290,-0.000350,25.029728,-6.2206,0.213,11.08549,0.00000
1688.00,11.08575,25.262329,-0.000355,25.029726,-6.2203,0.213,11.08575,0.00000
1689.00,11.08764,25.262358,-0.000352,25.029764,-6.2199,0.213,11.08764,0.00000
1690.00,11.08955,25.262390,-0.000351,25.029717,-6.2196,0.213,11.08955,0.00000
1691.00,11.08955,25.262581,-0.000357,25.029842,-6.2193,0.214,11.08955,0.00000
1692.00,11.09037,25.262603,-0.000360,25.029792,-6.2189,0.214,11.09037,0.00000
1693.00,11.08877,25.262684,-0.000357,25.029801,-6.2186,0.214,11.08877,0.00000
1694.00,11.08644,25.262815,-0.000358,25.029824,-6.2182,0.215,11.08644,0.00000
1695.00,11.08548,25.262914,-0.000359,25.029843,-6.2179,0.215,11.08548,0.00000
1696.00,11.08493,25.263007,-0.000354,25.029851,-6.2175,0.215,11.08493,0.00000
1697.00,11.08408,25.263135,-0.000348,25.029898,-6.2172,0.215,11.08408,0.00000
1698.00,11.08486,25.263254,-0.000345,25.029898,-6.2168,0.215,11.08486,0.00000
1699.00,11.08461,25.263365,-0.000341,25.029951,-6.2165,0.216,11.08461,0.00000
1700.00,11.08255,25.263492,-0.000342,25.030039,-6.2161,0.216,11.08255,0.00000
1701.00,11.08114,25.263549,-0.000342,25.030014,-6.2157,0.216,11.08114,0.00000
1702.00,11.07936,25.263691,-0.000344,25.030049,-6.2154,0.216,11.07936,0.00000
1703.00,11.07918,25.263809,-0.000344,25.030032,-6.2151,0.217,11.07918,0.00000
1704.00,11.08038,25.263864,-0.000348,25.029943,-6.2147,0.217,11.08038,0.00000
1705.00,11.08341,25.263892,-0.000349,25.029835,-6.2144,0.217,11.08341,0.00000
1706.00,11.08759,25.263979,-0.000352,25.029822,-6.2141,0.218,11.08759,0.00000
1707.00,11.09106,25.264058,-0.000352,25.029805,-6.2137,0.218,11.09106,0.00000
1708.00,11.09162,25.264034,-0.000353,25.029707,-6.2134,0.218,11.09162,0.00000
1709.00,11.09062,25.264185,-0.000350,25.029774,-6.2131,0.218,11.09062,0.00000
1710.00,11.08940,25.264311,-0.000352,25.029777,-6.2127,0.219,11.08940,0.00000
1711.00,11.08622,25.264410,-0.000352,25.029808,-6.2124,0.219,11.08622,0.00000
@12,2.0000,4.0, 1710.035 
1712.00,11.08502,25.264411,-0.000351,25.029760,-6.2121,0.219,11.08502,0.00000
1713.00,11.08375,25.264595,-0.000351,25.029852,-6.2117,0.219,11.08375,0.00000
1714.00,11.06850,25.264615,-0.000351,25.029818,-6.2114,0.220,11.06850,0.00000
1715.00,11.02471,25.264661,-0.000346,25.029877,-6.2110,0.220,11.02471,0.00000
1716.00,10.95800,25.264707,-0.000344,25.029893,-6.2107,0.220,10.95800,0.00000
1717.00,10.87235,25.264833,-0.000345,25.029984,-6.2103,0.220,10.87235,0.00000
1718.00,10.79007,25.264864,-0.000347,25.030058,-6.2100,0.221,10.79007,0.00000
1719.00,10.73282,25.264935,-0.000350,25.030058,-6.2096,0.221,10.73282,0.00000
1720.00,10.71819,25.265030,-0.000354,25.030034,-6.2093,0.221,10.71819,0.00000
1721.00,10.74502,25.265172,-0.000357,25.030005,-6.2089,0.222,10.74502,0.00000
1722.00,10.80337,25.265249,-0.000360,25.029903,-6.2085,0.222,10.80337,0.00000
1723.00,10.86951,25.265413,-0.000360,25.029842,-6.2082,0.223,10.86951,0.00000
1724.00,10.92885,25.265448,-0.000362,25.029749,-6.2078,0.223,10.92885,0.00000
1725.00,10.97500,25.265507,-0.000361,25.029695,-6.2075,0.223,10.97500,0.00000
1726.00,11.00746,25.265500,-0.000360,25.029665,-6.2072,0.223,11.00746,0.00000
1727.00,11.03026,25.265572,-0.000356,25.029653,-6.2069,0.224,11.03026,0.00000
1728.00,11.04728,25.265580,-0.000355,25.029633,-6.2065,0.224,11.04728,0.00000
1729.00,11.06490,25.265672,-0.000356,25.029673,-6.2062,0.224,11.06490,0.00000
1730.00,11.08182,25.265730,-0.000355,25.029650,-6.2059,0.224,11.08182,0.00000
1731.00,11.09869,25.265823,-0.000353,25.029606,-6.2055,0.224,11.09869,0.00000
1732.00,11.11311,25.265855,-0.000352,25.029592,-6.2052,0.225,11.11311,0.00000
1733.00,11.12367,25.265935,-0.000351,25.029593,-6.2049,0.225,11.12367,0.00000
1734.00,11.13188,25.266006,-0.000345,25.029612,-6.2045,0.225,11.13188,0.00000
1735.00,11.13901,25.266058,-0.000343,25.029668,-6.2042,0.225,11.13901,0.00000
1736.00,11.14303,25.266124,-0.000344,25.029701,-6.2039,0.225,11.14303,0.00000
1737.00,11.14530,25.266267,-0.000345,25.029769,-6.2035,0.226,11.14530,0.00000
1738.00,11.14841,25.266369,-0.000348,25.029792,-6.2032,0.226,11.14841,0.00000
1739.00,11.15016,25.266445,-0.000352,25.029776,-6.2028,0.226,11.15016,0.00000
1740.00,11.15194,25.266617,-0.000356,25.029802,-6.2025,0.227,11.15194,0.00000
1741.00,11.15219,25.266719,-0.000356,25.029821,-6.2022,0.227,11.15219,0.00000
1742.00,11.15036,25.266773,-0.000355,25.029815,-6.2018,0.227,11.15036,0.00000
1743.00,11.14587,25.266789,-0.000352,25.029799,-6.2015,0.228,11.14587,0.00000
1744.00,11.14139,25.266912,-0.000350,25.029799,-6.2011,0.228,11.14139,0.00000
1745.00,11.13474,25.267000,-0.000347,25.029787,-6.2008,0.228,11.13474,0.00000
1746.00,11.12924,25.267034,-0.000347,25.029763,-6.2004,0.228,11.12924,0.00000
1747.00,11.12454,25.267108,-0.000349,25.029730,-6.2001,0.228,11.12454,0.00000
1748.00,11.12029,25.267271,-0.000348,25.029740,-6.1998,0.229,11.12029,0.00000
1749.00,11.11584,25.267385,-0.000349,25.029761,-6.1994,0.229,11.11584,0.00000
1750.00,11.11160,25.267404,-0.000347,25.029722,-6.1991,0.229,11.11160,0.00000
1751.00,11.10771,25.267540,-0.000351,25.029741,-6.1987,0.230,11.10771,0.00000
1752.00,11.10338,25.267654,-0.000351,25.029776,-6.1984,0.230,11.10338,0.00000
1753.00,11.09927,25.267698,-0.000355,25.029784,-6.1981,0.230,11.09927,0.00000
1754.00,11.09606,25.267718,-0.000356,25.029737,-6.1978,0.231,11.09606,0.00000
1755.00,11.09629,25.267854,-0.000357,25.029779,-6.1974,0.231,11.09629,0.00000
1756.00,11.09584,25.267942,-0.000355,25.029789,-6.1971,0.231,11.09584,0.00000
1757.00,11.09407,25.267956,-0.000353,25.029683,-6.1968,0.231,11.09407,0.00000
1758.00,11.09150,25.268000,-0.000348,25.029637,-6.1965,0.231,11.09150,0.00000
1759.00,11.08731,25.268162,-0.000347,25.029692,-6.1961,0.232,11.08731,0.00000
1760.00,11.08210,25.268157,-0.000349,25.029616,-6.1958,0.232,11.08210,0.00000
1761.00,11.07626,25.268220,-0.000349,25.029609,-6.1955,0.232,11.07626,0.00000
1762.00,11.07214,25.268333,-0.000349,25.029696,-6.1951,0.232,11.07214,0.00000
1763.00,11.06995,25.268427,-0.000351,25.029663,-6.1948,0.233,11.06995,0.00000
1764.00,11.06916,25.268432,-0.000351,25.029646,-6.1944,0.233,11.06916,0.00000
1765.00,11.06771,25.268502,-0.000348,25.029640,-6.1941,0.233,11.06771,0.00000
1766.00,11.06573,25.268598,-0.000346,25.029631,-6.1938,0.234,11.06573,0.00000
1767.00,11.06372,25.268687,-0.000345,25.029606,-6.1935,0.234,11.06372,0.00000
1768.00,11.06251,25.268776,-0.000341,25.029658,-6.1931,0.234,11.06251,0.00000
1769.00,11.06109,25.268842,-0.000340,25.029630,-6.1928,0.234,11.06109,0.00000
1770.00,11.05943,25.268966,-0.000341,25.029662,-6.1924,0.234,11.05943,0.00000
1771.00,11.06013,25.269014,-0.000342,25.029664,-6.1921,0.235,11.06013,0.00000
1772.00,11.06351,25.269119,-0.000341,25.029721,-6.1918,0.235,11.06351,0.00000
1773.00,11.06501,25.269240,-0.000343,25.029775,-6.1914,0.235,11.06501,0.00000
1774.00,11.06515,25.269342,-0.000347,25.029761,-6.1911,0.236,11.06515,0.00000
1775.00,11.06586,25.269424,-0.000346,25.029792,-6.1908,0.236,11.06586,0.00000
1776.00,11.06733,25.269598,-0.000349,25.029856,-6.1905,0.236,11.06733,0.00000
1777.00,11.06728,25.269671,-0.000351,25.029839,-6.1902,0.237,11.06728,0.00000
1778.00,11.06819,25.269756,-0.000352,25.029845,-6.1898,0.237,11.06819,0.00000
1779.00,11.07032,25.269839,-0.000351,25.029879,-6.1895,0.237,11.07032,0.00000
1780.00,11.07144,25.269922,-0.000353,25.029872,-6.1891,0.238,11.07144,0.00000
1781.00,11.07058,25.269930,-0.000349,25.029816,-6.1888,0.238,11.07058,0.00000
1782.00,11.06924,25.270075,-0.000348,25.029841,-6.1885,0.238,11.06924,0.00000
1783.00,11.06848,25.270198,-0.000345,25.029778,-6.1882,0.238,11.06848,0.00000
1784.00,11.06884,25.270270,-0.000342,25.029734,-6.1878,0.238,11.06884,0.00000
1785.00,11.06972,25.270390,-0.000341,25.029784,-6.1875,0.238,11.06972,0.00000
1786.00,11.07107,25.270495,-0.000341,25.029763,-6.1872,0.239,11.07107,0.00000
1787.00,11.07211,25.270517,-0.000341,25.029714,-6.1869,0.239,11.07211,0.00000
1788.00,11.07269,25.270524,-0.000343,25.029707,-6.1865,0.239,11.07269,0.00000
1789.00,11.07132,25.270680,-0.000343,25.029791,-6.1862,0.240,11.07132,0.00000
1790.00,11.06725,25.270846,-0.000341,25.029828,-6.1859,0.240,11.06725,0.00000
1791.00,11.06130,25.270942,-0.000341,25.029851,-6.1856,0.240,11.06130,0.00000
1792.00,11.05936,25.271038,-0.000343,25.029833,-6.1852,0.240,11.05936,0.00000
1793.00,11.05825,25.271171,-0.000342,25.029875,-6.1849,0.240,11.05825,0.00000
1794.00,11.05725,25.271174,-0.000343,25.029819,-6.1846,0.241,11.05725,0.00000
1795.00,11.05916,25.271245,-0.000347,25.029755,-6.1843,0.241,11.05916,0.00000
1796.00,11.06281,25.271299,-0.000350,25.029712,-6.1840,0.241,11.06281,0.00000
1797.00,11.06238,25.271361,-0.000351,25.029665,-6.1837,0.242,11.06238,0.00000
1798.00,11.06115,25.271419,-0.000352,25.029579,-6.1833,0.242,11.06115,0.00000
1799.00,11.06095,25.271497,-0.000351,25.029566,-6.1830,0.242,11.06095,0.00000
1800.00,11.05955,25.271483,-0.000351,25.029481,-6.1827,0.242,11.05955,0.00000
1801.00,11.05685,25.271534,-0.000351,25.029463,-6.1824,0.243,11.05685,0.00000
1802.00,11.05527,25.271598,-0.000349,25.029487,-6.1821,0.243,11.05527,0.00000
1803.00,11.05500,25.271676,-0.000351,25.029583,-6.1818,0.243,11.05500,0.00000
1804.00,11.05372,25.271751,-0.000353,25.029581,-6.1815,0.244,11.05372,0.00000
1805.00,11.05425,25.271774,-0.000352,25.029590,-6.1812,0.244,11.05425,0.00000
1806.00,11.05544,25.271863,-0.000349,25.029625,-6.1808,0.244,11.05544,0.00000
1807.00,11.05665,25.271977,-0.000348,25.029665,-6.1805,0.244,11.05665,0.00000
1808.00,11.05667,25.272049,-0.000346,25.029607,-6.1802,0.245,11.05667,0.00000
1809.00,11.05787,25.272148,-0.000344,25.029603,-6.1799,0.245,11.05787,0.00000
1810.00,11.05903,25.272309,-0.000342,25.029630,-6.1795,0.245,11.05903,0.00000
1811.00,11.06133,25.272437,-0.000340,25.029649,-6.1792,0.245,11.06133,0.00000
1812.00,11.06011,25.272497,-0.000344,25.029583,-6.1789,0.245,11.06011,0.00000
1813.00,11.05849,25.272620,-0.000345,25.029600,-6.1785,0.246,11.05849,0.00000
1814.00,11.05758,25.272758,-0.000348,25.029590,-6.1782,0.246,11.05758,0.00000
1815.00,11.05785,25.272870,-0.000350,25.029601,-6.1779,0.246,11.05785,0.00000
1816.00,11.05692,25.272933,-0.000352,25.029586,-6.1775,0.247,11.05692,0.00000
1817.00,11.05945,25.273005,-0.000350,25.029605,-6.1772,0.247,11.05945,0.00000
1818.00,11.06270,25.273071,-0.000352,25.029649,-6.1769,0.247,11.06270,0.00000
1819.00,11.06371,25.273106,-0.000349,25.029680,-6.1765,0.247,11.06371,0.00000
1820.00,11.06274,25.273195,-0.000350,25.029715,-6.1762,0.248,11.06274,0.00000
1821.00,11.06016,25.273276,-0.000353,25.029705,-6.1759,0.248,11.06016,0.00000
1822.00,11.05852,25.273362,-0.000354,25.029714,-6.1756,0.248,11.05852,0.00000
1823.00,11.05569,25.273446,-0.000354,25.029646,-6.1753,0.249,11.05569,0.00000
1824.00,11.05355,25.273540,-0.000358,25.029634,-6.1749,0.249,11.05355,0.00000
1825.00,11.05455,25.273594,-0.000355,25.029572,-6.1746,0.249,11.05455,0.00000
1826.00,11.05765,25.273641,-0.000351,25.029548,-6.1743,0.249,11.05765,0.00000
1827.00,11.05891,25.273766,-0.000349,25.029588,-6.1739,0.250,11.05891,0.00000
1828.00,11.05918,25.273852,-0.000346,25.029604,-6.1736,0.250,11.05918,0.00000
1829.00,11.05897,25.273913,-0.000340,25.029581,-6.1733,0.250,11.05897,0.00000
1830.00,11.05646,25.273998,-0.000343,25.029579,-6.1730,0.250,11.05646,0.00000
1831.00,11.05307,25.274080,-0.000347,25.029531,-6.1727,0.250,11.05307,0.00000
1832.00,11.04967,25.274099,-0.000350,25.029426,-6.1724,0.251,11.04967,0.00000
1833.00,11.04945,25.274135,-0.000355,25.029352,-6.1721,0.251,11.04945,0.00000
1834.00,11.05040,25.274264,-0.000359,25.029382,-6.1718,0.252,11.05040,0.00000
1835.00,11.05050,25.274263,-0.000359,25.029317,-6.1715,0.252,11.05050,0.00000
1836.00,11.05139,25.274406,-0.000360,25.029387,-6.1711,0.252,11.05139,0.00000
1837.00,11.05381,25.274541,-0.000357,25.029476,-6.1708,0.252,11.05381,0.00000
1838.00,11.05436,25.274671,-0.000352,25.029603,-6.1705,0.253,11.05436,0.00000
1839.00,11.05361,25.274787,-0.000350,25.029662,-6.1702,0.253,11.05361,0.00000
1840.00,11.05293,25.274935,-0.000351,25.029754,-6.1699,0.253,11.05293,0.00000
1841.00,11.05390,25.274939,-0.000350,25.029737,-6.1695,0.253,11.05390,0.00000
1842.00,11.05368,25.275013,-0.000352,25.029725,-6.1692,0.254,11.05368,0.00000
1843.00,11.05441,25.275040,-0.000354,25.029680,-6.1689,0.254,11.05441,0.00000
1844.00,11.05617,25.275102,-0.000358,25.029712,-6.1686,0.254,11.05617,0.00000
1845.00,11.05669,25.275201,-0.000356,25.029739,-6.1683,0.255,11.05669,0.00000
1846.00,11.05552,25.275304,-0.000355,25.029730,-6.1680,0.255,11.05552,0.00000
1847.00,11.05522,25.275444,-0.000354,25.029749,-6.1677,0.255,11.05522,0.00000
1848.00,11.05288,25.275580,-0.000354,25.029727,-6.1674,0.255,11.05288,0.00000
1849.00,11.05091,25.275611,-0.000349,25.029627,-6.1671,0.255,11.05091,0.00000
1850.00,11.05090,25.275703,-0.000349,25.029598,-6.1668,0.256,11.05090,0.00000
1851.00,11.05223,25.275808,-0.000348,25.029636,-6.1665,0.256,11.05223,0.00000
1852.00,11.05476,25.275814,-0.000347,25.029631,-6.1662,0.256,11.05476,0.00000
1853.00,11.05825,25.275919,-0.000346,25.029703,-6.1658,0.256,11.05825,0.00000
1854.00,11.06123,25.276026,-0.000346,25.029693,-6.1655,0.257,11.06123,0.00000
1855.00,11.06193,25.276133,-0.000346,25.029721,-6.1652,0.257,11.06193,0.00000
1856.00,11.06081,25.276200,-0.000349,25.029669,-6.1649,0.257,11.06081,0.00000
1857.00,11.05754,25.276335,-0.000350,25.029690,-6.1646,0.257,11.05754,0.00000
1858.00,11.05563,25.276312,-0.000350,25.029577,-6.1643,0.258,11.05563,0.00000
1859.00,11.05328,25.276373,-0.000353,25.029617,-6.1640,0.258,11.05328,0.00000
1860.00,11.05216,25.276434,-0.000352,25.029652,-6.1637,0.258,11.05216,0.00000
1861.00,11.05146,25.276570,-0.000348,25.029724,-6.1633,0.258,11.05146,0.00000
@13,2.0000,4.0, 1860.027 
1862.00,11.05007,25.276577,-0.000349,25.029654,-6.1630,0.259,11.05007,0.00000
1863.00,11.04845,25.276723,-0.000347,25.029666,-6.1627,0.259,11.04845,0.00000
1864.00,11.03768,25.276846,-0.000346,25.029591,-6.1624,0.259,11.03768,0.00000
1865.00,11.00446,25.276924,-0.000347,25.029551,-6.1621,0.259,11.00446,0.00000
1866.00,10.94708,25.277063,-0.000349,25.029604,-6.1618,0.260,10.94708,0.00000
1867.00,10.87234,25.277260,-0.000350,25.029681,-6.1615,0.260,10.87234,0.00000
1868.00,10.79284,25.277380,-0.000356,25.029731,-6.1612,0.260,10.79284,0.00000
1869.00,10.73322,25.277507,-0.000357,25.029813,-6.1609,0.261,10.73322,0.00000
1870.00,10.71132,25.277581,-0.000355,25.029694,-6.1606,0.261,10.71132,0.00000
1871.00,10.72713,25.277645,-0.000353,25.029602,-6.1603,0.261,10.72713,0.00000
1872.00,10.77259,25.277679,-0.000351,25.029518,-6.1600,0.261,10.77259,0.00000
1873.00,10.82945,25.277797,-0.000350,25.029528,-6.1597,0.262,10.82945,0.00000
1874.00,10.88112,25.277792,-0.000350,25.029369,-6.1593,0.262,10.88112,0.00000
1875.00,10.92416,25.277869,-0.000352,25.029431,-6.1590,0.262,10.92416,0.00000
1876.00,10.95905,25.277912,-0.000354,25.029400,-6.1587,0.263,10.95905,0.00000
1877.00,10.98715,25.278000,-0.000352,25.029401,-6.1584,0.263,10.98715,0.00000
1878.00,11.00980,25.278046,-0.000346,25.029385,-6.1581,0.263,11.00980,0.00000
1879.00,11.03034,25.278139,-0.000343,25.029499,-6.1578,0.263,11.03034,0.00000
1880.00,11.04729,25.278172,-0.000342,25.029452,-6.1575,0.263,11.04729,0.00000
1881.00,11.06018,25.278230,-0.000342,25.029456,-6.1572,0.263,11.06018,0.00000
1882.00,11.07183,25.278281,-0.000345,25.029480,-6.1568,0.263,11.07183,0.00000
1883.00,11.08393,25.278389,-0.000348,25.029492,-6.1565,0.264,11.08393,0.00000
1884.00,11.09339,25.278510,-0.000351,25.029509,-6.1562,0.264,11.09339,0.00000
1885.00,11.10224,25.278687,-0.000352,25.029608,-6.1559,0.265,11.10224,0.00000
1886.00,11.10968,25.278760,-0.000353,25.029564,-6.1556,0.265,11.10968,0.00000
1887.00,11.11540,25.278841,-0.000350,25.029583,-6.1552,0.265,11.11540,0.00000
1888.00,11.11891,25.278867,-0.000351,25.029550,-6.1549,0.265,11.11891,0.00000
1889.00,11.12088,25.278986,-0.000351,25.029583,-6.1546,0.266,11.12088,0.00000
1890.00,11.11877,25.279051,-0.000349,25.029592,-6.1543,0.266,11.11877,0.00000
1891.00,11.11501,25.279115,-0.000346,25.029641,-6.1540,0.266,11.11501,0.00000
1892.00,11.10927,25.279249,-0.000349,25.029675,-6.1537,0.266,11.10927,0.00000
1893.00,11.10231,25.279383,-0.000347,25.029721,-6.1533,0.266,11.10231,0.00000
1894.00,11.09582,25.279435,-0.000348,25.029733,-6.1530,0.267,11.09582,0.00000
1895.00,11.09145,25.279555,-0.000351,25.029767,-6.1527,0.267,11.09145,0.00000
1896.00,11.08921,25.279687,-0.000358,25.029810,-6.1523,0.268,11.08921,0.00000
1897.00,11.08865,25.279731,-0.000360,25.029745,-6.1520,0.268,11.08865,0.00000
1898.00,11.08873,25.279799,-0.000359,25.029763,-6.1517,0.268,11.08873,0.00000
1899.00,11.08992,25.279836,-0.000359,25.029707,-6.1515,0.269,11.08992,0.00000
1900.00,11.09069,25.279868,-0.000356,25.029655,-6.1512,0.269,11.09069,0.00000
1901.00,11.09028,25.279997,-0.000352,25.029680,-6.1509,0.269,11.09028,0.00000
1902.00,11.08628,25.280084,-0.000348,25.029722,-6.1506,0.269,11.08628,0.00000
1903.00,11.08320,25.280140,-0.000350,25.029681,-6.1504,0.269,11.08320,0.00000
1904.00,11.07961,25.280249,-0.000347,25.029680,-6.1501,0.269,11.07961,0.00000
1905.00,11.07497,25.280295,-0.000344,25.029632,-6.1498,0.270,11.07497,0.00000
1906.00,11.07109,25.280350,-0.000345,25.029598,-6.1496,0.270,11.07109,0.00000
1907.00,11.06913,25.280453,-0.000352,25.029571,-6.1493,0.270,11.06913,0.00000
1908.00,11.06770,25.280541,-0.000350,25.029573,-6.1490,0.271,11.06770,0.00000
1909.00,11.06615,25.280657,-0.000350,25.029624,-6.1487,0.271,11.06615,0.00000
1910.00,11.06399,25.280805,-0.000350,25.029677,-6.1484,0.271,11.06399,0.00000
1911.00,11.06051,25.280892,-0.000349,25.029647,-6.1481,0.271,11.06051,0.00000
1912.00,11.05605,25.280985,-0.000346,25.029629,-6.1478,0.272,11.05605,0.00000
1913.00,11.05092,25.281067,-0.000347,25.029605,-6.1475,0.272,11.05092,0.00000
1914.00,11.04621,25.281205,-0.000351,25.029577,-6.1472,0.272,11.04621,0.00000
1915.00,11.04361,25.281293,-0.000353,25.029566,-6.1469,0.273,11.04361,0.00000
1916.00,11.04262,25.281398,-0.000355,25.029578,-6.1467,0.273,11.04262,0.00000
1917.00,11.04282,25.281487,-0.000351,25.029586,-6.1464,0.273,11.04282,0.00000
1918.00,11.04072,25.281636,-0.000351,25.029644,-6.1461,0.274,11.04072,0.00000
1919.00,11.03801,25.281637,-0.000350,25.029618,-6.1458,0.274,11.03801,0.00000
1920.00,11.03602,25.281702,-0.000351,25.029609,-6.1455,0.274,11.03602,0.00000
1921.00,11.03280,25.281784,-0.000346,25.029640,-6.1451,0.274,11.03280,0.00000
1922.00,11.02954,25.281865,-0.000346,25.029691,-6.1448,0.274,11.02954,0.00000
1923.00,11.02903,25.281965,-0.000344,25.029672,-6.1445,0.275,11.02903,0.00000
1924.00,11.03008,25.282043,-0.000343,25.029657,-6.1442,0.275,11.03008,0.00000
1925.00,11.03079,25.282140,-0.000344,25.029657,-6.1439,0.275,11.03079,0.00000
1926.00,11.03111,25.282247,-0.000345,25.029604,-6.1436,0.275,11.03111,0.00000
1927.00,11.03074,25.282364,-0.000345,25.029613,-6.1433,0.276,11.03074,0.00000
1928.00,11.02984,25.282449,-0.000345,25.029612,-6.1430,0.276,11.02984,0.00000
1929.00,11.02714,25.282595,-0.000341,25.029668,-6.1427,0.276,11.02714,0.00000
1930.00,11.02381,25.282677,-0.000338,25.029651,-6.1424,0.276,11.02381,0.00000
1931.00,11.02132,25.282765,-0.000337,25.029723,-6.1421,0.276,11.02132,0.00000
1932.00,11.01928,25.282830,-0.000336,25.029723,-6.1418,0.276,11.01928,0.00000
1933.00,11.01766,25.282867,-0.000330,25.029735,-6.1415,0.276,11.01766,0.00000
1934.00,11.01720,25.282913,-0.000333,25.029704,-6.1412,0.277,11.01720,0.00000
1935.00,11.01875,25.282963,-0.000331,25.029721,-6.1409,0.277,11.01875,0.00000
1936.00,11.02279,25.282937,-0.000333,25.029681,-6.1406,0.277,11.02279,0.00000
1937.00,11.02801,25.282940,-0.000334,25.029653,-6.1404,0.277,11.02801,0.00000
1938.00,11.03314,25.283003,-0.000339,25.029642,-6.1401,0.278,11.03314,0.00000
1939.00,11.03775,25.283125,-0.000338,25.029699,-6.1398,0.278,11.03775,0.00000
1940.00,11.04187,25.283261,-0.000340,25.029731,-6.1395,0.278,11.04187,0.00000
1941.00,11.04272,25.283434,-0.000338,25.029773,-6.1392,0.278,11.04272,0.00000
1942.00,11.04269,25.283572,-0.000336,25.029797,-6.1389,0.278,11.04269,0.00000
1943.00,11.04110,25.283700,-0.000337,25.029851,-6.1386,0.279,11.04110,0.00000
1944.00,11.03842,25.283758,-0.000339,25.029842,-6.1383,0.279,11.03842,0.00000
1945.00,11.03588,25.283775,-0.000342,25.029837,-6.1380,0.279,11.03588,0.00000
1946.00,11.03497,25.283808,-0.000345,25.029805,-6.1376,0.280,11.03497,0.00000
1947.00,11.03424,25.283826,-0.000348,25.029721,-6.1373,0.280,11.03424,0.00000
1948.00,11.03624,25.283884,-0.000349,25.029638,-6.1370,0.281,11.03624,0.00000
1949.00,11.04023,25.283952,-0.000347,25.029593,-6.1367,0.281,11.04023,0.00000
1950.00,11.03956,25.284101,-0.000343,25.029588,-6.1364,0.281,11.03956,0.00000
1951.00,11.03732,25.284221,-0.000341,25.029584,-6.1361,0.281,11.03732,0.00000
1952.00,11.03415,25.284374,-0.000338,25.029647,-6.1358,0.281,11.03415,0.00000
1953.00,11.02844,25.284463,-0.000335,25.029685,-6.1354,0.281,11.02844,0.00000
1954.00,11.02200,25.284507,-0.000335,25.029672,-6.1351,0.281,11.02200,0.00000
1955.00,11.02069,25.284548,-0.000337,25.029660,-6.1348,0.282,11.02069,0.00000
1956.00,11.02300,25.284571,-0.000338,25.029615,-6.1345,0.282,11.02300,0.00000
1957.00,11.02474,25.284593,-0.000342,25.029548,-6.1342,0.282,11.02474,0.00000
1958.00,11.02820,25.284656,-0.000348,25.029523,-6.1338,0.283,11.02820,0.00000
1959.00,11.03166,25.284791,-0.000350,25.029552,-6.1335,0.283,11.03166,0.00000
1960.00,11.03181,25.284835,-0.000350,25.029491,-6.1332,0.283,11.03181,0.00000
1961.00,11.03077,25.284958,-0.000351,25.029525,-6.1329,0.284,11.03077,0.00000
1962.00,11.03178,25.285128,-0.000350,25.029579,-6.1327,0.284,11.03178,0.00000
1963.00,11.03206,25.285215,-0.000347,25.029596,-6.1324,0.284,11.03206,0.00000
1964.00,11.03131,25.285285,-0.000343,25.029589,-6.1321,0.284,11.03131,0.00000
1965.00,11.03122,25.285402,-0.000343,25.029649,-6.1318,0.285,11.03122,0.00000
1966.00,11.03080,25.285481,-0.000345,25.029688,-6.1316,0.285,11.03080,0.00000
1967.00,11.03074,25.285480,-0.000343,25.029683,-6.1313,0.285,11.03074,0.00000
1968.00,11.03112,25.285555,-0.000344,25.029667,-6.1310,0.285,11.03112,0.00000
1969.00,11.03071,25.285612,-0.000352,25.029681,-6.1307,0.286,11.03071,0.00000
1970.00,11.03138,25.285680,-0.000353,25.029660,-6.1305,0.286,11.03138,0.00000
1971.00,11.03282,25.285743,-0.000348,25.029633,-6.1302,0.286,11.03282,0.00000
1972.00,11.03253,25.285891,-0.000348,25.029688,-6.1299,0.286,11.03253,0.00000
1973.00,11.03174,25.285942,-0.000347,25.029697,-6.1296,0.287,11.03174,0.00000
1974.00,11.03096,25.286038,-0.000342,25.029700,-6.1293,0.287,11.03096,0.00000
1975.00,11.03097,25.286166,-0.000341,25.029717,-6.1290,0.287,11.03097,0.00000
1976.00,11.03018,25.286265,-0.000342,25.029714,-6.1288,0.287,11.03018,0.00000
1977.00,11.02944,25.286327,-0.000345,25.029690,-6.1285,0.288,11.02944,0.00000
1978.00,11.02801,25.286410,-0.000343,25.029685,-6.1282,0.288,11.02801,0.00000
1979.00,11.02714,25.286525,-0.000346,25.029699,-6.1279,0.288,11.02714,0.00000
1980.00,11.02718,25.286567,-0.000343,25.029724,-6.1276,0.288,11.02718,0.00000
1981.00,11.02769,25.286640,-0.000345,25.029699,-6.1274,0.289,11.02769,0.00000
1982.00,11.02746,25.286802,-0.000344,25.029712,-6.1271,0.289,11.02746,0.00000
1983.00,11.02822,25.286929,-0.000345,25.029719,-6.1268,0.289,11.02822,0.00000
1984.00,11.03064,25.286908,-0.000345,25.029641,-6.1265,0.289,11.03064,0.00000
1985.00,11.03031,25.286986,-0.000345,25.029630,-6.1262,0.290,11.03031,0.00000
1986.00,11.02916,25.287051,-0.000344,25.029648,-6.1259,0.290,11.02916,0.00000
1987.00,11.02882,25.287049,-0.000348,25.029638,-6.1256,0.290,11.02882,0.00000
1988.00,11.02724,25.287137,-0.000350,25.029649,-6.1253,0.290,11.02724,0.00000
1989.00,11.02431,25.287291,-0.000350,25.029715,-6.1250,0.291,11.02431,0.00000
1990.00,11.02344,25.287379,-0.000352,25.029697,-6.1247,0.291,11.02344,0.00000
1991.00,11.02127,25.287533,-0.000353,25.029747,-6.1245,0.291,11.02127,0.00000
1992.00,11.02081,25.287702,-0.000353,25.029785,-6.1242,0.292,11.02081,0.00000
1993.00,11.02134,25.287788,-0.000351,25.029811,-6.1239,0.292,11.02134,0.00000
1994.00,11.02267,25.287889,-0.000350,25.029815,-6.1236,0.292,11.02267,0.00000
1995.00,11.02179,25.288020,-0.000346,25.029833,-6.1233,0.292,11.02179,0.00000
1996.00,11.02280,25.288097,-0.000349,25.029824,-6.1231,0.293,11.02280,0.00000
1997.00,11.02337,25.288119,-0.000347,25.029798,-6.1228,0.293,11.02337,0.00000
1998.00,11.02226,25.288248,-0.000348,25.029854,-6.1225,0.293,11.02226,0.00000
1999.00,11.02163,25.288376,-0.000345,25.029917,-6.1222,0.293,11.02163,0.00000
2000.00,11.02132,25.288435,-0.000347,25.029925,-6.1219,0.294,11.02132,0.00000
2001.00,11.02081,25.288500,-0.000346,25.029903,-6.1216,0.294,11.02081,0.00000
2002.00,11.02044,25.288565,-0.000348,25.029895,-6.1213,0.294,11.02044,0.00000
2003.00,11.02112,25.288614,-0.000347,25.029802,-6.1210,0.294,11.02112,0.00000
2004.00,11.02200,25.288619,-0.000352,25.029689,-6.1207,0.295,11.02200,0.00000
2005.00,11.02250,25.288717,-0.000356,25.029721,-6.1204,0.295,11.02250,0.00000
2006.00,11.02182,25.288811,-0.000354,25.029736,-6.1201,0.296,11.02182,0.00000
2007.00,11.02139,25.288922,-0.000352,25.029742,-6.1198,0.296,11.02139,0.00000
2008.00,11.02193,25.289022,-0.000353,25.029767,-6.1195,0.296,11.02193,0.00000
2009.00,11.02147,25.289110,-0.000356,25.029775,-6.1192,0.297,11.02147,0.00000
2010.00,11.02139,25.289178,-0.000353,25.029725,-6.1189,0.297,11.02139,0.00000
2011.00,11.02197,25.289258,-0.000351,25.029722,-6.1187,0.297,11.02197,0.00000
@14,2.0000,4.0, 2010.012 
2012.00,11.02219,25.289284,-0.000349,25.029674,-6.1184,0.297,11.02219,0.00000
2013.00,11.02085,25.289326,-0.000349,25.029653,-6.1181,0.297,11.02085,0.00000
2014.00,11.00850,25.289435,-0.000347,25.029683,-6.1179,0.298,11.00850,0.00000
2015.00,10.97500,25.289539,-0.000350,25.029728,-6.1176,0.298,10.97500,0.00000
2016.00,10.91698,25.289599,-0.000350,25.029766,-6.1173,0.298,10.91698,0.00000
2017.00,10.84207,25.289697,-0.000353,25.029862,-6.1170,0.299,10.84207,0.00000
2018.00,10.76602,25.289782,-0.000351,25.029936,-6.1168,0.299,10.76602,0.00000
2019.00,10.71252,25.289797,-0.000348,25.029931,-6.1165,0.299,10.71252,0.00000
2020.00,10.69687,25.289857,-0.000349,25.029891,-6.1162,0.299,10.69687,0.00000
2021.00,10.71967,25.289938,-0.000354,25.029781,-6.1159,0.300,10.71967,0.00000
2022.00,10.76832,25.290023,-0.000352,25.029654,-6.1157,0.300,10.76832,0.00000
2023.00,10.82590,25.290130,-0.000354,25.029569,-6.1154,0.300,10.82590,0.00000
2024.00,10.87738,25.290210,-0.000354,25.029522,-6.1151,0.301,10.87738,0.00000
2025.00,10.91741,25.290225,-0.000349,25.029442,-6.1149,0.301,10.91741,0.00000
2026.00,10.94651,25.290271,-0.000344,25.029439,-6.1146,0.301,10.94651,0.00000
2027.00,10.97015,25.290354,-0.000345,25.029534,-6.1143,0.301,10.97015,0.00000
2028.00,10.99006,25.290346,-0.000345,25.029526,-6.1141,0.301,10.99006,0.00000
2029.00,11.00637,25.290485,-0.000346,25.029565,-6.1138,0.301,11.00637,0.00000
2030.00,11.01984,25.290653,-0.000349,25.029633,-6.1135,0.302,11.01984,0.00000
2031.00,11.03146,25.290719,-0.000350,25.029666,-6.1132,0.302,11.03146,0.00000
2032.00,11.04189,25.290774,-0.000348,25.029610,-6.1129,0.302,11.04189,0.00000
2033.00,11.05097,25.290886,-0.000350,25.029620,-6.1126,0.303,11.05097,0.00000
2034.00,11.05927,25.290957,-0.000348,25.029596,-6.1123,0.303,11.05927,0.00000
2035.00,11.06828,25.290994,-0.000345,25.029605,-6.1120,0.303,11.06828,0.00000
2036.00,11.07717,25.291099,-0.000343,25.029603,-6.1117,0.303,11.07717,0.00000
2037.00,11.08382,25.291240,-0.000341,25.029654,-6.1114,0.303,11.08382,0.00000
2038.00,11.08791,25.291292,-0.000339,25.029630,-6.1112,0.303,11.08791,0.00000
2039.00,11.09013,25.291398,-0.000342,25.029673,-6.1109,0.304,11.09013,0.00000
2040.00,11.08755,25.291491,-0.000338,25.029670,-6.1106,0.304,11.08755,0.00000
2041.00,11.08247,25.291606,-0.000342,25.029681,-6.1104,0.304,11.08247,0.00000
2042.00,11.07650,25.291615,-0.000345,25.029610,-6.1101,0.305,11.07650,0.00000
2043.00,11.07178,25.291728,-0.000343,25.029657,-6.1098,0.305,11.07178,0.00000
2044.00,11.06817,25.291817,-0.000343,25.029619,-6.1096,0.305,11.06817,0.00000
2045.00,11.06584,25.291886,-0.000346,25.029580,-6.1093,0.305,11.06584,0.00000
2046.00,11.06348,25.291958,-0.000342,25.029598,-6.1090,0.306,11.06348,0.00000
2047.00,11.06130,25.292039,-0.000341,25.029624,-6.1088,0.306,11.06130,0.00000
2048.00,11.05822,25.292100,-0.000342,25.029603,-6.1085,0.306,11.05822,0.00000
2049.00,11.05551,25.292160,-0.000341,25.029627,-6.1082,0.306,11.05551,0.00000
2050.00,11.05337,25.292302,-0.000344,25.029727,-6.1079,0.306,11.05337,0.00000
2051.00,11.05319,25.292383,-0.000345,25.029745,-6.1076,0.307,11.05319,0.00000
2052.00,11.05073,25.292542,-0.000343,25.029754,-6.1074,0.307,11.05073,0.00000
2053.00,11.04803,25.292643,-0.000342,25.029728,-6.1071,0.307,11.04803,0.00000
2054.00,11.04374,25.292690,-0.000341,25.029744,-6.1068,0.307,11.04374,0.00000
2055.00,11.03947,25.292730,-0.000340,25.029709,-6.1066,0.308,11.03947,0.00000
2056.00,11.03521,25.292849,-0.000339,25.029737,-6.1063,0.308,11.03521,0.00000
2057.00,11.03180,25.292883,-0.000344,25.029757,-6.1060,0.308,11.03180,0.00000
2058.00,11.02909,25.292990,-0.000346,25.029750,-6.1057,0.309,11.02909,0.00000
2059.00,11.02804,25.293127,-0.000347,25.029763,-6.1054,0.309,11.02804,0.00000
2060.00,11.02698,25.293218,-0.000347,25.029766,-6.1052,0.309,11.02698,0.00000
2061.00,11.02462,25.293296,-0.000347,25.029740,-6.1049,0.309,11.02462,0.00000
2062.00,11.02387,25.293351,-0.000344,25.029708,-6.1046,0.310,11.02387,0.00000
2063.00,11.02206,25.293406,-0.000344,25.029706,-6.1044,0.310,11.02206,0.00000
2064.00,11.01899,25.293502,-0.000339,25.029703,-6.1041,0.310,11.01899,0.00000
2065.00,11.01549,25.293554,-0.000338,25.029701,-6.1038,0.310,11.01549,0.00000
2066.00,11.01355,25.293660,-0.000340,25.029741,-6.1035,0.310,11.01355,0.00000
2067.00,11.01237,25.293806,-0.000339,25.029803,-6.1032,0.311,11.01237,0.00000
2068.00,11.01184,25.293941,-0.000336,25.029864,-6.1030,0.311,11.01184,0.00000
2069.00,11.01286,25.293974,-0.000340,25.029863,-6.1027,0.311,11.01286,0.00000
2070.00,11.01602,25.294077,-0.000341,25.029855,-6.1024,0.312,11.01602,0.00000
2071.00,11.01744,25.294096,-0.000339,25.029819,-6.1022,0.312,11.01744,0.00000
2072.00,11.01692,25.294108,-0.000339,25.029735,-6.1019,0.312,11.01692,0.00000
2073.00,11.01619,25.294122,-0.000340,25.029732,-6.1016,0.312,11.01619,0.00000
2074.00,11.01578,25.294184,-0.000338,25.029733,-6.1013,0.312,11.01578,0.00000
2075.00,11.01418,25.294236,-0.000338,25.029737,-6.1011,0.313,11.01418,0.00000
2076.00,11.01448,25.294307,-0.000337,25.029728,-6.1008,0.313,11.01448,0.00000
2077.00,11.01630,25.294421,-0.000338,25.029758,-6.1005,0.313,11.01630,0.00000
2078.00,11.01876,25.294522,-0.000342,25.029774,-6.1002,0.313,11.01876,0.00000
2079.00,11.01948,25.294623,-0.000342,25.029808,-6.1000,0.314,11.01948,0.00000
2080.00,11.01869,25.294745,-0.000341,25.029843,-6.0997,0.314,11.01869,0.00000
2081.00,11.01617,25.294814,-0.000345,25.029866,-6.0994,0.314,11.01617,0.00000
2082.00,11.01233,25.294858,-0.000344,25.029942,-6.0991,0.315,11.01233,0.00000
2083.00,11.00740,25.294935,-0.000338,25.029940,-6.0988,0.315,11.00740,0.00000
2084.00,11.00431,25.294976,-0.000340,25.029896,-6.0986,0.315,11.00431,0.00000
2085.00,11.00262,25.295010,-0.000340,25.029866,-6.0983,0.315,11.00262,0.00000
2086.00,11.00148,25.295091,-0.000340,25.029877,-6.0981,0.315,11.00148,0.00000
2087.00,11.00102,25.295148,-0.000343,25.029826,-6.0978,0.316,11.00102,0.00000
2088.00,11.00276,25.295215,-0.000346,25.029821,-6.0975,0.316,11.00276,0.00000
2089.00,11.00501,25.295330,-0.000347,25.029846,-6.0973,0.316,11.00501,0.00000
2090.00,11.00818,25.295376,-0.000347,25.029823,-6.0970,0.317,11.00818,0.00000
2091.00,11.01075,25.295460,-0.000345,25.029812,-6.0967,0.317,11.01075,0.00000
2092.00,11.01298,25.295579,-0.000344,25.029795,-6.0964,0.317,11.01298,0.00000
2093.00,11.01291,25.295726,-0.000341,25.029818,-6.0962,0.317,11.01291,0.00000
2094.00,11.01097,25.295796,-0.000340,25.029803,-6.0959,0.317,11.01097,0.00000
2095.00,11.01024,25.295969,-0.000341,25.029855,-6.0957,0.318,11.01024,0.00000
2096.00,11.01193,25.296051,-0.000343,25.029847,-6.0954,0.318,11.01193,0.00000
2097.00,11.01179,25.296150,-0.000345,25.029876,-6.0951,0.318,11.01179,0.00000
2098.00,11.01243,25.296190,-0.000350,25.029873,-6.0948,0.319,11.01243,0.00000
2099.00,11.01220,25.296359,-0.000352,25.029902,-6.0946,0.319,11.01220,0.00000
2100.00,11.01033,25.296414,-0.000353,25.029871,-6.0943,0.319,11.01033,0.00000
2101.00,11.00610,25.296477,-0.000352,25.029811,-6.0941,0.320,11.00610,0.00000
2102.00,11.00553,25.296537,-0.000353,25.029726,-6.0938,0.320,11.00553,0.00000
2103.00,11.00483,25.296635,-0.000350,25.029704,-6.0936,0.320,11.00483,0.00000
2104.00,11.00244,25.296654,-0.000348,25.029694,-6.0933,0.320,11.00244,0.00000
2105.00,10.99967,25.296731,-0.000347,25.029694,-6.0930,0.320,10.99967,0.00000
2106.00,10.99908,25.296817,-0.000347,25.029721,-6.0928,0.321,10.99908,0.00000
2107.00,10.99809,25.296920,-0.000346,25.029768,-6.0925,0.321,10.99809,0.00000
2108.00,10.99854,25.296998,-0.000350,25.029778,-6.0923,0.321,10.99854,0.00000
2109.00,11.00276,25.297070,-0.000351,25.029748,-6.0920,0.322,11.00276,0.00000
2110.00,11.00578,25.297168,-0.000351,25.029728,-6.0917,0.322,11.00578,0.00000
2111.00,11.00715,25.297272,-0.000351,25.029694,-6.0914,0.322,11.00715,0.00000
2112.00,11.00753,25.297380,-0.000349,25.029721,-6.0912,0.322,11.00753,0.00000
2113.00,11.00599,25.297407,-0.000348,25.029680,-6.0909,0.323,11.00599,0.00000
2114.00,11.00442,25.297487,-0.000349,25.029689,-6.0907,0.323,11.00442,0.00000
2115.00,11.00314,25.297556,-0.000350,25.029702,-6.0904,0.323,11.00314,0.00000
2116.00,11.00236,25.297696,-0.000351,25.029766,-6.0901,0.323,11.00236,0.00000
2117.00,11.00144,25.297786,-0.000354,25.029730,-6.0899,0.324,11.00144,0.00000
2118.00,11.00227,25.297908,-0.000355,25.029738,-6.0896,0.324,11.00227,0.00000
2119.00,11.00335,25.297992,-0.000359,25.029704,-6.0893,0.325,11.00335,0.00000
2120.00,11.00494,25.298104,-0.000358,25.029723,-6.0890,0.325,11.00494,0.00000
2121.00,11.00451,25.298137,-0.000358,25.029673,-6.0888,0.325,11.00451,0.00000
2122.00,11.00189,25.298227,-0.000356,25.029701,-6.0885,0.325,11.00189,0.00000
2123.00,11.00080,25.298324,-0.000355,25.029680,-6.0882,0.325,11.00080,0.00000
2124.00,10.99925,25.298451,-0.000350,25.029731,-6.0880,0.326,10.99925,0.00000
2125.00,10.99803,25.298519,-0.000349,25.029683,-6.0877,0.326,10.99803,0.00000
2126.00,10.99897,25.298603,-0.000350,25.029666,-6.0874,0.326,10.99897,0.00000
2127.00,11.00218,25.298690,-0.000348,25.029629,-6.0872,0.326,11.00218,0.00000
2128.00,11.00346,25.298780,-0.000350,25.029652,-6.0869,0.327,11.00346,0.00000
2129.00,11.00361,25.298891,-0.000351,25.029653,-6.0866,0.327,11.00361,0.00000
2130.00,11.00370,25.299025,-0.000349,25.029720,-6.0864,0.327,11.00370,0.00000
2131.00,11.00378,25.299107,-0.000347,25.029782,-6.0861,0.327,11.00378,0.00000
2132.00,11.00483,25.299178,-0.000347,25.029850,-6.0858,0.328,11.00483,0.00000
2133.00,11.00476,25.299254,-0.000344,25.029841,-6.0855,0.328,11.00476,0.00000
2134.00,11.00422,25.299308,-0.000343,25.029831,-6.0853,0.328,11.00422,0.00000
2135.00,11.00318,25.299362,-0.000341,25.029830,-6.0850,0.328,11.00318,0.00000
2136.00,11.00282,25.299438,-0.000341,25.029833,-6.0847,0.328,11.00282,0.00000
2137.00,11.00168,25.299514,-0.000343,25.029835,-6.0845,0.329,11.00168,0.00000
2138.00,11.00066,25.299597,-0.000345,25.029856,-6.0842,0.329,11.00066,0.00000
2139.00,11.00190,25.299636,-0.000346,25.029827,-6.0839,0.329,11.00190,0.00000
2140.00,11.00437,25.299690,-0.000346,25.029790,-6.0837,0.330,11.00437,0.00000
2141.00,11.00506,25.299773,-0.000347,25.029741,-6.0834,0.330,11.00506,0.00000
2142.00,11.00540,25.299856,-0.000347,25.029704,-6.0832,0.330,11.00540,0.00000
2143.00,11.00581,25.299929,-0.000346,25.029676,-6.0829,0.330,11.00581,0.00000
2144.00,11.00606,25.300017,-0.000343,25.029667,-6.0827,0.330,11.00606,0.00000
2145.00,11.00394,25.300100,-0.000345,25.029665,-6.0824,0.331,11.00394,0.00000
2146.00,11.00085,25.300174,-0.000345,25.029652,-6.0821,0.331,11.00085,0.00000
2147.00,10.99744,25.300211,-0.000344,25.029622,-6.0819,0.331,10.99744,0.00000
2148.00,10.99414,25.300317,-0.000345,25.029659,-6.0816,0.331,10.99414,0.00000
2149.00,10.99242,25.300433,-0.000346,25.029693,-6.0813,0.332,10.99242,0.00000
2150.00,10.99412,25.300490,-0.000347,25.029654,-6.0810,0.332,10.99412,0.00000
2151.00,10.99777,25.300581,-0.000348,25.029685,-6.0808,0.332,10.99777,0.00000
2152.00,11.00089,25.300733,-0.000347,25.029737,-6.0805,0.332,11.00089,0.00000
2153.00,11.00424,25.300818,-0.000346,25.029713,-6.0803,0.333,11.00424,0.00000
2154.00,11.00294,25.300875,-0.000346,25.029696,-6.0800,0.333,11.00294,0.00000
2155.00,10.99911,25.301005,-0.000345,25.029773,-6.0797,0.333,10.99911,0.00000
2156.00,10.99511,25.301062,-0.000343,25.029769,-6.0795,0.333,10.99511,0.00000
2157.00,10.99373,25.301072,-0.000343,25.029721,-6.0792,0.333,10.99373,0.00000
2158.00,10.99242,25.301115,-0.000342,25.029708,-6.0789,0.334,10.99242,0.00000
2159.00,10.99093,25.301197,-0.000341,25.029682,-6.0786,0.334,10.99093,0.00000
2160.00,10.99062,25.301259,-0.000342,25.029619,-6.0784,0.334,10.99062,0.00000
2161.00,10.99227,25.301363,-0.000341,25.029613,-6.0781,0.334,10.99227,0.00000
@15,2.0000,4.0, 2160.008 
2162.00,10.99408,25.301468,-0.000341,25.029634,-6.0779,0.335,10.99408,0.00000
2163.00,10.99548,25.301541,-0.000341,25.029623,-6.0776,0.335,10.99548,0.00000
2164.00,10.99231,25.301627,-0.000343,25.029598,-6.0773,0.335,10.99231,0.00000
2165.00,10.96827,25.301726,-0.000341,25.029608,-6.0771,0.335,10.96827,0.00000
2166.00,10.91875,25.301832,-0.000344,25.029664,-6.0768,0.336,10.91875,0.00000
2167.00,10.84805,25.301974,-0.000347,25.029724,-6.0765,0.336,10.84805,0.00000
2168.00,10.77049,25.302125,-0.000351,25.029836,-6.0762,0.337,10.77049,0.00000
2169.00,10.70713,25.302202,-0.000348,25.029932,-6.0760,0.337,10.70713,0.00000
2170.00,10.67772,25.302263,-0.000349,25.029957,-6.0757,0.337,10.67772,0.00000
2171.00,10.68800,25.302319,-0.000349,25.029920,-6.0754,0.337,10.68800,0.00000
2172.00,10.72904,25.302370,-0.000349,25.029828,-6.0752,0.338,10.72904,0.00000
2173.00,10.78629,25.302390,-0.000346,25.029731,-6.0750,0.338,10.78629,0.00000
2174.00,10.84085,25.302468,-0.000348,25.029654,-6.0747,0.338,10.84085,0.00000
2175.00,10.88504,25.302531,-0.000351,25.029599,-6.0745,0.338,10.88504,0.00000
2176.00,10.91430,25.302628,-0.000352,25.029585,-6.0743,0.339,10.91430,0.00000
2177.00,10.93614,25.302716,-0.000353,25.029588,-6.0740,0.339,10.93614,0.00000
2178.00,10.95317,25.302798,-0.000355,25.029534,-6.0738,0.339,10.95317,0.00000
2179.00,10.96874,25.302906,-0.000354,25.029537,-6.0736,0.339,10.96874,0.00000
2180.00,10.98374,25.302983,-0.000353,25.029557,-6.0733,0.340,10.98374,0.00000
2181.00,11.00100,25.303083,-0.000352,25.029550,-6.0731,0.340,11.00100,0.00000
2182.00,11.01728,25.303122,-0.000353,25.029582,-6.0728,0.340,11.01728,0.00000
2183.00,11.03109,25.303220,-0.000351,25.029605,-6.0726,0.340,11.03109,0.00000
2184.00,11.04100,25.303242,-0.000349,25.029613,-6.0723,0.341,11.04100,0.00000
2185.00,11.04963,25.303314,-0.000349,25.029595,-6.0720,0.341,11.04963,0.00000
2186.00,11.05423,25.303345,-0.000348,25.029594,-6.0718,0.341,11.05423,0.00000
2187.00,11.05502,25.303420,-0.000342,25.029529,-6.0715,0.341,11.05502,0.00000
2188.00,11.05391,25.303476,-0.000343,25.029526,-6.0712,0.341,11.05391,0.00000
2189.00,11.05560,25.303606,-0.000342,25.029567,-6.0710,0.341,11.05560,0.00000
2190.00,11.05594,25.303726,-0.000340,25.029611,-6.0707,0.342,11.05594,0.00000
2191.00,11.05454,25.303823,-0.000339,25.029588,-6.0705,0.342,11.05454,0.00000
2192.00,11.05285,25.303933,-0.000343,25.029588,-6.0702,0.342,11.05285,0.00000
2193.00,11.05065,25.304085,-0.000341,25.029609,-6.0700,0.342,11.05065,0.00000
2194.00,11.04517,25.304176,-0.000342,25.029530,-6.0698,0.343,11.04517,0.00000
2195.00,11.04069,25.304294,-0.000341,25.029496,-6.0695,0.343,11.04069,0.00000
2196.00,11.03944,25.304387,-0.000340,25.029530,-6.0693,0.343,11.03944,0.00000
2197.00,11.03664,25.304463,-0.000343,25.029557,-6.0690,0.343,11.03664,0.00000
2198.00,11.03268,25.304546,-0.000346,25.029590,-6.0688,0.344,11.03268,0.00000
2199.00,11.02940,25.304605,-0.000349,25.029631,-6.0685,0.344,11.02940,0.00000
2200.00,11.02492,25.304667,-0.000351,25.029654,-6.0683,0.345,11.02492,0.00000
2201.00,11.01832,25.304702,-0.000350,25.029677,-6.0680,0.345,11.01832,0.00000
2202.00,11.01510,25.304741,-0.000345,25.029696,-6.0678,0.345,11.01510,0.00000
2203.00,11.01266,25.304792,-0.000341,25.029692,-6.0675,0.345,11.01266,0.00000
2204.00,11.01006,25.304862,-0.000338,25.029719,-6.0673,0.345,11.01006,0.00000
2205.00,11.00770,25.304874,-0.000334,25.029743,-6.0671,0.345,11.00770,0.00000
2206.00,11.00516,25.304973,-0.000336,25.029711,-6.0668,0.345,11.00516,0.00000
2207.00,11.00050,25.305063,-0.000337,25.029684,-6.0666,0.346,11.00050,0.00000
2208.00,10.99861,25.305157,-0.000340,25.029643,-6.0663,0.346,10.99861,0.00000
2209.00,10.99787,25.305251,-0.000342,25.029617,-6.0661,0.346,10.99787,0.00000
2210.00,10.99800,25.305363,-0.000343,25.029584,-6.0658,0.347,10.99800,0.00000
2211.00,10.99758,25.305497,-0.000342,25.029562,-6.0656,0.347,10.99758,0.00000
2212.00,10.99745,25.305603,-0.000338,25.029565,-6.0653,0.347,10.99745,0.00000
2213.00,10.99546,25.305707,-0.000334,25.029607,-6.0651,0.347,10.99546,0.00000
2214.00,10.99223,25.305791,-0.000333,25.029594,-6.0648,0.347,10.99223,0.00000
2215.00,10.98869,25.305917,-0.000333,25.029592,-6.0645,0.348,10.98869,0.00000
2216.00,10.98895,25.305969,-0.000336,25.029561,-6.0643,0.348,10.98895,0.00000
2217.00,10.98984,25.306090,-0.000342,25.029570,-6.0640,0.348,10.98984,0.00000
2218.00,10.99027,25.306142,-0.000344,25.029581,-6.0637,0.349,10.99027,0.00000
2219.00,10.99136,25.306190,-0.000343,25.029574,-6.0635,0.349,10.99136,0.00000
2220.00,10.99086,25.306234,-0.000344,25.029593,-6.0632,0.349,10.99086,0.00000
2221.00,10.98732,25.306335,-0.000342,25.029661,-6.0630,0.349,10.98732,0.00000
2222.00,10.98423,25.306388,-0.000338,25.029659,-6.0628,0.349,10.98423,0.00000
2223.00,10.98345,25.306394,-0.000338,25.029577,-6.0625,0.350,10.98345,0.00000
2224.00,10.98411,25.306450,-0.000341,25.029578,-6.0623,0.350,10.98411,0.00000
2225.00,10.98723,25.306461,-0.000341,25.029528,-6.0620,0.350,10.98723,0.00000
2226.00,10.98993,25.306477,-0.000342,25.029479,-6.0618,0.351,10.98993,0.00000
2227.00,10.99250,25.306508,-0.000340,25.029466,-6.0615,0.351,10.99250,0.00000
2228.00,10.99400,25.306628,-0.000340,25.029517,-6.0612,0.351,10.99400,0.00000
2229.00,10.99328,25.306747,-0.000340,25.029536,-6.0610,0.351,10.99328,0.00000
2230.00,10.99139,25.306901,-0.000338,25.029576,-6.0607,0.351,10.99139,0.00000
2231.00,10.99078,25.307033,-0.000337,25.029624,-6.0605,0.352,10.99078,0.00000
2232.00,10.99015,25.307153,-0.000342,25.029669,-6.0602,0.352,10.99015,0.00000
2233.00,10.98864,25.307208,-0.000344,25.029645,-6.0599,0.352,10.98864,0.00000
2234.00,10.98713,25.307265,-0.000344,25.029632,-6.0597,0.353,10.98713,0.00000
2235.00,10.98561,25.307358,-0.000348,25.029655,-6.0594,0.353,10.98561,0.00000
2236.00,10.98405,25.307435,-0.000352,25.029649,-6.0592,0.354,10.98405,0.00000
2237.00,10.98265,25.307523,-0.000350,25.029694,-6.0590,0.354,10.98265,0.00000
2238.00,10.98196,25.307637,-0.000350,25.029711,-6.0587,0.354,10.98196,0.00000
2239.00,10.98285,25.307712,-0.000349,25.029741,-6.0585,0.354,10.98285,0.00000
2240.00,10.98339,25.307767,-0.000347,25.029724,-6.0582,0.354,10.98339,0.00000
2241.00,10.98342,25.307836,-0.000340,25.029692,-6.0580,0.354,10.98342,0.00000
2242.00,10.98327,25.307932,-0.000335,25.029638,-6.0577,0.354,10.98327,0.00000
2243.00,10.98335,25.308017,-0.000337,25.029682,-6.0575,0.355,10.98335,0.00000
2244.00,10.98214,25.308097,-0.000335,25.029656,-6.0572,0.355,10.98214,0.00000
2245.00,10.98132,25.308127,-0.000337,25.029646,-6.0570,0.355,10.98132,0.00000
2246.00,10.97989,25.308200,-0.000343,25.029680,-6.0568,0.356,10.97989,0.00000
2247.00,10.97885,25.308283,-0.000349,25.029695,-6.0566,0.356,10.97885,0.00000
2248.00,10.97865,25.308394,-0.000344,25.029692,-6.0563,0.356,10.97865,0.00000
2249.00,10.97852,25.308503,-0.000343,25.029730,-6.0561,0.356,10.97852,0.00000
2250.00,10.97970,25.308737,-0.000341,25.029787,-6.0558,0.356,10.97970,0.00000
2251.00,10.98130,25.308867,-0.000338,25.029810,-6.0556,0.357,10.98130,0.00000
2252.00,10.98311,25.308918,-0.000337,25.029795,-6.0553,0.357,10.98311,0.00000
2253.00,10.98406,25.308963,-0.000337,25.029751,-6.0550,0.357,10.98406,0.00000
2254.00,10.98559,25.309059,-0.000338,25.029735,-6.0548,0.357,10.98559,0.00000
2255.00,10.98515,25.309057,-0.000337,25.029670,-6.0545,0.357,10.98515,0.00000
2256.00,10.98618,25.309126,-0.000338,25.029607,-6.0542,0.358,10.98618,0.00000
2257.00,10.98565,25.309184,-0.000337,25.029547,-6.0540,0.358,10.98565,0.00000
2258.00,10.98204,25.309266,-0.000339,25.029533,-6.0537,0.358,10.98204,0.00000
2259.00,10.97780,25.309340,-0.000341,25.029510,-6.0534,0.359,10.97780,0.00000
2260.00,10.97559,25.309393,-0.000344,25.029461,-6.0532,0.359,10.97559,0.00000
2261.00,10.97282,25.309485,-0.000345,25.029495,-6.0529,0.359,10.97282,0.00000
2262.00,10.97293,25.309581,-0.000345,25.029529,-6.0527,0.360,10.97293,0.00000
2263.00,10.97583,25.309639,-0.000344,25.029521,-6.0525,0.360,10.97583,0.00000
2264.00,10.97895,25.309719,-0.000342,25.029534,-6.0522,0.360,10.97895,0.00000
2265.00,10.98412,25.309781,-0.000341,25.029571,-6.0520,0.360,10.98412,0.00000
2266.00,10.98559,25.309862,-0.000339,25.029579,-6.0518,0.360,10.98559,0.00000
2267.00,10.98507,25.309954,-0.000338,25.029578,-6.0515,0.361,10.98507,0.00000
2268.00,10.98303,25.310069,-0.000338,25.029602,-6.0513,0.361,10.98303,0.00000
2269.00,10.97922,25.310148,-0.000338,25.029616,-6.0510,0.361,10.97922,0.00000
2270.00,10.97220,25.310232,-0.000339,25.029605,-6.0508,0.361,10.97220,0.00000
2271.00,10.96951,25.310287,-0.000339,25.029570,-6.0505,0.362,10.96951,0.00000
2272.00,10.96801,25.310400,-0.000339,25.029581,-6.0503,0.362,10.96801,0.00000
2273.00,10.96772,25.310491,-0.000338,25.029583,-6.0501,0.362,10.96772,0.00000
2274.00,10.96885,25.310592,-0.000338,25.029560,-6.0498,0.362,10.96885,0.00000
2275.00,10.97131,25.310721,-0.000340,25.029557,-6.0496,0.363,10.97131,0.00000
2276.00,10.97356,25.310844,-0.000342,25.029585,-6.0494,0.363,10.97356,0.00000
2277.00,10.97435,25.310901,-0.000342,25.029549,-6.0491,0.363,10.97435,0.00000
2278.00,10.97343,25.310964,-0.000344,25.029542,-6.0489,0.364,10.97343,0.00000
2279.00,10.97265,25.311039,-0.000344,25.029545,-6.0487,0.364,10.97265,0.00000
2280.00,10.97053,25.311111,-0.000343,25.029567,-6.0484,0.364,10.97053,0.00000
2281.00,10.96898,25.311198,-0.000342,25.029587,-6.0482,0.364,10.96898,0.00000
2282.00,10.96767,25.311295,-0.000341,25.029660,-6.0480,0.364,10.96767,0.00000
2283.00,10.96806,25.311389,-0.000338,25.029694,-6.0477,0.365,10.96806,0.00000
2284.00,10.97010,25.311461,-0.000338,25.029676,-6.0475,0.365,10.97010,0.00000
2285.00,10.97161,25.311499,-0.000335,25.029679,-6.0473,0.365,10.97161,0.00000
2286.00,10.97190,25.311528,-0.000335,25.029686,-6.0470,0.365,10.97190,0.00000
2287.00,10.97413,25.311609,-0.000338,25.029710,-6.0468,0.366,10.97413,0.00000
2288.00,10.97625,25.311685,-0.000338,25.029710,-6.0465,0.366,10.97625,0.00000
2289.00,10.97776,25.311750,-0.000341,25.029751,-6.0463,0.366,10.97776,0.00000
2290.00,10.97901,25.311847,-0.000339,25.029719,-6.0460,0.366,10.97901,0.00000
2291.00,10.97992,25.311900,-0.000338,25.029708,-6.0458,0.367,10.97992,0.00000
2292.00,10.97813,25.311957,-0.000338,25.029649,-6.0456,0.367,10.97813,0.00000
2293.00,10.97528,25.312074,-0.000343,25.029651,-6.0453,0.367,10.97528,0.00000
2294.00,10.96994,25.312166,-0.000341,25.029645,-6.0451,0.367,10.96994,0.00000
2295.00,10.96596,25.312262,-0.000342,25.029652,-6.0449,0.368,10.96596,0.00000
2296.00,10.96319,25.312355,-0.000344,25.029649,-6.0447,0.368,10.96319,0.00000
2297.00,10.96300,25.312446,-0.000343,25.029639,-6.0445,0.368,10.96300,0.00000
2298.00,10.96446,25.312534,-0.000341,25.029622,-6.0443,0.368,10.96446,0.00000
2299.00,10.96800,25.312597,-0.000341,25.029582,-6.0440,0.369,10.96800,0.00000
2300.00,10.97056,25.312667,-0.000342,25.029568,-6.0438,0.369,10.97056,0.00000
2301.00,10.97239,25.312752,-0.000342,25.029566,-6.0435,0.369,10.97239,0.00000
2302.00,10.97344,25.312875,-0.000341,25.029618,-6.0433,0.369,10.97344,0.00000
2303.00,10.97470,25.312916,-0.000342,25.029626,-6.0430,0.370,10.97470,0.00000
2304.00,10.97321,25.312992,-0.000341,25.029661,-6.0428,0.370,10.97321,0.00000
2305.00,10.97244,25.313117,-0.000341,25.029749,-6.0425,0.370,10.97244,0.00000
2306.00,10.97038,25.313228,-0.000340,25.029744,-6.0423,0.370,10.97038,0.00000
2307.00,10.96900,25.313307,-0.000342,25.029766,-6.0421,0.371,10.96900,0.00000
2308.00,10.96751,25.313420,-0.000340,25.029803,-6.0418,0.371,10.96751,0.00000
2309.00,10.96840,25.313548,-0.000340,25.029841,-6.0416,0.371,10.96840,0.00000
2310.00,10.96961,25.313640,-0.000342,25.029847,-6.0413,0.371,10.96961,0.00000
2311.00,10.97227,25.313755,-0.000341,25.029875,-6.0411,0.371,10.97227,0.00000
@16,2.0000,4.0, 2310.093 
2312.00,10.97537,25.313840,-0.000340,25.029855,-6.0409,0.372,10.97537,0.00000
2313.00,10.97840,25.313924,-0.000342,25.029865,-6.0406,0.372,10.97840,0.00000
2314.00,10.97725,25.314054,-0.000345,25.029858,-6.0404,0.372,10.97725,0.00000
2315.00,10.95786,25.314111,-0.000342,25.029804,-6.0402,0.372,10.95786,0.00000
2316.00,10.91658,25.314175,-0.000341,25.029795,-6.0399,0.372,10.91658,0.00000
2317.00,10.85321,25.314210,-0.000342,25.029812,-6.0397,0.373,10.85321,0.00000
2318.00,10.77981,25.314297,-0.000343,25.029828,-6.0395,0.373,10.77981,0.00000
2319.00,10.71429,25.314365,-0.000344,25.029855,-6.0392,0.373,10.71429,0.00000
2320.00,10.67870,25.314499,-0.000349,25.029892,-6.0389,0.374,10.67870,0.00000
2321.00,10.67948,25.314584,-0.000352,25.029867,-6.0387,0.374,10.67948,0.00000
2322.00,10.71236,25.314686,-0.000352,25.029779,-6.0384,0.375,10.71236,0.00000
2323.00,10.76148,25.314711,-0.000347,25.029656,-6.0382,0.375,10.76148,0.00000
2324.00,10.81314,25.314745,-0.000343,25.029559,-6.0379,0.375,10.81314,0.00000
2325.00,10.85567,25.314759,-0.000335,25.029483,-6.0377,0.375,10.85567,0.00000
2326.00,10.88784,25.314795,-0.000336,25.029480,-6.0375,0.375,10.88784,0.00000
2327.00,10.91138,25.314854,-0.000340,25.029513,-6.0372,0.375,10.91138,0.00000
2328.00,10.93070,25.314918,-0.000344,25.029542,-6.0370,0.376,10.93070,0.00000
2329.00,10.94625,25.315049,-0.000348,25.029612,-6.0368,0.376,10.94625,0.00000
2330.00,10.96157,25.315112,-0.000352,25.029670,-6.0366,0.377,10.96157,0.00000
2331.00,10.97439,25.315214,-0.000349,25.029743,-6.0364,0.377,10.97439,0.00000
2332.00,10.98591,25.315283,-0.000346,25.029799,-6.0361,0.377,10.98591,0.00000
2333.00,10.99811,25.315375,-0.000345,25.029839,-6.0359,0.377,10.99811,0.00000
2334.00,11.01085,25.315404,-0.000344,25.029852,-6.0357,0.377,11.01085,0.00000
2335.00,11.02069,25.315509,-0.000343,25.029849,-6.0355,0.377,11.02069,0.00000
2336.00,11.02854,25.315572,-0.000342,25.029788,-6.0352,0.378,11.02854,0.00000
2337.00,11.03481,25.315679,-0.000341,25.029755,-6.0350,0.378,11.03481,0.00000
2338.00,11.04015,25.315762,-0.000339,25.029722,-6.0348,0.378,11.04015,0.00000
2339.00,11.04224,25.315835,-0.000335,25.029652,-6.0346,0.378,11.04224,0.00000
2340.00,11.04342,25.315945,-0.000335,25.029689,-6.0344,0.378,11.04342,0.00000
2341.00,11.04334,25.316040,-0.000337,25.029679,-6.0342,0.379,11.04334,0.00000
2342.00,11.03929,25.316070,-0.000336,25.029681,-6.0339,0.379,11.03929,0.00000
2343.00,11.03293,25.316156,-0.000340,25.029662,-6.0337,0.379,11.03293,0.00000
2344.00,11.02688,25.316252,-0.000343,25.029679,-6.0335,0.380,11.02688,0.00000
2345.00,11.02165,25.316352,-0.000343,25.029645,-6.0333,0.380,11.02165,0.00000
2346.00,11.01751,25.316458,-0.000341,25.029632,-6.0331,0.380,11.01751,0.00000
2347.00,11.01542,25.316596,-0.000340,25.029588,-6.0329,0.380,11.01542,0.00000
2348.00,11.01346,25.316683,-0.000338,25.029616,-6.0326,0.380,11.01346,0.00000
2349.00,11.01135,25.316773,-0.000336,25.029653,-6.0324,0.381,11.01135,0.00000
2350.00,11.00872,25.316857,-0.000338,25.029671,-6.0322,0.381,11.00872,0.00000
2351.00,11.00538,25.316920,-0.000341,25.029690,-6.0319,0.381,11.00538,0.00000
2352.00,11.00294,25.317035,-0.000344,25.029745,-6.0317,0.382,11.00294,0.00000
2353.00,10.99977,25.317150,-0.000342,25.029745,-6.0315,0.382,10.99977,0.00000
2354.00,10.99513,25.317226,-0.000344,25.029730,-6.0313,0.382,10.99513,0.00000
2355.00,10.98948,25.317261,-0.000342,25.029708,-6.0310,0.382,10.98948,0.00000
2356.00,10.98468,25.317324,-0.000343,25.029706,-6.0308,0.382,10.98468,0.00000
2357.00,10.98111,25.317403,-0.000344,25.029701,-6.0306,0.383,10.98111,0.00000
2358.00,10.97944,25.317478,-0.000345,25.029697,-6.0303,0.383,10.97944,0.00000
2359.00,10.97730,25.317540,-0.000343,25.029668,-6.0301,0.383,10.97730,0.00000
2360.00,10.97513,25.317660,-0.000344,25.029686,-6.0299,0.384,10.97513,0.00000
2361.00,10.97299,25.317765,-0.000341,25.029693,-6.0297,0.384,10.97299,0.00000
2362.00,10.97068,25.317782,-0.000336,25.029683,-6.0295,0.384,10.97068,0.00000
2363.00,10.96750,25.317880,-0.000339,25.029716,-6.0293,0.384,10.96750,0.00000
2364.00,10.96520,25.318002,-0.000341,25.029754,-6.0291,0.384,10.96520,0.00000
2365.00,10.96447,25.318032,-0.000342,25.029700,-6.0288,0.385,10.96447,0.00000
2366.00,10.96484,25.318102,-0.000342,25.029709,-6.0286,0.385,10.96484,0.00000
2367.00,10.96525,25.318206,-0.000342,25.029703,-6.0284,0.385,10.96525,0.00000
2368.00,10.96412,25.318281,-0.000339,25.029679,-6.0282,0.386,10.96412,0.00000
2369.00,10.96247,25.318306,-0.000336,25.029666,-6.0279,0.386,10.96247,0.00000
2370.00,10.96136,25.318395,-0.000334,25.029701,-6.0277,0.386,10.96136,0.00000
2371.00,10.95963,25.318478,-0.000335,25.029643,-6.0275,0.386,10.95963,0.00000
2372.00,10.95675,25.318508,-0.000339,25.029588,-6.0273,0.386,10.95675,0.00000
2373.00,10.95532,25.318552,-0.000341,25.029582,-6.0270,0.387,10.95532,0.00000
2374.00,10.95677,25.318620,-0.000344,25.029540,-6.0268,0.387,10.95677,0.00000
2375.00,10.95696,25.318697,-0.000345,25.029515,-6.0266,0.387,10.95696,0.00000
2376.00,10.95752,25.318768,-0.000345,25.029565,-6.0264,0.388,10.95752,0.00000
2377.00,10.95815,25.318868,-0.000343,25.029564,-6.0261,0.388,10.95815,0.00000
2378.00,10.95893,25.318942,-0.000342,25.029556,-6.0259,0.388,10.95893,0.00000
2379.00,10.95878,25.319071,-0.000341,25.029573,-6.0257,0.388,10.95878,0.00000
2380.00,10.95909,25.319155,-0.000343,25.029554,-6.0255,0.389,10.95909,0.00000
2381.00,10.95865,25.319199,-0.000341,25.029476,-6.0253,0.389,10.95865,0.00000
2382.00,10.96010,25.319281,-0.000340,25.029478,-6.0251,0.389,10.96010,0.00000
2383.00,10.96109,25.319314,-0.000341,25.029457,-6.0249,0.389,10.96109,0.00000
2384.00,10.96203,25.319392,-0.000338,25.029454,-6.0247,0.390,10.96203,0.00000
2385.00,10.96279,25.319454,-0.000333,25.029467,-6.0245,0.390,10.96279,0.00000
2386.00,10.96268,25.319553,-0.000333,25.029490,-6.0243,0.390,10.96268,0.00000
2387.00,10.96142,25.319671,-0.000334,25.029566,-6.0240,0.390,10.96142,0.00000
2388.00,10.95975,25.319774,-0.000332,25.029583,-6.0238,0.390,10.95975,0.00000
2389.00,10.95699,25.319838,-0.000335,25.029564,-6.0236,0.390,10.95699,0.00000
2390.00,10.95382,25.319926,-0.000339,25.029573,-6.0234,0.391,10.95382,0.00000
2391.00,10.95123,25.320032,-0.000340,25.029612,-6.0231,0.391,10.95123,0.00000
2392.00,10.94996,25.320098,-0.000335,25.029558,-6.0229,0.391,10.94996,0.00000
2393.00,10.95050,25.320189,-0.000335,25.029522,-6.0227,0.392,10.95050,0.00000
2394.00,10.95040,25.320252,-0.000330,25.029572,-6.0225,0.392,10.95040,0.00000
2395.00,10.95115,25.320360,-0.000330,25.029640,-6.0223,0.392,10.95115,0.00000
2396.00,10.95122,25.320458,-0.000329,25.029688,-6.0221,0.392,10.95122,0.00000
2397.00,10.95088,25.320550,-0.000335,25.029686,-6.0218,0.392,10.95088,0.00000
2398.00,10.94961,25.320661,-0.000335,25.029748,-6.0216,0.392,10.94961,0.00000
2399.00,10.95091,25.320738,-0.000341,25.029709,-6.0214,0.393,10.95091,0.00000
2400.00,10.95264,25.320774,-0.000343,25.029661,-6.0212,0.393,10.95264,0.00000
2401.00,10.95560,25.320837,-0.000345,25.029624,-6.0210,0.394,10.95560,0.00000
2402.00,10.95662,25.320909,-0.000343,25.029622,-6.0208,0.394,10.95662,0.00000
2403.00,10.95620,25.320972,-0.000340,25.029617,-6.0206,0.394,10.95620,0.00000
2404.00,10.95428,25.321079,-0.000336,25.029638,-6.0204,0.394,10.95428,0.00000
2405.00,10.95143,25.321202,-0.000334,25.029636,-6.0202,0.394,10.95143,0.00000
2406.00,10.94795,25.321295,-0.000331,25.029648,-6.0200,0.394,10.94795,0.00000
2407.00,10.94751,25.321349,-0.000332,25.029671,-6.0197,0.395,10.94751,0.00000
2408.00,10.94805,25.321415,-0.000336,25.029667,-6.0195,0.395,10.94805,0.00000
2409.00,10.94932,25.321484,-0.000341,25.029670,-6.0193,0.395,10.94932,0.00000
2410.00,10.95093,25.321598,-0.000341,25.029699,-6.0191,0.396,10.95093,0.00000
2411.00,10.95326,25.321666,-0.000338,25.029683,-6.0189,0.396,10.95326,0.00000
2412.00,10.95379,25.321773,-0.000339,25.029717,-6.0187,0.396,10.95379,0.00000
2413.00,10.95439,25.321924,-0.000339,25.029745,-6.0184,0.396,10.95439,0.00000
2414.00,10.95350,25.321993,-0.000337,25.029770,-6.0182,0.396,10.95350,0.00000
2415.00,10.95276,25.322069,-0.000336,25.029748,-6.0180,0.397,10.95276,0.00000
2416.00,10.95348,25.322180,-0.000337,25.029745,-6.0178,0.397,10.95348,0.00000
2417.00,10.95337,25.322235,-0.000336,25.029709,-6.0176,0.397,10.95337,0.00000
2418.00,10.95344,25.322275,-0.000338,25.029648,-6.0174,0.397,10.95344,0.00000
2419.00,10.95410,25.322420,-0.000336,25.029624,-6.0172,0.398,10.95410,0.00000
2420.00,10.95311,25.322499,-0.000336,25.029619,-6.0170,0.398,10.95311,0.00000
2421.00,10.95021,25.322561,-0.000339,25.029601,-6.0168,0.398,10.95021,0.00000
2422.00,10.94978,25.322640,-0.000342,25.029592,-6.0166,0.399,10.94978,0.00000
2423.00,10.94907,25.322722,-0.000337,25.029628,-6.0164,0.399,10.94907,0.00000
2424.00,10.94859,25.322780,-0.000334,25.029609,-6.0162,0.399,10.94859,0.00000
2425.00,10.94856,25.322784,-0.000334,25.029620,-6.0160,0.399,10.94856,0.00000
2426.00,10.94820,25.322863,-0.000331,25.029688,-6.0158,0.399,10.94820,0.00000
2427.00,10.94623,25.322922,-0.000326,25.029668,-6.0156,0.399,10.94623,0.00000
2428.00,10.94434,25.322957,-0.000330,25.029659,-6.0154,0.399,10.94434,0.00000
2429.00,10.94380,25.322976,-0.000335,25.029664,-6.0152,0.400,10.94380,0.00000
2430.00,10.94512,25.323077,-0.000335,25.029639,-6.0150,0.400,10.94512,0.00000
2431.00,10.94650,25.323162,-0.000338,25.029587,-6.0148,0.400,10.94650,0.00000
2432.00,10.94716,25.323301,-0.000342,25.029633,-6.0146,0.401,10.94716,0.00000
2433.00,10.94888,25.323438,-0.000342,25.029677,-6.0144,0.401,10.94888,0.00000
2434.00,10.94994,25.323516,-0.000341,25.029701,-6.0142,0.401,10.94994,0.00000
2435.00,10.94976,25.323593,-0.000344,25.029702,-6.0140,0.402,10.94976,0.00000
2436.00,10.94956,25.323642,-0.000347,25.029684,-6.0137,0.402,10.94956,0.00000
2437.00,10.95152,25.323713,-0.000348,25.029666,-6.0135,0.402,10.95152,0.00000
2438.00,10.95128,25.323759,-0.000345,25.029602,-6.0133,0.402,10.95128,0.00000
2439.00,10.95143,25.323878,-0.000345,25.029567,-6.0131,0.403,10.95143,0.00000
2440.00,10.95046,25.323971,-0.000343,25.029561,-6.0129,0.403,10.95046,0.00000
2441.00,10.94677,25.324093,-0.000338,25.029619,-6.0127,0.403,10.94677,0.00000
2442.00,10.94220,25.324162,-0.000332,25.029666,-6.0125,0.403,10.94220,0.00000
2443.00,10.93994,25.324228,-0.000332,25.029715,-6.0123,0.403,10.93994,0.00000
2444.00,10.93939,25.324284,-0.000331,25.029717,-6.0121,0.403,10.93939,0.00000
2445.00,10.93993,25.324336,-0.000330,25.029754,-6.0118,0.403,10.93993,0.00000
2446.00,10.94460,25.324382,-0.000331,25.029723,-6.0116,0.404,10.94460,0.00000
2447.00,10.94960,25.324446,-0.000334,25.029678,-6.0115,0.404,10.94960,0.00000
2448.00,10.95364,25.324529,-0.000336,25.029647,-6.0113,0.404,10.95364,0.00000
2449.00,10.95484,25.324576,-0.000337,25.029657,-6.0111,0.405,10.95484,0.00000
2450.00,10.95509,25.324698,-0.000342,25.029632,-6.0108,0.405,10.95509,0.00000
2451.00,10.95245,25.324834,-0.000344,25.029684,-6.0106,0.405,10.95245,0.00000
2452.00,10.95021,25.324975,-0.000346,25.029745,-6.0103,0.406,10.95021,0.00000
2453.00,10.94743,25.325064,-0.000347,25.029806,-6.0101,0.406,10.94743,0.00000
2454.00,10.94519,25.325190,-0.000346,25.029866,-6.0099,0.406,10.94519,0.00000
2455.00,10.94488,25.325244,-0.000341,25.029874,-6.0096,0.406,10.94488,0.00000
2456.00,10.94657,25.325265,-0.000341,25.029838,-6.0094,0.407,10.94657,0.00000
2457.00,10.94667,25.325284,-0.000342,25.029808,-6.0092,0.407,10.94667,0.00000
2458.00,10.94702,25.325438,-0.000340,25.029825,-6.0090,0.407,10.94702,0.00000
2459.00,10.94710,25.325533,-0.000340,25.029832,-6.0087,0.407,10.94710,0.00000
2460.00,10.94621,25.325667,-0.000339,25.029872,-6.0085,0.407,10.94621,0.00000
2461.00,10.94563,25.325769,-0.000338,25.029868,-6.0083,0.408,10.94563,0.00000
2462.00,10.94652,25.325842,-0.000337,25.029822,-6.0081,0.408,10.94652,0.00000
@17,2.0000,4.0, 2460.107 
2463.00,10.94646,25.325880,-0.000339,25.029788,-6.0079,0.408,10.94646,0.00000
2464.00,10.94443,25.325944,-0.000338,25.029763,-6.0077,0.408,10.94443,0.00000
2465.00,10.92640,25.326008,-0.000338,25.029729,-6.0075,0.409,10.92640,0.00000
2466.00,10.88703,25.326096,-0.000338,25.029770,-6.0072,0.409,10.88703,0.00000
2467.00,10.82753,25.326239,-0.000338,25.029861,-6.0070,0.409,10.82753,0.00000
2468.00,10.75798,25.326379,-0.000339,25.029931,-6.0068,0.409,10.75798,0.00000
2469.00,10.69436,25.326508,-0.000338,25.029979,-6.0065,0.409,10.69436,0.00000
2470.00,10.65953,25.326560,-0.000339,25.029971,-6.0063,0.410,10.65953,0.00000
2471.00,10.66013,25.326634,-0.000342,25.029890,-6.0061,0.410,10.66013,0.00000
2472.00,10.69012,25.326711,-0.000343,25.029766,-6.0058,0.410,10.69012,0.00000
2473.00,10.73945,25.326732,-0.000341,25.029625,-6.0056,0.411,10.73945,0.00000
2474.00,10.79237,25.326799,-0.000346,25.029534,-6.0054,0.411,10.79237,0.00000
2475.00,10.83452,25.326928,-0.000346,25.029555,-6.0052,0.411,10.83452,0.00000
2476.00,10.86513,25.326979,-0.000342,25.029578,-6.0050,0.411,10.86513,0.00000
2477.00,10.88860,25.327088,-0.000341,25.029650,-6.0047,0.411,10.88860,0.00000
2478.00,10.90805,25.327186,-0.000339,25.029720,-6.0045,0.412,10.90805,0.00000
2479.00,10.92166,25.327240,-0.000336,25.029720,-6.0043,0.412,10.92166,0.00000
2480.00,10.93665,25.327281,-0.000334,25.029682,-6.0041,0.412,10.93665,0.00000
2481.00,10.95110,25.327404,-0.000338,25.029744,-6.0039,0.412,10.95110,0.00000
2482.00,10.96352,25.327409,-0.000339,25.029713,-6.0036,0.412,10.96352,0.00000
2483.00,10.97338,25.327454,-0.000342,25.029671,-6.0034,0.413,10.97338,0.00000
2484.00,10.98314,25.327575,-0.000344,25.029713,-6.0032,0.413,10.98314,0.00000
2485.00,10.99134,25.327637,-0.000344,25.029707,-6.0029,0.414,10.99134,0.00000
2486.00,10.99772,25.327686,-0.000342,25.029640,-6.0027,0.414,10.99772,0.00000
2487.00,11.00297,25.327826,-0.000344,25.029685,-6.0024,0.414,11.00297,0.00000
2488.00,11.00548,25.327901,-0.000345,25.029707,-6.0022,0.414,11.00548,0.00000
2489.00,11.00638,25.327997,-0.000344,25.029716,-6.0020,0.415,11.00638,0.00000
2490.00,11.00705,25.328104,-0.000344,25.029777,-6.0017,0.415,11.00705,0.00000
2491.00,11.00670,25.328238,-0.000344,25.029804,-6.0015,0.415,11.00670,0.00000
2492.00,11.00474,25.328336,-0.000342,25.029776,-6.0013,0.415,11.00474,0.00000
2493.00,11.00357,25.328458,-0.000343,25.029715,-6.0010,0.416,11.00357,0.00000
2494.00,11.00073,25.328549,-0.000344,25.029656,-6.0009,0.416,11.00073,0.00000
2495.00,10.99561,25.328640,-0.000347,25.029592,-6.0007,0.416,10.99561,0.00000
2496.00,10.99068,25.328715,-0.000345,25.029561,-6.0005,0.416,10.99068,0.00000
2497.00,10.98588,25.328747,-0.000344,25.029541,-6.0003,0.417,10.98588,0.00000
2498.00,10.98176,25.328864,-0.000342,25.029603,-6.0000,0.417,10.98176,0.00000
2499.00,10.97825,25.328938,-0.000343,25.029609,-5.9998,0.417,10.97825,0.00000
2500.00,10.97635,25.329035,-0.000342,25.029639,-5.9996,0.417,10.97635,0.00000
2501.00,10.97116,25.329097,-0.000345,25.029645,-5.9994,0.418,10.97116,0.00000
2502.00,10.96537,25.329201,-0.000345,25.029656,-5.9992,0.418,10.96537,0.00000
2503.00,10.95934,25.329261,-0.000342,25.029624,-5.9990,0.418,10.95934,0.00000
2504.00,10.95415,25.329314,-0.000340,25.029677,-5.9987,0.418,10.95415,0.00000
2505.00,10.94905,25.329436,-0.000337,25.029723,-5.9985,0.418,10.94905,0.00000
2506.00,10.94649,25.329509,-0.000337,25.029696,-5.9983,0.418,10.94649,0.00000
2507.00,10.94686,25.329524,-0.000336,25.029671,-5.9981,0.418,10.94686,0.00000
2508.00,10.94704,25.329530,-0.000336,25.029681,-5.9979,0.419,10.94704,0.00000
2509.00,10.94697,25.329580,-0.000339,25.029618,-5.9976,0.419,10.94697,0.00000
2510.00,10.94601,25.329575,-0.000341,25.029547,-5.9974,0.419,10.94601,0.00000
2511.00,10.94549,25.329596,-0.000339,25.029533,-5.9972,0.420,10.94549,0.00000
2512.00,10.94369,25.329739,-0.000339,25.029576,-5.9970,0.420,10.94369,0.00000
2513.00,10.94232,25.329878,-0.000339,25.029577,-5.9967,0.420,10.94232,0.00000
2514.00,10.94149,25.329965,-0.000335,25.029625,-5.9965,0.420,10.94149,0.00000
2515.00,10.94023,25.330071,-0.000334,25.029670,-5.9963,0.420,10.94023,0.00000
2516.00,10.93984,25.330170,-0.000334,25.029745,-5.9961,0.420,10.93984,0.00000
2517.00,10.93893,25.330235,-0.000334,25.029769,-5.9958,0.421,10.93893,0.00000
2518.00,10.93812,25.330263,-0.000334,25.029822,-5.9956,0.421,10.93812,0.00000
2519.00,10.93639,25.330334,-0.000338,25.029804,-5.9954,0.421,10.93639,0.00000
2520.00,10.93740,25.330399,-0.000338,25.029776,-5.9952,0.422,10.93740,0.00000
2521.00,10.93877,25.330502,-0.000341,25.029766,-5.9949,0.422,10.93877,0.00000
2522.00,10.94010,25.330531,-0.000344,25.029691,-5.9947,0.422,10.94010,0.00000
2523.00,10.93906,25.330600,-0.000346,25.029606,-5.9945,0.423,10.93906,0.00000
2524.00,10.93892,25.330683,-0.000344,25.029575,-5.9943,0.423,10.93892,0.00000
2525.00,10.93756,25.330793,-0.000346,25.029560,-5.9941,0.423,10.93756,0.00000
2526.00,10.93650,25.330919,-0.000348,25.029595,-5.9939,0.424,10.93650,0.00000
2527.00,10.93368,25.331056,-0.000344,25.029664,-5.9937,0.424,10.93368,0.00000
2528.00,10.93260,25.331195,-0.000339,25.029742,-5.9934,0.424,10.93260,0.00000
2529.00,10.93137,25.331239,-0.000335,25.029755,-5.9932,0.424,10.93137,0.00000
2530.00,10.92994,25.331266,-0.000332,25.029776,-5.9930,0.424,10.92994,0.00000
2531.00,10.92887,25.331291,-0.000329,25.029760,-5.9928,0.424,10.92887,0.00000
2532.00,10.93244,25.331314,-0.000330,25.029776,-5.9926,0.424,10.93244,0.00000
2533.00,10.93608,25.331361,-0.000335,25.029782,-5.9924,0.425,10.93608,0.00000
2534.00,10.93876,25.331471,-0.000336,25.029820,-5.9922,0.425,10.93876,0.00000
2535.00,10.93992,25.331586,-0.000337,25.029837,-5.9920,0.425,10.93992,0.00000
2536.00,10.93988,25.331619,-0.000341,25.029781,-5.9918,0.426,10.93988,0.00000
2537.00,10.93766,25.331684,-0.000343,25.029751,-5.9916,0.426,10.93766,0.00000
2538.00,10.93516,25.331749,-0.000342,25.029753,-5.9914,0.426,10.93516,0.00000
2539.00,10.93411,25.331818,-0.000346,25.029718,-5.9912,0.427,10.93411,0.00000
2540.00,10.93371,25.331863,-0.000347,25.029700,-5.9910,0.427,10.93371,0.00000
2541.00,10.93341,25.331998,-0.000342,25.029724,-5.9907,0.427,10.93341,0.00000
2542.00,10.93163,25.332137,-0.000341,25.029690,-5.9905,0.427,10.93163,0.00000
2543.00,10.92968,25.332242,-0.000340,25.029607,-5.9903,0.427,10.92968,0.00000
2544.00,10.92795,25.332348,-0.000339,25.029634,-5.9901,0.427,10.92795,0.00000
2545.00,10.92792,25.332489,-0.000338,25.029636,-5.9899,0.428,10.92792,0.00000
2546.00,10.92901,25.332577,-0.000338,25.029669,-5.9897,0.428,10.92901,0.00000
2547.00,10.93102,25.332655,-0.000336,25.029685,-5.9895,0.428,10.93102,0.00000
2548.00,10.93435,25.332709,-0.000336,25.029727,-5.9893,0.428,10.93435,0.00000
2549.00,10.93715,25.332826,-0.000336,25.029739,-5.9890,0.429,10.93715,0.00000
2550.00,10.93851,25.332892,-0.000335,25.029755,-5.9888,0.429,10.93851,0.00000
2551.00,10.93850,25.332972,-0.000336,25.029741,-5.9886,0.429,10.93850,0.00000
2552.00,10.93878,25.333043,-0.000337,25.029770,-5.9884,0.429,10.93878,0.00000
2553.00,10.93834,25.333126,-0.000335,25.029754,-5.9881,0.429,10.93834,0.00000
2554.00,10.93657,25.333151,-0.000332,25.029751,-5.9879,0.430,10.93657,0.00000
2555.00,10.93387,25.333182,-0.000329,25.029745,-5.9877,0.430,10.93387,0.00000
2556.00,10.93191,25.333278,-0.000329,25.029760,-5.9875,0.430,10.93191,0.00000
2557.00,10.93002,25.333373,-0.000326,25.029759,-5.9872,0.430,10.93002,0.00000
2558.00,10.92978,25.333441,-0.000327,25.029768,-5.9870,0.430,10.92978,0.00000
2559.00,10.92911,25.333531,-0.000333,25.029745,-5.9868,0.431,10.92911,0.00000
2560.00,10.92982,25.333631,-0.000337,25.029755,-5.9866,0.431,10.92982,0.00000
2561.00,10.92894,25.333681,-0.000339,25.029760,-5.9864,0.432,10.92894,0.00000
2562.00,10.92894,25.333775,-0.000343,25.029756,-5.9862,0.432,10.92894,0.00000
2563.00,10.92550,25.333916,-0.000344,25.029774,-5.9860,0.432,10.92550,0.00000
2564.00,10.92465,25.333976,-0.000341,25.029786,-5.9858,0.432,10.92465,0.00000
2565.00,10.92371,25.334070,-0.000341,25.029760,-5.9856,0.433,10.92371,0.00000
2566.00,10.92438,25.334145,-0.000339,25.029722,-5.9854,0.433,10.92438,0.00000
2567.00,10.92392,25.334217,-0.000341,25.029781,-5.9852,0.433,10.92392,0.00000
2568.00,10.92562,25.334247,-0.000344,25.029764,-5.9850,0.433,10.92562,0.00000
2569.00,10.92640,25.334357,-0.000344,25.029778,-5.9848,0.434,10.92640,0.00000
2570.00,10.92797,25.334429,-0.000341,25.029813,-5.9846,0.434,10.92797,0.00000
2571.00,10.92859,25.334536,-0.000341,25.029853,-5.9844,0.434,10.92859,0.00000
2572.00,10.92829,25.334597,-0.000339,25.029816,-5.9842,0.434,10.92829,0.00000
2573.00,10.92909,25.334690,-0.000336,25.029851,-5.9840,0.434,10.92909,0.00000
2574.00,10.92897,25.334795,-0.000337,25.029904,-5.9838,0.434,10.92897,0.00000
2575.00,10.92829,25.334900,-0.000340,25.029922,-5.9835,0.435,10.92829,0.00000
2576.00,10.92703,25.334935,-0.000345,25.029860,-5.9833,0.435,10.92703,0.00000
2577.00,10.92646,25.335040,-0.000345,25.029844,-5.9830,0.436,10.92646,0.00000
2578.00,10.92547,25.335153,-0.000345,25.029876,-5.9828,0.436,10.92547,0.00000
2579.00,10.92569,25.335172,-0.000345,25.029797,-5.9826,0.436,10.92569,0.00000
2580.00,10.92526,25.335230,-0.000344,25.029747,-5.9824,0.436,10.92526,0.00000
2581.00,10.92691,25.335349,-0.000340,25.029798,-5.9822,0.437,10.92691,0.00000
2582.00,10.92948,25.335430,-0.000342,25.029780,-5.9820,0.437,10.92948,0.00000
2583.00,10.93040,25.335473,-0.000347,25.029725,-5.9817,0.437,10.93040,0.00000
2584.00,10.93062,25.335604,-0.000347,25.029772,-5.9815,0.438,10.93062,0.00000
2585.00,10.93041,25.335741,-0.000344,25.029797,-5.9813,0.438,10.93041,0.00000
2586.00,10.92938,25.335856,-0.000342,25.029834,-5.9810,0.438,10.92938,0.00000
2587.00,10.92862,25.335921,-0.000343,25.029784,-5.9808,0.438,10.92862,0.00000
2588.00,10.92846,25.336016,-0.000341,25.029795,-5.9806,0.438,10.92846,0.00000
2589.00,10.92825,25.336047,-0.000341,25.029745,-5.9804,0.439,10.92825,0.00000
2590.00,10.92790,25.336083,-0.000343,25.029720,-5.9802,0.439,10.92790,0.00000
2591.00,10.92643,25.336101,-0.000344,25.029658,-5.9799,0.439,10.92643,0.00000
2592.00,10.92434,25.336229,-0.000342,25.029739,-5.9797,0.439,10.92434,0.00000
2593.00,10.92296,25.336308,-0.000338,25.029755,-5.9794,0.439,10.92296,0.00000
2594.00,10.92304,25.336422,-0.000337,25.029769,-5.9792,0.440,10.92304,0.00000
2595.00,10.92251,25.336484,-0.000337,25.029788,-5.9790,0.440,10.92251,0.00000
2596.00,10.92295,25.336587,-0.000335,25.029789,-5.9788,0.440,10.92295,0.00000
2597.00,10.92384,25.336592,-0.000332,25.029708,-5.9786,0.440,10.92384,0.00000
2598.00,10.92437,25.336652,-0.000330,25.029668,-5.9784,0.440,10.92437,0.00000
2599.00,10.92352,25.336710,-0.000330,25.029654,-5.9782,0.440,10.92352,0.00000
2600.00,10.92458,25.336794,-0.000330,25.029621,-5.9780,0.441,10.92458,0.00000
2601.00,10.92466,25.336887,-0.000335,25.029629,-5.9778,0.441,10.92466,0.00000
2602.00,10.92354,25.336958,-0.000337,25.029668,-5.9776,0.441,10.92354,0.00000
2603.00,10.92335,25.337051,-0.000337,25.029719,-5.9774,0.442,10.92335,0.00000
2604.00,10.92309,25.337136,-0.000335,25.029749,-5.9772,0.442,10.92309,0.00000
2605.00,10.92246,25.337242,-0.000335,25.029817,-5.9770,0.442,10.92246,0.00000
2606.00,10.92206,25.337284,-0.000330,25.029813,-5.9768,0.442,10.92206,0.00000
2607.00,10.92161,25.337420,-0.000327,25.029841,-5.9766,0.442,10.92161,0.00000
2608.00,10.91963,25.337559,-0.000330,25.029846,-5.9764,0.442,10.91963,0.00000
2609.00,10.91862,25.337609,-0.000334,25.029841,-5.9762,0.442,10.91862,0.00000
2610.00,10.91854,25.337649,-0.000338,25.029778,-5.9761,0.443,10.91854,0.00000
2611.00,10.91869,25.337719,-0.000342,25.029772,-5.9759,0.443,10.91869,0.00000
2612.00,10.91915,25.337785,-0.000345,25.029770,-5.9757,0.444,10.91915,0.00000
@18,2.0000,4.0, 2610.09600000001 
2613.00,10.92015,25.337785,-0.000344,25.029706,-5.9755,0.444,10.92015,0.00000
2614.00,10.92010,25.337865,-0.000345,25.029665,-5.9754,0.444,10.92010,0.00000
2615.00,10.90627,25.337938,-0.000342,25.029674,-5.9752,0.444,10.90627,0.00000
2616.00,10.87298,25.338056,-0.000340,25.029709,-5.9750,0.445,10.87298,0.00000
2617.00,10.82148,25.338134,-0.000342,25.029743,-5.9747,0.445,10.82148,0.00000
2618.00,10.75678,25.338262,-0.000346,25.029840,-5.9745,0.445,10.75678,0.00000
2619.00,10.69433,25.338405,-0.000347,25.029930,-5.9743,0.446,10.69433,0.00000
2620.00,10.65620,25.338495,-0.000346,25.029936,-5.9740,0.446,10.65620,0.00000
2621.00,10.65190,25.338594,-0.000348,25.029929,-5.9738,0.446,10.65190,0.00000
2622.00,10.67667,25.338730,-0.000347,25.029872,-5.9736,0.446,10.67667,0.00000
2623.00,10.72222,25.338814,-0.000348,25.029785,-5.9734,0.447,10.72222,0.00000
2624.00,10.77132,25.338865,-0.000345,25.029703,-5.9732,0.447,10.77132,0.00000
2625.00,10.81116,25.338982,-0.000347,25.029702,-5.9730,0.447,10.81116,0.00000
2626.00,10.84084,25.338999,-0.000342,25.029681,-5.9728,0.447,10.84084,0.00000
2627.00,10.86326,25.339035,-0.000341,25.029695,-5.9726,0.447,10.86326,0.00000
2628.00,10.88105,25.339117,-0.000341,25.029746,-5.9724,0.448,10.88105,0.00000
2629.00,10.89691,25.339149,-0.000343,25.029769,-5.9722,0.448,10.89691,0.00000
2630.00,10.91362,25.339187,-0.000342,25.029765,-5.9720,0.448,10.91362,0.00000
2631.00,10.92832,25.339287,-0.000344,25.029727,-5.9718,0.448,10.92832,0.00000
2632.00,10.94200,25.339336,-0.000345,25.029682,-5.9716,0.449,10.94200,0.00000
2633.00,10.95337,25.339362,-0.000342,25.029664,-5.9714,0.449,10.95337,0.00000
2634.00,10.96183,25.339450,-0.000344,25.029656,-5.9712,0.449,10.96183,0.00000
2635.00,10.96743,25.339547,-0.000344,25.029693,-5.9710,0.449,10.96743,0.00000
2636.00,10.97063,25.339656,-0.000349,25.029782,-5.9708,0.450,10.97063,0.00000
2637.00,10.97241,25.339750,-0.000348,25.029783,-5.9705,0.450,10.97241,0.00000
2638.00,10.97372,25.339843,-0.000347,25.029785,-5.9703,0.450,10.97372,0.00000
2639.00,10.97549,25.339930,-0.000343,25.029810,-5.9701,0.450,10.97549,0.00000
2640.00,10.97639,25.339986,-0.000343,25.029754,-5.9699,0.451,10.97639,0.00000
2641.00,10.97778,25.340020,-0.000339,25.029678,-5.9697,0.451,10.97778,0.00000
2642.00,10.97862,25.340101,-0.000340,25.029686,-5.9695,0.451,10.97862,0.00000
2643.00,10.97892,25.340161,-0.000344,25.029621,-5.9693,0.451,10.97892,0.00000
2644.00,10.97666,25.340243,-0.000342,25.029591,-5.9691,0.452,10.97666,0.00000
2645.00,10.97358,25.340332,-0.000339,25.029611,-5.9689,0.452,10.97358,0.00000
2646.00,10.96988,25.340425,-0.000342,25.029646,-5.9687,0.452,10.96988,0.00000
2647.00,10.96400,25.340465,-0.000340,25.029672,-5.9685,0.452,10.96400,0.00000
2648.00,10.95768,25.340564,-0.000340,25.029714,-5.9683,0.452,10.95768,0.00000
2649.00,10.95169,25.340663,-0.000340,25.029746,-5.9681,0.453,10.95169,0.00000
2650.00,10.94697,25.340742,-0.000344,25.029781,-5.9679,0.453,10.94697,0.00000
2651.00,10.94221,25.340788,-0.000341,25.029793,-5.9677,0.453,10.94221,0.00000
2652.00,10.93861,25.340879,-0.000341,25.029827,-5.9675,0.454,10.93861,0.00000
2653.00,10.93549,25.340936,-0.000338,25.029825,-5.9673,0.454,10.93549,0.00000
2654.00,10.93380,25.341000,-0.000338,25.029832,-5.9671,0.454,10.93380,0.00000
2655.00,10.93122,25.341071,-0.000334,25.029817,-5.9668,0.454,10.93122,0.00000
2656.00,10.92869,25.341170,-0.000334,25.029808,-5.9666,0.454,10.92869,0.00000
2657.00,10.92610,25.341266,-0.000332,25.029827,-5.9664,0.454,10.92610,0.00000
2658.00,10.92370,25.341328,-0.000334,25.029848,-5.9662,0.455,10.92370,0.00000
2659.00,10.92203,25.341399,-0.000337,25.029874,-5.9660,0.455,10.92203,0.00000
2660.00,10.92141,25.341489,-0.000340,25.029881,-5.9658,0.455,10.92141,0.00000
2661.00,10.92032,25.341569,-0.000343,25.029906,-5.9657,0.456,10.92032,0.00000
2662.00,10.92021,25.341644,-0.000343,25.029892,-5.9655,0.456,10.92021,0.00000
2663.00,10.91928,25.341770,-0.000343,25.029875,-5.9653,0.456,10.91928,0.00000
2664.00,10.91721,25.341937,-0.000340,25.029868,-5.9651,0.456,10.91721,0.00000
2665.00,10.91548,25.342049,-0.000339,25.029855,-5.9649,0.456,10.91548,0.00000
2666.00,10.91463,25.342176,-0.000337,25.029828,-5.9647,0.457,10.91463,0.00000
2667.00,10.91432,25.342253,-0.000336,25.029779,-5.9645,0.457,10.91432,0.00000
2668.00,10.91357,25.342351,-0.000336,25.029801,-5.9643,0.457,10.91357,0.00000
2669.00,10.91357,25.342365,-0.000336,25.029754,-5.9641,0.457,10.91357,0.00000
2670.00,10.91167,25.342417,-0.000338,25.029750,-5.9639,0.458,10.91167,0.00000
2671.00,10.91184,25.342472,-0.000338,25.029779,-5.9637,0.458,10.91184,0.00000
2672.00,10.91008,25.342554,-0.000341,25.029825,-5.9634,0.458,10.91008,0.00000
2673.00,10.90828,25.342628,-0.000343,25.029785,-5.9632,0.459,10.90828,0.00000
2674.00,10.90618,25.342761,-0.000343,25.029787,-5.9630,0.459,10.90618,0.00000
2675.00,10.90580,25.342841,-0.000342,25.029771,-5.9628,0.459,10.90580,0.00000
2676.00,10.90293,25.342931,-0.000344,25.029766,-5.9626,0.459,10.90293,0.00000
2677.00,10.90217,25.343021,-0.000343,25.029769,-5.9624,0.460,10.90217,0.00000
2678.00,10.90231,25.343077,-0.000341,25.029760,-5.9622,0.460,10.90231,0.00000
2679.00,10.90379,25.343143,-0.000341,25.029793,-5.9620,0.460,10.90379,0.00000
2680.00,10.90400,25.343277,-0.000342,25.029855,-5.9618,0.460,10.90400,0.00000
2681.00,10.90672,25.343369,-0.000340,25.029815,-5.9616,0.460,10.90672,0.00000
2682.00,10.90819,25.343480,-0.000340,25.029791,-5.9614,0.461,10.90819,0.00000
2683.00,10.91011,25.343595,-0.000340,25.029807,-5.9612,0.461,10.91011,0.00000
2684.00,10.91174,25.343677,-0.000339,25.029803,-5.9610,0.461,10.91174,0.00000
2685.00,10.91332,25.343701,-0.000336,25.029759,-5.9608,0.461,10.91332,0.00000
2686.00,10.91219,25.343774,-0.000333,25.029804,-5.9606,0.461,10.91219,0.00000
2687.00,10.91039,25.343832,-0.000333,25.029822,-5.9604,0.461,10.91039,0.00000
2688.00,10.90906,25.343919,-0.000335,25.029863,-5.9602,0.462,10.90906,0.00000
2689.00,10.90636,25.343993,-0.000339,25.029860,-5.9599,0.462,10.90636,0.00000
2690.00,10.90418,25.344083,-0.000340,25.029870,-5.9597,0.463,10.90418,0.00000
2691.00,10.90351,25.344174,-0.000340,25.029893,-5.9595,0.463,10.90351,0.00000
2692.00,10.90316,25.344266,-0.000337,25.029916,-5.9593,0.463,10.90316,0.00000
2693.00,10.90240,25.344325,-0.000335,25.029914,-5.9591,0.463,10.90240,0.00000
2694.00,10.90217,25.344429,-0.000335,25.029944,-5.9589,0.463,10.90217,0.00000
2695.00,10.90235,25.344519,-0.000335,25.029984,-5.9587,0.463,10.90235,0.00000
2696.00,10.90239,25.344561,-0.000339,25.029926,-5.9585,0.464,10.90239,0.00000
2697.00,10.90352,25.344664,-0.000341,25.029920,-5.9583,0.464,10.90352,0.00000
2698.00,10.90396,25.344769,-0.000336,25.029931,-5.9581,0.464,10.90396,0.00000
2699.00,10.90299,25.344832,-0.000333,25.029904,-5.9579,0.464,10.90299,0.00000
2700.00,10.90296,25.344952,-0.000330,25.029873,-5.9577,0.464,10.90296,0.00000
2701.00,10.90250,25.345078,-0.000328,25.029878,-5.9576,0.464,10.90250,0.00000
2702.00,10.90234,25.345096,-0.000332,25.029828,-5.9574,0.465,10.90234,0.00000
2703.00,10.90277,25.345160,-0.000337,25.029817,-5.9572,0.465,10.90277,0.00000
2704.00,10.90391,25.345183,-0.000342,25.029766,-5.9571,0.466,10.90391,0.00000
2705.00,10.90413,25.345207,-0.000345,25.029743,-5.9569,0.466,10.90413,0.00000
2706.00,10.90394,25.345249,-0.000346,25.029757,-5.9567,0.466,10.90394,0.00000
2707.00,10.90354,25.345343,-0.000342,25.029761,-5.9565,0.466,10.90354,0.00000
2708.00,10.90309,25.345429,-0.000343,25.029759,-5.9564,0.467,10.90309,0.00000
2709.00,10.90395,25.345587,-0.000342,25.029847,-5.9562,0.467,10.90395,0.00000
2710.00,10.90358,25.345660,-0.000342,25.029839,-5.9559,0.467,10.90358,0.00000
2711.00,10.90384,25.345737,-0.000344,25.029810,-5.9557,0.467,10.90384,0.00000
2712.00,10.90315,25.345797,-0.000344,25.029827,-5.9556,0.468,10.90315,0.00000
2713.00,10.90382,25.345789,-0.000343,25.029827,-5.9554,0.468,10.90382,0.00000
2714.00,10.90267,25.345770,-0.000338,25.029767,-5.9552,0.468,10.90267,0.00000
2715.00,10.90246,25.345857,-0.000336,25.029798,-5.9550,0.468,10.90246,0.00000
2716.00,10.90154,25.345937,-0.000334,25.029831,-5.9548,0.468,10.90154,0.00000
2717.00,10.90236,25.346081,-0.000334,25.029864,-5.9546,0.468,10.90236,0.00000
2718.00,10.90190,25.346230,-0.000330,25.029833,-5.9544,0.469,10.90190,0.00000
2719.00,10.90146,25.346402,-0.000334,25.029881,-5.9542,0.469,10.90146,0.00000
2720.00,10.90014,25.346492,-0.000334,25.029912,-5.9540,0.469,10.90014,0.00000
2721.00,10.89797,25.346559,-0.000334,25.029908,-5.9539,0.469,10.89797,0.00000
2722.00,10.89594,25.346574,-0.000334,25.029871,-5.9537,0.470,10.89594,0.00000
2723.00,10.89582,25.346678,-0.000335,25.029917,-5.9535,0.470,10.89582,0.00000
2724.00,10.89593,25.346639,-0.000334,25.029897,-5.9533,0.470,10.89593,0.00000
2725.00,10.89663,25.346726,-0.000334,25.029877,-5.9532,0.470,10.89663,0.00000
2726.00,10.89924,25.346856,-0.000335,25.029888,-5.9530,0.471,10.89924,0.00000
2727.00,10.90086,25.346947,-0.000335,25.029908,-5.9528,0.471,10.90086,0.00000
2728.00,10.89992,25.346986,-0.000333,25.029856,-5.9526,0.471,10.89992,0.00000
2729.00,10.89992,25.347160,-0.000330,25.029846,-5.9524,0.471,10.89992,0.00000
2730.00,10.90051,25.347234,-0.000328,25.029875,-5.9522,0.471,10.90051,0.00000
2731.00,10.90103,25.347238,-0.000330,25.029847,-5.9521,0.472,10.90103,0.00000
2732.00,10.90065,25.347324,-0.000330,25.029846,-5.9519,0.472,10.90065,0.00000
2733.00,10.90064,25.347432,-0.000331,25.029917,-5.9517,0.472,10.90064,0.00000
2734.00,10.90123,25.347480,-0.000332,25.029907,-5.9515,0.472,10.90123,0.00000
2735.00,10.90152,25.347577,-0.000334,25.029891,-5.9513,0.473,10.90152,0.00000
2736.00,10.90042,25.347714,-0.000332,25.029930,-5.9512,0.473,10.90042,0.00000
2737.00,10.90073,25.347824,-0.000332,25.029946,-5.9510,0.473,10.90073,0.00000
2738.00,10.90120,25.347925,-0.000332,25.029927,-5.9508,0.473,10.90120,0.00000
2739.00,10.90022,25.348051,-0.000331,25.029969,-5.9506,0.474,10.90022,0.00000
2740.00,10.89919,25.348115,-0.000332,25.029978,-5.9504,0.474,10.89919,0.00000
2741.00,10.89867,25.348176,-0.000335,25.029956,-5.9502,0.474,10.89867,0.00000
2742.00,10.89941,25.348202,-0.000335,25.029930,-5.9500,0.474,10.89941,0.00000
2743.00,10.89950,25.348253,-0.000333,25.029921,-5.9499,0.474,10.89950,0.00000
2744.00,10.89843,25.348277,-0.000334,25.029902,-5.9497,0.475,10.89843,0.00000
2745.00,10.89722,25.348360,-0.000335,25.029894,-5.9495,0.475,10.89722,0.00000
2746.00,10.89742,25.348468,-0.000335,25.029902,-5.9493,0.475,10.89742,0.00000
2747.00,10.89681,25.348598,-0.000336,25.029905,-5.9491,0.476,10.89681,0.00000
2748.00,10.89765,25.348658,-0.000338,25.029867,-5.9490,0.476,10.89765,0.00000
2749.00,10.90010,25.348764,-0.000338,25.029816,-5.9488,0.476,10.90010,0.00000
2750.00,10.90383,25.348819,-0.000333,25.029761,-5.9486,0.476,10.90383,0.00000
2751.00,10.90663,25.348872,-0.000331,25.029728,-5.9484,0.476,10.90663,0.00000
2752.00,10.90791,25.348932,-0.000334,25.029716,-5.9482,0.477,10.90791,0.00000
2753.00,10.90790,25.349016,-0.000335,25.029715,-5.9481,0.477,10.90790,0.00000
2754.00,10.90834,25.349075,-0.000335,25.029753,-5.9479,0.477,10.90834,0.00000
2755.00,10.90683,25.349139,-0.000337,25.029760,-5.9477,0.478,10.90683,0.00000
2756.00,10.90507,25.349191,-0.000336,25.029772,-5.9476,0.478,10.90507,0.00000
2757.00,10.90320,25.349267,-0.000331,25.029747,-5.9474,0.478,10.90320,0.00000
2758.00,10.90127,25.349311,-0.000330,25.029724,-5.9472,0.478,10.90127,0.00000
2759.00,10.90048,25.349411,-0.000328,25.029743,-5.9470,0.478,10.90048,0.00000
2760.00,10.90192,25.349478,-0.000325,25.029745,-5.9468,0.478,10.90192,0.00000
2761.00,10.90383,25.349562,-0.000326,25.029717,-5.9466,0.478,10.90383,0.00000
2762.00,10.90755,25.349627,-0.000328,25.029752,-5.9464,0.478,10.90755,0.00000
@19,2.0000,4.0, 2760 
2763.00,10.91268,25.349749,-0.000331,25.029766,-5.9462,0.479,10.91268,0.00000
2764.00,10.91385,25.349828,-0.000331,25.029726,-5.9460,0.479,10.91385,0.00000
2765.00,10.90091,25.349957,-0.000334,25.029760,-5.9458,0.479,10.90091,0.00000
2766.00,10.86782,25.350077,-0.000335,25.029796,-5.9457,0.480,10.86782,0.00000
2767.00,10.81530,25.350200,-0.000338,25.029868,-5.9455,0.480,10.81530,0.00000
2768.00,10.74981,25.350329,-0.000340,25.029980,-5.9453,0.480,10.74981,0.00000
2769.00,10.68841,25.350412,-0.000341,25.030077,-5.9452,0.481,10.68841,0.00000
2770.00,10.65161,25.350471,-0.000341,25.030058,-5.9450,0.481,10.65161,0.00000
2771.00,10.64725,25.350541,-0.000343,25.030059,-5.9448,0.481,10.64725,0.00000
2772.00,10.67231,25.350568,-0.000339,25.029965,-5.9446,0.481,10.67231,0.00000
2773.00,10.71640,25.350601,-0.000336,25.029878,-5.9445,0.481,10.71640,0.00000
2774.00,10.76425,25.350676,-0.000335,25.029797,-5.9443,0.482,10.76425,0.00000
2775.00,10.80336,25.350732,-0.000335,25.029827,-5.9441,0.482,10.80336,0.00000
2776.00,10.83250,25.350808,-0.000336,25.029825,-5.9439,0.482,10.83250,0.00000
2777.00,10.85327,25.350904,-0.000338,25.029864,-5.9437,0.483,10.85327,0.00000
2778.00,10.86892,25.350959,-0.000337,25.029866,-5.9435,0.483,10.86892,0.00000
2779.00,10.88212,25.351037,-0.000340,25.029898,-5.9433,0.483,10.88212,0.00000
2780.00,10.89438,25.351116,-0.000342,25.029908,-5.9431,0.483,10.89438,0.00000
2781.00,10.90680,25.351146,-0.000339,25.029952,-5.9429,0.484,10.90680,0.00000
2782.00,10.91797,25.351178,-0.000337,25.029905,-5.9427,0.484,10.91797,0.00000
2783.00,10.92822,25.351226,-0.000335,25.029908,-5.9425,0.484,10.92822,0.00000
2784.00,10.93698,25.351272,-0.000333,25.029896,-5.9423,0.484,10.93698,0.00000
2785.00,10.94356,25.351366,-0.000333,25.029861,-5.9421,0.484,10.94356,0.00000
2786.00,10.94685,25.351473,-0.000335,25.029813,-5.9419,0.484,10.94685,0.00000
2787.00,10.95044,25.351588,-0.000333,25.029853,-5.9417,0.485,10.95044,0.00000
2788.00,10.95391,25.351715,-0.000333,25.029847,-5.9416,0.485,10.95391,0.00000
2789.00,10.95783,25.351798,-0.000334,25.029796,-5.9414,0.485,10.95783,0.00000
2790.00,10.96027,25.351781,-0.000334,25.029666,-5.9412,0.485,10.96027,0.00000
2791.00,10.96349,25.351855,-0.000333,25.029653,-5.9411,0.486,10.96349,0.00000
2792.00,10.96319,25.351961,-0.000334,25.029645,-5.9409,0.486,10.96319,0.00000
2793.00,10.96064,25.352046,-0.000335,25.029639,-5.9407,0.486,10.96064,0.00000
2794.00,10.95539,25.352124,-0.000333,25.029654,-5.9406,0.486,10.95539,0.00000
2795.00,10.95194,25.352295,-0.000331,25.029741,-5.9404,0.486,10.95194,0.00000
2796.00,10.94656,25.352367,-0.000334,25.029722,-5.9402,0.487,10.94656,0.00000
2797.00,10.94135,25.352436,-0.000334,25.029711,-5.9400,0.487,10.94135,0.00000
2798.00,10.93724,25.352495,-0.000339,25.029690,-5.9398,0.487,10.93724,0.00000
2799.00,10.93185,25.352578,-0.000341,25.029668,-5.9396,0.488,10.93185,0.00000
2800.00,10.92582,25.352660,-0.000343,25.029682,-5.9394,0.488,10.92582,0.00000
2801.00,10.92138,25.352754,-0.000341,25.029694,-5.9393,0.488,10.92138,0.00000
2802.00,10.91812,25.352792,-0.000340,25.029693,-5.9391,0.488,10.91812,0.00000
2803.00,10.91475,25.352853,-0.000336,25.029721,-5.9389,0.489,10.91475,0.00000
2804.00,10.91365,25.352921,-0.000337,25.029778,-5.9388,0.489,10.91365,0.00000
2805.00,10.91358,25.352962,-0.000337,25.029768,-5.9386,0.489,10.91358,0.00000
2806.00,10.91457,25.353013,-0.000334,25.029791,-5.9384,0.489,10.91457,0.00000
2807.00,10.91405,25.353124,-0.000335,25.029801,-5.9382,0.489,10.91405,0.00000
2808.00,10.91196,25.353202,-0.000339,25.029762,-5.9381,0.490,10.91196,0.00000
2809.00,10.90893,25.353267,-0.000336,25.029742,-5.9379,0.490,10.90893,0.00000
2810.00,10.90396,25.353370,-0.000337,25.029760,-5.9378,0.490,10.90396,0.00000
2811.00,10.89712,25.353462,-0.000338,25.029738,-5.9376,0.490,10.89712,0.00000
2812.00,10.89255,25.353605,-0.000340,25.029760,-5.9375,0.491,10.89255,0.00000
2813.00,10.89086,25.353755,-0.000338,25.029786,-5.9373,0.491,10.89086,0.00000
2814.00,10.88974,25.353915,-0.000343,25.029826,-5.9371,0.491,10.88974,0.00000
2815.00,10.88983,25.354014,-0.000342,25.029831,-5.9370,0.492,10.88983,0.00000
2816.00,10.88948,25.354133,-0.000343,25.029850,-5.9368,0.492,10.88948,0.00000
2817.00,10.88946,25.354148,-0.000343,25.029826,-5.9366,0.492,10.88946,0.00000
2818.00,10.88893,25.354171,-0.000344,25.029831,-5.9365,0.492,10.88893,0.00000
2819.00,10.88936,25.354211,-0.000340,25.029776,-5.9363,0.492,10.88936,0.00000
2820.00,10.88931,25.354235,-0.000339,25.029776,-5.9362,0.493,10.88931,0.00000
2821.00,10.89091,25.354238,-0.000339,25.029718,-5.9360,0.493,10.89091,0.00000
2822.00,10.89185,25.354368,-0.000338,25.029747,-5.9358,0.493,10.89185,0.00000
2823.00,10.89205,25.354451,-0.000337,25.029753,-5.9357,0.493,10.89205,0.00000
2824.00,10.89208,25.354564,-0.000338,25.029794,-5.9355,0.493,10.89208,0.00000
2825.00,10.89265,25.354688,-0.000337,25.029773,-5.9354,0.494,10.89265,0.00000
2826.00,10.89229,25.354822,-0.000340,25.029807,-5.9352,0.494,10.89229,0.00000
2827.00,10.89081,25.354868,-0.000340,25.029782,-5.9350,0.494,10.89081,0.00000
2828.00,10.88939,25.354965,-0.000338,25.029797,-5.9349,0.494,10.88939,0.00000
2829.00,10.88698,25.355036,-0.000337,25.029744,-5.9347,0.495,10.88698,0.00000
2830.00,10.88374,25.355121,-0.000339,25.029736,-5.9346,0.495,10.88374,0.00000
2831.00,10.88068,25.355171,-0.000336,25.029701,-5.9344,0.495,10.88068,0.00000
2832.00,10.87828,25.355191,-0.000336,25.029678,-5.9342,0.495,10.87828,0.00000
2833.00,10.87576,25.355256,-0.000337,25.029678,-5.9340,0.496,10.87576,0.00000
2834.00,10.87347,25.355298,-0.000336,25.029644,-5.9339,0.496,10.87347,0.00000
2835.00,10.87181,25.355363,-0.000332,25.029656,-5.9337,0.496,10.87181,0.00000
2836.00,10.87271,25.355480,-0.000330,25.029696,-5.9336,0.496,10.87271,0.00000
2837.00,10.87464,25.355597,-0.000327,25.029665,-5.9334,0.496,10.87464,0.00000
2838.00,10.87472,25.355693,-0.000328,25.029636,-5.9333,0.496,10.87472,0.00000
2839.00,10.87586,25.355794,-0.000333,25.029649,-5.9331,0.496,10.87586,0.00000
2840.00,10.87693,25.355837,-0.000336,25.029624,-5.9330,0.497,10.87693,0.00000
2841.00,10.87562,25.355865,-0.000338,25.029620,-5.9328,0.497,10.87562,0.00000
2842.00,10.87350,25.355912,-0.000341,25.029619,-5.9327,0.497,10.87350,0.00000
2843.00,10.87319,25.355930,-0.000340,25.029603,-5.9325,0.498,10.87319,0.00000
2844.00,10.87193,25.355921,-0.000340,25.029604,-5.9323,0.498,10.87193,0.00000
2845.00,10.87229,25.355986,-0.000340,25.029610,-5.9322,0.498,10.87229,0.00000
2846.00,10.87259,25.356061,-0.000343,25.029604,-5.9320,0.499,10.87259,0.00000
2847.00,10.87368,25.356150,-0.000343,25.029598,-5.9318,0.499,10.87368,0.00000
2848.00,10.87608,25.356222,-0.000343,25.029585,-5.9317,0.499,10.87608,0.00000
2849.00,10.88083,25.356398,-0.000339,25.029608,-5.9315,0.499,10.88083,0.00000
2850.00,10.88116,25.356505,-0.000342,25.029610,-5.9313,0.499,10.88116,0.00000
2851.00,10.88035,25.356542,-0.000340,25.029536,-5.9312,0.500,10.88035,0.00000
2852.00,10.87906,25.356626,-0.000344,25.029567,-5.9310,0.500,10.87906,0.00000
2853.00,10.87720,25.356698,-0.000346,25.029536,-5.9308,0.500,10.87720,0.00000
2854.00,10.87394,25.356725,-0.000349,25.029526,-5.9306,0.501,10.87394,0.00000
2855.00,10.87335,25.356813,-0.000347,25.029551,-5.9305,0.501,10.87335,0.00000
2856.00,10.87527,25.356952,-0.000346,25.029617,-5.9303,0.501,10.87527,0.00000
2857.00,10.87631,25.357012,-0.000342,25.029628,-5.9301,0.501,10.87631,0.00000
2858.00,10.87716,25.357129,-0.000342,25.029690,-5.9300,0.501,10.87716,0.00000
2859.00,10.87849,25.357210,-0.000341,25.029707,-5.9298,0.502,10.87849,0.00000
2860.00,10.88107,25.357335,-0.000338,25.029752,-5.9297,0.502,10.88107,0.00000
2861.00,10.88259,25.357466,-0.000336,25.029767,-5.9295,0.502,10.88259,0.00000
2862.00,10.88289,25.357586,-0.000336,25.029753,-5.9293,0.502,10.88289,0.00000
2863.00,10.88301,25.357690,-0.000331,25.029769,-5.9292,0.502,10.88301,0.00000
2864.00,10.88180,25.357761,-0.000329,25.029765,-5.9291,0.502,10.88180,0.00000
2865.00,10.87853,25.357808,-0.000330,25.029654,-5.9289,0.502,10.87853,0.00000
2866.00,10.87518,25.357879,-0.000331,25.029612,-5.9287,0.503,10.87518,0.00000
2867.00,10.87397,25.357965,-0.000331,25.029591,-5.9286,0.503,10.87397,0.00000
2868.00,10.87290,25.358025,-0.000336,25.029556,-5.9284,0.503,10.87290,0.00000
2869.00,10.87156,25.358166,-0.000336,25.029541,-5.9282,0.504,10.87156,0.00000
2870.00,10.87176,25.358300,-0.000337,25.029626,-5.9281,0.504,10.87176,0.00000
2871.00,10.87334,25.358341,-0.000339,25.029677,-5.9279,0.504,10.87334,0.00000
2872.00,10.87606,25.358400,-0.000340,25.029689,-5.9278,0.504,10.87606,0.00000
2873.00,10.87607,25.358475,-0.000339,25.029679,-5.9276,0.505,10.87607,0.00000
2874.00,10.87646,25.358511,-0.000342,25.029698,-5.9274,0.505,10.87646,0.00000
2875.00,10.87713,25.358529,-0.000344,25.029643,-5.9273,0.505,10.87713,0.00000
2876.00,10.87564,25.358587,-0.000346,25.029597,-5.9271,0.506,10.87564,0.00000
2877.00,10.87325,25.358705,-0.000348,25.029596,-5.9269,0.506,10.87325,0.00000
2878.00,10.87356,25.358805,-0.000347,25.029582,-5.9268,0.506,10.87356,0.00000
2879.00,10.87262,25.358924,-0.000344,25.029521,-5.9266,0.506,10.87262,0.00000
2880.00,10.87307,25.359036,-0.000343,25.029516,-5.9264,0.507,10.87307,0.00000
2881.00,10.87418,25.359157,-0.000342,25.029522,-5.9263,0.507,10.87418,0.00000
2882.00,10.87404,25.359249,-0.000339,25.029526,-5.9261,0.507,10.87404,0.00000
2883.00,10.87464,25.359331,-0.000339,25.029567,-5.9259,0.507,10.87464,0.00000
2884.00,10.87774,25.359394,-0.000342,25.029615,-5.9257,0.508,10.87774,0.00000
2885.00,10.87846,25.359486,-0.000342,25.029632,-5.9256,0.508,10.87846,0.00000
2886.00,10.87829,25.359604,-0.000342,25.029650,-5.9254,0.508,10.87829,0.00000
2887.00,10.87775,25.359644,-0.000341,25.029668,-5.9252,0.508,10.87775,0.00000
2888.00,10.87512,25.359744,-0.000340,25.029687,-5.9251,0.508,10.87512,0.00000
2889.00,10.87158,25.359857,-0.000337,25.029716,-5.9249,0.509,10.87158,0.00000
2890.00,10.86867,25.359971,-0.000337,25.029776,-5.9247,0.509,10.86867,0.00000
2891.00,10.86795,25.360081,-0.000337,25.029829,-5.9246,0.509,10.86795,0.00000
2892.00,10.86876,25.360237,-0.000340,25.029832,-5.9244,0.509,10.86876,0.00000
2893.00,10.87215,25.360295,-0.000340,25.029763,-5.9243,0.510,10.87215,0.00000
2894.00,10.87243,25.360365,-0.000337,25.029764,-5.9241,0.510,10.87243,0.00000
2895.00,10.87335,25.360453,-0.000337,25.029721,-5.9239,0.510,10.87335,0.00000
2896.00,10.87373,25.360519,-0.000335,25.029724,-5.9238,0.510,10.87373,0.00000
2897.00,10.87370,25.360526,-0.000333,25.029701,-5.9236,0.510,10.87370,0.00000
2898.00,10.87268,25.360668,-0.000334,25.029784,-5.9234,0.510,10.87268,0.00000
2899.00,10.87335,25.360688,-0.000336,25.029746,-5.9232,0.511,10.87335,0.00000
2900.00,10.87382,25.360682,-0.000336,25.029724,-5.9231,0.511,10.87382,0.00000
2901.00,10.87471,25.360703,-0.000337,25.029704,-5.9229,0.511,10.87471,0.00000
2902.00,10.87490,25.360787,-0.000337,25.029703,-5.9227,0.512,10.87490,0.00000
2903.00,10.87455,25.360779,-0.000336,25.029691,-5.9226,0.512,10.87455,0.00000
2904.00,10.87648,25.360949,-0.000336,25.029809,-5.9224,0.512,10.87648,0.00000
2905.00,10.87649,25.361057,-0.000335,25.029813,-5.9222,0.512,10.87649,0.00000
2906.00,10.87475,25.361173,-0.000334,25.029801,-5.9220,0.512,10.87475,0.00000
2907.00,10.87370,25.361251,-0.000333,25.029797,-5.9219,0.512,10.87370,0.00000
2908.00,10.87319,25.361371,-0.000334,25.029781,-5.9218,0.513,10.87319,0.00000
2909.00,10.87332,25.361344,-0.000336,25.029678,-5.9216,0.513,10.87332,0.00000
2910.00,10.87352,25.361376,-0.000336,25.029705,-5.9215,0.513,10.87352,0.00000
2911.00,10.87469,25.361428,-0.000337,25.029709,-5.9214,0.513,10.87469,0.00000
2912.00,10.87611,25.361532,-0.000338,25.029743,-5.9212,0.514,10.87611,0.00000
@20,2.0000,4.0, 2910.103 
2913.00,10.87473,25.361596,-0.000337,25.029739,-5.9211,0.514,10.87473,0.00000
2914.00,10.87132,25.361719,-0.000339,25.029735,-5.9209,0.514,10.87132,0.00000
2915.00,10.86193,25.361803,-0.000340,25.029722,-5.9207,0.515,10.86193,0.00000
2916.00,10.83623,25.361834,-0.000339,25.029705,-5.9206,0.515,10.83623,0.00000
2917.00,10.79313,25.361830,-0.000341,25.029694,-5.9204,0.515,10.79313,0.00000
2918.00,10.73790,25.361931,-0.000344,25.029694,-5.9203,0.515,10.73790,0.00000
2919.00,10.68104,25.361982,-0.000346,25.029700,-5.9201,0.516,10.68104,0.00000
2920.00,10.64108,25.362070,-0.000346,25.029702,-5.9199,0.516,10.64108,0.00000
2921.00,10.62742,25.362165,-0.000347,25.029659,-5.9198,0.516,10.62742,0.00000
2922.00,10.64231,25.362245,-0.000344,25.029560,-5.9196,0.517,10.64231,0.00000
2923.00,10.68070,25.362241,-0.000343,25.029501,-5.9195,0.517,10.68070,0.00000
2924.00,10.72513,25.362313,-0.000337,25.029455,-5.9193,0.517,10.72513,0.00000
2925.00,10.76309,25.362338,-0.000339,25.029405,-5.9191,0.517,10.76309,0.00000
2926.00,10.79409,25.362411,-0.000340,25.029417,-5.9190,0.517,10.79409,0.00000
2927.00,10.81522,25.362504,-0.000342,25.029496,-5.9188,0.518,10.81522,0.00000
2928.00,10.82983,25.362671,-0.000341,25.029565,-5.9186,0.518,10.82983,0.00000
2929.00,10.84298,25.362814,-0.000341,25.029637,-5.9185,0.518,10.84298,0.00000
2930.00,10.85587,25.362980,-0.000341,25.029678,-5.9183,0.518,10.85587,0.00000
2931.00,10.86643,25.363113,-0.000339,25.029698,-5.9182,0.519,10.86643,0.00000
2932.00,10.87807,25.363214,-0.000338,25.029693,-5.9180,0.519,10.87807,0.00000
2933.00,10.88858,25.363331,-0.000342,25.029693,-5.9178,0.519,10.88858,0.00000
2934.00,10.89742,25.363353,-0.000342,25.029635,-5.9177,0.519,10.89742,0.00000
2935.00,10.90442,25.363430,-0.000339,25.029657,-5.9175,0.519,10.90442,0.00000
2936.00,10.91151,25.363488,-0.000336,25.029671,-5.9174,0.520,10.91151,0.00000
2937.00,10.91596,25.363624,-0.000335,25.029754,-5.9172,0.520,10.91596,0.00000
2938.00,10.92005,25.363645,-0.000332,25.029749,-5.9171,0.520,10.92005,0.00000
2939.00,10.92393,25.363784,-0.000333,25.029816,-5.9169,0.520,10.92393,0.00000
2940.00,10.92653,25.363856,-0.000336,25.029810,-5.9167,0.521,10.92653,0.00000
2941.00,10.92809,25.363979,-0.000337,25.029813,-5.9165,0.521,10.92809,0.00000
2942.00,10.93072,25.364032,-0.000339,25.029768,-5.9164,0.521,10.93072,0.00000
2943.00,10.93206,25.364098,-0.000335,25.029763,-5.9162,0.521,10.93206,0.00000
2944.00,10.93166,25.364185,-0.000328,25.029735,-5.9161,0.521,10.93166,0.00000
2945.00,10.93103,25.364281,-0.000323,25.029724,-5.9159,0.521,10.93103,0.00000
2946.00,10.92867,25.364340,-0.000322,25.029761,-5.9157,0.521,10.92867,0.00000
2947.00,10.92464,25.364397,-0.000319,25.029786,-5.9156,0.521,10.92464,0.00000
2948.00,10.91958,25.364485,-0.000323,25.029804,-5.9154,0.522,10.91958,0.00000
2949.00,10.91436,25.364519,-0.000329,25.029806,-5.9152,0.522,10.91436,0.00000
2950.00,10.90894,25.364598,-0.000335,25.029860,-5.9151,0.522,10.90894,0.00000
2951.00,10.90463,25.364656,-0.000339,25.029842,-5.9149,0.523,10.90463,0.00000
2952.00,10.90122,25.364775,-0.000340,25.029843,-5.9148,0.523,10.90122,0.00000
2953.00,10.89955,25.364825,-0.000338,25.029836,-5.9146,0.523,10.89955,0.00000
2954.00,10.89747,25.364914,-0.000336,25.029858,-5.9145,0.523,10.89747,0.00000
2955.00,10.89426,25.365016,-0.000333,25.029857,-5.9144,0.524,10.89426,0.00000
2956.00,10.89148,25.365090,-0.000329,25.029828,-5.9142,0.524,10.89148,0.00000
2957.00,10.88844,25.365133,-0.000331,25.029791,-5.9141,0.524,10.88844,0.00000
2958.00,10.88494,25.365246,-0.000333,25.029763,-5.9140,0.524,10.88494,0.00000
2959.00,10.88108,25.365319,-0.000334,25.029757,-5.9138,0.524,10.88108,0.00000
2960.00,10.87771,25.365352,-0.000334,25.029717,-5.9137,0.525,10.87771,0.00000
2961.00,10.87427,25.365392,-0.000337,25.029729,-5.9135,0.525,10.87427,0.00000
2962.00,10.87036,25.365449,-0.000338,25.029717,-5.9134,0.525,10.87036,0.00000
2963.00,10.86545,25.365513,-0.000337,25.029760,-5.9132,0.525,10.86545,0.00000
2964.00,10.86399,25.365560,-0.000339,25.029742,-5.9130,0.526,10.86399,0.00000
2965.00,10.86273,25.365628,-0.000340,25.029744,-5.9129,0.526,10.86273,0.00000
2966.00,10.86141,25.365720,-0.000340,25.029756,-5.9127,0.526,10.86141,0.00000
2967.00,10.86066,25.365879,-0.000342,25.029866,-5.9125,0.527,10.86066,0.00000
2968.00,10.86193,25.365883,-0.000342,25.029873,-5.9123,0.527,10.86193,0.00000
2969.00,10.86128,25.365962,-0.000339,25.029950,-5.9122,0.527,10.86128,0.00000
2970.00,10.86296,25.366008,-0.000338,25.029975,-5.9120,0.527,10.86296,0.00000
2971.00,10.86367,25.366073,-0.000337,25.029980,-5.9119,0.527,10.86367,0.00000
2972.00,10.86446,25.366036,-0.000331,25.029908,-5.9117,0.527,10.86446,0.00000
2973.00,10.86341,25.366143,-0.000325,25.029911,-5.9116,0.527,10.86341,0.00000
2974.00,10.86151,25.366229,-0.000327,25.029876,-5.9114,0.528,10.86151,0.00000
2975.00,10.85969,25.366335,-0.000328,25.029866,-5.9113,0.528,10.85969,0.00000
2976.00,10.85991,25.366456,-0.000325,25.029901,-5.9111,0.528,10.85991,0.00000
2977.00,10.85879,25.366602,-0.000327,25.029950,-5.9109,0.528,10.85879,0.00000
2978.00,10.85878,25.366721,-0.000330,25.029948,-5.9108,0.529,10.85878,0.00000
2979.00,10.86107,25.366808,-0.000331,25.029915,-5.9106,0.529,10.86107,0.00000
2980.00,10.86090,25.366899,-0.000329,25.029918,-5.9104,0.529,10.86090,0.00000
2981.00,10.86063,25.366966,-0.000331,25.029923,-5.9103,0.529,10.86063,0.00000
2982.00,10.86156,25.367030,-0.000333,25.029928,-5.9101,0.530,10.86156,0.00000
2983.00,10.86220,25.367160,-0.000336,25.029982,-5.9100,0.530,10.86220,0.00000
2984.00,10.86221,25.367225,-0.000334,25.030024,-5.9098,0.530,10.86221,0.00000
2985.00,10.86158,25.367266,-0.000335,25.030056,-5.9097,0.530,10.86158,0.00000
2986.00,10.86043,25.367358,-0.000334,25.030061,-5.9095,0.531,10.86043,0.00000
2987.00,10.85928,25.367418,-0.000336,25.030022,-5.9094,0.531,10.85928,0.00000
2988.00,10.85728,25.367469,-0.000334,25.029959,-5.9092,0.531,10.85728,0.00000
2989.00,10.85600,25.367525,-0.000334,25.029897,-5.9091,0.531,10.85600,0.00000
2990.00,10.85704,25.367645,-0.000332,25.029820,-5.9089,0.531,10.85704,0.00000
2991.00,10.85689,25.367698,-0.000329,25.029723,-5.9088,0.531,10.85689,0.00000
2992.00,10.85680,25.367821,-0.000326,25.029706,-5.9086,0.532,10.85680,0.00000
2993.00,10.85714,25.367873,-0.000330,25.029695,-5.9084,0.532,10.85714,0.00000
2994.00,10.85727,25.368031,-0.000331,25.029703,-5.9083,0.532,10.85727,0.00000
2995.00,10.85593,25.368136,-0.000334,25.029749,-5.9081,0.533,10.85593,0.00000
2996.00,10.85398,25.368240,-0.000334,25.029816,-5.9079,0.533,10.85398,0.00000
2997.00,10.85120,25.368290,-0.000334,25.029823,-5.9078,0.533,10.85120,0.00000
2998.00,10.84883,25.368395,-0.000330,25.029861,-5.9076,0.533,10.84883,0.00000
2999.00,10.84596,25.368426,-0.000327,25.029893,-5.9074,0.533,10.84596,0.00000
3000.00,10.84523,25.368450,-0.000327,25.029897,-5.9072,0.533,10.84523,0.00000
3001.00,10.84586,25.368505,-0.000332,25.029870,-5.9071,0.534,10.84586,0.00000
3002.00,10.84909,25.368587,-0.000336,25.029861,-5.9069,0.534,10.84909,0.00000
3003.00,10.85192,25.368599,-0.000337,25.029812,-5.9068,0.534,10.85192,0.00000
3004.00,10.85353,25.368647,-0.000340,25.029764,-5.9066,0.535,10.85353,0.00000
3005.00,10.85343,25.368762,-0.000338,25.029806,-5.9065,0.535,10.85343,0.00000
3006.00,10.85311,25.368864,-0.000335,25.029822,-5.9063,0.535,10.85311,0.00000
3007.00,10.85149,25.368954,-0.000330,25.029829,-5.9061,0.535,10.85149,0.00000
3008.00,10.85054,25.369041,-0.000328,25.029834,-5.9059,0.535,10.85054,0.00000
3009.00,10.84957,25.369147,-0.000325,25.029816,-5.9058,0.535,10.84957,0.00000
3010.00,10.84963,25.369152,-0.000326,25.029744,-5.9056,0.536,10.84963,0.00000
3011.00,10.85080,25.369203,-0.000327,25.029662,-5.9054,0.536,10.85080,0.00000
3012.00,10.85055,25.369249,-0.000329,25.029593,-5.9053,0.536,10.85055,0.00000
3013.00,10.85092,25.369373,-0.000332,25.029604,-5.9051,0.536,10.85092,0.00000
3014.00,10.85158,25.369441,-0.000336,25.029648,-5.9049,0.537,10.85158,0.00000
3015.00,10.85076,25.369581,-0.000341,25.029637,-5.9048,0.537,10.85076,0.00000
3016.00,10.85007,25.369669,-0.000342,25.029720,-5.9046,0.538,10.85007,0.00000
3017.00,10.85095,25.369749,-0.000339,25.029704,-5.9045,0.538,10.85095,0.00000
3018.00,10.85157,25.369808,-0.000340,25.029696,-5.9043,0.538,10.85157,0.00000
3019.00,10.85209,25.369867,-0.000340,25.029679,-5.9042,0.538,10.85209,0.00000
3020.00,10.85411,25.369936,-0.000339,25.029687,-5.9040,0.539,10.85411,0.00000
3021.00,10.85479,25.370020,-0.000339,25.029684,-5.9038,0.539,10.85479,0.00000
3022.00,10.85451,25.370120,-0.000341,25.029776,-5.9037,0.539,10.85451,0.00000
3023.00,10.85447,25.370194,-0.000341,25.029806,-5.9035,0.540,10.85447,0.00000
3024.00,10.85478,25.370289,-0.000340,25.029863,-5.9034,0.540,10.85478,0.00000
3025.00,10.85462,25.370334,-0.000335,25.029867,-5.9032,0.540,10.85462,0.00000
3026.00,10.85405,25.370435,-0.000332,25.029907,-5.9031,0.540,10.85405,0.00000
3027.00,10.85354,25.370467,-0.000329,25.029875,-5.9029,0.540,10.85354,0.00000
3028.00,10.85187,25.370531,-0.000327,25.029871,-5.9028,0.540,10.85187,0.00000
3029.00,10.84992,25.370657,-0.000326,25.029865,-5.9026,0.540,10.84992,0.00000
3030.00,10.84913,25.370753,-0.000329,25.029882,-5.9025,0.541,10.84913,0.00000
3031.00,10.84989,25.370780,-0.000328,25.029855,-5.9023,0.541,10.84989,0.00000
3032.00,10.85322,25.370881,-0.000327,25.029852,-5.9021,0.541,10.85322,0.00000
3033.00,10.85603,25.370949,-0.000329,25.029807,-5.9020,0.541,10.85603,0.00000
3034.00,10.85883,25.370943,-0.000328,25.029754,-5.9018,0.541,10.85883,0.00000
3035.00,10.86003,25.370957,-0.000329,25.029736,-5.9017,0.541,10.86003,0.00000
3036.00,10.86027,25.371012,-0.000330,25.029715,-5.9015,0.542,10.86027,0.00000
3037.00,10.85754,25.371064,-0.000334,25.029708,-5.9014,0.542,10.85754,0.00000
3038.00,10.85410,25.371129,-0.000333,25.029729,-5.9012,0.542,10.85410,0.00000
3039.00,10.85048,25.371231,-0.000331,25.029725,-5.9010,0.543,10.85048,0.00000
3040.00,10.84863,25.371368,-0.000332,25.029734,-5.9008,0.543,10.84863,0.00000
3041.00,10.84759,25.371445,-0.000336,25.029705,-5.9007,0.543,10.84759,0.00000
3042.00,10.84821,25.371480,-0.000339,25.029638,-5.9005,0.544,10.84821,0.00000
3043.00,10.85040,25.371605,-0.000340,25.029638,-5.9003,0.544,10.85040,0.00000
3044.00,10.85193,25.371659,-0.000345,25.029643,-5.9001,0.544,10.85193,0.00000
3045.00,10.85204,25.371729,-0.000343,25.029624,-5.9000,0.545,10.85204,0.00000
3046.00,10.85381,25.371770,-0.000341,25.029579,-5.8998,0.545,10.85381,0.00000
3047.00,10.85413,25.371839,-0.000336,25.029658,-5.8997,0.545,10.85413,0.00000
3048.00,10.85312,25.371843,-0.000339,25.029655,-5.8995,0.545,10.85312,0.00000
3049.00,10.85337,25.371918,-0.000336,25.029647,-5.8994,0.545,10.85337,0.00000
3050.00,10.85415,25.371959,-0.000332,25.029631,-5.8992,0.545,10.85415,0.00000
3051.00,10.85225,25.372078,-0.000330,25.029698,-5.8991,0.545,10.85225,0.00000
3052.00,10.85059,25.372188,-0.000335,25.029689,-5.8989,0.546,10.85059,0.00000
3053.00,10.85123,25.372281,-0.000332,25.029702,-5.8988,0.546,10.85123,0.00000
3054.00,10.85137,25.372432,-0.000328,25.029753,-5.8986,0.546,10.85137,0.00000
3055.00,10.85024,25.372588,-0.000332,25.029846,-5.8985,0.546,10.85024,0.00000
3056.00,10.85002,25.372694,-0.000335,25.029832,-5.8983,0.547,10.85002,0.00000
3057.00,10.84889,25.372805,-0.000330,25.029884,-5.8981,0.547,10.84889,0.00000
3058.00,10.84716,25.372922,-0.000330,25.029894,-5.8980,0.547,10.84716,0.00000
3059.00,10.84603,25.372938,-0.000334,25.029874,-5.8978,0.547,10.84603,0.00000
3060.00,10.84594,25.372980,-0.000336,25.029836,-5.8977,0.548,10.84594,0.00000
3061.00,10.84575,25.373092,-0.000333,25.029892,-5.8975,0.548,10.84575,0.00000
3062.00,10.84730,25.373173,-0.000332,25.029872,-5.8973,0.548,10.84730,0.00000
