# Supplementary material for: Triepoxide formation by a flavin-dependent monooxygenase in monensin biosynthesis
Source: Nat Commun. 2023 Oct 7;14:6273. doi: 10.1038/s41467-023-41889-0 (PMC10560226; doi:10.1038/s41467-023-41889-0)
Supplement: Supplementary file 3 — Source data file [file 41467_2023_41889_MOESM3_ESM.zip › Source-data-file for Fig 2, 8, S5, S7, S8, S9, S11.xlsx]

## Sheet: Fig. 2
Figure 2
retention time	intensity(a)			retention time	intensity (b)
0.01252	3.15369			0.01252	0
0.02547	12.2843			0.02547	12
0.03842	19.1536			0.03842	33.2841
0.05138	23.7615			0.05138	9
0.06433	20.8471			0.06433	35.758
0.07728	29.1263			0.07728	15
0.09025	35.0103			0.09025	29.6302
0.1032	32.7912			0.1032	60.6302
0.11615	35.7062			0.11615	14
0.1291	26.6581			0.1291	28.6253
0.14207	19.3578			0.14207	28.4689
0.15502	27.1333			0.15502	14
0.16797	21.7244			0.16797	30
0.18093	25.7817			0.18093	29.6302
0.19388	27.692			0.19388	12.8908
0.20683	25.1497			0.20683	41.1989
0.2198	20.5429			0.2198	16
0.23275	25.3829			0.23275	21.8387
0.2457	19.8259			0.2457	14
0.25867	22.5402			0.25867	40.1183
0.27162	22.6682			0.27162	9
0.28457	22.195			0.28457	23
0.29752	19.4121			0.29752	24
0.31048	21.0365			0.31048	18
0.32343	15.2349			0.32343	19.6302
0.33638	8.08683			0.33638	6
0.34935	7.30665			0.34935	7.50699
0.3623	13.942			0.3623	5
0.37525	23.8819			0.37525	28
0.38822	22.7136			0.38822	36
0.40117	27.3211			0.40117	21
0.41412	23.0183			0.41412	7
0.42708	26.2935			0.42708	45
0.44003	31.1097			0.44003	20.1281
0.45298	26.199			0.45298	37
0.46593	13.9731			0.46593	13.8024
0.4789	12.7942			0.4789	0
0.49185	12.0829			0.49185	16.7022
0.5048	19.584			0.5048	22.8358
0.51777	25.2996			0.51777	26.8008
0.53072	27.0744			0.53072	24
0.54367	28.7161			0.54367	27
0.55663	31.6031			0.55663	34.218
0.56958	29.8902			0.56958	30
0.58253	25.5918			0.58253	30
0.59548	18.556			0.59548	13.1291
0.60845	19.4368			0.60845	20
0.6214	22.6373			0.6214	20
0.63435	37.3681			0.63435	41.8961
0.64732	41.9556			0.64732	43.145
0.66027	79.5405			0.66027	72.4085
0.67322	91.1184			0.67322	69.1898
0.68618	99.0721			0.68618	167.172
0.69913	112.102			0.69913	48.862
0.71208	91.4075			0.71208	100.278
0.72503	67.1475			0.72503	114.884
0.738	60.7817			0.738	0
0.75095	28.1952			0.75095	64
0.7639	7.34434			0.7639	0
0.77687	9.14286			0.77687	0
0.78982	0			0.78982	0
0.80277	0			0.80277	0
0.81573	0			0.81573	0
0.82868	0			0.82868	0
0.84163	0			0.84163	0
0.8546	0			0.8546	0
0.86755	0			0.86755	0
0.8805	0			0.8805	0
0.89345	4.788			0.89345	0
0.90642	6.14744			0.90642	0
0.91937	15.4577			0.91937	33.516
0.93232	21.1474			0.93232	0
0.94528	19.3594			0.94528	36
0.95823	10.0937			0.95823	9
0.97118	7.71429			0.97118	0
0.98415	0			0.98415	0
0.9971	0			0.9971	0
1.01005	0			1.01005	0
1.02302	0			1.02302	0
1.03597	0			1.03597	0
1.04892	4.07824			1.04892	0
1.06187	8.15649			1.06187	0
1.07483	5.71395			1.07483	28.5477
1.08778	11.6689			1.08778	0
1.10073	17.246			1.10073	0
1.1137	16.1118			1.1137	39.9205
1.12665	27.1201			1.12665	23
1.1396	27.5125			1.1396	16
1.15257	21.7695			1.15257	35
1.16552	25.7143			1.16552	16
1.17847	21.5238			1.17847	25
1.19143	12.2857			1.19143	22
1.20438	14.5238			1.20438	0
1.21733	13.3045			1.21733	12
1.23028	17.6623			1.23028	30
1.24325	25.1342			1.24325	16
1.2562	19.1486			1.2562	24.3028
1.26915	15.0865			1.26915	18
1.28212	12.5195			1.28212	0
1.29507	5.74957			1.29507	19
1.30802	4.97524			1.30802	0
1.32098	5.2362			1.32098	0
1.33393	1.13271			1.33393	8.82671
1.34688	2.52192			1.34688	0
1.35983	1.26096			1.35983	0
1.3728	0			1.3728	0
1.38575	0			1.38575	0
1.3987	0			1.3987	0
1.41167	18			1.41167	0
1.42462	30.2857			1.42462	24
1.43757	32.8571			1.43757	78
1.45053	25.7143			1.45053	0
1.46348	8.85714			1.46348	0
1.47643	0			1.47643	0
1.4894	3.57143			1.4894	0
1.50235	7.14286			1.50235	0
1.5153	8.33333			1.5153	25
1.52825	7.14286			1.52825	0
1.54122	3.57143			1.54122	0
1.55417	0			1.55417	0
1.56712	0			1.56712	0
1.58008	0			1.58008	0
1.59303	0			1.59303	0
1.60598	0			1.60598	0
1.61895	4.14286			1.61895	0
1.6319	5.71429			1.6319	0
1.64485	13.5238			1.64485	29
1.65782	16			1.65782	0
1.67077	13.1429			1.67077	27
1.68372	4.95238			1.68372	0
1.69667	1.47619			1.69667	0
1.70963	0			1.70963	0
1.72258	11			1.72258	0
1.73553	16.0476			1.73553	25
1.7485	16.1429			1.7485	27
1.76145	11.2857			1.76145	0
1.7744	0			1.7744	0
1.78737	1			1.78737	0
1.80032	4.66667			1.80032	0
1.81327	9.57143			1.81327	25
1.82623	18.2857			1.82623	0
1.83918	19.6667			1.83918	26
1.85213	13.7143			1.85213	26
1.86508	8.28571			1.86508	0
1.87805	5.52381			1.87805	0
1.891	3.61905			1.891	0
1.90395	13.7143			1.90395	30
1.91692	16			1.91692	0
1.92987	12.9524			1.92987	26
1.94282	4.57143			1.94282	0
1.95578	3.71429			1.95578	0
1.96873	0			1.96873	0
1.98168	0			1.98168	0
1.99465	0			1.99465	0
2.0076	1.52381			2.0076	0
2.02055	5.28571			2.02055	0
2.0335	29.4286			2.0335	30
2.04647	40.5238			2.04647	29
2.05942	38.5714			2.05942	78
2.07237	23.5714			2.07237	0
2.08533	8.38095			2.08533	0
2.09828	0			2.09828	0
2.11123	0			2.11123	0
2.1242	0			2.1242	0
2.13715	3.57143			2.13715	0
2.1501	7.14286			2.1501	0
2.16305	6.2381			2.16305	25
2.17602	8.47619			2.17602	0
2.18897	9.14286			2.18897	0
2.20192	15.5238			2.20192	22
2.21488	22.9048			2.21488	19
2.22783	18.0952			2.22783	36
2.24078	13.5714			2.24078	0
2.25375	10.9048			2.25375	0
2.2667	6.38042			2.2667	26
2.27965	17.4056			2.27965	11
2.29262	26.6683			2.29262	15
2.30557	33.8352			2.30557	43.5056
2.31852	42.0848			2.31852	44
2.33148	38.0264			2.33148	41
2.34443	27.894			2.34443	26
2.35738	25.3748			2.35738	16.126
2.37033	25.9708			2.37033	28.6698
2.3833	24.9988			2.3833	34.9902
2.39625	28.0823			2.39625	24
2.4092	28.0328			2.4092	15
2.42217	23.5895			2.42217	38.6764
2.43512	21.2914			2.43512	24
2.44807	15.2903			2.44807	6
2.46103	14.7841			2.46103	14.6869
2.47398	21.9948			2.47398	15
2.48693	24.2602			2.48693	42.0272
2.49988	22.3497			2.49988	19.5354
2.51285	18.0278			2.51285	6
2.5258	14.6491			2.5258	21
2.53875	19.0882			2.53875	17.0963
2.55172	20.9217			2.55172	27
2.56467	19.2911			2.56467	16.7495
2.57762	25.1532			2.57762	18
2.59058	24.485			2.59058	28.8591
2.60353	30.3231			2.60353	39
2.61648	33.4159			2.61648	17.6203
2.62945	28.0314			2.62945	39.469
2.6424	26.1246			2.6424	27
2.65535	20.0053			2.65535	12
2.6683	12.0317			2.6683	25.3137
2.68127	18.9379			2.68127	0
2.69422	26.4869			2.69422	30.469
2.70717	31.866			2.70717	45
2.72013	31.9488			2.72013	27
2.73308	30.9898			2.73308	30
2.74603	27.926			2.74603	15
2.759	32.6994			2.759	52.241
2.77195	30.7831			2.77195	21
2.7849	25.5479			2.7849	33
2.79787	21.3074			2.79787	15
2.81082	31.9481			2.81082	21
2.82377	35.6414			2.82377	50.1086
2.83672	41.6913			2.83672	45.1945
2.84968	38.5884			2.84968	29.6623
2.86263	30.2886			2.86263	33.722
2.87558	29.172			2.87558	26.8181
2.88855	31.2901			2.88855	29.7793
2.9015	24.7778			2.9015	31.7908
2.91445	23.3078			2.91445	25.0471
2.92742	24.9504			2.92742	10
2.94037	33.4218			2.94037	37.085
2.95332	34.9954			2.95332	41.7839
2.96627	26.8552			2.96627	40
2.97923	15.4372			2.97923	0
2.99218	9.49677			2.99218	0
3.00513	14.4286			3.00513	29
3.0181	39			3.0181	27
3.03105	42.8095			3.03105	46
3.044	25.8571			3.044	60
3.05697	29.4494			3.05697	0
3.06992	48.3017			3.06992	16
3.08287	78.2237			3.08287	112
3.09583	116.64			3.09583	128.781
3.10878	133.293			3.10878	122.004
3.12173	127.344			3.12173	128
3.1347	152.702			3.1347	144.021
3.14765	176.376			3.14765	165.815
3.1606	196.077			3.1606	238.853
3.17355	237.132			3.17355	194.654
3.18652	239.075			3.18652	239
3.19947	239.267			3.19947	305.116
3.21242	278.076			3.21242	187.34
3.22538	280.175			3.22538	299
3.23833	263.745			3.23833	336.255
3.25128	266.408			3.25128	216.473
3.26425	226.791			3.26425	218.832
3.2772	264.193			3.2772	258.136
3.29015	294.647			3.29015	274
3.3031	330.395			3.3031	424.814
3.31607	339.233			3.31607	233.624
3.32902	316.97			3.32902	376.268
3.34197	236.501			3.34197	273.348
3.35493	272.595			3.35493	221.869
3.36788	296.782			3.36788	205.694
3.38083	382.961			3.38083	502.032
3.3938	451.33			3.3938	435.248
3.40675	464.485			3.40675	462.048
3.4197	408.278			3.4197	411.375
3.43267	402.146			3.43267	380.378
3.44562	392.523			3.44562	397.869
3.45857	410.915			3.45857	427.82
3.47152	438.663			3.47152	436.071
3.48448	523.101			3.48448	504.767
3.49743	635.271			3.49743	600.918
3.51038	791.019			3.51038	835.852
3.52335	895.981			3.52335	882.729
3.5363	955.569			3.5363	1005.11
3.54925	901.165			3.54925	899.469
3.56222	979.622			3.56222	950.451
3.57517	977.831			3.57517	909.534
3.58812	1230.93			3.58812	1405.14
3.60108	1557.43			3.60108	1200.2
3.61403	1845.7			3.61403	2127.29
3.62698	1989.74			3.62698	2039.52
3.63993	2028.34			3.63993	1918.02
3.6529	1767.49			3.6529	1860
3.66585	1639.03			3.66585	1567.16
3.6788	1511.72			3.6788	1455.52
3.69177	1371.99			3.69177	1522.16
3.70472	1482.91			3.70472	1342.56
3.71767	1499.96			3.71767	1375.05
3.73063	1545.08			3.73063	1869.23
3.74358	1381.37			3.74358	1240
3.75653	1232.39			3.75653	1386.18
3.76948	1037.91			3.76948	735
3.78245	1190.57			3.78245	1424.4
3.7954	1542.8			3.7954	1401.88
3.80835	2257.22			3.80835	2199.76
3.82132	3079.99			3.82132	3033.99
3.83427	3831.6			3.83427	3847
3.84722	4071.97			3.84722	4478.04
3.86018	3974.44			3.86018	3814.85
3.87313	3613.73			3.87313	3388.88
3.88608	3417.62			3.88608	3337.53
3.89905	2813.63			3.89905	2963.92
3.912	1977.72			3.912	2689.99
3.92495	1003.91			3.92497	1400.01
3.9379	350.536			3.93792	1853.89
3.95087	22.7399			3.95087	1287.86
3.96382	351.179			3.96382	2195.42
3.97677	372.23			3.97678	1016.25
3.98973	354.006			3.98973	1548.41
4.00268	348.416			4.00268	2632.07
4.01563	337.802			4.01565	3190.47
4.0286	233.898			4.0286	4395.39
4.04155	267.856			4.04155	4344.13
4.0545	283.167			4.05452	6123.97
4.06745	243.603			4.06747	11197.8
4.08042	310.128			4.08042	12695.2
4.09337	309.883			4.09338	17188.1
4.10632	302.616			4.10633	15510.5
4.11928	315.598			4.11928	13413.2
4.13223	326.632			4.13223	10231.6
4.14518	335.23			4.1452	5384.49
4.15815	327.062			4.15815	4291.18
4.1711	359.276			4.1711	2780.77
4.18405	369.676			4.18407	2908.79
4.19702	385.379			4.19702	5288.58
4.20997	359.058			4.20997	5793.73
4.22292	342.934			4.22292	7844.89
4.23587	320.423			4.23588	10476.1
4.24883	339.497			4.24883	13413.2
4.26178	326.209			4.26178	15899.5
4.27473	335.666			4.27475	21663.1
4.2877	308.258			4.2877	23379.6
4.30065	297.797			4.30065	25029.6
4.3136	306.147			4.31362	22966
4.32657	339.67			4.32657	20349.4
4.33952	349.57			4.33952	16716.4
4.35247	340.963			4.35248	14285.5
4.36543	341.183			4.36543	13054.7
4.37838	316.638			4.37838	11156.2
4.39133	276.878			4.39135	10941.9
4.40428	332.028			4.4043	8303.92
4.41725	486.4			4.41725	8005.83
4.4302	695.34			4.4302	6975.89
4.44315	785.11			4.44317	5858.05
4.45612	486.594			4.45612	4371.4
4.46907	945.057			4.46907	2643.83
4.48202	1500.28			4.48203	3765.87
4.49498	2226.18			4.49498	3779.14
4.50793	2509.71			4.50793	3005.57
4.52088	1680.01			4.5209	3631
4.53383	1910.62			4.53385	2624.18
4.5468	4216.34			4.5468	2678.56
4.55975	7462.49			4.55977	13703.7
4.5727	13420.7			4.57272	15181.9
4.58567	20999.6			4.58567	25925.5
4.59862	29064.2			4.59862	38901.8
4.61157	38204			4.61158	49486.4
4.62453	43822.6			4.62453	55074.5
4.63748	43460.8			4.63748	52567.7
4.65043	39638			4.65045	45499.3
4.66338	32281.3			4.6634	36498.4
4.67635	23937.8			4.67635	26389.7
4.6893	16921.3			4.68932	16331.8
4.70225	11205.8			4.70227	13785.8
4.71522	6825.89			4.71522	7735.65
4.72817	4782.72			4.72817	5613.36
4.74112	3301.9			4.74113	5529.98
4.75408	2914.56			4.75408	2748.55
4.76703	3000.68			4.76703	3367.42
4.77998	3549.91			4.78	4193.31
4.79295	4001.24			4.79295	4481.33
4.8059	4123.58			4.8059	4213.7
4.81885	3676.54			4.81887	4450.74
4.8318	3426.63			4.83182	2968.15
4.84477	3032.18			4.84477	3496.63
4.85772	2608.8			4.85773	3465.65
4.87067	2318.31			4.87068	3783.61
4.88363	2354.62			4.88363	4519.5
4.89658	2325.08			4.89658	8339.22
4.90953	3450.51			4.90955	22615.9
4.9225	9254.95			4.9225	63860.1
4.93545	25498.6			4.93545	139423
4.9484	68396.2			4.94842	256989
4.96137	142352			4.96137	331758
4.97432	225080			4.97432	345462
4.98727	289432			4.98728	276557
5.00022	304918			5.00023	200008
5.01318	267785			5.01318	158245
5.02613	207303			5.02615	130407
5.03908	152512			5.0391	109704
5.05205	112321			5.05205	92181.5
5.065	90322.9			5.06502	60495.8
5.07795	73524			5.07797	43606.6
5.09092	58642.2			5.09092	27334
5.10387	44724.1			5.10387	15910
5.11682	32166.2			5.11683	9123.44
5.12978	20600.1			5.12978	6300.96
5.14273	12228.2			5.14273	4965.86
5.15568	6644.58			5.1557	4065.9
5.16863	4229.47			5.16865	2829.53
5.1816	3079.55			5.1816	5017.7
5.19455	2523.87			5.19457	2714.32
5.2075	2252.92			5.20752	3639.48
5.22047	2375.07			5.22047	2465.9
5.23342	2062.57			5.23342	1990.85
5.24637	1906.25			5.24638	2820.83
5.25933	1745.35			5.25933	2262.06
5.27228	1567.21			5.27228	2788.63
5.28523	1700.88			5.28525	3723.33
5.29818	1829.16			5.2982	3410.88
5.31115	1717.6			5.31115	3875.56
5.3241	1949.13			5.32412	4387.7
5.33705	2311.49			5.33707	4784.9
5.35002	2432.48			5.35002	3096.2
5.36297	2686.54			5.36298	4056.37
5.37592	2808.24			5.37593	3822.08
5.38888	2698.58			5.38888	3072.97
5.40183	2509.31			5.40183	2777.15
5.41478	2369.75			5.4148	3095.55
5.42775	2269			5.42775	3181.19
5.4407	2151.29			5.4407	2333.22
5.45365	2250.09			5.45367	2517.45
5.4666	2274			5.46662	2672.03
5.47957	2258.7			5.47957	1470.9
5.49252	2128.47			5.49253	1955.22
5.50547	2038.66			5.50548	1202
5.51843	1871.66			5.51843	1735.51
5.53138	1600.44			5.53138	2535.7
5.54433	1436.28			5.54435	1385.8
5.5573	1198.65			5.5573	2428.32
5.57025	1070.93			5.57025	2576.43
5.5832	1108.82			5.58322	1812.1
5.59617	1499.99			5.59617	2506.93
5.60912	1873.24			5.60912	2243.04
5.62207	2115.05			5.62208	1858
5.63502	2249.65			5.63503	1814
5.64798	2156.88			5.64798	1671
5.66093	1885.66			5.66095	1696.18
5.67388	1878.33			5.6739	939
5.68685	1775.3			5.68685	1403
5.6998	1697.67			5.6998	601
5.71275	1879.26			5.71277	1135
5.72572	1823.08			5.72572	268
5.73867	1491.42			5.73867	334
5.75162	1460.65			5.75163	468
5.76457	1211.69			5.76458	670
5.77753	1113.63			5.77753	535
5.79048	1121.78			5.7905	436.552
5.80343	895.247			5.80345	436.488
5.8164	670.893			5.8164	468
5.82935	659.125			5.82937	268
5.8423	508.581			5.84232	577.134
5.85527	425.002			5.85527	468
5.86822	286.5			5.86822	402
5.88117	361.143			5.88118	736
5.89413	442.638			5.89413	1337
5.90708	478.369			5.90708	891.051
5.92003	547.23			5.92005	290.885
5.933	644.582			5.933	134
5.94595	542.002			5.94595	1292.05
5.9589	672.003			5.95892	715.607
5.97185	571.791			5.97187	1082.59
5.98482	376.208			5.98482	875.203
5.99777	390.254			5.99777	592.033
6.01072	498.388			6.01073	818.354
6.02368	613.869			6.02368	424.052
6.03663	702.925			6.03663	945
6.04958	733.489			6.0496	1069
6.06255	647.343			6.06255	268
6.0755	757.447			6.0755	858.162
6.08845	650.257			6.08847	133
6.1014	698.589			6.10142	1336
6.11437	611.04			6.11437	1670
6.12732	636.15			6.12732	388.481
6.14027	739.332			6.14028	1250.77
6.15323	874.485			6.15323	1203
6.16618	638.406			6.16618	1503.71
6.17913	574.457			6.17915	2082.48
6.1921	464.604			6.1921	899.396
6.20505	430.34			6.20505	748.474
6.218	614.391			6.21802	1491.95
6.23095	741.872			6.23097	1438.29
6.24392	833.955			6.24392	1680
6.25687	919.191			6.25688	1396.1
6.26982	1081.8			6.26983	1280.48
6.28278	983.72			6.28278	2012.42
6.29573	813.727			6.29573	2146.25
6.30868	738.125			6.3087	2345.97
6.32165	650.831			6.32165	2538
6.3346	780.678			6.3346	2806.12
6.34755	877.413			6.34757	3648
6.3605	795.195			6.36052	4552.47
6.37347	768.399			6.37347	5265.29
6.38642	744.156			6.38643	4877.03
6.39937	470.463			6.39938	4611.93
6.41233	753.658			6.41233	5210
6.42528	744.848			6.42528	5444
6.43823	693.204			6.43825	4414.8
6.4512	650.448			6.4512	5192.63
6.46415	471.428			6.46415	5228.54
6.4771	364.067			6.47712	5367.8
6.49007	578.104			6.49007	6914.11
6.50302	660.714			6.50302	7293.79
6.51597	689.095			6.51598	8931.63
6.52892	499.286			6.52893	8523.12
6.54188	352.19			6.54188	8929.52
6.55483	413.714			6.55485	7871.86
6.56778	442.869			6.5678	8547.11
6.58075	459.435			6.58075	8057.7
6.5937	481.96			6.5937	7870.66
6.60665	454.225			6.60667	7255.77
6.61962	504.457			6.61962	5895.89
6.63257	745.793			6.63257	6511.53
6.64552	1003.83			6.64553	5118.41
6.65847	1144.52			6.65848	4709.79
6.67143	1246.37			6.67143	2780.3
6.68438	1246.46			6.6844	2604
6.69733	1134.09			6.69735	3141
6.7103	1056.82			6.7103	2882.47
6.72325	885.663			6.72327	1662.64
6.7362	857.729			6.73622	2613.77
6.74917	819.496			6.74917	2404
6.76212	766.908			6.76213	2141.2
6.77507	634.962			6.77508	2338
6.78802	541.847			6.78803	2523.74
6.80098	330.509			6.80098	3013.48
6.81393	362.989			6.81395	2472
6.82688	381.864			6.8269	2082.78
6.83985	519.281			6.83985	1424.32
6.8528	559.472			6.85282	2538.09
6.86575	614.558			6.86577	1681
6.87872	520.228			6.87872	1768.71
6.89167	384.683			6.89168	1267
6.90462	344.471			6.90463	917
6.91758	346.236			6.91758	1376
6.93053	312.728			6.93053	1372.05
6.94348	352.083			6.9435	1593.12
6.95643	330.498			6.95645	1397
6.9694	422.784			6.9694	1644.14
6.98235	539.052			6.98237	1043
6.9953	587.813			6.99532	1009.77
7.00827	562.688			7.00827	781
7.02122	462.015			7.02123	1074
7.03417	272.054			7.03418	845.386
7.04713	263.972			7.04713	629.283
7.06008	250.225			7.0601	885.769
7.07303	303.873			7.07305	808.767
7.086	335.54			7.086	710.985
7.09895	352.546			7.09897	723.71
7.1119	333.536			7.11192	659.985
7.12485	334.511			7.12487	745.236
7.13782	322.165			7.13782	602.866
7.15077	306.024			7.15078	723.573
7.16372	257.844			7.16373	717.276
7.17668	254.92			7.17668	625.632
7.18963	282.243			7.18965	574.298
7.20258	308.959			7.2026	536.952
7.21555	353.805			7.21555	619.509
7.2285	383.142			7.22852	628.591
7.24145	396.228			7.24147	517.898
7.2544	358.128			7.25442	656.175
7.26737	345.3			7.26737	654.519
7.28032	334.168			7.28033	513.079
7.29327	327.135			7.29328	567.264
7.30623	309.888			7.30623	631.682
7.31918	330.181			7.3192	494.106
7.33213	316.051			7.33215	587.823
7.3451	313.743			7.3451	651.072
7.35805	345.789			7.35807	690.331
7.371	310.063			7.37102	753.298
7.38397	268.358			7.38397	835.538
7.39692	282.543			7.39693	802.232
7.40987	306.161			7.40988	843.819
7.42282	330.7			7.42283	1024.94
7.43578	387.746			7.4358	1157.12
7.44873	367.889			7.44875	1174.82
7.46168	368.133			7.4617	1230.08
7.47465	385.296			7.47465	1445.74
7.4876	395.491			7.48762	1422.14
7.50055	389.939			7.50057	1178.81
7.51352	411.919			7.51352	1368.52
7.52647	436.998			7.52648	1581.39
7.53942	483.433			7.53943	1686
7.55237	522.176			7.55238	776.629
7.56533	523.024			7.56535	1516.32
7.57828	546.214			7.5783	1792
7.59123	566.254			7.59125	1658.42
7.6042	636.111			7.6042	1478
7.61715	665.115			7.61717	1868.09
7.6301	670.824			7.63012	1469
7.64307	754.422			7.64307	1998.13
7.65602	940.404			7.65603	2509.66
7.66897	1027.36			7.66898	1936
7.68193	992.791			7.68193	2739
7.69488	946.843			7.6949	537
7.70783	826.551			7.70785	346.996
7.72078	830.395			7.7208	411.917
7.73375	994.905			7.73377	468
7.7467	1168.05			7.74672	0
7.75965	1341			7.75967	134
7.77262	1280.9			7.77262	131
7.78557	1077.71			7.78558	834
7.79852	1025			7.79853	336
7.81148	1015.18			7.81148	655.817
7.82443	1124.17			7.82445	462
7.83738	1728.74			7.8374	525
7.85033	1633.92			7.85035	253.037
7.8633	1321.03			7.86332	284.566
7.87625	885.318			7.87627	519.541
7.8892	418.386			7.88922	460.574
7.90217	63.9772			7.90217	401.865
7.91512	351.179			7.91513	341.326
7.92807	372.23			7.92808	444.888
7.94103	354.006			7.94103	396.431
7.95398	348.416			7.954	372.527
7.96693	337.802			7.96695	395.353
7.9799	233.898			7.9799	414.423
7.99285	267.856			7.99287	375.259
8.0058	283.167			8.00582	531.785
8.01875	243.603			8.01877	472.731
8.03172	310.128			8.03173	457.82
8.04467	309.883			8.04468	411.214
8.05762	302.616			8.05763	434.031
8.07058	315.598			8.07058	438.715
8.08353	326.632			8.08355	335.597
8.09648	335.23			8.0965	336.117
8.10945	327.062			8.10945	406.086
8.1224	359.276			8.12242	341.2
8.13535	369.676			8.13537	361.836
8.1483	385.379			8.14832	423.1
8.16127	359.058			8.16128	425.186
8.17422	342.934			8.17423	467.309
8.18717	320.423			8.18718	343.903
8.20013	339.497			8.20013	488.41
8.21308	326.209			8.2131	762.72
8.22603	335.666			8.22605	760.112
8.239	308.258			8.239	765.107
8.25195	297.797			8.25197	965.989
8.2649	306.147			8.26492	794.128
8.27787	339.67			8.27787	785.646
8.29082	349.57			8.29083	660.413
8.30377	340.963			8.30378	814.605
8.31672	341.183			8.31673	893.345
8.32968	316.638			8.32968	970.952
8.34263	291.259			8.34265	883.786
8.35558	335.91			8.3556	815.143
8.36855	415.518			8.36855	915.432
8.3815	532.402			8.38152	752.976
8.39445	661.519			8.39447	821.032
8.40742	675.053			8.40742	756.155
8.42037	671.786			8.42038	753.611
8.43332	654.964			8.43333	708.353
8.44627	650.085			8.44628	660.96
8.45923	687.841			8.45925	695.52
8.47218	720.273			8.4722	696.053
8.48513	670.3			8.48515	595.46
8.4981	708.218			8.4981	755.206
8.51105	680.269			8.51107	628.834
8.524	698.201			8.52402	597.18
8.53697	699.567			8.53697	614.885
8.54992	682.309			8.54993	521.78
8.56287	641.133			8.56288	600.388
8.57583	646.101			8.57583	485.715
8.58878	594.183			8.5888	506.085
8.60173	644.345			8.60175	601.253
8.61468	627.909			8.6147	479.921
8.62765	613.546			8.62767	506.532
8.6406	602.766			8.64062	671.704
8.65355	531.831			8.65357	421.845
8.66652	459.527			8.66652	451.284
8.67947	440.818			8.67948	354.26
8.69242	423.69			8.69243	537.72
8.70538	450.726			8.70538	524.599
8.71833	485.346			8.71835	422.87
8.73128	482.309			8.7313	363.506
8.74423	485.553			8.74425	458.646
8.7572	431.479			8.75722	347.745
8.77015	439.433			8.77017	441.016
8.7831	445.388			8.78312	442.486
8.79607	427.755			8.79608	383.328
8.80902	438.358			8.80903	407.441
8.82197	412.41			8.82198	433.673
8.83493	362.701			8.83495	478.07
8.84788	352.721			8.8479	415.314
8.86083	352.85			8.86085	463.262
8.87378	368.553			8.8738	466.741
8.88675	389.534			8.88677	462.944
8.8997	406.786			8.89972	511.709
8.91265	397.597			8.91267	477.968
8.92562	377.951			8.92563	516.064
8.93857	335.308			8.93858	354.939
8.95152	310.906			8.95153	460.332
8.96448	276.435			8.9645	423.505
8.97743	319.887			8.97745	347.721
8.99038	327.602			8.9904	491.563
9.00335	351.02			9.00335	323.86
9.0163	319.281			9.01632	481.893
9.02925	272.441			9.02927	485.556
9.0422	274.906			9.04222	408.616
9.05517	283.704			9.05518	474.113
9.06812	299.645			9.06813	494.589
9.08107	296.354			9.08108	542.397
9.09403	289.397			9.09405	460.814
9.10698	282.792			9.107	486.24
9.11993	309.161			9.11995	469.44
9.1329	325.157			9.13292	526.845
9.14585	381.979			9.14587	519.051
9.1588	400.893			9.15882	477.923
9.17175	410.011			9.17177	441.459
9.18472	411.796			9.18473	424.237
9.19767	382.033			9.19768	526.829
9.21062	353.666			9.21063	394.506
9.22358	379.069			9.2236	423
9.23653	383.728			9.23655	375.985
9.24948	389.351			9.2495	284.244
9.26245	350.291			9.26247	393
9.2754	282.979			9.27542	301.397
9.28835	239.957			9.28837	363.767
9.30132	243.621			9.30133	290
9.31427	217.866			9.31428	97
9.32722	225.767			9.32723	168
9.34017	183.482			9.34018	76
9.35313	131.685			9.35315	173.082
9.36608	108.173			9.3661	139.318
9.37903	87.34			9.37905	159.851
9.392	74.0971			9.39202	25
9.40495	74.6087			9.40497	101.875
9.4179	73.5306			9.41792	63
9.43087	81.6434			9.43088	67
9.44382	84.1661			9.44383	126.312
9.45677	91.2052			9.45678	68
9.46973	103.345			9.46975	107
9.48268	102.939			9.4827	37
9.49563	88.8207			9.49565	99.5162
9.5086	85.4487			9.5086	74
9.52155	72.6253			9.52157	88.3546
9.5345	73.5996			9.53452	102.477
9.54747	77.2071			9.54747	102.188
9.56042	88.0061			9.56043	60
9.57337	88.6836			9.57338	27.0943
9.58632	79.3073			9.58633	100
9.59928	69.7686			9.5993	93
9.61223	75.7569			9.61225	114.707
9.62518	70.3238			9.6252	71
9.63815	57.1607			9.63817	108
9.6511	55.4242			9.65112	64
9.66405	48.557			9.66407	82.4173
9.67702	54.9387			9.67702	67.5626
9.68997	70.3115			9.68998	75.49
9.70292	68.5797			9.70293	98.8552
9.71587	62.008			9.71588	70
9.72883	61.5204			9.72885	46.7817
9.74178	62.5215			9.7418	78.2594
9.75473	60.4156			9.75475	33.195
9.7677	65.6343			9.76772	79.3824
9.78065	65.9596			9.78067	56
9.7936	64.8849			9.79362	74
9.80657	60.3754			9.80657	75.2784
9.81952	57.8408			9.81953	46.9753
9.83247	48.9174			9.83248	81.8341
9.84542	43.1003			9.84543	69
9.85838	40.0748			9.8584	72
9.87133	49.6164			9.87135	52
9.88428	49.4042			9.8843	45.6885
9.89725	54.1188			9.89727	45.6061
9.9102	57.8603			9.91022	50.0839
9.92315	61.9796			9.92317	77
9.93612	58.9251			9.93613	89.2574
9.94907	67.2966			9.94908	54.7638
9.96202	57.6798			9.96203	80.4399
9.97498	58.59			9.97498	64.759
9.98793	62.1895			9.98795	77.8439
10.0009	68.4784			10.0009	50

## Sheet: Fig. 8
Figure 8
Histograms	initial	average	stdev	Datapoints	(12R,13R)	(12S, 13S)	(16R,17R)	(16S, 17S)	(20S,21S)	(20R, 21R)	(16R,17R)-epoxide	(20S,21S)-epoxide
(12R, 13R)	2.824	3.26	0.16		2.82423	2.8763	3.15433	2.79139	3.0023	2.883	3.15433	3.0023
(12S, 13S)	2.876	3.98	0.35		3.47509	4.16917	3.31986	5.08477	3.77687	4.16101	3.65814	3.75423
(16R,17R)	3.154	3.47	0.24		3.56041	4.25349	3.3406	4.30681	4.00817	3.94619	3.44598	4.00595
(16S, 17S)	2.79	4.56	0.28		3.57069	4.20512	3.28506	4.68691	3.61965	3.5151	3.73883	3.9934
(20S,21S)	3.00229	3.96	0.51		3.50393	3.90917	3.57266	4.77091	3.43838	3.71716	3.41224	3.91161
(20R, 21R)	2.883	5.29	0.84		3.17391	4.02826	3.3281	4.59538	3.81388	4.23469	3.06074	4.14864
(16R,17R)-epoxide	3.154	3.53	0.3		3.15072	4.31528	3.45405	4.6165	4.15031	4.4964	3.36793	4.1052
(20S,21S)-epoxide	3.0023	4.06	0.27		3.22918	3.99534	3.44952	4.24538	3.66899	4.2313	3.43836	3.90334
					3.32534	4.27114	3.26588	4.404	3.90024	3.84482	3.77348	4.01212
					3.62866	4.22968	3.49478	4.20009	3.57565	4.33878	3.64219	4.12361
					3.38751	3.63786	3.4273	4.30312	3.3764	3.77305	4.38821	4.37709
					2.98938	3.65296	3.09665	4.37052	3.51584	3.9081	3.70122	3.86693
					3.24783	3.40189	3.19124	4.62618	3.59838	4.19563	3.14076	4.06213
					2.9858	4.32975	3.20144	4.58617	3.70167	4.1261	4.04253	3.59464
					3.38104	3.61302	3.54716	4.68996	3.31109	3.61138	3.51424	4.0527
					2.99112	4.38112	3.44249	4.48345	3.56616	3.74524	3.11226	3.87922
					3.26842	3.9075	3.22048	4.68322	3.77642	3.53397	3.15648	3.8956
					3.48261	3.65339	3.02012	4.55966	3.63961	3.86945	3.33731	3.55049
					3.6745	3.4792	3.65058	4.29333	3.36719	3.74936	3.42975	4.16118
					3.2684	3.89379	3.20442	4.73862	3.83229	4.43064	3.16649	4.11271
					3.30074	4.36563	3.14998	5.21691	3.58117	3.94287	3.46791	4.11854
					3.32296	3.87269	3.27771	4.71876	4.15712	4.05168	3.25684	4.19525
					3.2694	4.16899	3.36303	4.45649	4.35642	3.86537	2.9714	4.66965
					3.17943	3.57965	3.12299	4.78503	3.70752	4.12419	3.08975	4.04938
					3.58487	4.37853	3.27147	4.37046	3.58777	3.75931	3.22402	4.02935
					2.99815	4.13893	3.67324	4.44456	3.71987	4.58475	3.23329	3.8294
					3.59344	3.82983	3.54921	4.87342	3.54193	3.9451	3.22014	3.95858
					3.13333	4.78041	3.26276	4.87501	3.88946	3.84863	3.16716	4.25599
					3.34927	4.14775	3.19165	4.75005	3.76527	4.74722	3.62261	4.39574
					3.28431	4.37965	3.52454	4.53656	3.46954	3.96002	2.93166	4.02387
					3.24604	4.15579	3.19924	4.39867	4.34616	4.07944	3.18801	4.31248
					3.30195	4.40473	3.29756	4.72534	3.65059	4.04872	3.43467	4.60466
					3.34625	4.49295	3.38538	4.766	3.85992	4.07901	3.19426	4.04317
					3.35383	4.37739	3.18024	4.53097	3.57826	3.66158	3.01429	3.7242
					3.37812	4.26424	3.2297	4.90205	3.90194	4.07153	3.19276	3.67375
					3.28636	5.01494	3.40677	4.5489	3.76989	3.90296	3.0688	4.06781
					3.17071	3.86104	3.2417	4.73967	3.42683	4.14848	3.11554	4.27958
					3.27513	3.81092	3.67642	4.89582	3.54897	3.88115	3.28813	4.50162
					3.32788	3.83262	3.2955	4.27503	3.80483	3.87136	3.55261	4.56969
					3.47157	3.87868	3.27102	4.11158	4.18004	3.75599	2.95141	4.04328
					3.11362	4.40027	3.45201	4.45582	3.92242	3.97348	3.20907	4.08931
					3.31215	4.21453	3.15425	4.2881	3.85371	4.04443	3.40786	4.57718
					3.25935	3.9852	3.25652	4.27337	3.53363	3.98239	3.18536	4.03154
					3.07037	3.82782	3.07701	4.47458	3.90816	4.36295	3.23242	4.27761
					3.58829	3.68572	3.28383	4.35913	3.11905	4.03595	3.32847	4.28237
					3.38637	3.50125	3.3815	4.65805	3.27278	4.24163	3.26316	4.02129
					3.311	4.12535	3.29148	4.73624	3.79217	3.87004	3.2203	4.55687
					3.36503	4.46378	3.07713	4.37137	3.96366	3.48045	3.62401	4.53091
					3.32647	4.19729	3.33671	4.9275	3.29233	4.07286	3.6068	4.11489
					3.50648	4.11967	3.23228	4.17777	3.72332	4.47214	3.60747	4.12792
					3.10323	3.5915	3.22011	4.76861	3.43239	3.90503	3.09433	3.79884
					3.32138	4.20203	3.23057	4.72454	3.57987	4.31122	4.28399	3.81024
					3.08497	3.81786	3.60807	4.07192	3.65042	4.62241	3.91598	3.95071
					3.47575	3.69953	3.04302	4.97451	4.20648	3.82286	3.29533	3.94476
					3.37819	3.9713	3.13182	5.0873	3.92458	4.75921	3.353	4.0344
					3.16899	3.87533	3.2568	5.58655	3.86314	3.95586	3.28964	4.13046
					3.36183	4.22541	3.23087	4.91878	3.82553	4.22206	3.22531	4.10988
					3.16962	4.10674	3.10957	5.15445	3.57497	4.24238	3.3589	4.29488
					3.117	4.26125	3.09798	5.00944	4.04528	4.15837	3.66055	4.77793
					3.02864	3.74434	3.0693	4.8276	3.34699	3.89321	3.72156	4.39623
					3.00615	3.86768	3.27249	4.43503	3.88989	3.80241	3.59259	4.95433
					3.08195	3.79079	3.31496	4.59458	3.98468	4.12441	3.40372	4.04785
					3.24355	3.89423	3.3591	4.36863	4.3312	4.49031	3.0081	4.24442
					3.20993	3.94063	3.18591	4.57239	3.78408	3.87612	3.14324	4.068
					3.34297	3.56457	3.47419	4.42611	3.57419	4.48717	2.98215	4.32484
					3.15599	3.97009	3.13612	4.62923	3.73121	4.49799	3.43317	4.30931
					3.16677	3.44504	3.19999	4.93554	3.67509	4.47264	3.43539	4.22872
					3.48287	3.51421	3.19774	4.26336	4.2912	4.47175	3.37343	3.77838
					3.25912	3.50654	3.3164	5.08637	4.00594	4.55934	3.48378	3.95236
					3.15643	3.89138	3.54799	5.1663	3.75959	4.08881	3.7484	3.97347
					3.23768	4.22962	3.38263	4.69841	3.70389	4.41782	3.37302	4.45639
					3.17926	4.30155	3.25651	4.5946	3.57261	4.33368	3.67891	3.78968
					3.13565	3.31228	3.08197	5.00269	4.10442	4.28344	3.36579	4.25923
					3.30388	3.38244	3.28078	4.54102	3.87353	4.69517	3.15856	4.27303
					3.05755	4.07713	3.3496	4.33859	4.44596	4.46637	3.13209	4.1886
					3.52491	3.50988	3.37162	5.12105	3.73335	4.21433	4.10893	4.38237
					3.5067	3.92922	3.263	4.53981	3.63795	4.29737	3.26443	4.35451
					3.23807	3.91908	3.28222	4.74818	3.34491	3.90877	3.26062	4.11885
					3.17543	3.86716	3.22298	4.50984	3.81279	4.10845	3.2757	4.31723
					3.19291	4.18981	3.5203	4.55435	3.37336	4.17863	3.51072	4.42712
					3.11702	3.87075	3.28545	4.33636	3.72677	3.98078	3.47686	3.82433
					3.04373	4.14537	3.315	4.2031	3.60438	4.26481	3.57325	3.93343
					3.03828	3.7855	3.23778	4.69428	3.58159	4.08639	3.16315	4.63224
					3.37499	3.28627	3.61888	4.65022	3.40989	4.4165	3.41937	3.80948
					3.55308	3.71173	3.4641	4.57018	3.45838	4.0492	3.24688	4.23885
					3.11443	4.24141	3.55147	4.70358	3.7212	3.8719	3.542	3.82717
					3.21665	4.00514	3.15629	4.99554	4.00748	3.69743	3.30353	4.56347
					3.25481	4.0516	3.56413	4.60864	3.7482	4.62862	3.48871	4.41002
					3.22286	4.0171	3.42192	4.3561	3.6555	4.1546	3.45208	3.84404
					3.15963	4.05409	3.32109	4.9071	3.48362	4.03672	3.06726	3.91775
					3.41205	4.07262	3.43516	4.65455	4.23983	4.37211	3.26723	4.38107
					3.22599	3.52819	3.35391	4.96141	3.75722	4.51193	3.13552	4.51683
					3.17017	4.06382	3.41206	4.4357	3.74976	4.17674	3.57026	4.54209
					3.31027	3.64059	3.31432	4.3023	3.45313	3.75786	3.60154	4.26408
					3.398	4.03556	3.45109	4.48676	3.70838	4.06026	3.38649	4.11468
					3.34757	3.64916	3.76793	4.07568	3.86138	4.13518	3.66722	4.39962
					2.89649	3.68808	3.70034	4.8197	4.06602	3.48478	3.59869	4.3104
					3.23001	3.74791	3.24491	4.60953	4.02497	3.59581	3.74615	4.17668
					3.47367	3.89319	3.32335	4.34157	3.11647	3.57072	3.45447	4.72058
					3.35652	3.96416	3.25426	4.15655	3.79818	4.13379	3.36128	4.83631
					3.35996	3.40842	3.64189	4.4338	3.51478	3.94148	3.55515	4.16407
					3.24395	3.88724	3.31087	3.83988	3.32888	3.95487	3.23138	4.32026
					3.47143	3.59291	3.37591	4.27304	3.4298	3.99051	3.3615	4.58697
					3.19811	4.47231	3.58249	4.49789	3.34802	4.26653	3.18161	4.24544
					3.18307	4.23512	3.24102	4.63647	3.54102	4.27979	3.36915	4.29166
					3.24782	3.22426	3.23166	4.93422	3.26455	3.76737	3.86235	3.69206
					3.44054	3.33979	3.23849	4.22178	3.29796	4.53268	3.68117	4.08747
					3.52867	3.63237	3.25863	4.43018	3.7018	4.53983	3.50359	3.99376
					3.34255	4.01568	3.46883	4.56324	3.44015	4.78683	3.51922	4.18541
					3.26454	3.68277	3.12021	4.68675	3.92472	3.98187	3.31832	4.27259
					3.55665	3.92056	3.53974	4.54252	4.03292	4.28273	3.29132	4.44025
					3.27328	3.83297	3.20257	4.81211	3.08408	3.86325	3.44563	3.86272
					3.16832	4.04292	3.5735	4.00524	3.34778	3.80855	3.6634	4.48357
					3.2355	3.80458	3.70463	4.43943	3.62414	4.24406	3.34955	3.8168
					3.27397	3.84097	3.31342	4.69162	3.41515	4.44055	3.65613	3.89183
					3.23396	3.99415	3.12178	4.51009	4.10307	3.7957	3.49425	4.38136
					3.28577	3.66995	3.46947	4.61575	3.49092	4.16933	3.51863	4.32033
					3.26922	3.91369	3.52396	4.92961	3.76001	4.04258	3.28617	4.13617
					3.18184	3.64149	3.7763	5.00843	3.58062	4.39938	3.57216	4.26935
					3.65671	4.00113	3.25369	4.30491	3.55982	4.09272	3.44924	3.82154
					3.33008	3.80312	3.32393	4.49849	3.91318	4.08119	3.39876	4.23158
					3.18199	3.7026	3.44768	4.37993	3.21334	4.54216	3.39509	4.15502
					3.90957	3.38632	3.39681	4.68279	3.61511	3.94412	3.26352	4.05122
					3.66332	4.19218	3.4218	4.44696	3.45893	4.1188	3.48963	3.84426
					3.13726	4.50893	3.0859	4.73926	3.59639	4.40604	3.3888	4.2722
					3.29514	3.43263	3.23962	4.60802	3.24249	4.71578	3.93274	4.57637
					2.97623	4.06656	3.2003	4.23054	3.88842	4.07461	3.5731	4.03828
					3.46233	4.14821	3.48439	4.45337	3.00715	5.28276	3.38245	4.19262
					3.25143	4.23623	3.52881	3.95069	3.62445	4.5222	3.30263	4.04764
					3.32158	4.04786	3.89124	4.33093	3.36687	4.46436	3.27776	3.84364
					3.75272	3.67467	3.24865	4.7742	3.61567	4.43863	3.54652	4.42438
					3.40806	3.83413	3.12177	4.62165	4.61436	4.86467	3.64982	4.16136
					3.35215	3.75524	3.3382	4.47486	3.85982	4.84668	3.58088	4.43076
					3.21041	4.02564	3.45097	4.10965	3.43388	4.53613	3.4885	4.38551
					3.18108	4.06339	3.30836	4.43143	3.48166	4.62712	3.31364	4.54234
					3.245	4.27819	3.32795	4.64158	3.34306	4.90696	3.52627	4.32364
					3.41728	3.80222	3.59387	4.5112	3.43446	4.07535	3.32744	4.41747
					3.37381	4.235	3.82956	4.54977	3.26383	4.55464	3.40937	4.34192
					3.38938	3.86721	3.51886	4.73762	3.50232	4.38473	3.52977	4.34924
					3.6183	3.98764	3.17074	4.63113	3.59287	4.20611	3.593	4.36703
					3.5531	4.29585	3.46697	4.20697	4.12846	4.33671	3.28685	4.00494
					3.23468	4.3484	3.76211	4.84179	3.64875	3.57486	3.57718	4.24798
					3.1915	3.99216	3.22107	4.54911	3.38661	3.66519	3.67986	4.2114
					3.34797	3.83452	3.68159	4.41342	3.39155	3.46212	3.68909	3.96045
					3.14682	3.52392	3.41542	4.4175	3.67547	4.12256	3.54319	4.2795
					3.54096	4.15125	3.12543	4.81134	3.18726	4.05631	3.47333	4.11641
					2.99211	3.94214	3.56971	5.06773	3.31718	4.57243	3.84574	4.35597
					3.03216	3.91524	3.62685	4.30895	3.61905	3.53149	3.57831	4.4163
					3.24808	4.10552	3.38751	4.74016	3.33012	3.73108	3.33749	4.0913
					3.31802	4.68426	3.20778	4.46107	3.69985	4.40668	4.0815	4.3127
					3.24137	4.41961	3.20948	4.4137	3.7244	4.81831	3.52492	3.90041
					3.19065	3.79721	3.21033	4.57094	3.39883	4.79168	3.85154	4.12993
					3.12187	3.88005	3.68109	4.83305	3.49446	4.37238	3.27301	4.01912
					3.34036	3.75866	3.83117	5.04742	3.83201	5.2447	3.51763	4.26205
					3.13899	4.22597	3.45961	4.8613	3.30635	4.74014	3.37773	3.72656
					3.30389	4.23135	3.62229	4.47459	3.76313	4.1903	3.6268	3.82922
					3.23434	3.9929	3.80192	4.4347	3.91401	4.38468	3.5327	4.45453
					3.29817	3.98205	3.25255	4.23905	3.65154	4.34331	3.63442	3.99766
					3.24321	4.12105	3.30903	5.26037	4.69646	4.44786	3.15043	3.78562
					3.29574	4.12199	3.55928	4.40874	3.67442	4.57978	3.43021	4.18984
					3.3611	4.18311	3.6178	4.56753	3.21934	3.69884	4.30094	4.0233
					3.24818	3.68268	3.20246	4.70879	3.83874	4.44147	3.36285	4.411
					3.2039	3.63473	3.33151	4.66814	3.25459	3.71855	3.47714	4.00144
					3.20466	3.50361	3.46652	4.77145	3.38993	4.54404	3.60962	4.15187
					3.25315	3.6197	3.46863	4.78311	4.267	4.95611	3.95619	4.12339
					3.33579	3.80183	3.33483	4.9925	3.58828	4.11432	3.33788	3.79888
					3.08427	4.12661	3.1274	4.49679	3.689	3.80384	3.67667	4.25802
					3.18375	4.03	3.49147	4.51612	4.09171	4.29208	3.88404	3.7415
					3.18847	3.74957	3.19065	4.56635	3.55296	3.62703	3.65078	4.27265
					3.54822	3.95014	3.49657	4.79063	3.71833	3.68648	3.70033	3.9715
					3.1514	4.04469	3.4536	4.64371	3.99754	3.62304	3.41078	4.27945
					3.41584	4.23859	3.5698	4.56605	4.13444	4.87151	3.50198	4.16099
					3.44189	3.60881	3.43222	4.85189	3.29097	3.92992	3.95801	3.89497
					3.3453	3.63533	3.33151	4.65816	3.65975	5.16385	4.14279	3.99312
					3.6722	3.47642	3.38751	4.56656	4.3226	4.28185	3.97054	4.31978
					3.29154	4.08651	3.45246	4.76657	3.56779	4.52099	3.13167	3.73305
					3.63242	3.1843	3.43662	4.69594	3.54982	4.72024	3.3891	4.55051
					3.45914	3.45823	3.3556	4.1828	3.84175	4.3731	3.41879	4.00053
					3.32519	3.97088	3.22845	4.51854	3.6504	4.29438	3.21073	4.07722
					3.074	4.25896	3.4182	4.88402	4.35205	4.03769	4.0092	4.33542
					3.26753	3.89626	3.50877	4.35993	3.70041	3.35424	3.909	4.43851
					3.53134	3.48632	3.1331	4.23893	3.91509	4.22773	3.21518	4.10738
					3.14499	3.96639	3.39142	4.78118	4.09241	3.82377	3.23929	4.09809
					3.133	3.6802	3.16564	4.70259	3.53742	3.58871	3.62475	4.09305
					3.56969	3.60635	3.59803	4.49458	4.02868	3.90218	3.08841	3.95887
					3.18555	4.15294	3.27231	4.30363	3.65555	3.50497	3.42439	3.84025
					3.30195	3.71523	3.11202	4.89138	3.42991	3.92717	3.53839	4.81859
					3.28806	4.12322	3.09926	4.53655	3.93556	4.14858	3.30319	3.81987
					3.26255	3.90853	3.41739	4.56332	4.8059	4.54159	3.48978	3.42682
					2.99265	4.43793	2.90435	4.72271	3.86671	6.35602	2.99552	3.89466
					3.05244	3.89403	3.52159	4.72398	3.40518	5.97798	2.99285	4.14346
					3.0147	4.41632	3.31335	4.49507	3.46111	5.72767	3.73749	3.85864
					3.4212	3.53406	3.39189	5.21602	3.967	6.06056	3.36377	3.96149
					3.35368	3.52387	3.4989	4.72015	3.93189	4.81386	2.96655	4.32235
					2.95168	3.25881	3.60878	4.35796	3.2819	4.20436	3.13535	4.45791
					3.16198	3.80211	3.1601	4.55514	3.68011	4.05707	3.29556	4.09546
					3.08451	3.16125	3.09114	4.40842	3.67765	4.89921	3.38357	4.08533
					3.15342	4.66345	3.44692	4.95031	4.22534	5.66331	3.61414	4.05499
					3.2286	3.56783	3.21219	4.4624	3.5445	3.68878	3.68118	3.57803
					3.28084	3.5606	3.18159	3.99907	4.04454	6.02916	3.23328	4.04309
					3.26211	3.62045	3.20364	4.67541	3.46504	5.33465	3.5068	3.90353
					3.05947	4.00953	3.33665	4.87121	3.87208	6.17401	3.29858	4.36009
					3.20813	4.51891	3.19135	4.64555	4.52524	6.09033	3.35768	4.01864
					3.13859	4.07533	3.30638	4.86987	3.21805	6.80169	3.18668	3.90323
					3.17249	4.09324	3.30095	4.89051	3.60563	6.09917	3.07843	3.85404
					3.07535	4.32044	3.42102	4.74573	4.22676	6.05778	3.09494	3.58982
					3.4433	3.9803	3.36417	5.34886	4.07557	6.1864	3.45362	4.19915
					3.44417	3.4979	3.45678	4.18686	3.71769	6.03907	3.22747	3.80149
					3.26557	4.32773	3.28855	4.58527	3.61816	5.52246	3.1778	4.08563
					3.39302	3.796	3.43959	4.52525	4.10294	5.6376	3.32401	4.24483
					3.44579	3.63902	3.14531	4.82321	4.94063	5.95228	3.62345	3.96249
					3.1803	4.77236	3.34222	4.43464	3.98108	5.26691	3.37958	4.11101
					3.1335	4.04833	3.02261	4.49658	4.88285	5.87825	3.33499	4.40032
					3.28819	3.50428	3.045	4.73883	4.78676	5.19976	3.43411	3.93383
					3.17634	4.03806	3.35216	4.32256	4.87719	5.54214	3.48566	4.26937
					3.2749	3.91085	3.35775	5.05164	4.46772	5.16674	3.45413	3.74861
					3.22469	3.94283	3.40271	4.58225	3.7273	5.72746	3.325	4.1597
					3.16689	4.08955	3.34277	4.40015	3.91652	5.46644	3.16932	4.33597
					3.03019	3.63067	3.84813	4.76336	3.87618	5.65934	3.37708	3.9287
					3.1899	3.49786	3.6346	4.33848	3.79687	6.42939	3.2678	4.79979
					3.33708	3.20945	3.49982	4.58907	4.6435	5.43304	3.53376	4.37678
					3.36581	3.96142	3.10081	4.97498	4.34252	5.75393	3.1903	4.54028
					3.17003	3.58578	3.1914	4.82348	4.29838	5.79593	3.41944	4.50123
					3.13667	3.93416	2.97018	4.75759	4.02894	6.20441	3.7868	4.39005
					3.03295	3.80848	3.32552	4.04967	4.57332	5.19374	3.14511	4.3077
					3.36863	3.61308	3.50593	4.43729	3.61355	5.61412	3.46388	3.92499
					3.19037	4.11054	3.16095	4.66754	4.00271	6.6441	3.73435	4.41139
					3.33175	3.70987	3.73275	4.33344	3.78558	6.22976	3.48418	4.11843
					3.20176	4.11491	3.21093	4.71303	3.76719	5.3287	3.39893	3.81846
					3.16269	3.4815	3.47351	4.47471	3.91153	5.46637	3.22477	3.91002
					3.12081	4.22971	3.29006	4.89565	4.05025	5.8739	3.20698	4.47333
					3.02924	4.01313	3.65034	4.45384	3.59413	6.22117	3.41995	4.23619
					3.18679	3.67291	3.15177	4.39052	3.92657	5.35927	3.58995	3.82215
					3.22515	3.69668	3.18013	4.53783	3.84293	5.54058	3.10747	3.90822
					3.1764	4.09352	3.2678	4.57956	4.03519	5.7541	3.20492	4.34402
					3.03002	4.02842	3.24658	4.2748	3.72492	5.74982	3.42542	4.28638
					3.20839	3.85931	3.08984	4.70829	3.93235	6.07137	3.35265	3.99264
					3.36963	3.63362	3.26229	4.77008	3.95294	6.03459	3.45046	3.70254
					3.5673	3.71009	3.43942	4.6926	3.97144	5.52576	3.63566	4.51833
					3.26973	3.47692	3.19815	4.68351	3.48774	5.89911	3.06889	4.21037
					3.46852	4.36705	3.29076	4.29031	3.65675	5.36248	3.46345	4.12086
					3.35577	4.05999	3.4826	4.71257	3.49639	5.61286	3.73337	4.24501
					3.22436	3.91124	3.29367	4.40945	3.64819	5.69424	3.57088	3.78632
					3.05415	3.53175	3.2693	4.75539	4.22485	6.03205	3.17313	3.58116
					3.28236	3.75913	3.38124	4.74779	3.38164	5.74452	3.03402	3.55156
					3.42841	3.71634	3.64467	4.77058	3.68706	5.6079	3.70679	3.70783
					3.35209	4.22485	3.60272	4.71325	3.22942	5.90541	3.49906	4.31579
					3.15124	3.37144	3.2165	4.78177	3.80328	6.46841	3.73257	4.231
					3.13795	4.04755	3.35321	4.71809	3.89941	5.57839	3.78306	3.93459
					3.25483	4.03969	3.08598	4.52123	3.59696	5.41524	3.8182	4.22053
					3.05301	4.07272	3.51551	4.86871	4.13784	5.22127	3.48284	3.74
					3.07785	4.13952	3.26399	3.95979	3.59376	5.41392	3.54379	4.30949
					3.32377	4.03795	3.32393	4.71107	3.70175	6.16146	3.29084	4.26816
					3.24237	3.63902	3.15026	4.4665	3.54733	5.56391	3.50793	4.40999
					3.13616	3.16514	3.55823	4.87462	4.27458	6.1932	3.55224	4.07349
					3.22132	4.1655	3.7695	4.37462	3.97379	5.74724	3.55233	3.75735
					3.05798	3.74762	3.49437	4.62232	4.26803	6.08867	3.66402	4.13799
					3.11041	3.60468	3.34658	4.49735	3.72052	5.5225	3.66665	4.13838
					3.33071	3.47626	3.20553	4.5136	3.92553	5.39743	3.28959	4.88848
					3.14116	4.06682	3.33817	4.96699	3.45041	5.20353	3.31448	3.9233
					3.24678	3.62695	3.25176	5.36838	3.37799	5.43138	3.25374	4.84296
					3.1579	3.90733	3.16679	4.36904	3.64871	5.24294	3.29276	4.07847
					3.06331	3.80205	3.31557	4.6899	3.85651	5.72425	3.15905	4.31006
					3.13146	3.856	3.25907	4.29286	4.55501	4.76652	3.0822	3.69341
					3.05862	3.87247	3.65804	4.31446	3.66904	5.98444	3.86305	4.29895
					3.47061	3.46808	3.59105	4.64212	3.23009	5.69753	3.13782	4.3816
					3.24057	4.05138	3.4766	4.46161	3.95968	6.50883	3.84491	3.42853
					3.22459	4.20675	3.2322	4.58023	3.27149	6.01825	3.65282	3.98312
					3.12973	3.34417	3.3695	4.57496	3.90667	6.09483	3.51837	4.06576
					3.09456	4.06286	3.14901	4.51419	3.56643	6.02958	3.47426	4.28897
					3.42438	3.68107	3.70852	4.35083	3.97826	6.5243	3.08824	3.7623
					3.09221	3.8941	3.39394	4.40665	3.49088	5.77053	3.25512	4.23748
					3.08073	3.63476	3.71805	4.6798	3.78699	5.06441	3.05706	4.51188
					3.06189	4.07658	3.23414	5.05317	3.72967	5.00532	3.20729	4.76931
					3.27358	3.4129	3.15498	4.49404	3.53924	5.6294	3.51314	3.93503
					3.44828	3.7861	3.26737	4.77821	4.14244	5.13686	3.3968	3.98124
					2.83637	4.08296	3.36159	4.32893	3.72567	5.15194	3.16946	3.98104
					3.07701	4.45299	3.35735	4.50655	3.32582	5.26542	3.29667	3.93478
					3.14767	4.06864	3.23229	4.47469	3.97278	5.29628	3.20232	3.82737
					3.14932	4.50764	3.05722	5.14296	3.27136	5.11063	3.7396	4.1476
					3.36927	3.69361	3.44533	4.50204	3.36441	4.90355	3.55185	4.22214
					3.17233	4.00431	3.35518	4.41822	3.63952	5.25694	3.68874	4.4364
					3.23113	3.85664	3.38643	4.5585	3.43246	5.67366	3.15547	4.22204
					3.15622	4.21297	3.39796	4.46363	4.23338	5.80725	3.14616	4.15984
					3.25417	4.06491	3.64029	4.69061	4.10915	6.0168	3.66715	4.32963
					3.19166	3.99142	3.35093	4.24475	3.99366	5.06304	3.3155	4.1273
					3.562	3.91653	3.35838	4.979	3.29557	5.583	3.42329	3.9659
					3.50053	4.20198	3.18362	4.61228	3.56846	5.42895	3.40207	3.68296
					3.19284	4.22063	3.48894	4.65191	3.31359	5.6435	3.27713	3.87931
					3.18122	4.09499	3.26235	4.43552	3.46096	5.87222	3.58346	4.06624
					3.34099	3.83526	3.32724	4.46042	3.26781	4.85397	4.00843	4.16533
					3.03052	4.10616	3.15434	4.88884	3.28706	5.5492	3.78688	3.9846
					3.47779	4.34839	3.17278	4.66502	3.56461	5.61844	3.68536	4.14131
					3.24986	3.9169	3.50829	4.3072	3.47713	5.29771	3.33232	3.91689
					3.06539	3.80568	3.61655	5.0365	3.82315	6.04198	4.08464	3.90521
					3.24395	3.94556	3.16305	4.93267	3.89558	5.07306	3.56613	3.98828
					3.38015	3.69092	3.42126	4.16533	3.39238	5.92215	3.34896	4.08872
					3.21757	3.98697	3.61132	4.4485	3.95524	6.35585	3.2826	3.84393
					3.38243	3.52517	3.23133	4.55963	4.25101	5.47448	4.19751	3.93613
					3.05382	3.60278	3.767	4.50072	3.94503	6.95569	3.89371	3.8643
					3.29688	3.86271	3.67579	4.5971	3.41969	6.8439	3.6477	4.10114
					3.14999	3.63511	3.65413	4.779	3.54932	5.46365	3.36717	3.99498
					3.75403	3.89434	3.46585	4.44643	4.69278	5.21178	3.45463	4.35118
					3.14167	3.9573	3.35529	4.61125	3.63779	5.79262	3.10378	3.93817
					3.0414	3.4537	3.61811	4.69133	4.026	6.43445	3.17495	3.93484
					3.10624	4.07503	3.68244	4.56452	3.82553	5.4836	3.19199	3.85362
					3.05943	4.02339	3.35743	4.54273	3.68176	4.98108	3.39178	4.06757
					3.28949	4.52564	3.16955	4.29902	3.70479	5.40623	3.754	3.709
					3.00969	3.90493	3.33486	4.20562	3.39205	5.43099	3.59526	3.68082
					3.36768	4.18955	3.41433	4.60337	3.59744	4.86686	3.6489	4.175
					3.14698	3.59827	3.52548	4.77569	3.31115	5.55866	3.71967	4.22804
					3.22643	4.09931	3.40346	4.5907	3.91217	4.17683	3.26167	3.87813
					2.98105	4.52345	3.02737	4.15619	3.40907	5.24302	3.42908	3.55705
					3.05088	4.37491	3.23822	4.18578	3.89141	5.49104	3.51915	4.0437
					3.17889	3.67691	3.32015	4.65058	3.34157	5.47328	3.31726	4.08471
					3.14243	3.89903	3.6543	4.10799	4.48558	5.22674	3.23563	4.0716
					3.19781	4.10633	3.13846	4.46706	3.35583	5.37747	3.32455	3.77426
					3.31521	4.16378	3.17124	4.14938	4.0587	5.72576	3.43852	4.03501
					3.38601	3.98104	3.37371	4.18242	3.75959	5.57237	3.51898	3.98789
					3.26913	4.1934	3.39322	4.66434	3.33476	4.88811	3.21455	3.69602
					3.07656	4.02074	3.38454	5.08262	3.05473	5.24863	3.29611	3.79104
					3.42013	3.80556	3.37307	4.78745	3.40257	5.73098	3.31004	4.09077
					2.98856	4.37513	3.19129	4.46949	3.48495	5.9654	3.49283	4.0722
					3.45185	3.67038	3.59299	4.5823	3.40808	5.34512	3.62911	3.8909
					3.228	4.11264	3.27348	4.37387	4.09017	5.05681	3.44132	3.80566
					3.102	3.34021	3.30942	4.37355	4.12334	5.26992	3.37523	3.49985
					3.36819	4.05967	3.39952	4.08678	4.1301	5.47652	3.73458	3.87756
					3.49836	3.82567	3.47678	5.08002	4.17314	5.29041	3.40484	3.71361
					3.39463	4.08517	3.31419	4.45017	4.00341	5.71808	3.37196	4.15029
					3.44229	3.74399	3.27901	4.69717	3.89974	5.03756	3.08125	3.9291
					3.18941	4.10466	3.32413	5.08417	4.02419	5.3035	3.25187	4.02472
					3.11445	4.39656	3.28742	5.07688	3.07533	5.31817	3.23829	4.19507
					3.57946	3.7745	3.40869	4.59412	3.23374	5.59069	3.51745	3.62927
					3.25406	4.29011	3.65432	4.43488	3.85128	6.66729	3.59583	3.9059
					3.29177	4.01789	3.69981	5.03646	3.75409	5.09076	3.35953	4.15558
					3.11851	4.0933	3.33879	4.46478	3.36654	5.21051	3.72007	3.87754
					3.50517	4.65631	3.19769	4.78509	3.48025	5.56141	3.47856	4.22496
					3.25132	3.68518	3.37438	4.51791	3.73138	5.34624	3.1133	3.94041
					3.02836	3.88201	3.37321	4.63799	3.42046	5.16306	3.776	3.67228
					3.14872	3.52548	3.59491	5.05972	3.23733	5.29758	3.19385	3.60014
					3.1788	4.06622	3.95259	4.67407	4.54532	5.45416	3.78123	4.6074
					3.35283	4.15908	3.44666	4.10029	4.28691	5.04881	3.35543	3.40317
					3.24009	4.09878	3.64961	4.55143	4.20098	5.28579	3.67516	4.0584
					3.15914	3.98615	3.24208	4.57323	3.47894	6.3806	3.64619	3.65797
					3.12023	3.79048	3.49858	4.57435	3.49342	5.61118	3.57236	4.20563
					3.46944	3.85544	3.14784	4.76383	3.81215	6.60667	3.78713	4.61756
					2.93882	4.00602	3.51429	5.12651	3.52042	6.08172	3.76143	3.77869
					3.28725	3.69654	3.41223	4.40678	3.65886	5.6294	3.92437	3.95234
					3.39158	3.76342	3.31869	4.3669	3.30964	5.8821	3.28555	4.49932
					3.31662	4.0087	3.3262	4.62856	3.67019	4.49254	3.44468	3.79963
					3.17312	3.88261	3.41193	4.56481	3.87963	4.70916	3.40454	4.07719
					3.41898	4.23019	3.57698	4.44097	4.28862	5.41354	3.58149	4.05489
					3.05297	3.18852	3.50292	4.16119	3.99129	5.20099	3.83745	4.07201
					3.19776	3.88589	3.55175	4.83	3.96027	4.80624	3.79887	4.13213
					3.24052	3.87444	3.37088	4.59735	3.25983	6.25217	3.33718	4.04658
					3.03762	4.30199	3.32615	4.58541	4.53737	5.05775	3.35267	4.23091
					3.25206	3.35186	3.50882	4.63322	4.66348	5.04744	3.24684	3.74593
					2.96374	4.0123	3.14171	3.96066	4.23465	5.34505	3.78773	3.68021
					3.26149	3.49479	3.23826	4.39718	4.34578	5.5765	4.12642	3.91368
					3.22269	4.25304	3.19212	4.30058	4.44934	5.10775	4.07959	3.73383
					3.0587	3.57909	3.71139	4.67434	3.86016	4.82063	3.42746	3.92647
					3.35027	3.72974	3.45687	4.71888	3.997	3.94382	3.48911	4.21576
					3.3102	3.71359	3.21978	4.6739	5.01869	5.13069	4.51552	4.12042
					2.99679	3.89223	3.58426	4.71738	3.4563	5.03996	4.08992	3.8601
					3.12622	3.80144	3.53725	4.87937	5.05499	4.67241	4.11422	3.70771
					3.40823	3.77247	3.68149	4.88468	4.61517	4.38926	3.32287	4.27284
					3.26788	3.80467	3.71157	4.65938	4.73733	5.59949	3.53868	3.81714
					3.43712	3.4207	3.58891	4.69333	4.0412	4.84189	3.324	3.91746
					3.24071	3.87711	3.63575	5.13455	4.03757	5.45144	3.15863	3.91539
					3.44149	3.60772	3.30223	5.40878	4.14747	4.82156	3.42847	3.963
					3.80569	4.11301	3.29531	4.15561	3.54363	5.80938	3.19358	4.31703
					3.03604	4.47308	3.3148	4.512	4.38498	5.26789	3.03257	3.99896
					3.28365	3.51258	3.63551	4.49826	3.50798	5.23757	3.76101	3.843
					3.21714	4.0197	3.28424	4.23129	3.48512	4.04495	3.38334	3.89738
					3.30481	4.26397	3.55915	4.57584	2.88372	4.1171	3.38592	3.85427
					3.29359	4.0042	3.60465	4.25768	3.76182	5.048	3.63189	3.54184
					3.3275	4.2862	3.64118	4.513	3.43277	4.36976	4.09929	4.16419
					3.5905	3.88289	3.17539	4.52264	3.82636	5.46349	3.35228	3.85436
					3.20226	4.29555	3.07475	4.5299	3.55036	5.12094	3.67691	4.08403
					3.02704	3.71383	3.28333	4.9406	3.99289	4.30185	3.16239	4.36297
					3.36288	4.19149	3.63638	4.55903	3.72808	4.98438	3.23771	3.76749
					3.46932	3.73587	3.17835	4.89643	3.5648	4.42057	3.1096	4.43214
					3.05896	4.13482	3.55266	4.51241	4.19033	4.86821	3.42208	4.28293
					3.32763	3.87853	3.55841	4.15566	4.19549	4.59909	3.32358	4.53856
					3.2155	3.3407	3.431	4.02037	3.97463	5.98172	3.24821	4.19157
					3.23172	4.54303	3.34587	4.693	3.34481	4.75794	3.64031	4.25551
					3.55368	3.96995	3.42322	4.57442	3.1823	5.19346	3.33523	3.77086
					3.27114	3.64617	3.26831	4.53794	3.35609	4.95071	3.75948	3.67679
					3.05666	3.82433	3.47508	4.55179	3.68354	6.81646	3.17372	4.22307
					3.34929	4.21388	3.72015	4.38773	3.89019	4.84685	3.38668	4.43042
					3.30888	3.55734	3.22672	4.55666	3.96225	5.34864	3.12523	3.70574
					3.46868	4.2167	3.62429	4.45867	3.96472	5.56177	3.11646	4.19541
					3.21212	4.45223	3.63364	4.43908	3.79429	5.72148	3.06842	3.72249
					3.27575	4.15639	3.4292	4.64539	3.78327	5.07183	3.50772	4.14327
					3.19459	3.3022	3.57228	4.38205	4.53164	5.41601	3.20155	3.85852
					3.29229	3.97991	3.42091	4.47496	4.01755	5.67932	3.12935	4.0684
					3.01341	4.04783	3.54923	4.30171	4.07583	6.08579	3.20547	3.59894
					3.17706	3.91225	3.58553	4.47338	4.26419	4.99667	3.26269	4.1744
					3.36643	3.96679	3.38991	4.7059	4.06447	4.80272	3.94198	4.44923
					3.21389	3.94398	3.72913	4.58374	4.07281	5.26675	3.35421	3.96638
					3.08422	3.76133	3.2122	4.37512	4.14603	5.19275	3.35084	4.52817
					3.48409	4.05309	3.25067	4.55059	3.99066	5.32014	3.46874	4.32975
					3.096	3.89651	3.42541	4.69041	4.51507	5.30175	3.53086	3.89355
					3.17517	3.97297	3.26839	4.77241	3.42642	5.36705	3.15006	3.97216
					2.88476	3.48891	3.37191	4.20872	3.74953	5.36868	3.1071	4.04154
					3.17798	3.61686	3.45426	4.96248	3.95939	4.91294	3.2005	3.7786
					3.69924	3.65467	3.22671	4.56925	4.0953	5.3205	3.56479	4.18249
					3.67176	3.8282	3.75971	4.27962	3.68798	5.46636	3.27542	4.06518
					3.46246	4.2724	3.42974	4.02254	3.98477	4.41223	3.25998	4.03575
					3.38343	3.68097	3.36108	4.63112	4.2551	4.89472	3.52947	4.58828
					3.1765	3.92811	3.29351	4.3802	4.84911	5.19267	3.54464	3.54087
					3.28424	4.08741	3.45223	4.62502	3.54463	4.73349	3.27796	4.17961
					3.30358	3.54495	3.42536	4.2936	3.72594	5.42239	4.24129	4.06928
					3.073	3.85657	3.22227	4.48887	3.99088	5.41639	3.24869	3.75736
					3.1739	3.72803	3.38049	4.68432	3.37788	4.82374	3.49471	3.83619
					3.21844	3.67258	3.35054	4.34227	3.59712	4.69785	3.66371	3.98461
					3.3005	3.48913	3.20481	4.72092	3.92826	4.73807	2.94726	3.97992
					3.71088	3.89794	3.68975	4.18901	3.75211	4.8553	3.22709	4.06404
					3.39127	4.14516	3.54626	4.98747	3.61851	5.23423	3.18205	4.03866
					3.61913	3.71835	3.61358	4.14802	4.06001	4.6815	3.49956	3.71184
					3.40532	4.08723	3.61979	4.51106	3.59294	4.25939	3.63513	4.25324
					3.29204	4.03458	3.21374	4.77069	3.60201	5.11874	3.80976	4.18611
					3.43969	3.69622	3.70962	4.61469	4.17736	4.93035	3.43309	3.85608
					3.15935	3.79866	3.45569	4.45869	3.86894	4.79484	3.24003	4.14201
					3.27995	4.50754	3.25694	4.55437	3.35729	4.65649	3.59814	4.23684
					3.34784	4.30382	3.43939	4.57104	3.81705	3.26084	3.67617	4.14866
					3.17178	3.63818	3.30821	4.28001	3.85194	4.39517	3.34179	4.01559
					3.53894	4.17794	3.58237	4.52155	3.68266	4.27034	3.10462	4.09101
					3.36351	4.0222	4.02504	4.81444	3.67685	4.16766	3.34609	3.34956
					3.25924	3.80305	3.38317	4.53812	4.08885	4.60472	3.21042	4.3574
					3.53078	4.14761	3.88253	4.35057	3.92546	3.80854	3.09293	4.62576
					3.16379	3.42547	3.40145	4.35228	3.78983	3.76209	3.17663	4.34715
					3.05507	3.77451	3.54462	4.885	4.65254	3.65034	3.51615	3.89865
					2.95587	4.35961	4.33631	4.7016	4.96561	3.20794	3.41723	4.01069
					3.54381	4.33388	3.64394	4.60434	3.86985	3.5366	3.14709	4.32406
					3.21356	4.29507	3.61679	4.09653	3.5457	4.3136	3.61575	3.76387
					3.28324	3.74413	3.51282	4.23102	3.70523	4.7269	3.56291	4.01882
					3.36796	4.11234	3.0853	4.66053	3.61547	4.65762	3.41302	3.82959
					3.1757	3.57229	3.99716	5.11447	3.86084	4.34749	3.53341	3.79078
					3.20918	4.00969	3.56973	4.48874	3.74789	4.55003	3.46593	4.09396
					3.26501	4.62312	3.72489	4.67704	3.6507	5.00271	3.28751	3.83624
					2.99381	3.84244	3.33107	4.72372	4.38747	4.87378	3.46979	4.11639
					3.24657	3.77231	4.28655	4.54361	3.90016	4.65005	3.61165	4.14863
					3.33703	4.5695	3.48675	4.52736	3.60339	4.22952	3.33751	4.43521
					3.0793	3.95828	3.12477	4.48027	4.04381	4.89259	3.40592	4.09675
					3.42878	4.42372	3.22212	4.57845	3.37373	5.8793	3.46896	3.99482
					3.19202	3.7761	3.36066	4.696	3.11354	4.13439	3.26736	4.30104
					3.24641	3.59596	3.38584	4.37742	3.83848	4.1402	3.57774	4.36121
					3.47731	4.65903	3.61014	5.12904	3.49238	4.69519	3.25782	4.19457
					3.50612	4.31309	3.34262	5.24778	3.31662	4.69972	3.41556	4.51226
					3.1409	4.11919	3.2506	3.98843	3.51418	4.81726	3.42849	3.90688
					3.27042	3.90327	3.57607	4.84757	3.73018	4.70001	3.0897	4.08097
					3.22633	3.85016	3.31282	4.64247	3.34974	5.24727	3.27553	4.33576
					3.24802	3.52535	3.20588	4.5266	3.1989	4.62579	3.63529	4.50774
					2.96269	3.86122	3.68808	4.70538	3.42833	5.76038	3.7059	3.72083
					3.16618	3.84068	3.44873	4.44337	3.48552	3.78028	3.4209	3.80884
					3.28747	3.87855	3.53669	4.72711	3.57918	4.46832	3.5962	3.85101
					3.20005	3.86405	3.63785	4.44439	4.76294	4.62302	3.69587	4.19711
					3.21275	4.80086	3.99046	4.53882	4.04026	5.37094	3.45728	4.20862
					3.30595	4.00979	3.51929	4.48479	3.53026	4.79073	3.73299	3.63648
					3.22115	4.47402	3.48591	4.98194	3.98076	4.62537	3.30826	4.07612
					3.4183	4.17894	3.29546	4.39385	3.68641	4.62507	3.28763	4.13502
					3.19598	4.68097	3.53369	4.61732	4.39934	4.99278	3.16594	3.85556
					3.16752	4.33741	3.99958	4.11311	5.18593	4.46989	3.13637	3.75192
					3.17502	4.23289	3.27753	4.46183	4.38781	4.7161	3.48968	4.0215
					3.24434	3.60443	3.41567	4.26233	4.62429	4.92157	3.53806	4.33153
					3.01869	3.82352	3.4282	4.69031	4.15381	4.19626	3.95525	3.54069
					3.34364	4.61674	3.24099	4.79104	5.00364	4.77668	3.32862	4.2059
					3.32574	4.75045	3.4561	4.40922	4.88565	4.66534	3.25963	4.09697
					3.27973	4.21235	3.34028	4.31111	4.34819	4.3553	4.16599	3.71231
					3.15588	4.54484	3.25553	4.76925	5.23736	4.66129	3.74076	3.8179
					3.42257	3.75657	3.61302	4.40845	5.5179	3.98239	3.67314	3.60366
					3.29388	3.4629	3.6845	4.78823	5.29828	4.38182	3.41223	3.62852
					3.09123	3.68838	3.17908	4.12443	4.57611	4.77354	3.57267	4.44031
					3.24928	3.73346	3.26888	4.39335	5.53033	4.50385	4.04459	4.23556
					3.29085	4.12919	3.63142	4.27199	5.48801	3.29141	3.36829	4.52503
					2.96295	4.01372	3.34476	4.32973	5.14335	4.3411	3.46773	3.81878
					2.96412	3.62587	3.17667	4.65818	4.85237	3.8837	4.06471	4.01081
					3.4227	3.39984	3.2125	4.71744	5.02379	4.42511	3.42025	3.88967
					3.35187	4.20775	3.33992	4.08884	4.53525	4.12574	3.70071	4.29304
					3.21019	4.07593	3.38205	4.29463	4.20394	5.45222	3.43616	4.25954
					3.35424	4.22396	3.62686	4.22909	5.07975	6.35333	3.45601	4.17238
					3.12756	3.52259	3.63453	5.08101	3.8319	6.18224	4.55086	4.2016
					3.15904	3.55688	3.32088	4.74633	4.20642	5.91246	4.0331	4.25528
					3.59463	3.97033	3.62915	4.20831	5.10198	6.32586	3.58442	3.85824
					3.27343	4.86503	3.51022	4.29913	3.86637	6.47157	4.01412	3.80378
					3.09949	4.01505	3.27548	4.30747	4.89573	6.84457	3.55716	3.7766
					3.37818	4.54399	3.66822	4.35899	4.73309	6.43694	3.86218	4.27683
					2.96296	4.50017	3.37064	4.03869	4.41815	6.82483	3.43011	4.39269
					3.01638	4.26253	3.30234	4.66203	4.56409	5.72564	3.98272	4.22465
					3.21665	3.84372	3.31346	4.16974	4.78294	6.34298	3.72614	4.41535
					3.14018	3.8984	3.15522	4.41246	4.61767	5.66351	3.72756	3.9833
					3.35919	4.40256	3.44261	4.52094	4.93581	6.12286	3.73495	4.07092
					3.31796	3.90433	3.90232	4.0847	4.51254	5.91299	4.09292	3.96441
					3.20652	4.38117	4.07019	4.23853	4.82429	5.36538	3.37349	4.09895
					3.28469	3.73833	3.12179	4.135	4.49142	5.96291	3.42296	4.23036
					3.1622	4.27636	3.06289	4.68095	5.39297	5.82406	4.4302	4.24498
					3.70418	4.22415	3.19125	4.60787	5.00606	5.32301	4.00978	4.09243
					3.15529	3.82854	3.31543	4.26128	5.64485	5.28844	3.96524	3.77997
					3.39755	4.64026	3.16816	4.2775	5.26353	5.34502	3.55645	4.02992
					3.15562	4.12946	3.49361	4.36771	4.45198	4.46977	3.32858	3.8358
					3.2032	3.92679	3.33355	4.32852	4.71291	4.74066	3.12513	4.03088
					3.16441	4.12465	3.75103	4.86774	5.06658	6.05659	3.66176	4.02159
					3.38272	4.05725	3.55308	4.17142	5.01259	4.30897	3.57161	3.69427
					3.17592	4.00958	4.01009	4.4171	5.32841	4.22238	4.03189	4.56966
					3.3643	4.71815	3.57006	4.66683	4.23071	5.0178	3.35518	4.46918
					3.1507	4.41366	3.59699	3.83126	4.54795	5.52842	3.70673	4.1361
					3.07995	4.47306	3.67176	4.45646	4.56709	5.33788	3.33769	3.70224
					3.30006	4.27497	3.31769	5.1327	4.8793	4.97526	3.51664	4.04372
					3.07555	4.42119	3.34418	4.11238	4.43472	5.61263	3.53221	3.57102
					3.50488	4.45789	3.41505	4.84259	4.79195	5.14158	4.31821	4.89368
					3.06991	5.05413	3.78422	3.8215	4.81992	5.57645	3.64397	3.99463
					3.09501	4.4154	3.53055	4.45874	4.28666	5.08784	3.72911	4.58501
					3.16704	4.11462	3.29796	4.8087	3.78327	4.54269	3.63624	4.42271
					3.31504	4.31339	3.61098	4.33616	5.2495	6.13498	3.49379	4.0004
					2.96736	4.30461	3.26774	4.75154	4.18412	5.39517	3.57785	4.04315
					3.30816	4.62244	3.65555	4.29839	3.88252	6.17523	3.71324	4.12199
					3.26561	4.67814	3.42855	4.36287	4.25186	6.0662	3.20477	4.33458
					3.43228	4.35364	3.35297	5.14236	4.89203	5.37228	3.292	4.33747
					3.1839	4.3104	3.39213	4.57557	4.09704	4.97391	3.34553	3.92478
					3.22937	4.66205	3.25963	4.52629	4.28471	5.80324	3.74783	3.93234
					3.31644	4.52238	3.12972	4.65744	4.19745	4.67856	3.39491	3.43515
					3.14504	4.60046	3.26354	4.43815	3.80197	4.9326	3.38337	3.7077
					3.10179	4.61637	3.54916	4.73368	4.64305	5.63495	3.43829	3.87084
					3.28657	4.56377	3.70079	4.39077	5.14909	4.60291	3.12368	4.09505
					3.11988	4.36079	3.17943	4.37941	4.34413	5.27755	3.57035	3.96665
					3.19758	4.84362	3.36448	4.68548	3.90792	4.90931	3.44094	4.59974
					3.19155	4.03672	3.68267	4.56073	4.40179	5.12392	3.4783	3.90966
					3.25992	4.28253	3.45707	4.364	4.72022	5.37192	3.4248	4.23957
					3.25237	4.88073	3.32571	4.18427	5.50651	5.44091	3.94007	4.14638
					3.1819	4.66765	3.47851	4.50809	4.92556	5.50032	3.02441	3.97737
					3.35049	4.56342	3.42016	4.92514	4.68869	4.99133	3.26583	3.88258
					2.9786	4.94669	3.3801	4.60579	5.03876	5.22315	3.05413	4.53997
					3.31309	4.42041	3.41688	4.69247	4.94492	5.02919	3.51058	4.38048
					3.24391	4.63435	3.38294	4.83461	5.14137	5.50841	3.50146	4.08075
					3.46222	4.41751	3.72839	4.63597	4.92867	4.94057	3.49525	4.21214
					3.15657	4.70992	3.2443	4.71196	4.83257	5.46468	3.59344	4.1179
					3.20599	4.30896	3.40903	4.5224	4.7698	4.4495	3.57947	4.12228
					3.26803	4.8014	3.43277	4.48657	4.91338	5.60364	3.68785	3.73607
					3.06251	4.77397	3.61115	4.3428	4.69908	5.28674	3.38526	3.9507
					3.15511	4.46497	3.74231	4.46687	3.90817	5.15865	3.26121	4.31103
					3.2117	4.61524	3.72583	4.15196	4.08104	5.33858	3.44432	4.33885
					3.37823	4.9282	3.5724	4.34523	5.54162	5.41489	3.20906	3.9234
					3.23588	4.73925	4.16196	4.64792	4.55784	5.33889	3.42495	3.63073
					3.48664	4.58456	3.37923	4.5144	4.11076	5.46168	3.3524	3.74693
					3.35066	4.68004	3.51115	4.66342	5.52064	5.0551	3.11864	4.05714
					3.48191	4.76631	3.28051	4.31242	4.86231	5.08295	3.62962	3.64058
					3.15369	4.98705	3.77506	4.96667	5.02946	4.86878	3.24179	3.72022
					3.31269	4.26592	3.4981	4.47761	4.59211	5.86149	3.20392	3.93454
					3.31713	4.8214	3.50393	4.62829	4.43828	5.94192	3.73862	3.96206
					3.27281	4.51457	3.63949	4.67947	5.70803	5.19061	3.33077	3.54406
					3.2175	4.27135	3.50749	4.63821	5.00989	5.31295	3.70099	4.10828
					3.25191	4.40289	3.20762	4.49467	5.27299	5.29537	3.25105	4.30648
					3.14449	4.34618	3.39468	4.24893	5.19656	5.00676	3.28315	3.59501
					3.26563	4.76052	3.28912	4.20549	4.93727	5.38296	3.17089	3.65243
					3.2338	4.46017	3.54688	4.92466	4.08363	5.34472	3.11698	3.83426
					3.24676	4.70216	3.39022	4.23772	5.08856	5.24758	3.38675	3.65573
					3.23824	4.654	3.4608	4.2208	4.33804	5.51988	3.41633	3.83762
					3.01937	4.5256	3.87135	4.43531	4.58832	5.78262	3.71972	4.30545
					3.1445	4.27861	3.7172	4.70412	5.37214	6.23782	2.94792	4.32986
					3.35883	4.60346	3.83665	4.76668	4.465	6.01745	3.26416	4.35541
					3.3561	4.51533	4.2814	4.66703	4.98232	5.60173	3.59842	4.09513
					3.14353	4.12428	3.89676	4.59745	4.56744	5.55016	3.58588	4.25152
					3.07322	4.43703	3.4199	4.73815	4.27752	5.26103	3.22831	3.88897
					3.01735	4.2693	3.51063	4.69855	4.8884	5.40223	3.26901	3.97641
					3.15045	4.05021	3.78067	4.60558	5.00658	5.89506	3.46452	3.9405
					3.28356	4.5628	3.58798	4.64688	5.79818	5.61531	3.05935	4.15069
					3.28887	4.19091	3.10418	4.57464	4.49658	6.01516	3.74698	3.96326
					3.34923	4.28876	3.7129	4.02539	5.66128	4.52039	3.1582	4.16551
					3.3179	4.55064	3.33761	4.78864	3.63181	5.71165	3.37403	3.65176
					3.45855	4.25131	3.29577	4.68741	5.30675	5.71381	3.67248	4.28688
					3.13187	4.79005	3.22978	3.3655	5.55843	6.81619	3.52527	4.15803
					3.22907	3.90804	3.48886	4.94248	4.80594	5.10692	3.50852	3.72663
					3.13617	4.24345	3.17859	4.67478	4.48044	4.68865	4.28566	4.38785
					3.15102	4.18718	3.38056	4.77055	4.26915	4.83513	3.19476	3.77399
					3.27877	3.97367	3.48623	4.49359	4.98323	4.28096	3.57297	3.68363
					3.05772	4.06181	3.60084	4.56701	4.13278	5.19045	3.92819	4.03155
					3.06547	4.00548	3.66352	4.73806	3.85629	5.13205	3.48361	4.1264
					3.12329	4.26737	3.34217	4.88086	4.52389	5.27359	4.22229	3.83605
					3.20381	4.44903	3.88468	4.67496	4.44576	4.89063	3.83052	3.76515
					3.52949	4.10008	3.69255	4.29501	4.97823	5.20149	4.22539	4.10609
					3.36877	3.50272	3.52168	4.7725	4.8715	4.77012	4.3689	4.15298
					3.47376	4.07738	3.54758	4.65916	4.0213	5.46366	3.14346	4.06726
					3.3621	4.4046	3.29708	4.65071	4.12955	6.39495	4.07628	3.92783
					3.19877	4.38352	3.28408	4.68778	4.4955	5.14885	3.51516	4.05155
					3.08072	4.54941	3.59474	3.96709	4.35826	5.30864	3.75974	4.23024
					3.5276	4.30696	3.71311	4.58373	4.73111	4.9983	3.28606	4.0745
					3.166	4.48614	3.49295	4.50571	5.32933	7.19188	4.18041	4.11767
					3.23323	4.17482	3.73751	4.41375	4.44459	4.91566	3.60152	3.74114
					3.24086	4.23772	3.45539	4.32572	4.12419	5.37166	3.57345	4.00213
					3.17622	3.69	3.44236	4.82826	3.98892	6.17655	3.51973	3.9636
					3.13056	4.43455	3.84051	4.73703	4.94973	5.19275	3.63578	3.94559
					3.09828	3.75351	4.04574	4.79574	4.96984	5.28466	3.73853	3.86174
					3.05483	4.24597	3.57911	4.46785	5.07084	5.45305	3.44251	4.03578
					3.13451	3.89187	3.3744	4.56942	4.09653	4.87053	3.23593	3.93412
					3.21465	4.15944	3.36383	4.53646	4.80083	4.67429	3.10323	4.12905
					3.60078	4.19348	3.70849	4.5552	4.47239	4.50371	3.35975	4.06118
					3.05854	4.33203	3.17507	4.51925	3.9121	5.4576	4.17409	4.00197
					3.28172	4.99216	3.28556	4.67994	4.69268	5.055	4.07158	4.02038
					3.59623	4.13744	2.9979	4.92983	4.78894	4.95597	3.78092	3.92133
					3.17511	4.27083	3.6008	4.88405	4.86969	6.43768	3.9649	4.43956
					3.21325	3.55933	3.97229	4.36384	4.56923	5.64214	3.58331	4.41094
					3.15956	3.87722	3.70431	4.72166	4.37126	5.11776	3.8785	4.53932
					3.07343	4.36314	3.47334	4.33737	4.49382	6.17496	3.57061	3.97184
					3.298	4.19247	3.38785	4.76216	3.92561	4.52898	3.79396	3.82182
					3.18484	4.37208	3.50479	4.51883	4.7366	4.34126	3.35969	3.79242
					3.04129	4.21186	3.44372	5.02498	4.35582	4.30165	3.6516	3.85334
					2.9483	4.23511	3.29305	5.1095	3.56558	4.77821	3.62274	3.94593
					3.28958	3.72044	3.33446	4.38117	4.67307	5.02576	3.75539	4.05444
					3.25543	4.26693	3.89951	4.5146	4.19639	5.20785	4.02387	3.88976
					3.41904	4.24098	3.24994	4.76596	5.65381	4.67817	4.73747	3.74769
					3.19823	4.10088	3.45039	4.63398	4.61549	4.8544	4.33964	3.93117
					3.18838	4.09333	3.78716	4.54603	4.64611	5.09431	3.44436	4.45775
					3.11889	3.92703	3.56618	4.3877	4.97387	5.11725	3.37506	3.63111
					3.05284	4.0292	3.45893	4.30058	4.48964	5.93143	3.43333	3.96486
					3.42256	4.4264	3.5919	4.44541	4.35474	4.95584	3.91114	3.58856
					3.34211	4.06877	3.72626	4.63315	4.87546	5.00085	3.78224	3.7828
					3.12435	4.39317	3.50165	4.67408	5.03756	5.63596	3.39175	3.90293
					3.35459	3.82135	3.39694	4.65518	5.03041	5.39608	3.54536	3.98456
					3.46592	4.31094	3.51208	4.77295	5.10928	5.89618	3.52416	3.71367
					3.12964	3.44392	3.56283	4.65687	5.00481	5.11071	3.40689	4.04308
					3.08795	3.89793	3.68386	4.61388	4.90612	4.42505	3.7129	3.94166
					3.3405	3.66944	3.65888	4.40033	4.45533	6.21907	3.87599	4.06054
					3.37019	3.71602	3.43296	4.51989	4.93735	4.53498	3.95879	3.82747
					3.34529	3.77306	3.67296	4.59523	4.69489	4.78642	3.78135	4.28416
					3.25228	3.76619	3.77198	4.81935	4.27971	4.72756	3.93928	3.52686
					3.15564	4.09896	3.72463	4.65473	4.88314	4.81207	3.61401	4.06767
					3.11193	3.87551	3.79158	4.40408	3.83126	5.11923	3.40722	4.31521
					3.12121	4.42158	3.36146	4.63037	4.2095	5.06998	3.68243	4.10634
					3.22256	3.4983	3.85537	4.71653	5.17277	5.26599	3.57774	3.64945
					3.12354	3.70755	3.44186	4.40384	4.63594	4.82224	3.3211	4.10048
					3.50499	3.50285	3.34516	4.39744	3.93703	4.86189	3.94821	3.87755
					3.19721	4.0902	3.47245	4.55726	4.98692	5.40792	4.00575	3.86176
					3.23098	3.6159	3.68732	4.59608	4.85662	4.70744	3.58033	4.32671
					2.94449	3.36786	3.3739	4.76219	5.26197	4.6567	4.18281	4.49748
					3.43699	4.11503	3.36828	4.5228	4.38173	4.60345	3.92705	4.13704
					3.15952	4.13117	3.25113	4.56857	4.91863	4.9404	3.30916	3.92197
					3.38991	4.46762	3.44772	4.57138	4.99252	4.58974	3.75396	3.86091
					3.26062	4.07137	3.40588	4.85607	4.30362	4.8613	4.13476	4.30496
					3.63888	4.34158	3.72516	4.84953	4.24031	4.81005	3.62714	4.10771
					3.25314	4.32645	3.3776	4.19981	4.01457	4.67879	4.61705	3.97916
					3.21409	3.88038	3.66042	4.75443	4.72174	5.24224	3.83778	4.03098
					3.04799	3.88484	3.63885	4.4792	3.90085	5.08347	3.79609	3.80905
					3.16819	4.22946	4.00419	4.906	5.09992	5.23912	4.01665	3.82387
					3.24919	4.08255	3.14878	4.93659	4.34314	5.02443	3.84478	3.43314
					3.33265	3.95485	3.44628	4.55032	3.9083	5.13348	3.85156	4.46307
					3.02903	3.83985	3.62086	4.04858	4.12187	5.38647	3.82418	4.10835
					3.19635	3.86543	3.17429	3.82834	4.2088	4.94636	3.69111	3.9994
					3.50463	3.89564	3.45038	4.48601	4.25761	5.05068	3.42048	4.27059
					3.00762	4.24239	3.33887	4.10056	4.25128	4.80025	3.51635	4.17762
					3.42847	3.74281	3.24851	4.62629	3.51952	5.27862	3.81302	3.80903
					3.04971	3.68168	3.4425	4.47255	3.50376	5.12854	3.42792	4.16091
					3.39467	4.19698	3.72989	4.90441	3.96812	5.0146	3.327	4.20271
					3.34083	3.85228	3.57661	4.30009	4.32909	5.56432	3.54045	3.95168
					3.32777	4.51021	3.74698	4.37894	4.12544	4.93571	3.90158	4.51619
					3.26776	3.86718	2.94097	4.6644	4.77745	4.81423	3.2985	4.04956
					3.09557	4.22654	3.37335	4.59169	3.44437	4.98972	3.22705	3.84317
					3.2806	3.88927	3.13264	4.58862	4.086	5.83466	3.2637	4.39748
					3.32445	3.78075	3.55278	4.18123	3.44291	5.60596	4.27068	3.83402
					3.33338	3.38782	3.40826	4.70852	3.49316	5.08358	3.3921	3.79934
					3.27126	4.07593	3.32348	4.36301	3.18646	4.87633	3.32857	4.19894
					3.25133	4.27396	3.31279	4.8308	3.51639	5.36263	3.36305	3.65056
					3.3624	3.90394	3.43686	4.46972	3.28334	4.80405	4.29727	3.88861
					3.16686	3.69394	3.72008	4.49031	3.30368	4.68945	3.03318	3.66497
					3.52966	4.98617	3.42029	4.62295	3.19056	4.79138	3.53729	3.90778
					3.49189	4.0158	3.31288	4.90666	3.09055	5.08184	3.52258	3.78693
					3.45785	3.95745	3.22784	4.59315	3.69012	5.06409	3.7147	3.82749
					3.17094	4.1904	3.142	4.57748	4.14692	5.15175	3.73926	3.41298
					3.24645	4.17032	3.32325	4.83694	3.47763	5.60643	3.49549	3.7791
					3.29911	4.15829	3.63039	4.6563	3.48078	5.23124	3.67996	3.90384
					3.07947	3.94223	3.51066	4.85445	3.60892	5.36829	4.08044	4.23987
					3.09325	4.38837	3.75799	4.44884	3.80894	5.58437	3.62836	3.80565
					3.04299	3.72838	3.62923	4.654	3.4278	5.97917	4.23143	3.82578
					3.07214	4.08131	2.99663	4.74503	3.51729	6.38339	3.9215	3.87998
					3.2841	3.7624	3.3186	4.41537	3.73306	6.11715	3.97073	3.73056
					3.27009	4.19235	3.33634	4.56728	4.10689	6.54899	3.646	4.08762
					3.13813	3.9969	3.28464	4.62169	3.94654	5.99837	3.57032	4.47943
					3.49762	3.70093	3.47731	4.40617	3.91327	5.94355	3.87515	4.01609
					3.44696	3.87422	3.309	5.3795	3.88621	5.95514	3.70575	3.9847
					3.12419	4.07391	3.56471	4.72278	4.09081	5.7736	3.38988	3.81256
					3.20033	4.05921	3.65803	4.8361	4.14405	5.19555	3.14402	4.08385
					3.14054	3.85908	3.44353	4.32513	3.79075	4.51815	3.29369	4.15231
					3.10654	4.53085	3.64904	4.73707	3.70405	4.78258	3.47337	3.88621
					3.32131	3.74446	3.56236	5.20602	3.71478	5.20953	3.3083	4.13
					3.29316	3.69367	3.28391	4.65472	3.62662	5.19275	3.24918	3.71645
					3.39348	4.13541	3.04131	4.27787	3.70715	6.43615	3.42012	4.09164
					3.25918	3.48278	3.55108	4.81287	4.02728	5.61056	3.534	4.31377
					3.46888	3.91896	3.47157	4.78705	4.07159	5.34739	3.3211	4.22276
					3.21578	3.61071	3.47016	4.08176	3.70428	6.07646	3.62121	3.88185
					3.72559	4.02587	3.5596	4.69116	3.90804	4.77	3.33337	3.72057
					3.42811	3.75067	3.5906	4.53757	4.01157	5.45453	3.72828	3.79081
					3.46118	4.17109	3.33436	4.41814	3.89647	5.36773	3.7218	4.14608
					3.35293	3.88565	3.76127	4.54729	3.78537	5.39792	4.23324	3.57185
					3.26309	4.15215	3.64718	4.42513	4.16231	5.45743	3.60135	3.95053
					3.31526	3.69681	3.67985	4.6715	3.72221	6.01394	3.97018	3.66205
					3.0334	3.52691	3.69273	4.4919	3.47297	5.71315	3.24034	4.32014
					3.28598	4.16747	3.56759	4.41821	3.85443	5.32765	3.98984	4.07543
					3.13695	3.69299	3.70785	4.56891	3.51753	5.13703	4.02463	4.088
					3.12769	4.04008	3.85395	4.10869	3.97182	4.38243	3.50792	3.94687
					2.97778	4.49202	3.75022	4.54358	3.74561	5.24603	3.03255	4.01029
					3.12272	3.99441	3.39842	4.4375	3.40271	6.15667	3.42904	4.35004
					3.3246	4.64386	3.36823	4.58331	3.53138	5.35309	3.85982	3.37704
					3.04533	4.69093	3.19929	4.58292	3.92291	5.47088	3.24696	3.57934
					3.16148	4.31666	3.42118	4.49652	3.64541	5.21835	3.98421	3.84607
					3.3118	3.41563	3.76797	4.14037	3.52244	5.28532	3.48362	4.28266
					3.40542	4.45059	3.48409	4.40037	3.53886	5.30878	3.39222	4.29826
					3.26506	4.69006	3.54508	4.52409	3.56327	5.50808	3.77606	4.05881
					3.14381	3.89195	4.18012	4.66851	3.48206	5.21144	3.47864	4.02947
					3.37724	3.33803	4.03184	5.09863	3.44537	5.32478	3.52227	3.78345
					3.46159	4.04131	3.33469	5.01967	3.4163	5.10769	3.70834	3.51486
					3.65936	3.92355	3.35115	4.8425	4.09455	5.13785	3.22767	4.41649
					3.37533	4.575	3.45646	4.71251	3.31608	5.53151	3.12168	3.89726
					3.2742	4.22512	3.85806	4.53683	3.47549	4.84879	3.65749	4.59622
					3.39746	3.64731	3.62874	4.65944	3.45188	5.59487	3.33024	4.11281
					3.28477	3.96053	3.55431	4.81624	3.35303	5.10532	3.87597	4.07228
					3.20611	3.96261	3.78039	4.47205	3.83819	4.39688	3.64033	4.15397
					3.03969	3.95678	3.95843	4.68417	3.38811	5.52183	3.75054	3.92887
					3.61837	3.91153	3.46136	4.45988	3.71347	5.3251	3.73581	4.02968
					3.05498	3.57264	4.04663	4.5762	3.55733	6.05356	4.04057	4.01187
					2.98673	3.8164	3.45516	4.58694	3.15728	5.83046	3.78233	4.29657
					3.34693	3.7841	3.71022	4.60943	3.3238	6.25231	3.45237	3.83368
					3.38253	3.94738	3.66919	4.61287	3.30879	6.51704	3.57871	4.12307
					3.18754	3.98552	3.75624	4.42171	3.4381	5.99912	3.51956	4.30241
					3.19445	3.78503	3.57925	4.80317	3.84345	5.05972	3.95634	4.28736
					3.30934	4.13017	3.30845	5.39375	3.36087	5.21558	3.36261	3.84836
					3.45304	3.73777	3.58537	4.60998	3.19863	5.41	3.55328	4.2292
					3.17487	3.34467	3.79317	4.75778	3.3099	5.33326	3.84809	3.88825
					3.08151	3.72441	4.11121	5.23833	3.01349	5.03673	3.3649	3.97942
					3.29582	3.89449	3.66925	4.82927	3.31453	5.50949	4.25809	4.03467
					3.38362	3.50979	3.82633	4.64179	3.47536	6.10441	3.8086	4.22447
					3.48577	3.80074	3.22607	5.85026	3.35929	5.37598	3.44425	3.79525
					3.3022	3.67543	3.75533	4.19026	3.13597	5.3068	3.69856	3.92757
					3.57625	3.657	4.05243	5.07557	3.14503	5.07202	3.54309	4.40625
					3.33082	3.58237	4.20279	4.53976	3.4003	5.91988	3.89253	4.02028
					3.19931	3.92218	3.86472	5.04276	3.18616	4.70805	3.88122	3.82671
					3.09597	3.9616	3.61739	4.88036	3.4366	5.5087	3.81275	3.61274
					3.24714	3.80292	3.88414	5.0332	4.02458	5.46823	3.81258	4.07053
					3.47449	4.14504	3.41896	4.54066	3.47576	5.07717	3.78146	3.9524
					3.19635	3.74149	3.36687	5.01233	3.73926	5.13083	3.35106	4.43314
					3.32183	4.01495	3.74104	4.3445	3.83774	5.0665	3.33057	3.78702
					3.41303	3.58608	3.69183	4.93754	3.91605	5.15244	3.67242	3.70193
					3.10343	4.37702	3.71239	4.58772	3.28503	6.22706	3.90136	4.26116
					3.28571	4.08358	3.72969	4.3756	3.52185	5.63573	3.42709	4.19063
					3.38611	3.808	3.53041	4.77347	3.96132	5.28136	3.98851	4.09228
					3.02276	3.88918	3.81012	4.53948	3.45853	5.60863	4.00739	4.2519
					3.17255	3.95758	3.7738	4.71437	3.49693	5.71401	3.19828	4.17583
					3.27429	4.86828	3.29604	4.23754	3.89738	5.65032	3.67122	3.37343
					3.12149	3.60505	3.60679	4.46508	3.93756	4.92994	3.41489	3.98974
					3.16475	3.95869	3.63983	4.73165	4.13921	5.11738	3.72059	3.53693
					3.13403	3.67588	4.09855	4.67124	4.17267	5.70339	3.65732	3.6928
					3.33452	4.09229	3.7105	4.5395	3.72332	5.22907	4.16333	4.45587
					3.3363	3.96048	3.85256	4.38861	3.88582	5.74845	3.62547	4.02296
					3.13065	4.39743	3.49934	4.51331	4.0013	5.85928	3.45462	3.71533
					3.19248	3.94058	3.38625	4.41326	4.12724	4.72721	3.47867	3.89923
					3.30313	3.63554	3.91148	4.93578	3.82525	5.64973	4.03832	3.95969
					3.3573	3.87934	3.71065	4.96413	3.66307	5.83957	4.14873	4.16822
					3.27454	4.22366	3.70611	4.58142	4.02495	5.47275	3.41811	3.85487
					3.13344	3.96588	3.3721	4.48705	4.06872	5.18043	4.56638	4.07284
					3.55717	3.77517	3.4179	4.28789	3.68243	5.56087	4.41177	3.80682
					3.45056	3.47996	3.61477	4.72865	4.21352	5.14877	3.64303	3.71748
					3.09011	3.84548	4.04748	4.39913	3.77454	6.32692	4.02031	3.98426
					3.38763	4.11532	3.55168	3.87722	3.85964	6.48708	3.9897	4.27172
					3.39869	3.83475	3.7014	4.40159	3.49948	5.502	3.14262	3.92046
					3.13235	4.13991	3.65933	4.17375	3.51505	5.32806	4.13445	4.22864
					3.39719	3.92049	3.85234	4.59502	4.07463	6.17891	3.81477	3.99912
					3.16903	3.58204	3.40324	4.185	3.99869	5.53623	3.83529	3.88945
					3.07821	3.88118	3.47053	4.4326	3.24706	6.18805	4.11411	4.18901
					3.76541	4.1323	3.47556	4.61601	3.15214	6.54769	3.64852	4.15638
					3.48719	4.31034	3.74916	4.81122	4.05465	6.52849	3.8789	3.72244
					3.14562	4.46594	3.38669	4.45945	4.00684	6.27776	3.76265	3.65362
					3.05404	3.9772	3.29738	4.38658	3.77029	6.37434	3.76452	3.57193
					3.5025	3.46733	3.81066	4.47335	3.65578	6.45032	4.38174	3.94941
					3.15875	3.76047	3.53318	4.49776	3.69634	5.69208	4.37985	3.76363
					3.12613	3.62408	3.38844	4.74792	3.89939	6.23589	3.82456	4.0033
					3.34347	3.71256	3.69633	4.24418	3.5314	6.40794	4.07913	4.47267
					2.98042	3.74922	3.47725	4.55953	3.67625	6.251	4.86584	4.01913
					3.11177	4.00426	3.74566	4.39995	3.41102	6.31563	4.45957	3.86248
					3.2274	3.96591	3.70613	4.70792	3.92139	6.18103	3.68389	3.89131
					3.44229	4.11357	4.03394	4.68643	3.57939	6.69135	4.18474	3.90416
					3.65197	4.09786	3.19379	4.36365	3.76001	6.13154	3.66513	3.71312
					3.30878	4.17122	3.4878	4.41051	3.45857	6.31067	3.44811	4.3456
					3.22093	3.50561	3.67489	4.4887	3.56909	5.91846	3.63486	3.96231
					3.29354	4.42504	3.58006	5.30378	3.7793	5.6357	3.40218	3.72613
					3.13816	4.32533	3.40918	4.74717	4.12741	6.18356	3.94697	3.9226
					3.23686	3.95625	3.41555	4.65545	3.75688	6.11242	3.69105	4.70935
					3.41275	4.2209	3.66621	4.62989	3.75746	6.46637	3.58171	4.41172
					3.26737	4.16127	3.20073	4.63893	3.95263	5.86933	3.51372	4.1825
					3.68248	4.30804	3.23591	5.16351	3.5073	5.47447	3.8246	3.90119
					3.011	3.82956	3.3376	4.48569	4.00151	6.0529	3.85778	4.11714
					3.34256	4.1861	3.60422	4.72385	4.1475	6.36057	3.23925	4.16806
					3.17392	3.70101	3.72547	4.33903	4.09244	5.55732	3.30367	3.8799
					3.56692	3.50776	4.08655	4.41728	3.58604	6.4371	3.9093	3.89088
					3.01318	3.56023	3.31039	4.57829	3.84233	5.6145	3.46909	4.13389
					3.10044	3.7397	3.6221	4.78934	3.81119	6.13294	3.6747	4.36153
					3.20599	4.00199	3.17876	4.72124	3.52669	5.95853	3.63034	3.60979
					3.33441	3.94887	3.7688	5.05408	3.89092	6.13683	3.57435	4.54809
					3.10173	4.08504	4.49729	4.9612	3.49366	6.48347	3.7063	3.62619
					3.27413	3.53004	3.36604	4.01306	3.79606	6.45145	3.46081	3.82466
					3.34236	3.99505	3.38139	4.83128	4.35454	7.24203	3.7373	3.90687
					2.86202	4.18951	3.23931	4.74127	3.52881	6.40484	3.54028	4.14638
					3.55504	4.08982	3.58645	4.56668	4.38279	6.23859	3.2226	4.01912
					3.45178	3.88099	3.36826	4.56552	3.40287	6.32979	3.53591	3.86779
					3.26842	3.69174	3.77672	4.90284	3.29328	6.43634	3.15227	4.24916
					3.3014	4.08501	3.86996	4.50066	3.65867	6.85922	3.21931	3.7831
					3.23707	4.29256	3.70538	4.13181	3.73587	5.82309	3.68369	4.06356
					3.23023	3.72713	3.37378	4.71413	3.72349	6.62217	3.46916	3.63971
					3.12339	3.83696	3.5612	4.52417	3.86704	7.15656	3.51008	4.06073
					3.34717	4.03215	3.47178	4.16024	3.70199	6.12649	3.20708	4.5982
					3.31553	3.70802	3.42859	4.4631	3.80079	6.53603	3.40019	4.40936
					3.30483	3.84672	3.22603	4.29101	3.64578	6.20897	3.47167	4.16342
					3.49984	3.76603	3.21721	4.5995	3.20169	6.54291	3.59621	3.93145
					3.07361	4.39278	3.78821	4.44772	3.52772	6.2678	3.50835	4.08812
					3.11801	3.69326	3.54874	4.46733	3.6662	5.64295	3.56559	4.19649
					3.25066	4.37358	3.61657	5.01934	3.8273	6.3318	3.53359	3.76966
					3.13626	4.13602	3.6119	4.76498	4.09741	5.9357	3.41899	3.10354
					3.15092	4.35594	3.50731	4.49969	3.64061	5.91324	3.04348	4.15806
					3.27882	4.18244	3.43882	4.52875	3.6251	6.16506	3.60335	3.88844
					3.31222	3.80275	3.99973	4.22232	3.62494	6.34902	3.34424	3.79001
					3.18856	4.08687	3.92763	4.64511	3.82408	5.76878	3.75255	4.27392
					3.19625	4.08131	3.51711	4.40452	3.8458	5.9007	3.35233	3.8271
					3.0817	3.71441	3.25292	4.66079	4.03239	5.83108	3.41503	4.04993
					3.39972	4.01787	3.63803	4.56941	3.74901	6.09824	3.34436	4.00082
					3.03	3.76691	3.7304	4.66247	3.86306	5.92343	3.34925	4.13853
					3.28383	3.93029	3.37287	4.43692	3.88078	6.36792	3.80455	3.71764
					3.20818	4.29767	3.6662	4.64964	3.8543	5.98957	3.79435	4.28433
					3.2458	3.70076	3.63383	4.02353	3.94655	5.0897	3.48779	4.15591
					3.39498	4.02023	3.70214	4.68833	3.95011	6.16983	3.78641	4.10585
					3.15835	3.88093	4.1253	4.57996	4.13136	5.99128	3.33009	4.28687
					3.4391	3.56999	3.8198	4.5106	3.87128	6.52668	3.77116	4.14207
					3.25475	3.97129	3.31031	4.22561	3.94102	7.0514	3.1873	4.14372
					3.25069	3.6564	3.83474	4.89197	4.09904	6.19229	3.55829	3.79631
					3.0845	3.82884	3.62736	4.33616	3.80855	5.86681	3.25187	4.54658
					3.59598	3.72871	3.52469	4.45186	4.26598	6.2583	3.64234	4.34652
					3.0815	4.08887	4.45464	4.48432	4.64282	5.49941	3.66647	3.79758
					3.01702	3.82724	3.4311	3.54549	4.11631	5.91673	3.23586	3.97821
					3.0671	3.75036	3.39145	4.44366	4.18737	5.99473	3.79941	4.00095
					3.21745	3.7115	3.19193	4.31739	4.13028	5.83465	3.39696	4.6072
					3.21842	4.46605	3.65755	3.97476	3.85493	5.82691	3.82959	4.08149
					3.14701	3.41692	4.00296	4.18212	3.96469	6.2756	3.2774	3.53773
					3.14881	3.72171	3.81421	4.08017	3.74795	5.72855	4.04177	4.18944
					3.4033	3.57759	3.34995	4.49302	3.86044	5.63163	3.25894	3.61146
					3.14084	3.90674	3.86305	4.10429	3.95804	5.91616	4.12601	4.0596
					3.41701	3.13167	3.84803	4.60096	3.96963	5.68057	4.79624	3.79545
					3.19914	3.48558	3.29917	4.78619	4.32621	6.22424	3.33794	4.01198
					3.27932	3.73085	3.36293	4.58542	3.68831	6.45362	3.6962	4.42652
					3.13607	3.95632	3.39942	4.44908	4.11682	6.40959	3.79159	4.00811
					3.27095	4.02421	3.85372	3.90231	3.78142	6.01305	3.3406	4.07276
					3.17711	3.07271	3.15434	5.00106	4.01782	5.4517	3.62182	4.12109
					3.16116	3.63815	3.62805	4.89615	3.93782	5.83194	3.3171	3.87792
					3.02265	3.5269	3.46238	4.63	3.69369	6.23051	3.25207	4.11824
					2.99203	3.63077	3.54544	4.73726	3.99448	6.09815	3.61795	4.04535
					3.38623	3.16384	3.81035	4.43333	3.9154	5.88747	3.46132	3.75334
					3.13152	3.38763	3.53296	4.61532	3.93842	5.41765	3.64424	4.17802
					2.96972	3.22307	3.44926	4.189	4.29079	5.63493	3.6031	4.11889
					3.32613	3.47479	3.64512	4.86736	3.68077	5.93779	3.58111	3.84393
					3.17423	3.33559	3.57126	4.54168	3.63971	6.05069	3.35147	3.85431
					3.27592	3.34103	3.62423	4.45012	3.95553	5.70651	3.54733	3.79525
					3.31064	4.35377	3.77926	4.74416	3.92242	5.69316	3.42398	4.06502
					3.6776	4.02108	3.50124	4.70866	3.61941	6.34812	3.83851	4.38588
					3.23564	3.63967	3.35886	4.73559	4.00383	6.22185	3.49977	3.7382
					3.19878	4.36107	3.54181	4.70429	3.40795	6.11604	3.33138	3.973
					3.29965	3.66393	3.58224	4.92057	3.25001	6.29847	3.16471	4.21034
					3.13655	3.97718	3.10359	4.74987	3.64218	5.95583	3.39116	4.06467
					3.45499	3.77771	3.48029	4.68536	3.96129	6.66429	3.30409	4.12198
					3.185	3.70302	3.22233	3.9437	3.55391	6.20364	3.52307	4.56825
					3.00696	3.58511	3.48404	4.54079	3.59479	6.00484	3.41986	4.61489
					3.26599	4.11455	3.3293	4.70789	3.58366	5.91776	3.49421	4.09885
					3.26888	3.95056	3.73444	4.27892	3.76794	5.93747	3.22835	4.02349
					3.19992	4.26003	3.7236	4.57806	3.32303	6.23821	3.21491	4.26636
					3.18468	3.86434	3.41632	4.68549	3.66259	6.19097	3.48857	4.18943
					3.1389	3.54306	3.372	4.09429	4.11646	5.42737	3.37664	4.30301
					3.11169	3.90736	3.71357	4.4094	3.66111	6.0396	3.61696	4.44604
					3.15521	3.73422	3.64718	4.98794	3.58509	5.9745	3.29205	4.15186
					3.35948	3.68802	3.73894	4.77335	3.543	5.60126	3.19096	3.86497
					3.13696	3.8477	3.18243	4.92912	3.94217	6.03579	3.64584	4.39225
					3.35365	3.63992	3.49835	5.49915	4.16081	5.50433	3.47059	4.23264
					3.19702	3.81803	3.39708	4.43135	3.78444	6.02324	3.29259	4.2709
					3.20273	3.47886	3.30705	5.41975	3.39359	6.12443	3.30145	4.20813
					3.20925	4.24982	3.59568	4.2195	3.57796	6.47596	3.11131	3.82528
					3.20784	3.59178	4.32527	4.32428	3.86052	5.94684	4.22331	4.01753
					3.33206	3.14201	3.94742	4.67325	3.5146	5.75793	3.79414	3.96024
					3.04399	4.07506	3.76644	4.79804	4.02861	7.04976	3.39828	3.87778
					3.12483	3.96681	3.28369	4.40451	3.43192	6.20381	3.99146	3.73676
					3.14937	3.95278	3.94013	4.33445	3.64336	6.55552	3.66185	4.10262
					3.29764	3.85758	3.4283	4.15905	4.18155	5.52374	3.24518	4.02811
					3.03926	4.26324	3.81258	4.3864	3.92377	6.81628	3.92931	4.321
					3.2842	3.59842	3.3357	4.36773	4.55151	5.85355	3.4186	4.34369
					3.13929	3.54098	3.4973	4.42922	4.23451	5.69333	3.39858	4.14167
					3.28236	4.15607	3.37712	4.62224	3.83789	6.73725	2.96007	3.94738
					3.16819	3.57406	3.43432	4.42799	4.12144	6.08253	3.39979	3.75261
					2.97824	3.76061	3.38779	4.5308	3.95604	6.35348	3.31493	3.91343
					3.57584	3.7289	3.49434	4.75994	3.80788	5.26052	3.55552	4.00355
					3.20221	3.42641	3.53398	4.73071	4.26669	6.00537	3.40685	3.7593
					3.13901	4.63483	3.40659	4.15104	3.72196	5.53917	3.34284	3.65966
					3.20002	3.68593	3.10002	4.39383	3.63905	6.58359	3.15753	4.07503
					3.16216	3.75877	3.71872	4.44802	4.19194	6.06725	3.15495	4.16344
					3.20472	3.84384	3.15585	4.62513	3.31073	6.0955	3.28085	3.73136
					3.22342	3.98217	3.63414	4.60711	4.05185	5.56803	3.57041	4.12255
					3.34801	3.98392	3.21443	4.77548	3.80685	5.8637	3.09359	4.40237
					3.14141	3.45817	3.75883	4.24669	4.17896	5.84909	3.24866	4.12552
					3.08408	4.00065	3.34411	4.31171	3.70452	6.16569	3.57269	4.04565
					3.56352	3.50145	3.40565	4.66245	3.43161	5.8586	3.19115	4.06153
					3.44258	4.00859	3.41784	4.61408	4.12277	6.32868	3.36866	3.74272
					3.36952	3.7973	3.68443	4.44927	3.43892	6.07758	3.22659	4.08829
					3.39047	3.64786	3.52461	4.55374	3.30828	5.6966	3.53705	4.21742
					3.27019	3.86182	3.72061	4.40344	3.61575	5.56636	3.08119	4.3698
					3.03117	3.66334	3.69683	4.52393	3.98332	5.75738	3.47177	4.59278
					3.51945	3.87858	3.4249	4.68684	4.28882	6.09635	3.12328	4.02139
					3.0817	3.59213	3.51399	4.15656	3.73379	6.5345	3.59684	4.41625
					3.49443	3.95267	3.56015	4.19624	3.78613	5.50064	3.46741	3.84346
					3.29501	4.28476	3.19931	5.13846	3.76101	5.81835	3.12929	4.62847
					3.51203	4.00807	3.50315	3.66635	4.01585	6.03286	3.6663	4.34754
					3.64444	4.41755	3.74307	4.48575	3.84727	6.04041	3.27683	4.86121
					3.01147	3.97623	3.50553	4.13329	3.73888	6.69321	3.47251	3.93036
					2.97198	4.71454	3.36918	4.38947	3.48465	5.48678	3.53982	4.12369
					3.26279	4.31692	3.56742	4.3423	3.43765	5.66632	3.55087	4.01822
					3.26267	3.97251	3.58002	4.26756	4.40018	6.75844	3.53243	3.96318
					3.1337	4.59528	3.36528	4.84049	3.96868	6.34027	3.70669	3.93523
					3.30314	4.72175	3.49069	4.78166	3.42036	5.35866	3.43724	3.93934
					3.60548	4.25759	3.28335	4.22729	4.04727	6.13194	3.62477	4.05742
					3.12007	3.78136	3.23096	3.64522	3.9707	6.29829	3.47675	3.8873
					3.1289	4.2368	3.40146	4.34935	3.56011	6.39966	3.66519	4.10475
					3.11887	4.00006	3.65851	4.88537	3.74923	5.4637	3.41475	3.80268
					3.50206	3.94543	3.37887	4.76785	3.85028	5.53204	3.32905	4.33639
					3.21663	4.6123	3.6688	4.80459	3.95281	5.737	4.21329	4.04432
					3.20415	4.2952	3.63096	4.26834	3.64754	6.02331	3.44982	4.27036
					3.5344	4.19484	3.56007	4.52337	3.62936	6.33429	3.36879	3.81124
					3.28685	3.54364	3.86102	4.46439	3.75617	6.02603	3.45382	4.00358
					3.27985	3.95165	3.70962	4.31731	4.0444	6.46294	3.53941	3.73672
					3.37063	4.04789	3.69289	4.89758	3.91431	6.14419	3.41434	4.11181
					3.252	4.07915	3.13968	4.62534	3.93576	6.06977	3.72179	4.21181
					3.17234	4.18483	3.80177	4.70541	3.76391	6.35569	3.97631	4.26085
					3.30493	3.71868	3.58087	4.65459	3.7695	6.87357	4.27397	4.36631
					3.13515	3.75715	3.13226	4.47494	3.51974	6.42454	3.58563	3.66532
					3.2328	3.77041	3.29247	4.40224	4.29119	6.15605	3.67332	3.81278
					3.08013	4.1815	3.69044	4.4514	3.7366	5.84301	4.51395	3.83594
					3.61731	4.10746	3.82776	3.91306	3.76647	6.71408	3.66549	3.70696
					3.11777	3.74242	3.62995	3.99031	3.86336	7.07317	3.33216	4.18945
					3.4194	4.18973	4.06605	4.17726	3.59725	5.96883	3.84396	4.17648
					3.02018	3.82943	3.79302	4.18886	4.22336	6.06347	3.44677	4.39552
					3.39616	4.0115	3.56668	4.54449	3.64695	6.26745	3.24393	4.24495
					3.23539	4.25727	4.01403	4.49316	4.17597	6.53517	3.81589	3.42616
					3.46258	4.07041	3.93176	4.6133	4.42589	6.58079	3.60713	4.64415
					3.18739	4.07831	3.86181	4.92049	3.61131	6.31419	3.42888	4.22085
					3.08582	3.62614	3.29607	4.4277	3.6612	6.81356	3.14899	3.63365
					3.16249	3.6928	3.69831	4.46275	3.92453	6.51452	3.44903	4.17421
					3.20363	4.13339	3.22246	4.68803	3.72303	5.71211	3.53226	4.06248
					3.34943	3.30472	4.14301	4.28406	4.14681	6.43965	3.28581	4.55301
					3.53699	3.87278	3.50324	4.75971	4.1116	6.50663	3.22655	3.98598
					3.67987	3.86475	3.0801	4.3553	3.98636	5.83394	3.19354	4.12454
					3.31618	4.09866	3.62831	4.27153	3.69284	5.93562	3.25665	4.11285
					3.15125	3.87249	3.24518	4.52333	3.9039	6.659	3.57073	4.00026
					3.13629	3.78917	3.71549	4.05207	4.26725	5.75056	3.12668	3.73691
					3.10673	3.86707	3.87598	4.34707	4.33706	5.4096	4.0383	3.53441
					3.07986	4.08096	3.41475	4.03644	4.07634	6.67191	3.50273	4.08692
					3.21691	3.65869	4.31127	4.23344	3.83194	6.76877	3.65596	3.85315
					3.19901	4.26832	3.60868	3.95984	3.81044	6.34522	3.69502	3.95018
					3.47354	3.81123	3.39129	4.39814	4.19093	6.95444	3.48828	4.18553
					3.39298	4.15008	3.41555	3.87001	4.07093	6.72496	3.40103	3.81923
					3.36305	3.64985	3.55896	4.69458	4.19385	6.3623	3.56872	3.92753
					3.54448	3.81411	3.50268	4.20401	3.89071	6.54707	3.6974	4.15502
					3.46948	4.00419	3.88709	4.38164	4.00716	6.42064	3.52666	3.7433
					3.66296	3.95263	3.12369	4.50426	4.26549	6.5138	3.55107	4.08977
					3.1738	3.81962	3.85248	4.80869	4.51479	6.27417	4.839	3.45773
					3.20414	3.97189	3.53925	4.41116	4.03254	5.8049	3.09897	3.68896
					3.31417	4.0543	3.30273	4.46087	3.849	6.73715	3.72803	3.97757
					3.61657	3.93676	3.38665	4.61728	4.15634	6.23446	3.87365	3.84327
					3.26351	3.92924	3.31484	4.5519	4.11968	6.32581	3.79767	4.17187
					3.19224	3.83581	3.83888	4.34066	4.01375	6.02286	3.71015	4.05772
					3.33249	3.79309	3.34327	4.30315	4.11088	6.3327	3.5105	3.9759
					3.22479	3.78589	3.49316	4.13763	4.13333	6.24061	3.78757	3.94575
					3.18283	3.73613	3.6777	3.8192	4.62263	6.38642	3.66156	4.16592
					3.43948	3.63237	3.19517	4.35295	3.79534	6.16587	3.39626	3.90116
					3.38846	3.40799	3.39967	4.39967	4.40813	6.35437	4.06216	4.0786
					3.05458	3.6559	3.46477	4.72912	4.25725	5.9781	3.82114	4.09932
					3.05394	4.17647	3.48551	4.85912	3.94203	6.69382	3.35663	3.99783
					3.21866	3.51068	3.31991	3.81151	4.10909	6.07028	3.37533	3.75623
					3.13253	4.09293	3.31035	4.43704	3.9836	6.14695	3.80529	4.16481
					3.38575	3.79274	3.1965	4.805	4.1374	5.86273	3.43775	4.05003
					3.38291	3.56882	3.42571	4.61675	3.73912	6.01661	3.31375	3.86894
					3.10882	3.57487	3.30288	4.53464	4.43001	6.89912	3.46293	3.66606
					3.20574	4.33585	3.48612	4.03863	3.54324	6.14368	3.32379	3.77548
					3.24438	3.40103	3.30561	4.88692	4.51554	5.98196	3.39825	4.31973
					3.22133	4.09337	3.52342	4.3975	4.05726	6.90599	3.07309	4.11268
					3.71238	3.62004	3.31979	4.29259	3.98534	6.29113	3.50681	4.18155
					3.32833	3.48446	3.34084	4.39983	3.74005	6.27153	3.33996	3.81718
					3.11272	3.73231	3.38425	4.49172	3.7506	6.02324	3.91141	4.65988
					3.03756	4.13501	3.56263	4.6266	4.1278	5.91031	3.37155	3.84609
					3.58609	3.64912	3.48617	4.37632	3.9859	6.54291	3.70617	3.65832
					3.20301	3.23257	4.00297	4.5954	4.42484	5.54452	3.44539	4.06919
					3.42844	3.79468	3.42696	4.24904	4.00154	6.46263	3.4553	4.30137
					3.2808	3.5004	3.09637	5.0452	4.72007	5.66624	3.47351	4.1504
					3.16863	3.58431	3.50741	4.71253	3.65966	6.38799	3.37593	3.93918
					3.47528	3.65119	3.33626	4.60542	3.8165	6.18037	3.56788	3.8632
					3.32208	3.67692	3.05538	4.81282	4.23695	6.14784	3.66994	4.17753
					3.45971	3.59922	3.82365	4.60758	4.06549	6.45859	3.60345	3.90953
					3.46753	3.36238	3.84297	4.55738	4.47992	6.55473	3.68832	3.59297
					3.30182	3.26782	3.31941	4.45598	3.76738	6.5212	3.73788	4.0302
					3.29477	3.35939	3.09455	4.93092	3.7343	7.35461	3.46348	3.8481
					3.2464	3.90286	3.68333	4.5557	4.1101	5.7433	3.37101	3.62825
					3.21676	3.73947	3.49541	4.20138	4.28346	7.17595	3.46805	3.68496
					3.21676	3.73947	3.49541	4.20138	4.28346	7.17595	3.46805	3.68496

## Sheet: Supplementary Fig. 5
retention time	intensity (upper left)		retention time	intensity (upper right)		retention time	intensity (lower left)		retention time	intensity (lower right)
0	0.17419		0	0.41175		0	0.27252		0	0.18882
0.008	0.13169		0.008	0.10061		0.008	0.4163		0.008	0.15307
0.015	0.16553		0.015	0		0.015	0.41344		0.015	0.12607
0.023	0.17454		0.023	0.23828		0.023	0.27879		0.023	0.15128
0.031	0.17267		0.031	0.25771		0.031	0.27204		0.031	0.15637
0.038	0.16285		0.038	0.31612		0.038	0.26318		0.038	0.1546
0.046	0.15755		0.046	0.35176		0.046	0.26355		0.046	0.14317
0.054	0.14289		0.054	0.3575		0.054	0.29584		0.054	0.15279
0.062	0.12217		0.062	0.38263		0.062	0.31507		0.062	0.17122
0.069	0.10789		0.069	0.44129		0.069	0.33811		0.069	0.17806
0.077	0.09534		0.077	0.44541		0.077	0.32041		0.077	0.16304
0.085	0.08307		0.085	0.44322		0.085	0.34545		0.085	0.16129
0.092	0.08455		0.092	0.4483		0.092	0.3666		0.092	0.16862
0.1	0.07067		0.1	0.47052		0.1	0.37172		0.1	0.18962
0.108	0.08109		0.108	0.45342		0.108	0.38242		0.108	0.16702
0.116	0.08949		0.116	0.41896		0.116	0.38245		0.116	0.14535
0.123	0.09662		0.123	0.35944		0.123	0.37925		0.123	0.13055
0.131	0.09591		0.131	0.43176		0.131	0.38955		0.131	0.13879
0.139	0.11303		0.139	0.47004		0.139	0.37396		0.139	0.13227
0.146	0.11499		0.146	0.52078		0.146	0.34709		0.146	0.11869
0.154	0.12636		0.154	0.54599		0.154	0.3329		0.154	0.11484
0.162	0.10703		0.162	0.61136		0.162	0.32977		0.162	0.14153
0.17	0.11987		0.17	0.64377		0.17	0.33015		0.17	0.13396
0.177	0.13658		0.177	0.71849		0.177	0.34026		0.177	0.11676
0.185	0.1476		0.185	0.70125		0.185	0.33082		0.185	0.10049
0.193	0.13449		0.193	0.67912		0.193	0.32729		0.193	0.09259
0.2	0.13256		0.2	0.62734		0.2	0.33768		0.2	0.09433
0.208	0.12185		0.208	0.66393		0.208	0.33648		0.208	0.09672
0.216	0.1252		0.216	0.6347		0.216	0.31263		0.216	0.08753
0.224	0.09993		0.224	0.6407		0.224	0.28937		0.224	0.09822
0.231	0.07046		0.231	0.59784		0.231	0.2575		0.231	0.10795
0.239	0.07083		0.239	0.59562		0.239	0.25285		0.239	0.10895
0.247	0.0727		0.247	0.6024		0.247	0.24075		0.247	0.09183
0.254	0.06066		0.254	0.58227		0.254	0.23275		0.254	0.07491
0.262	0.05235		0.262	0.47627		0.262	0.22848		0.262	0.04761
0.27	0.04811		0.27	0.44209		0.27	0.23581		0.27	0.03291
0.278	0.04084		0.278	0.41013		0.278	0.2518		0.278	0.02888
0.285	0.04513		0.285	0.35784		0.285	0.279		0.285	0.03582
0.293	0.03623		0.293	0.30319		0.293	0.30141		0.293	0.03464
0.301	0.0381		0.301	0.30172		0.301	0.33002		0.301	0.04617
0.308	0.04921		0.308	0.29711		0.308	0.33876		0.308	0.05757
0.316	0.05333		0.316	0.35439		0.316	0.3536		0.316	0.06245
0.324	0.05927		0.324	0.36363		0.324	0.35444		0.324	0.08567
0.332	0.06367		0.332	0.32342		0.332	0.353		0.332	0.09981
0.339	0.06299		0.339	0.30637		0.339	0.34328		0.339	0.09637
0.347	0.06687		0.347	0.36528		0.347	0.32575		0.347	0.10614
0.355	0.06449		0.355	0.42584		0.355	0.305		0.355	0.11954
0.362	0.06135		0.362	0.43973		0.362	0.31615		0.362	0.11815
0.37	0.05466		0.37	0.39678		0.37	0.30737		0.37	0.12504
0.378	0.03046		0.378	0.40147		0.378	0.29396		0.378	0.11988
0.386	0.02993		0.386	0.44305		0.386	0.27641		0.386	0.11678
0.393	0.03306		0.393	0.45988		0.393	0.28111		0.393	0.11037
0.401	0.02085		0.401	0.42653		0.401	0.29403		0.401	0.10668
0.409	0.02298		0.409	0.37225		0.409	0.2919		0.409	0.08917
0.416	0.03079		0.416	0.40162		0.416	0.28128		0.416	0.08704
0.424	0.039		0.424	0.4083		0.424	0.28141		0.424	0.08366
0.432	0.05472		0.432	0.38304		0.432	0.29089		0.432	0.06829
0.44	0.06398		0.44	0.3538		0.44	0.29215		0.44	0.07043
0.447	0.05702		0.447	0.37774		0.447	0.28685		0.447	0.09116
0.455	0.07232		0.455	0.36389		0.455	0.27258		0.455	0.09573
0.463	0.08774		0.463	0.35748		0.463	0.2674		0.463	0.10159
0.47	0.08875		0.47	0.37505		0.47	0.25991		0.47	0.10496
0.478	0.08154		0.478	0.45278		0.478	0.2536		0.478	0.09027
0.486	0.08012		0.486	0.45038		0.486	0.22481		0.486	0.09512
0.494	0.07054		0.494	0.44513		0.494	0.20837		0.494	0.09261
0.501	0.06468		0.501	0.47296		0.501	0.18255		0.501	0.08227
0.509	0.0462		0.509	0.47637		0.509	0.18228		0.509	0.07367
0.517	0.0274		0.517	0.47279		0.517	0.18136		0.517	0.06395
0.524	0.02528		0.524	0.39508		0.524	0.1974		0.524	0.0642
0.532	0.03551		0.532	0.30067		0.532	0.20607		0.532	0.0852
0.54	0.04467		0.54	0.30864		0.54	0.22539		0.54	0.10002
0.548	0.05167		0.548	0.30424		0.548	0.2398		0.548	0.11607
0.555	0.06295		0.555	0.22419		0.555	0.25676		0.555	0.12485
0.563	0.06216		0.563	0.1857		0.563	0.26677		0.563	0.14012
0.571	0.04739		0.571	0.15143		0.571	0.27506		0.571	0.15086
0.578	0.03763		0.578	0.18066		0.578	0.27311		0.578	0.14801
0.586	0.04164		0.586	0.23055		0.586	0.28326		0.586	0.13782
0.594	0.03073		0.594	0.26336		0.594	0.28994		0.594	0.14641
0.602	0.0348		0.602	0.28974		0.602	0.28977		0.602	0.14057
0.609	0.05773		0.609	0.34959		0.609	0.29698		0.609	0.13961
0.617	0.07583		0.617	0.41862		0.617	0.31996		0.617	0.12954
0.625	0.09479		0.625	0.50824		0.625	0.32486		0.625	0.11295
0.632	0.09523		0.632	0.62494		0.632	0.32902		0.632	0.09533
0.64	0.08684		0.64	0.755		0.64	0.32452		0.64	0.08925
0.648	0.08246		0.648	0.92384		0.648	0.32646		0.648	0.07232
0.656	0.08613		0.656	0.96574		0.656	0.31799		0.656	0.08169
0.663	0.07448		0.663	1.00902		0.663	0.31401		0.663	0.09687
0.671	0.06497		0.671	0.99765		0.671	0.30593		0.671	0.13024
0.679	0.06065		0.679	0.97566		0.679	0.31807		0.679	0.16366
0.686	0.0466		0.686	0.91888		0.686	0.32196		0.686	0.18642
0.694	0.04763		0.694	0.82486		0.694	0.3337		0.694	0.2051
0.702	0.05612		0.702	0.73141		0.702	0.33675		0.702	0.22076
0.71	0.06338		0.71	0.75579		0.71	0.35053		0.71	0.22811
0.717	0.07892		0.717	0.74608		0.717	0.35305		0.717	0.2452
0.725	0.10323		0.725	0.72342		0.725	0.35551		0.725	0.2432
0.733	0.11895		0.733	0.67203		0.733	0.3727		0.733	0.24188
0.74	0.13632		0.74	0.68291		0.74	0.36541		0.74	0.28425
0.748	0.13328		0.748	0.75895		0.748	0.37916		0.748	0.30664
0.756	0.13625		0.756	0.80493		0.756	0.40204		0.756	0.30958
0.763	0.12478		0.763	0.86153		0.763	0.4029		0.763	0.3139
0.771	0.14337		0.771	0.94201		0.771	0.42051		0.771	0.31168
0.779	0.1388		0.779	1.04181		0.779	0.44114		0.779	0.3073
0.787	0.14516		0.787	1.09527		0.787	0.44748		0.787	0.31
0.794	0.14955		0.794	1.0825		0.794	0.47187		0.794	0.30401
0.802	0.15097		0.802	1.09217		0.802	0.46826		0.802	0.32504
0.81	0.1478		0.81	1.07441		0.81	0.45107		0.81	0.36286
0.817	0.15918		0.817	1.05631		0.817	0.42942		0.817	0.4057
0.825	0.17477		0.825	0.9818		0.825	0.40506		0.825	0.4111
0.833	0.19664		0.833	0.94417		0.833	0.39084		0.833	0.41713
0.841	0.21667		0.841	1.01247		0.841	0.38474		0.841	0.40941
0.848	0.26762		0.848	1.12581		0.848	0.4051		0.848	0.37726
0.856	0.30997		0.856	1.25017		0.856	0.43826		0.856	0.34357
0.864	0.33519		0.864	1.29819		0.864	0.46585		0.864	0.32299
0.871	0.33811		0.871	1.28682		0.871	0.52086		0.871	0.30545
0.879	0.30989		0.879	1.25995		0.879	0.53687		0.879	0.32628
0.887	0.31818		0.887	1.24509		0.887	0.55486		0.887	0.32248
0.895	0.31563		0.895	1.12405		0.895	0.56477		0.895	0.31889
0.902	0.29057		0.902	0.91152		0.902	0.55449		0.902	0.31581
0.91	0.28995		0.91	0.74097		0.91	0.55729		0.91	0.30733
0.918	0.31868		0.918	0.68361		0.918	0.57571		0.918	0.30124
0.925	0.3413		0.925	0.60427		0.925	0.58621		0.925	0.27697
0.933	0.34948		0.933	0.52266		0.933	0.61387		0.933	0.2635
0.941	0.3254		0.941	0.47127		0.941	0.62051		0.941	0.25832
0.949	0.28552		0.949	0.60501		0.949	0.60259		0.949	0.25203
0.956	0.24865		0.956	0.7813		0.956	0.58265		0.956	0.23926
0.964	0.23221		0.964	0.84067		0.964	0.56892		0.964	0.24382
0.972	0.19079		0.972	0.95814		0.972	0.54295		0.972	0.23671
0.979	0.16885		0.979	1.13592		0.979	0.50643		0.979	0.24337
0.987	0.20302		0.987	1.23855		0.987	0.48068		0.987	0.23534
0.995	0.23695		0.995	1.20164		0.995	0.47326		0.995	0.24757
1.003	0.27153		1.003	1.07257		1.003	0.47677		1.003	0.23699
1.01	0.2916		1.01	0.99059		1.01	0.4649		1.01	0.23542
1.018	0.27094		1.018	0.96217		1.018	0.44546		1.018	0.22071
1.026	0.26829		1.026	0.94525		1.026	0.45193		1.026	0.23232
1.033	0.26319		1.033	0.8492		1.033	0.45157		1.033	0.23675
1.041	0.21264		1.041	0.79994		1.041	0.45043		1.041	0.2251
1.049	0.17968		1.049	0.80132		1.049	0.42389		1.049	0.21924
1.057	0.15304		1.057	0.84965		1.057	0.4126		1.057	0.24112
1.064	0.13173		1.064	0.8504		1.064	0.39463		1.064	0.24929
1.072	0.12164		1.072	0.8299		1.072	0.36309		1.072	0.25094
1.08	0.10813		1.08	0.80091		1.08	0.35145		1.08	0.22871
1.087	0.09638		1.087	0.81105		1.087	0.35361		1.087	0.2204
1.095	0.09049		1.095	0.88485		1.095	0.34977		1.095	0.22359
1.103	0.09882		1.103	0.92498		1.103	0.36286		1.103	0.21935
1.111	0.1215		1.111	0.94948		1.111	0.37806		1.111	0.21816
1.118	0.15229		1.118	1.03125		1.118	0.39193		1.118	0.2184
1.126	0.21003		1.126	1.08384		1.126	0.43237		1.126	0.26946
1.134	0.24455		1.134	1.09203		1.134	0.43837		1.134	0.31424
1.141	0.2957		1.141	1.07404		1.141	0.45047		1.141	0.33016
1.149	0.32181		1.149	1.01496		1.149	0.46268		1.149	0.32351
1.157	0.32436		1.157	1.02042		1.157	0.48509		1.157	0.32313
1.165	0.28813		1.165	0.94182		1.165	0.46734		1.165	0.30141
1.172	0.26165		1.172	0.88093		1.172	0.4659		1.172	0.29171
1.18	0.22753		1.18	0.87091		1.18	0.45237		1.18	0.25887
1.188	0.23339		1.188	0.77448		1.188	0.44132		1.188	0.23171
1.195	0.23999		1.195	0.76112		1.195	0.41478		1.195	0.23494
1.203	0.26287		1.203	0.81348		1.203	0.39023		1.203	0.25637
1.211	0.2642		1.211	0.88057		1.211	0.37491		1.211	0.25639
1.219	0.27862		1.219	1.03536		1.219	0.38141		1.219	0.27096
1.226	0.27283		1.226	1.11239		1.226	0.37911		1.226	0.26698
1.234	0.2503		1.234	1.13005		1.234	0.35211		1.234	0.25438
1.242	0.21238		1.242	1.11771		1.242	0.34939		1.242	0.25047
1.249	0.15334		1.249	1.01803		1.249	0.35815		1.249	0.22749
1.257	0.11135		1.257	0.86236		1.257	0.35206		1.257	0.20153
1.265	0.0995		1.265	0.66231		1.265	0.3254		1.265	0.17264
1.273	0.08751		1.273	0.51301		1.273	0.32534		1.273	0.13969
1.28	0.09251		1.28	0.51044		1.28	0.3246		1.28	0.15379
1.288	0.10357		1.288	0.55826		1.288	0.32384		1.288	0.14798
1.296	0.11896		1.296	0.66811		1.296	0.31808		1.296	0.15463
1.303	0.13453		1.303	0.78512		1.303	0.32563		1.303	0.15102
1.311	0.13515		1.311	0.90037		1.311	0.33334		1.311	0.14694
1.319	0.13291		1.319	0.93392		1.319	0.3332		1.319	0.13999
1.327	0.13516		1.327	0.92456		1.327	0.32713		1.327	0.12569
1.334	0.12078		1.334	0.90081		1.334	0.32479		1.334	0.08359
1.342	0.10715		1.342	0.93901		1.342	0.33011		1.342	0.08191
1.35	0.09174		1.35	1.08385		1.35	0.32773		1.35	0.07647
1.357	0.07799		1.357	1.00246		1.357	0.31499		1.357	0.09323
1.365	0.0847		1.365	1.00441		1.365	0.30712		1.365	0.11409
1.373	0.07952		1.373	1.08154		1.373	0.3124		1.373	0.14202
1.381	0.07707		1.381	1.08193		1.381	0.32099		1.381	0.17234
1.388	0.088		1.388	0.97409		1.388	0.31995		1.388	0.18501
1.396	0.10124		1.396	0.88318		1.396	0.31979		1.396	0.17148
1.404	0.11162		1.404	0.73802		1.404	0.31834		1.404	0.16329
1.411	0.1007		1.411	0.82181		1.411	0.32308		1.411	0.15682
1.419	0.07886		1.419	0.79484		1.419	0.32131		1.419	0.14008
1.427	0.05712		1.427	0.78372		1.427	0.33018		1.427	0.13197
1.435	0.0449		1.435	0.80769		1.435	0.31351		1.435	0.1232
1.442	0.03901		1.442	0.79573		1.442	0.31627		1.442	0.12179
1.45	0.0437		1.45	0.69342		1.45	0.32284		1.45	0.13429
1.458	0.04968		1.458	0.60684		1.458	0.33524		1.458	0.13256
1.465	0.08071		1.465	0.55111		1.465	0.34073		1.465	0.11639
1.473	0.11198		1.473	0.46783		1.473	0.36568		1.473	0.10468
1.481	0.13246		1.481	0.39011		1.481	0.35953		1.481	0.08972
1.489	0.13257		1.489	0.31083		1.489	0.35635		1.489	0.09886
1.496	0.12866		1.496	0.31927		1.496	0.33469		1.496	0.11302
1.504	0.13077		1.504	0.32007		1.504	0.33251		1.504	0.10985
1.512	0.14009		1.512	0.28945		1.512	0.33121		1.512	0.11924
1.519	0.13022		1.519	0.24493		1.519	0.33303		1.519	0.13877
1.527	0.10622		1.527	0.2807		1.527	0.31552		1.527	0.14827
1.535	0.09292		1.535	0.3094		1.535	0.30082		1.535	0.16003
1.543	0.08016		1.543	0.29311		1.543	0.29439		1.543	0.14677
1.55	0.06373		1.55	0.28143		1.55	0.29395		1.55	0.13413
1.558	0.04872		1.558	0.30983		1.558	0.28771		1.558	0.12759
1.566	0.05281		1.566	0.35988		1.566	0.28		1.566	0.12291
1.573	0.05108		1.573	0.42791		1.573	0.26393		1.573	0.13026
1.581	0.0511		1.581	0.45997		1.581	0.26906		1.581	0.13367
1.589	0.06974		1.589	0.48928		1.589	0.28946		1.589	0.12075
1.597	0.08612		1.597	0.55011		1.597	0.30139		1.597	0.1052
1.604	0.09102		1.604	0.55028		1.604	0.29611		1.604	0.08891
1.612	0.10162		1.612	0.56132		1.612	0.27679		1.612	0.07852
1.62	0.10389		1.62	0.59179		1.62	0.25346		1.62	0.05461
1.627	0.12436		1.627	0.63298		1.627	0.23982		1.627	0.03625
1.635	0.12909		1.635	0.58387		1.635	0.21536		1.635	0.02135
1.643	0.1175		1.643	0.54951		1.643	0.20113		1.643	0.01639
1.651	0.11618		1.651	0.49554		1.651	0.2005		1.651	0.02866
1.658	0.11976		1.658	0.46484		1.658	0.21305		1.658	0.04795
1.666	0.10698		1.666	0.40523		1.666	0.23068		1.666	0.04966
1.674	0.09478		1.674	0.32325		1.674	0.25404		1.674	0.04116
1.681	0.08391		1.681	0.25724		1.681	0.26262		1.681	0.04208
1.689	0.08364		1.689	0.27769		1.689	0.27074		1.689	0.05557
1.697	0.07277		1.697	0.30811		1.697	0.27148		1.697	0.06047
1.705	0.05705		1.705	0.34618		1.705	0.26753		1.705	0.06317
1.712	0.04013		1.712	0.33429		1.712	0.26515		1.712	0.04843
1.72	0.04495		1.72	0.33459		1.72	0.26148		1.72	0.05017
1.728	0.04448		1.728	0.39987		1.728	0.25027		1.728	0.05945
1.735	0.03656		1.735	0.3877		1.735	0.25615		1.735	0.05477
1.743	0.02528		1.743	0.43592		1.743	0.25817		1.743	0.04107
1.751	0.02002		1.751	0.45289		1.751	0.25378		1.751	0.03412
1.759	0.02238		1.759	0.48661		1.759	0.25071		1.759	0.01824
1.766	0.01887		1.766	0.48521		1.766	0.23198		1.766	0.02242
1.774	0.01125		1.774	0.4616		1.774	0.2197		1.774	0.02697
1.782	0.00829		1.782	0.41163		1.782	0.20891		1.782	0.02333
1.789	0.00133		1.789	0.41927		1.789	0.19289		1.789	0.01832
1.797	0.00373		1.797	0.36806		1.797	0.17635		1.797	0.02941
1.805	0.01857		1.805	0.36309		1.805	0.16618		1.805	0.04271
1.813	0.02588		1.813	0.39443		1.813	0.16711		1.813	0.04821
1.82	0.04414		1.82	0.47225		1.82	0.19476		1.82	0.04399
1.828	0.05316		1.828	0.53181		1.828	0.2223		1.828	0.03197
1.836	0.05427		1.836	0.56284		1.836	0.24428		1.836	0.03587
1.843	0.06882		1.843	0.6232		1.843	0.27619		1.843	0.04134
1.851	0.09329		1.851	0.69835		1.851	0.30992		1.851	0.04291
1.859	0.09159		1.859	0.70803		1.859	0.33438		1.859	0.03383
1.867	0.09468		1.867	0.69901		1.867	0.34398		1.867	0.03891
1.874	0.09276		1.874	0.66403		1.874	0.32612		1.874	0.05296
1.882	0.08688		1.882	0.63456		1.882	0.30308		1.882	0.07381
1.89	0.10272		1.89	0.62359		1.89	0.29395		1.89	0.08287
1.897	0.10733		1.897	0.54359		1.897	0.26205		1.897	0.0892
1.905	0.08812		1.905	0.56509		1.905	0.2302		1.905	0.08943
1.913	0.08804		1.913	0.64334		1.913	0.20656		1.913	0.0913
1.921	0.0897		1.921	0.71569		1.921	0.18964		1.921	0.09022
1.928	0.08684		1.928	0.73537		1.928	0.18933		1.928	0.07526
1.936	0.07899		1.936	0.71637		1.936	0.19144		1.936	0.05154
1.944	0.06028		1.944	0.6603		1.944	0.18923		1.944	0.04552
1.951	0.04957		1.951	0.63812		1.951	0.19813		1.951	0.0348
1.959	0.0496		1.959	0.52711		1.959	0.21912		1.959	0.02268
1.967	0.03959		1.967	0.46066		1.967	0.24905		1.967	0.01663
1.975	0.04428		1.975	0.49883		1.975	0.2674		1.975	0.01643
1.982	0.06787		1.982	0.5814		1.982	0.27518		1.982	0.02459
1.99	0.09789		1.99	0.65527		1.99	0.28527		1.99	0.03864
1.998	0.12956		1.998	0.74484		1.998	0.30641		1.998	0.03699
2.005	0.1484		2.005	0.73101		2.005	0.31672		2.005	0.03521
2.013	0.14309		2.013	0.69388		2.013	0.30135		2.013	0.04244
2.021	0.15541		2.021	0.64757		2.021	0.29144		2.021	0.03642
2.029	0.1506		2.029	0.54438		2.029	0.29217		2.029	0.02183
2.036	0.12975		2.036	0.50972		2.036	0.30505		2.036	0.0113
2.044	0.10355		2.044	0.52521		2.044	0.30872		2.044	0
2.052	0.06854		2.052	0.57889		2.052	0.30558		2.052	0.00969
2.059	0.05299		2.059	0.78515		2.059	0.30855		2.059	0.02308
2.067	0.05705		2.067	0.8705		2.067	0.31184		2.067	0.03981
2.075	0.03632		2.075	0.86347		2.075	0.28868		2.075	0.07715
2.082	0.02799		2.082	0.83833		2.082	0.27319		2.082	0.08408
2.09	0.02596		2.09	0.80605		2.09	0.26009		2.09	0.10449
2.098	0.0334		2.098	0.68241		2.098	0.24622		2.098	0.11587
2.106	0.04189		2.106	0.53514		2.106	0.24176		2.106	0.11277
2.113	0.03653		2.113	0.38167		2.113	0.2477		2.113	0.10976
2.121	0.02974		2.121	0.32582		2.121	0.26548		2.121	0.09213
2.129	0.04816		2.129	0.3351		2.129	0.28511		2.129	0.06014
2.136	0.05768		2.136	0.35046		2.136	0.28817		2.136	0.05027
2.144	0.07257		2.144	0.38694		2.144	0.2915		2.144	0.03747
2.152	0.06326		2.152	0.43975		2.152	0.31334		2.152	0.04858
2.16	0.0553		2.16	0.45907		2.16	0.32202		2.16	0.05875
2.167	0.05162		2.167	0.45028		2.167	0.31004		2.167	0.0645
2.175	0.04366		2.175	0.45305		2.175	0.2991		2.175	0.06573
2.183	0.03393		2.183	0.40868		2.183	0.29284		2.183	0.08632
2.19	0.04371		2.19	0.37478		2.19	0.28919		2.19	0.11636
2.198	0.05404		2.198	0.36714		2.198	0.28142		2.198	0.12452
2.206	0.07099		2.206	0.35674		2.206	0.25826		2.206	0.1099
2.214	0.09335		2.214	0.32996		2.214	0.24673		2.214	0.10512
2.221	0.10556		2.221	0.36764		2.221	0.24637		2.221	0.1031
2.229	0.11165		2.229	0.42689		2.229	0.23195		2.229	0.10761
2.237	0.10908		2.237	0.50484		2.237	0.21608		2.237	0.09003
2.244	0.09174		2.244	0.54907		2.244	0.20971		2.244	0.06247
2.252	0.07604		2.252	0.52125		2.252	0.19882		2.252	0.05093
2.26	0.06812		2.26	0.52426		2.26	0.19236		2.26	0.05704
2.268	0.06027		2.268	0.55583		2.268	0.19117		2.268	0.05847
2.275	0.06448		2.275	0.53624		2.275	0.20577		2.275	0.06363
2.283	0.06889		2.283	0.51221		2.283	0.23376		2.283	0.07616
2.291	0.06316		2.291	0.54718		2.291	0.25461		2.291	0.08408
2.298	0.05693		2.298	0.55315		2.298	0.26155		2.298	0.0942
2.306	0.06153		2.306	0.56502		2.306	0.26613		2.306	0.10645
2.314	0.06555		2.314	0.58396		2.314	0.28214		2.314	0.12145
2.322	0.0581		2.322	0.60467		2.322	0.27993		2.322	0.11866
2.329	0.05903		2.329	0.58485		2.329	0.27103		2.329	0.10957
2.337	0.06148		2.337	0.57091		2.337	0.266		2.337	0.09062
2.345	0.06919		2.345	0.49927		2.345	0.26769		2.345	0.08237
2.352	0.0718		2.352	0.4701		2.352	0.26303		2.352	0.08709
2.36	0.05559		2.36	0.50269		2.36	0.25225		2.36	0.07133
2.368	0.04617		2.368	0.45303		2.368	0.25515		2.368	0.07896
2.376	0.04833		2.376	0.44918		2.376	0.26871		2.376	0.09427
2.383	0.0342		2.383	0.52334		2.383	0.29081		2.383	0.11653
2.391	0.0322		2.391	0.5674		2.391	0.29766		2.391	0.13056
2.399	0.03916		2.399	0.59401		2.399	0.30248		2.399	0.1291
2.406	0.05673		2.406	0.6154		2.406	0.30411		2.406	0.11605
2.414	0.08273		2.414	0.59378		2.414	0.3124		2.414	0.12984
2.422	0.10716		2.422	0.63895		2.422	0.29956		2.422	0.12188
2.43	0.10951		2.43	0.64632		2.43	0.29348		2.43	0.11979
2.437	0.12512		2.437	0.65815		2.437	0.2672		2.437	0.1232
2.445	0.11925		2.445	0.67685		2.445	0.25248		2.445	0.1378
2.453	0.10728		2.453	0.74887		2.453	0.25805		2.453	0.13598
2.46	0.09505		2.46	0.77277		2.46	0.26203		2.46	0.13926
2.468	0.07764		2.468	0.81392		2.468	0.28709		2.468	0.13294
2.476	0.07561		2.476	0.85045		2.476	0.31872		2.476	0.12765
2.484	0.0852		2.484	0.85913		2.484	0.3277		2.484	0.12636
2.491	0.08726		2.491	0.78215		2.491	0.35939		2.491	0.12439
2.499	0.10959		2.499	0.7553		2.499	0.37386		2.499	0.12595
2.507	0.12557		2.507	0.6815		2.507	0.37286		2.507	0.13711
2.514	0.1274		2.514	0.68555		2.514	0.38172		2.514	0.13395
2.522	0.10905		2.522	0.71924		2.522	0.35188		2.522	0.11897
2.53	0.06724		2.53	0.69581		2.53	0.31217		2.53	0.09776
2.538	0.04195		2.538	0.65723		2.538	0.30551		2.538	0.10768
2.545	0.01892		2.545	0.72783		2.545	0.28783		2.545	0.1253
2.553	0.000933616		2.553	0.74432		2.553	0.27773		2.553	0.15144
2.561	0		2.561	0.76313		2.561	0.27073		2.561	0.16169
2.568	0.02655		2.568	0.7373		2.568	0.26927		2.568	0.19451
2.576	0.0674		2.576	0.67644		2.576	0.27255		2.576	0.20706
2.584	0.09727		2.584	0.64052		2.584	0.27157		2.584	0.22747
2.592	0.11711		2.592	0.66009		2.592	0.27046		2.592	0.20775
2.599	0.12084		2.599	0.67208		2.599	0.26977		2.599	0.16952
2.607	0.13232		2.607	0.79087		2.607	0.26827		2.607	0.12946
2.615	0.12075		2.615	0.83106		2.615	0.26985		2.615	0.11769
2.622	0.09054		2.622	0.87236		2.622	0.25804		2.622	0.0859
2.63	0.05335		2.63	0.98323		2.63	0.2501		2.63	0.07241
2.638	0.0346		2.638	1.03618		2.638	0.25441		2.638	0.06646
2.646	0.02235		2.646	1.09321		2.646	0.25588		2.646	0.0636
2.653	0.03442		2.653	1.07744		2.653	0.25161		2.653	0.07347
2.661	0.03752		2.661	0.95134		2.661	0.25354		2.661	0.0746
2.669	0.0351		2.669	0.9207		2.669	0.24998		2.669	0.09276
2.676	0.03671		2.676	0.91409		2.676	0.25701		2.676	0.11404
2.684	0.05032		2.684	0.77381		2.684	0.26185		2.684	0.12229
2.692	0.06206		2.692	0.72343		2.692	0.26236		2.692	0.12506
2.7	0.0724		2.7	0.72435		2.7	0.25281		2.7	0.16077
2.707	0.07029		2.707	0.73315		2.707	0.25905		2.707	0.17832
2.715	0.06479		2.715	0.76614		2.715	0.24687		2.715	0.19343
2.723	0.07389		2.723	0.74507		2.723	0.24036		2.723	0.18341
2.73	0.08794		2.73	0.73497		2.73	0.24235		2.73	0.15971
2.738	0.09983		2.738	0.78817		2.738	0.27852		2.738	0.15859
2.746	0.08349		2.746	0.7984		2.746	0.30507		2.746	0.15146
2.754	0.06479		2.754	0.80845		2.754	0.30834		2.754	0.13243
2.761	0.04485		2.761	0.85117		2.761	0.29404		2.761	0.12749
2.769	0.03435		2.769	0.9115		2.769	0.30579		2.769	0.12968
2.777	0.04595		2.777	0.96599		2.777	0.30724		2.777	0.13477
2.784	0.04468		2.784	0.96969		2.784	0.2956		2.784	0.15459
2.792	0.05352		2.792	0.93557		2.792	0.25366		2.792	0.15983
2.8	0.08377		2.8	1.05232		2.8	0.24149		2.8	0.14733
2.808	0.09932		2.808	1.07441		2.808	0.25137		2.808	0.14291
2.815	0.10822		2.815	1.10811		2.815	0.25838		2.815	0.15852
2.823	0.1239		2.823	1.14613		2.823	0.24665		2.823	0.17593
2.831	0.12408		2.831	1.17196		2.831	0.2378		2.831	0.17235
2.838	0.12971		2.838	1.16899		2.838	0.2409		2.838	0.15774
2.846	0.1376		2.846	1.10531		2.846	0.24765		2.846	0.14826
2.854	0.13373		2.854	0.99342		2.854	0.23364		2.854	0.1474
2.862	0.13897		2.862	1.15355		2.862	0.25477		2.862	0.13191
2.869	0.14572		2.869	1.26738		2.869	0.27303		2.869	0.10139
2.877	0.13151		2.877	1.37914		2.877	0.27957		2.877	0.09769
2.885	0.11625		2.885	1.65629		2.885	0.29755		2.885	0.12741
2.892	0.11574		2.892	1.81517		2.892	0.30108		2.892	0.16181
2.9	0.09951		2.9	1.92423		2.9	0.29327		2.9	0.1845
2.908	0.08387		2.908	1.99602		2.908	0.30491		2.908	0.20156
2.916	0.07498		2.916	1.96314		2.916	0.2963		2.916	0.20625
2.923	0.09464		2.923	2.07743		2.923	0.31955		2.923	0.21854
2.931	0.09945		2.931	2.26285		2.931	0.34688		2.931	0.20958
2.939	0.09721		2.939	2.36281		2.939	0.35167		2.939	0.18519
2.946	0.08832		2.946	2.73752		2.946	0.35263		2.946	0.16204
2.954	0.0888		2.954	3.13234		2.954	0.37081		2.954	0.1646
2.962	0.10373		2.962	3.35408		2.962	0.36295		2.962	0.14565
2.97	0.12287		2.97	3.47129		2.97	0.34243		2.97	0.14268
2.977	0.10867		2.977	3.49196		2.977	0.30621		2.977	0.13036
2.985	0.09284		2.985	3.39095		2.985	0.3016		2.985	0.1091
2.993	0.09816		2.993	3.20532		2.993	0.29891		2.993	0.11105
3	0.10782		3	2.82671		3	0.30735		3	0.11714
3.008	0.10382		3.008	2.45709		3.008	0.3108		3.008	0.10188
3.016	0.10241		3.016	2.1992		3.016	0.31138		3.016	0.11539
3.024	0.09572		3.024	1.99565		3.024	0.30584		3.024	0.10629
3.031	0.10341		3.031	1.82308		3.031	0.31659		3.031	0.11172
3.039	0.13574		3.039	1.85597		3.039	0.30473		3.039	0.14277
3.047	0.13441		3.047	1.90493		3.047	0.31432		3.047	0.1504
3.054	0.1105		3.054	1.87572		3.054	0.31595		3.054	0.16261
3.062	0.11938		3.062	1.80165		3.062	0.30991		3.062	0.18727
3.07	0.11468		3.07	1.73354		3.07	0.29868		3.07	0.17755
3.078	0.10178		3.078	1.64576		3.078	0.31381		3.078	0.20109
3.085	0.08999		3.085	1.56133		3.085	0.31184		3.085	0.21843
3.093	0.08336		3.093	1.37623		3.093	0.32088		3.093	0.1828
3.101	0.08452		3.101	1.21556		3.101	0.31215		3.101	0.16782
3.108	0.10471		3.108	1.20049		3.108	0.31286		3.108	0.15452
3.116	0.1219		3.116	1.2669		3.116	0.32372		3.116	0.14326
3.124	0.133		3.124	1.19504		3.124	0.33881		3.124	0.1553
3.132	0.15664		3.132	1.04407		3.132	0.34466		3.132	0.14862
3.139	0.16836		3.139	0.94916		3.139	0.33948		3.139	0.12507
3.147	0.16417		3.147	0.93954		3.147	0.3163		3.147	0.13288
3.155	0.17168		3.155	0.96701		3.155	0.31807		3.155	0.1327
3.162	0.1506		3.162	0.90395		3.162	0.31478		3.162	0.12385
3.17	0.11427		3.17	0.78906		3.17	0.29961		3.17	0.10212
3.178	0.11353		3.178	0.7097		3.178	0.28728		3.178	0.09838
3.186	0.10351		3.186	0.76155		3.186	0.27801		3.186	0.11394
3.193	0.1101		3.193	0.86661		3.193	0.27612		3.193	0.12102
3.201	0.11908		3.201	0.80464		3.201	0.28347		3.201	0.12449
3.209	0.10974		3.209	0.77978		3.209	0.26956		3.209	0.11339
3.216	0.11935		3.216	0.80185		3.216	0.25882		3.216	0.09899
3.224	0.11722		3.224	0.77028		3.224	0.24895		3.224	0.09969
3.232	0.08692		3.232	0.74927		3.232	0.24776		3.232	0.08887
3.24	0.07516		3.24	0.70638		3.24	0.24767		3.24	0.04753
3.247	0.0681		3.247	0.61974		3.247	0.24681		3.247	0.04278
3.255	0.06338		3.255	0.63096		3.255	0.24924		3.255	0.03179
3.263	0.068		3.263	0.65979		3.263	0.25837		3.263	0.03697
3.27	0.07197		3.27	0.64766		3.27	0.2615		3.27	0.06083
3.278	0.07883		3.278	0.66993		3.278	0.26081		3.278	0.07847
3.286	0.09186		3.286	0.62086		3.286	0.27029		3.286	0.0749
3.294	0.09243		3.294	0.48102		3.294	0.26625		3.294	0.08224
3.301	0.09657		3.301	0.48199		3.301	0.25938		3.301	0.09575
3.309	0.09231		3.309	0.46302		3.309	0.26298		3.309	0.11379
3.317	0.11297		3.317	0.38963		3.317	0.25999		3.317	0.13118
3.324	0.1184		3.324	0.4353		3.324	0.27333		3.324	0.13496
3.332	0.11604		3.332	0.47265		3.332	0.30234		3.332	0.13513
3.34	0.11397		3.34	0.49974		3.34	0.28985		3.34	0.14454
3.348	0.12536		3.348	0.50762		3.348	0.28806		3.348	0.16413
3.355	0.11918		3.355	0.4403		3.355	0.2974		3.355	0.17031
3.363	0.11402		3.363	0.48534		3.363	0.29118		3.363	0.17064
3.371	0.08852		3.371	0.60479		3.371	0.29002		3.371	0.15807
3.378	0.08219		3.378	0.66101		3.378	0.28127		3.378	0.16211
3.386	0.10756		3.386	0.70205		3.386	0.26321		3.386	0.16176
3.394	0.12074		3.394	0.71345		3.394	0.27479		3.394	0.15901
3.401	0.11163		3.401	0.70909		3.401	0.28321		3.401	0.14463
3.409	0.11444		3.409	0.68629		3.409	0.30041		3.409	0.12893
3.417	0.11953		3.417	0.60509		3.417	0.3235		3.417	0.12044
3.425	0.13292		3.425	0.53248		3.425	0.33953		3.425	0.11629
3.432	0.14981		3.432	0.50417		3.432	0.35849		3.432	0.09318
3.44	0.14337		3.44	0.59308		3.44	0.37114		3.44	0.09425
3.448	0.13961		3.448	0.63316		3.448	0.36552		3.448	0.09448
3.455	0.13652		3.455	0.62653		3.455	0.3614		3.455	0.08389
3.463	0.12755		3.463	0.56127		3.463	0.34263		3.463	0.07918
3.471	0.12572		3.471	0.50565		3.471	0.31511		3.471	0.09007
3.479	0.11159		3.479	0.43793		3.479	0.29823		3.479	0.09362
3.486	0.09579		3.486	0.38191		3.486	0.28332		3.486	0.10513
3.494	0.10979		3.494	0.27665		3.494	0.29263		3.494	0.11483
3.502	0.12492		3.502	0.27284		3.502	0.3115		3.502	0.11832
3.509	0.13414		3.509	0.35348		3.509	0.32456		3.509	0.13088
3.517	0.15223		3.517	0.44339		3.517	0.33432		3.517	0.11151
3.525	0.16106		3.525	0.6182		3.525	0.341		3.525	0.09497
3.533	0.14275		3.533	0.77669		3.533	0.33526		3.533	0.10057
3.54	0.11702		3.54	0.84273		3.54	0.32185		3.54	0.11533
3.548	0.07808		3.548	0.98824		3.548	0.30437		3.548	0.14009
3.556	0.06667		3.556	1.06907		3.556	0.29934		3.556	0.17886
3.563	0.05314		3.563	1.05399		3.563	0.29906		3.563	0.19223
3.571	0.03804		3.571	1.00952		3.571	0.31587		3.571	0.23686
3.579	0.0321		3.579	0.93094		3.579	0.31323		3.579	0.24404
3.587	0.05521		3.587	0.84343		3.587	0.31831		3.587	0.23058
3.594	0.06531		3.594	0.78736		3.594	0.31593		3.594	0.21511
3.602	0.0737		3.602	0.6912		3.602	0.3158		3.602	0.17351
3.61	0.07543		3.61	0.68942		3.61	0.3158		3.61	0.13453
3.617	0.08981		3.617	0.74425		3.617	0.30858		3.617	0.12784
3.625	0.09407		3.625	0.76469		3.625	0.29041		3.625	0.12108
3.633	0.09897		3.633	0.6827		3.633	0.30388		3.633	0.12073
3.641	0.10216		3.641	0.72542		3.641	0.3139		3.641	0.12787
3.648	0.11589		3.648	0.8002		3.648	0.33156		3.648	0.15109
3.656	0.12744		3.656	0.79928		3.656	0.31974		3.656	0.18302
3.664	0.13814		3.664	0.75366		3.664	0.30426		3.664	0.20596
3.671	0.14093		3.671	0.65564		3.671	0.29698		3.671	0.22286
3.679	0.12717		3.679	0.57911		3.679	0.29273		3.679	0.22487
3.687	0.11733		3.687	0.58416		3.687	0.26848		3.687	0.22734
3.695	0.11748		3.695	0.51289		3.695	0.2523		3.695	0.21979
3.702	0.10973		3.702	0.45865		3.702	0.26552		3.702	0.19285
3.71	0.10384		3.71	0.48834		3.71	0.28472		3.71	0.17989
3.718	0.13074		3.718	0.52588		3.718	0.29943		3.718	0.17748
3.725	0.14396		3.725	0.57148		3.725	0.3239		3.725	0.18307
3.733	0.15419		3.733	0.66266		3.733	0.3484		3.733	0.18086
3.741	0.16478		3.741	0.68525		3.741	0.3702		3.741	0.21271
3.749	0.15527		3.749	0.66173		3.749	0.38144		3.749	0.25216
3.756	0.14601		3.756	0.72167		3.756	0.37515		3.756	0.29484
3.764	0.13818		3.764	0.79286		3.764	0.38061		3.764	0.31251
3.772	0.11304		3.772	0.8723		3.772	0.39219		3.772	0.31269
3.779	0.11178		3.779	0.89956		3.779	0.36395		3.779	0.3035
3.787	0.12783		3.787	0.86521		3.787	0.34556		3.787	0.29333
3.795	0.12446		3.795	0.81605		3.795	0.34207		3.795	0.28217
3.803	0.12915		3.803	0.76444		3.803	0.33617		3.803	0.2779
3.81	0.13836		3.81	0.60371		3.81	0.32505		3.81	0.26375
3.818	0.15713		3.818	0.49058		3.818	0.31847		3.818	0.23647
3.826	0.15734		3.826	0.46492		3.826	0.31605		3.826	0.22974
3.833	0.17733		3.833	0.50294		3.833	0.33561		3.833	0.1921
3.841	0.17974		3.841	0.51943		3.841	0.34204		3.841	0.17398
3.849	0.17093		3.849	0.60339		3.849	0.34938		3.849	0.13074
3.857	0.15609		3.857	0.6783		3.857	0.35253		3.857	0.09907
3.864	0.16103		3.864	0.73082		3.864	0.35867		3.864	0.09939
3.872	0.14342		3.872	0.74588		3.872	0.3543		3.872	0.13217
3.88	0.12159		3.88	0.74156		3.88	0.33886		3.88	0.16079
3.887	0.10056		3.887	0.71275		3.887	0.32099		3.887	0.19113
3.895	0.10947		3.895	0.69967		3.895	0.30873		3.895	0.18584
3.903	0.11194		3.903	0.642		3.903	0.29775		3.903	0.199
3.911	0.13812		3.911	0.60307		3.911	0.30556		3.911	0.21557
3.918	0.17749		3.918	0.65132		3.918	0.30923		3.918	0.21059
3.926	0.20782		3.926	0.78104		3.926	0.33464		3.926	0.21133
3.934	0.25327		3.934	0.84008		3.934	0.35988		3.934	0.20366
3.941	0.32216		3.941	0.86895		3.941	0.36498		3.941	0.20143
3.949	0.39125		3.949	0.91429		3.949	0.36351		3.949	0.22662
3.957	0.51232		3.957	0.96857		3.957	0.36132		3.957	0.21036
3.965	0.61288		3.965	1.02971		3.965	0.33768		3.965	0.16702
3.972	0.74069		3.972	0.97453		3.972	0.31886		3.972	0.1576
3.98	0.88356		3.98	0.8468		3.98	0.29449		3.98	0.15158
3.988	1.04542		3.988	0.87243		3.988	0.29013		3.988	0.15026
3.995	1.1702		3.995	0.94952		3.995	0.30643		3.995	0.15622
4.003	1.33316		4.003	0.90756		4.003	0.31403		4.003	0.15087
4.011	1.48141		4.011	0.88838		4.011	0.30716		4.011	0.16038
4.019	1.60108		4.019	0.82145		4.019	0.3173		4.019	0.16443
4.026	1.68014		4.026	0.80838		4.026	0.33448		4.026	0.14657
4.034	1.81659		4.034	0.81063		4.034	0.37565		4.034	0.12757
4.042	1.89666		4.042	0.79421		4.042	0.37615		4.042	0.11745
4.049	1.97214		4.049	0.78065		4.049	0.36514		4.049	0.11332
4.057	2.02641		4.057	0.81532		4.057	0.36065		4.057	0.11336
4.065	2.06411		4.065	0.80639		4.065	0.36126		4.065	0.11084
4.073	2.09911		4.073	0.83322		4.073	0.35507		4.073	0.12093
4.08	2.07843		4.08	0.83757		4.08	0.34697		4.08	0.12921
4.088	1.98114		4.088	0.84409		4.088	0.31314		4.088	0.13603
4.096	1.82822		4.096	0.79631		4.096	0.30683		4.096	0.15704
4.103	1.65446		4.103	0.77955		4.103	0.32704		4.103	0.17909
4.111	1.43564		4.111	0.77356		4.111	0.33025		4.111	0.18253
4.119	1.19137		4.119	0.80727		4.119	0.33082		4.119	0.17798
4.127	0.94835		4.127	0.92758		4.127	0.31472		4.127	0.17823
4.134	0.78709		4.134	0.99742		4.134	0.32024		4.134	0.16862
4.142	0.64102		4.142	1.04329		4.142	0.33187		4.142	0.14665
4.15	0.57193		4.15	1.11248		4.15	0.34505		4.15	0.10431
4.157	0.4847		4.157	1.06585		4.157	0.33367		4.157	0.06596
4.165	0.41001		4.165	1.04886		4.165	0.33601		4.165	0.05579
4.173	0.36582		4.173	0.93218		4.173	0.34504		4.173	0.06004
4.181	0.36275		4.181	0.75957		4.181	0.36482		4.181	0.06556
4.188	0.29591		4.188	0.64186		4.188	0.34141		4.188	0.07314
4.196	0.25394		4.196	0.56581		4.196	0.32141		4.196	0.09545
4.204	0.20988		4.204	0.59205		4.204	0.3292		4.204	0.12844
4.211	0.18624		4.211	0.72096		4.211	0.34123		4.211	0.16791
4.219	0.17203		4.219	0.87432		4.219	0.34655		4.219	0.19247
4.227	0.14987		4.227	0.95625		4.227	0.34315		4.227	0.19905
4.235	0.13348		4.235	1.02022		4.235	0.33691		4.235	0.17586
4.242	0.13637		4.242	1.05711		4.242	0.3523		4.242	0.16842
4.25	0.14312		4.25	1.09636		4.25	0.36504		4.25	0.14888
4.258	0.16864		4.258	1.06768		4.258	0.34728		4.258	0.12763
4.265	0.15943		4.265	0.93316		4.265	0.33969		4.265	0.09331
4.273	0.1547		4.273	0.84004		4.273	0.35109		4.273	0.07653
4.281	0.17299		4.281	0.87191		4.281	0.35899		4.281	0.08336
4.289	0.17727		4.289	0.88619		4.289	0.3682		4.289	0.11336
4.296	0.17684		4.296	0.91995		4.296	0.36887		4.296	0.12128
4.304	0.15806		4.304	0.8509		4.304	0.35293		4.304	0.13452
4.312	0.12879		4.312	0.79672		4.312	0.34145		4.312	0.12735
4.319	0.1451		4.319	0.84483		4.319	0.34186		4.319	0.1249
4.327	0.13932		4.327	0.78312		4.327	0.3182		4.327	0.12443
4.335	0.12919		4.335	0.74209		4.335	0.31028		4.335	0.11382
4.343	0.10891		4.343	0.72919		4.343	0.30472		4.343	0.09477
4.35	0.11414		4.35	0.73726		4.35	0.31103		4.35	0.11177
4.358	0.14229		4.358	0.70232		4.358	0.34224		4.358	0.1216
4.366	0.14852		4.366	0.71142		4.366	0.39055		4.366	0.15595
4.373	0.13055		4.373	0.76581		4.373	0.39203		4.373	0.18251
4.381	0.1406		4.381	0.84084		4.381	0.3944		4.381	0.1777
4.389	0.15199		4.389	0.83278		4.389	0.38412		4.389	0.19125
4.397	0.15994		4.397	0.79706		4.397	0.37138		4.397	0.20871
4.404	0.15013		4.404	0.79567		4.404	0.3483		4.404	0.21134
4.412	0.16349		4.412	0.837		4.412	0.32143		4.412	0.21542
4.42	0.18563		4.42	0.76417		4.42	0.28903		4.42	0.19636
4.427	0.19447		4.427	0.61623		4.427	0.30777		4.427	0.20027
4.435	0.1859		4.435	0.58774		4.435	0.33538		4.435	0.21086
4.443	0.16572		4.443	0.61243		4.443	0.355		4.443	0.20924
4.451	0.16887		4.451	0.69443		4.451	0.35774		4.451	0.19638
4.458	0.16176		4.458	0.72245		4.458	0.37062		4.458	0.19073
4.466	0.13086		4.466	0.78987		4.466	0.38712		4.466	0.20836
4.474	0.11441		4.474	0.89947		4.474	0.38642		4.474	0.22457
4.481	0.11352		4.481	0.95248		4.481	0.36963		4.481	0.23367
4.489	0.12639		4.489	0.89363		4.489	0.37883		4.489	0.22669
4.497	0.13796		4.497	0.82226		4.497	0.39201		4.497	0.21201
4.505	0.13926		4.505	0.7275		4.505	0.42707		4.505	0.20319
4.512	0.13638		4.512	0.79509		4.512	0.42026		4.512	0.19321
4.52	0.13151		4.52	0.83341		4.52	0.40157		4.52	0.17957
4.528	0.1418		4.528	0.82614		4.528	0.39848		4.528	0.18145
4.535	0.14645		4.535	0.80834		4.535	0.38565		4.535	0.17501
4.543	0.15133		4.543	0.8211		4.543	0.36556		4.543	0.18674
4.551	0.15339		4.551	1.00905		4.551	0.35013		4.551	0.18555
4.559	0.17715		4.559	1.04528		4.559	0.32254		4.559	0.21132
4.566	0.20061		4.566	1.08336		4.566	0.33285		4.566	0.21296
4.574	0.2191		4.574	1.16052		4.574	0.32856		4.574	0.22669
4.582	0.20892		4.582	1.21268		4.582	0.31689		4.582	0.22472
4.589	0.21652		4.589	1.23063		4.589	0.30898		4.589	0.21902
4.597	0.21976		4.597	1.24292		4.597	0.30553		4.597	0.21662
4.605	0.21319		4.605	1.06135		4.605	0.33284		4.605	0.21502
4.613	0.19973		4.613	1.00874		4.613	0.35947		4.613	0.20306
4.62	0.22298		4.62	0.8177		4.62	0.35049		4.62	0.1918
4.628	0.22274		4.628	0.83769		4.628	0.36613		4.628	0.16271
4.636	0.24001		4.636	0.98709		4.636	0.39481		4.636	0.18845
4.643	0.22245		4.643	1.11604		4.643	0.41681		4.643	0.21433
4.651	0.19361		4.651	1.11807		4.651	0.40868		4.651	0.23374
4.659	0.20657		4.659	1.1269		4.659	0.40017		4.659	0.25359
4.667	0.20548		4.667	1.08559		4.667	0.40753		4.667	0.24686
4.674	0.21077		4.674	1.09567		4.674	0.41855		4.674	0.2727
4.682	0.22095		4.682	0.9691		4.682	0.44392		4.682	0.30707
4.69	0.20881		4.69	0.98095		4.69	0.43826		4.69	0.30056
4.697	0.21352		4.697	1.14607		4.697	0.43412		4.697	0.29871
4.705	0.2217		4.705	1.24063		4.705	0.43163		4.705	0.28951
4.713	0.22303		4.713	1.41513		4.713	0.42305		4.713	0.27204
4.72	0.23674		4.72	1.4752		4.72	0.41507		4.72	0.27577
4.728	0.23704		4.728	1.44822		4.728	0.43109		4.728	0.27292
4.736	0.24997		4.736	1.45742		4.736	0.41121		4.736	0.2915
4.744	0.26553		4.744	1.27263		4.744	0.44033		4.744	0.32409
4.751	0.28185		4.751	1.07309		4.751	0.45746		4.751	0.34947
4.759	0.2798		4.759	1.07875		4.759	0.48436		4.759	0.38476
4.767	0.26802		4.767	1.00268		4.767	0.50965		4.767	0.42582
4.774	0.24164		4.774	1.04729		4.774	0.5345		4.774	0.45943
4.782	0.23287		4.782	1.02345		4.782	0.55657		4.782	0.46995
4.79	0.25472		4.79	1.01752		4.79	0.55568		4.79	0.46349
4.798	0.27719		4.798	1.08026		4.798	0.53317		4.798	0.48432
4.805	0.29643		4.805	1.07358		4.805	0.55271		4.805	0.52055
4.813	0.33009		4.813	0.9904		4.813	0.56341		4.813	0.56445
4.821	0.38087		4.821	0.97558		4.821	0.57228		4.821	0.62646
4.828	0.42141		4.828	1.23963		4.828	0.60268		4.828	0.70476
4.836	0.45649		4.836	1.47723		4.836	0.67552		4.836	0.752
4.844	0.49111		4.844	1.48525		4.844	0.76876		4.844	0.78617
4.852	0.53557		4.852	1.43887		4.852	0.88321		4.852	0.77526
4.859	0.5852		4.859	1.4223		4.859	0.97243		4.859	0.74302
4.867	0.64009		4.867	1.39621		4.867	1.07179		4.867	0.69269
4.875	0.66381		4.875	1.29137		4.875	1.13249		4.875	0.64956
4.882	0.73788		4.882	1.02668		4.882	1.16432		4.882	0.60641
4.89	0.79442		4.89	0.90725		4.89	1.17182		4.89	0.61876
4.898	0.82296		4.898	0.91399		4.898	1.1453		4.898	0.64546
4.906	0.85842		4.906	0.97129		4.906	1.12397		4.906	0.64097
4.913	0.87898		4.913	1.01374		4.913	1.06272		4.913	0.6459
4.921	0.84972		4.921	0.96115		4.921	1.01078		4.921	0.63422
4.929	0.85908		4.929	0.98885		4.929	1.01483		4.929	0.6022
4.936	0.81258		4.936	1.07332		4.936	0.97404		4.936	0.55553
4.944	0.77486		4.944	1.11365		4.944	0.91443		4.944	0.55153
4.952	0.75896		4.952	1.25932		4.952	0.88312		4.952	0.54919
4.96	0.74393		4.96	1.39642		4.96	0.8289		4.96	0.60996
4.967	0.69595		4.967	1.46297		4.967	0.84695		4.967	0.67534
4.975	0.69578		4.975	1.58583		4.975	0.82397		4.975	0.71524
4.983	0.67898		4.983	1.50215		4.983	0.79316		4.983	0.74994
4.99	0.66789		4.99	1.48582		4.99	0.78746		4.99	0.78389
4.998	0.65742		4.998	1.56665		4.998	0.80217		4.998	0.74835
5.006	0.6575		5.006	1.53273		5.006	0.79147		5.006	0.73018
5.014	0.63412		5.014	1.43367		5.014	0.80999		5.014	0.66954
5.021	0.64548		5.021	1.41056		5.021	0.80318		5.021	0.63268
5.029	0.65901		5.029	1.32118		5.029	0.81855		5.029	0.63023
5.037	0.67814		5.037	1.33422		5.037	0.83212		5.037	0.61371
5.044	0.7089		5.044	1.26538		5.044	0.88141		5.044	0.61296
5.052	0.71422		5.052	1.18974		5.052	0.9211		5.052	0.63505
5.06	0.69011		5.06	1.18404		5.06	0.92706		5.06	0.62591
5.068	0.68786		5.068	1.30825		5.068	0.88495		5.068	0.63248
5.075	0.66966		5.075	1.35671		5.075	0.84602		5.075	0.63822
5.083	0.61652		5.083	1.41307		5.083	0.83065		5.083	0.64
5.091	0.59455		5.091	1.43721		5.091	0.80739		5.091	0.62095
5.098	0.57925		5.098	1.42597		5.098	0.76943		5.098	0.58944
5.106	0.58485		5.106	1.41576		5.106	0.7198		5.106	0.57994
5.114	0.59679		5.114	1.38383		5.114	0.73727		5.114	0.58691
5.122	0.60068		5.122	1.31034		5.122	0.72893		5.122	0.58926
5.129	0.59015		5.129	1.20146		5.129	0.72398		5.129	0.56417
5.137	0.57057		5.137	1.04441		5.137	0.70256		5.137	0.54483
5.145	0.52743		5.145	0.97408		5.145	0.68264		5.145	0.57194
5.152	0.50799		5.152	0.87871		5.152	0.67565		5.152	0.60029
5.16	0.49648		5.16	0.81518		5.16	0.68668		5.16	0.61447
5.168	0.45075		5.168	0.86073		5.168	0.70566		5.168	0.59447
5.176	0.44734		5.176	0.94432		5.176	0.74283		5.176	0.59261
5.183	0.47773		5.183	1.17797		5.183	0.76313		5.183	0.58026
5.191	0.50757		5.191	1.36678		5.191	0.7944		5.191	0.60322
5.199	0.50372		5.199	1.35402		5.199	0.80955		5.199	0.56384
5.206	0.49		5.206	1.3652		5.206	0.81862		5.206	0.53035
5.214	0.44926		5.214	1.37014		5.214	0.782		5.214	0.51106
5.222	0.45952		5.222	1.36742		5.222	0.76391		5.222	0.53006
5.23	0.43579		5.23	1.24603		5.23	0.75294		5.23	0.54368
5.237	0.41269		5.237	1.12923		5.237	0.75719		5.237	0.55911
5.245	0.40894		5.245	1.06986		5.245	0.74218		5.245	0.56246
5.253	0.4261		5.253	1.136		5.253	0.7336		5.253	0.58417
5.26	0.43887		5.26	1.17236		5.26	0.6937		5.26	0.60202
5.268	0.45922		5.268	1.19205		5.268	0.70068		5.268	0.5883
5.276	0.45223		5.276	1.13361		5.276	0.7029		5.276	0.56882
5.284	0.44043		5.284	1.09739		5.284	0.68706		5.284	0.51465
5.291	0.44156		5.291	1.05191		5.291	0.66375		5.291	0.46414
5.299	0.44504		5.299	1.02959		5.299	0.68718		5.299	0.42665
5.307	0.44146		5.307	0.96887		5.307	0.71968		5.307	0.43071
5.314	0.46233		5.314	0.86912		5.314	0.75087		5.314	0.42374
5.322	0.46959		5.322	0.88661		5.322	0.74051		5.322	0.46199
5.33	0.47012		5.33	0.84507		5.33	0.67949		5.33	0.47536
5.338	0.43382		5.338	0.98236		5.338	0.642		5.338	0.51365
5.345	0.38415		5.345	1.11167		5.345	0.61943		5.345	0.56624
5.353	0.36862		5.353	1.19127		5.353	0.55867		5.353	0.5788
5.361	0.37875		5.361	1.2855		5.361	0.5751		5.361	0.57838
5.368	0.37808		5.368	1.37625		5.368	0.61149		5.368	0.56462
5.376	0.41238		5.376	1.33186		5.376	0.63065		5.376	0.54953
5.384	0.43164		5.384	1.34322		5.384	0.65731		5.384	0.58383
5.392	0.46747		5.392	1.30051		5.392	0.66431		5.392	0.61373
5.399	0.48805		5.399	1.23921		5.399	0.66521		5.399	0.60369
5.407	0.47968		5.407	1.23508		5.407	0.68411		5.407	0.65072
5.415	0.48498		5.415	1.35617		5.415	0.64385		5.415	0.68899
5.422	0.47384		5.422	1.52085		5.422	0.62966		5.422	0.72649
5.43	0.49485		5.43	1.59987		5.43	0.61946		5.43	0.72864
5.438	0.53153		5.438	1.70531		5.438	0.6384		5.438	0.71398
5.446	0.51875		5.446	1.69407		5.446	0.66931		5.446	0.68804
5.453	0.53224		5.453	1.69818		5.453	0.6811		5.453	0.70072
5.461	0.53147		5.461	1.65923		5.461	0.70082		5.461	0.6796
5.469	0.5012		5.469	1.39549		5.469	0.71947		5.469	0.66717
5.476	0.4821		5.476	1.32069		5.476	0.73241		5.476	0.71001
5.484	0.45918		5.484	1.37298		5.484	0.73244		5.484	0.71682
5.492	0.45048		5.492	1.34434		5.492	0.7422		5.492	0.73219
5.5	0.48052		5.5	1.36094		5.5	0.73121		5.5	0.74805
5.507	0.48484		5.507	1.33351		5.507	0.73341		5.507	0.76479
5.515	0.50157		5.515	1.34023		5.515	0.71477		5.515	0.78018
5.523	0.51945		5.523	1.40634		5.523	0.72785		5.523	0.78491
5.53	0.54324		5.53	1.33655		5.53	0.80867		5.53	0.76335
5.538	0.53119		5.538	1.37015		5.538	0.8675		5.538	0.76358
5.546	0.52787		5.546	1.35517		5.546	0.85566		5.546	0.79893
5.554	0.5438		5.554	1.30801		5.554	0.8466		5.554	0.82316
5.561	0.55136		5.561	1.24737		5.561	0.84477		5.561	0.85661
5.569	0.54839		5.569	1.14721		5.569	0.85314		5.569	0.8906
5.577	0.57803		5.577	1.0664		5.577	0.85402		5.577	0.9612
5.584	0.594		5.584	0.99673		5.584	0.82285		5.584	0.98077
5.592	0.61812		5.592	0.97847		5.592	0.85332		5.592	1.03972
5.6	0.61891		5.6	1.11741		5.6	0.91392		5.6	1.03262
5.608	0.63802		5.608	1.27378		5.608	0.96897		5.608	1.07798
5.615	0.64488		5.615	1.47836		5.615	0.97991		5.615	1.10189
5.623	0.66053		5.623	1.61969		5.623	0.951		5.623	1.10905
5.631	0.68413		5.631	1.64053		5.631	0.93136		5.631	1.1496
5.638	0.71002		5.638	1.64706		5.638	0.90803		5.638	1.19463
5.646	0.69877		5.646	1.58436		5.646	0.91283		5.646	1.24545
5.654	0.72384		5.654	1.5584		5.654	0.94157		5.654	1.33435
5.662	0.72591		5.662	1.51398		5.662	0.96197		5.662	1.35299
5.669	0.7661		5.669	1.41593		5.669	1.03188		5.669	1.45213
5.677	0.79796		5.677	1.47929		5.677	1.103		5.677	1.58135
5.685	0.81116		5.685	1.64401		5.685	1.14221		5.685	1.66003
5.692	0.83216		5.692	1.62658		5.692	1.18089		5.692	1.7597
5.7	0.91685		5.7	1.58714		5.7	1.18626		5.7	1.88765
5.708	0.93433		5.708	1.55579		5.708	1.18086		5.708	1.8721
5.716	0.9645		5.716	1.66753		5.716	1.23936		5.716	1.95131
5.723	1.04071		5.723	1.77207		5.723	1.26575		5.723	1.9473
5.731	1.12106		5.731	1.69179		5.731	1.31682		5.731	1.98348
5.739	1.15802		5.739	1.578		5.739	1.35661		5.739	2.05233
5.746	1.2226		5.746	1.548		5.746	1.41673		5.746	2.13699
5.754	1.26765		5.754	1.51272		5.754	1.42018		5.754	2.12515
5.762	1.31454		5.762	1.60601		5.762	1.44106		5.762	2.26643
5.77	1.34326		5.77	1.64159		5.77	1.41614		5.77	2.30616
5.777	1.3337		5.777	1.65223		5.777	1.42402		5.777	2.36691
5.785	1.38871		5.785	1.72679		5.785	1.46458		5.785	2.35159
5.793	1.46265		5.793	1.79918		5.793	1.47436		5.793	2.34287
5.8	1.5358		5.8	1.82212		5.8	1.4938		5.8	2.34507
5.808	1.73368		5.808	1.76713		5.808	1.55745		5.808	2.3876
5.816	2.03387		5.816	1.56021		5.816	1.60168		5.816	2.38233
5.824	2.48015		5.824	1.39126		5.824	1.67248		5.824	2.45167
5.831	3.08509		5.831	1.38642		5.831	1.69281		5.831	2.56129
5.839	4.16012		5.839	1.30243		5.839	1.71202		5.839	2.6972
5.847	5.70774		5.847	1.29672		5.847	1.76962		5.847	2.88812
5.854	7.64227		5.854	1.30456		5.854	1.87614		5.854	3.04363
5.862	9.85707		5.862	1.28924		5.862	1.93398		5.862	3.20414
5.87	11.9882		5.87	1.22662		5.87	1.98632		5.87	3.27256
5.878	14.3992		5.878	1.15265		5.878	2.04196		5.878	3.24886
5.885	16.9859		5.885	1.12836		5.885	2.16801		5.885	3.2595
5.893	19.2932		5.893	1.21304		5.893	2.22038		5.893	3.29632
5.901	20.666		5.901	1.11368		5.901	2.34316		5.901	3.25677
5.908	21.4858		5.908	1.04088		5.908	2.32698		5.908	3.3001
5.916	21.957		5.916	1.00096		5.916	2.39096		5.916	3.26793
5.924	22.5603		5.924	1.12669		5.924	2.50312		5.924	3.38896
5.932	22.0554		5.932	1.24275		5.932	2.52844		5.932	3.42861
5.939	21.1772		5.939	1.22696		5.939	2.63746		5.939	3.42623
5.947	19.519		5.947	1.26805		5.947	2.74741		5.947	3.35885
5.955	18.3327		5.955	1.43704		5.955	2.73089		5.955	3.37319
5.962	16.7304		5.962	1.51034		5.962	2.83485		5.962	3.34935
5.97	14.8305		5.97	1.54441		5.97	2.88254		5.97	3.38593
5.978	12.5971		5.978	1.43509		5.978	2.89034		5.978	3.37753
5.986	10.9338		5.986	1.31556		5.986	3.0312		5.986	3.47211
5.993	9.13675		5.993	1.23559		5.993	2.96743		5.993	3.53287
6.001	7.98495		6.001	1.10454		6.001	2.99127		6.001	3.53805
6.009	6.76463		6.009	1.03251		6.009	3.08757		6.009	3.57338
6.016	5.95598		6.016	1.03489		6.016	3.1044		6.016	3.66257
6.024	5.20531		6.024	1.03861		6.024	3.24795		6.024	3.72714
6.032	4.78973		6.032	1.04726		6.032	3.29062		6.032	3.76637
6.039	4.41463		6.039	1.08344		6.039	3.25258		6.039	3.69727
6.047	4.12913		6.047	1.20558		6.047	3.31711		6.047	3.65935
6.055	4.03894		6.055	1.30839		6.055	3.35651		6.055	3.63518
6.063	4.1012		6.063	1.33937		6.063	3.39437		6.063	3.58099
6.07	4.00545		6.07	1.45241		6.07	3.44134		6.07	3.5048
6.078	4.04817		6.078	1.51722		6.078	3.34737		6.078	3.46071
6.086	3.97471		6.086	1.51018		6.086	3.3847		6.086	3.45318
6.093	4.02056		6.093	1.54193		6.093	3.38386		6.093	3.53902
6.101	4.11159		6.101	1.4731		6.101	3.42059		6.101	3.50819
6.109	4.0498		6.109	1.46401		6.109	3.47032		6.109	3.50307
6.117	3.94528		6.117	1.41798		6.117	3.39808		6.117	3.40998
6.124	4.08094		6.124	1.24465		6.124	3.36828		6.124	3.29826
6.132	4.03706		6.132	1.18852		6.132	3.32659		6.132	3.21759
6.14	3.96217		6.14	1.17431		6.14	3.27801		6.14	3.09439
6.147	3.80734		6.147	1.21263		6.147	3.29275		6.147	2.92636
6.155	3.73147		6.155	1.23508		6.155	3.24321		6.155	2.83604
6.163	3.60493		6.163	1.24711		6.163	3.10431		6.163	2.72373
6.171	3.58451		6.171	1.19688		6.171	3.03303		6.171	2.65399
6.178	3.4413		6.178	1.32963		6.178	2.9086		6.178	2.53268
6.186	3.41888		6.186	1.35707		6.186	2.85452		6.186	2.39929
6.194	3.41689		6.194	1.34875		6.194	2.72518		6.194	2.2625
6.201	3.4283		6.201	1.21593		6.201	2.57734		6.201	2.16129
6.209	3.34395		6.209	1.17793		6.209	2.48481		6.209	2.04689
6.217	3.3102		6.217	1.12966		6.217	2.4347		6.217	2.04215
6.225	3.20053		6.225	1.14993		6.225	2.41535		6.225	1.94985
6.232	3.19229		6.232	1.14592		6.232	2.38489		6.232	1.8859
6.24	3.05975		6.24	1.1776		6.24	2.36049		6.24	1.79864
6.248	2.85883		6.248	1.19046		6.248	2.33137		6.248	1.76155
6.255	2.71977		6.255	1.33304		6.255	2.25575		6.255	1.733
6.263	2.62203		6.263	1.39621		6.263	2.18935		6.263	1.65064
6.271	2.5061		6.271	1.48695		6.271	2.15496		6.271	1.57909
6.279	2.37553		6.279	1.4594		6.279	2.10325		6.279	1.56112
6.286	2.20774		6.286	1.35139		6.286	2.09756		6.286	1.57369
6.294	1.41901		6.294	1.41901		6.294	1.41901		6.294	1.41901
6.302	1.47824		6.302	1.47824		6.302	1.47824		6.302	1.47824
6.309	1.45751		6.309	1.45751		6.309	1.45751		6.309	1.45751
6.317	1.46029		6.317	1.46029		6.317	1.46029		6.317	1.46029
6.325	1.39885		6.325	1.39885		6.325	1.39885		6.325	1.39885
6.333	1.42141		6.333	1.42141		6.333	1.42141		6.333	1.42141
6.34	1.52698		6.34	1.52698		6.34	1.52698		6.34	1.52698
6.348	1.45743		6.348	1.45743		6.348	1.45743		6.348	1.45743
6.356	1.36927		6.356	1.36927		6.356	1.36927		6.356	1.36927
6.363	1.33813		6.363	1.33813		6.363	1.33813		6.363	1.33813
6.371	1.36601		6.371	1.36601		6.371	1.36601		6.371	1.36601
6.379	1.4829		6.379	1.4829		6.379	1.4829		6.379	1.4829
6.387	1.48244		6.387	1.48244		6.387	1.48244		6.387	1.48244
6.394	1.39087		6.394	1.39087		6.394	1.39087		6.394	1.39087
6.402	1.40304		6.402	1.40304		6.402	1.40304		6.402	1.40304
6.41	1.55042		6.41	1.55042		6.41	1.55042		6.41	1.55042
6.417	1.5556		6.417	1.5556		6.417	1.5556		6.417	1.5556
6.425	1.5554		6.425	1.5554		6.425	1.5554		6.425	1.5554
6.433	1.47342		6.433	1.47342		6.433	1.47342		6.433	1.47342
6.441	1.50949		6.441	1.50949		6.441	1.50949		6.441	1.50949
6.448	1.45118		6.448	1.45118		6.448	1.45118		6.448	1.45118
6.456	1.42602		6.456	1.42602		6.456	1.42602		6.456	1.42602
6.464	1.373		6.464	1.373		6.464	1.373		6.464	1.373
6.471	1.39537		6.471	1.39537		6.471	1.39537		6.471	1.39537
6.479	1.32503		6.479	1.32503		6.479	1.32503		6.479	1.32503
6.487	1.26763		6.487	1.26763		6.487	1.26763		6.487	1.26763
6.495	1.18648		6.495	1.18648		6.495	1.18648		6.495	1.18648
6.502	1.24525		6.502	1.24525		6.502	1.24525		6.502	1.24525
6.51	1.26384		6.51	1.26384		6.51	1.26384		6.51	1.26384
6.518	1.28877		6.518	1.28877		6.518	1.28877		6.518	1.28877
6.525	1.25614		6.525	1.25614		6.525	1.25614		6.525	1.25614
6.533	1.22435		6.533	1.22435		6.533	1.22435		6.533	1.22435
6.541	1.25796		6.541	1.25796		6.541	1.25796		6.541	1.25796
6.549	1.43574		6.549	1.43574		6.549	1.43574		6.549	1.43574
6.556	1.54563		6.556	1.54563		6.556	1.54563		6.556	1.54563
6.564	1.4958		6.564	1.4958		6.564	1.4958		6.564	1.4958
6.572	1.54162		6.572	1.54162		6.572	1.54162		6.572	1.54162
6.579	1.7052		6.579	1.7052		6.579	1.7052		6.579	1.7052
6.587	1.88371		6.587	1.88371		6.587	1.88371		6.587	1.88371
6.595	1.81307		6.595	1.81307		6.595	1.81307		6.595	1.81307
6.603	1.73023		6.603	1.73023		6.603	1.73023		6.603	1.73023
6.61	1.55887		6.61	1.55887		6.61	1.55887		6.61	1.55887
6.618	1.49455		6.618	1.49455		6.618	1.49455		6.618	1.49455
6.626	1.56765		6.626	1.56765		6.626	1.56765		6.626	1.56765
6.633	1.65303		6.633	1.65303		6.633	1.65303		6.633	1.65303
6.641	1.69243		6.641	1.69243		6.641	1.69243		6.641	1.69243
6.649	1.83581		6.649	1.83581		6.649	1.83581		6.649	1.83581
6.657	1.78741		6.657	1.78741		6.657	1.78741		6.657	1.78741
6.664	1.83757		6.664	1.83757		6.664	1.83757		6.664	1.83757
6.672	1.92013		6.672	1.92013		6.672	1.92013		6.672	1.92013
6.68	1.76683		6.68	1.76683		6.68	1.76683		6.68	1.76683
6.687	1.56778		6.687	1.56778		6.687	1.56778		6.687	1.56778
6.695	1.44679		6.695	1.44679		6.695	1.44679		6.695	1.44679
6.703	1.36772		6.703	1.36772		6.703	1.36772		6.703	1.36772
6.711	1.32889		6.711	1.32889		6.711	1.32889		6.711	1.32889
6.718	1.22282		6.718	1.22282		6.718	1.22282		6.718	1.22282
6.726	1.0831		6.726	1.0831		6.726	1.0831		6.726	1.0831
6.734	0.9795		6.734	0.9795		6.734	0.9795		6.734	0.9795
6.741	0.99363		6.741	0.99363		6.741	0.99363		6.741	0.99363
6.749	1.16087		6.749	1.16087		6.749	1.16087		6.749	1.16087
6.757	1.34165		6.757	1.34165		6.757	1.34165		6.757	1.34165
6.765	1.39877		6.765	1.39877		6.765	1.39877		6.765	1.39877
6.772	1.36299		6.772	1.36299		6.772	1.36299		6.772	1.36299
6.78	1.48811		6.78	1.48811		6.78	1.48811		6.78	1.48811
6.788	1.48493		6.788	1.48493		6.788	1.48493		6.788	1.48493
6.795	1.32337		6.795	1.32337		6.795	1.32337		6.795	1.32337
6.803	1.15587		6.803	1.15587		6.803	1.15587		6.803	1.15587
6.811	1.1954		6.811	1.1954		6.811	1.1954		6.811	1.1954
6.819	1.25523		6.819	1.25523		6.819	1.25523		6.819	1.25523
6.826	1.55434		6.826	1.55434		6.826	1.55434		6.826	1.55434
6.834	1.65202		6.834	1.65202		6.834	1.65202		6.834	1.65202
6.842	1.78119		6.842	1.78119		6.842	1.78119		6.842	1.78119
6.849	1.8512		6.849	1.8512		6.849	1.8512		6.849	1.8512
6.857	1.79993		6.857	1.79993		6.857	1.79993		6.857	1.79993
6.865	1.66944		6.865	1.66944		6.865	1.66944		6.865	1.66944
6.873	1.6545		6.873	1.6545		6.873	1.6545		6.873	1.6545
6.88	1.63276		6.88	1.63276		6.88	1.63276		6.88	1.63276
6.888	1.65832		6.888	1.65832		6.888	1.65832		6.888	1.65832
6.896	1.81536		6.896	1.81536		6.896	1.81536		6.896	1.81536
6.903	1.91649		6.903	1.91649		6.903	1.91649		6.903	1.91649
6.911	2.14566		6.911	2.14566		6.911	2.14566		6.911	2.14566
6.919	2.354		6.919	2.354		6.919	2.354		6.919	2.354
6.927	2.57947		6.927	2.57947		6.927	2.57947		6.927	2.57947
6.934	2.48517		6.934	2.48517		6.934	2.48517		6.934	2.48517
6.942	2.40213		6.942	2.40213		6.942	2.40213		6.942	2.40213
6.95	2.26309		6.95	2.26309		6.95	2.26309		6.95	2.26309
6.957	2.25549		6.957	2.25549		6.957	2.25549		6.957	2.25549
6.965	2.03406		6.965	2.03406		6.965	2.03406		6.965	2.03406
6.973	1.77365		6.973	1.77365		6.973	1.77365		6.973	1.77365
6.981	1.5017		6.981	1.5017		6.981	1.5017		6.981	1.5017
6.988	1.44528		6.988	1.44528		6.988	1.44528		6.988	1.44528
6.996	1.45646		6.996	1.45646		6.996	1.45646		6.996	1.45646
7.004	1.45885		7.004	1.45885		7.004	1.45885		7.004	1.45885
7.011	1.46251		7.011	1.46251		7.011	1.46251		7.011	1.46251
7.019	1.51456		7.019	1.51456		7.019	1.51456		7.019	1.51456
7.027	1.55364		7.027	1.55364		7.027	1.55364		7.027	1.55364
7.035	1.67303		7.035	1.67303		7.035	1.67303		7.035	1.67303
7.042	1.92729		7.042	1.92729		7.042	1.92729		7.042	1.92729
7.05	1.90353		7.05	2.09284		7.05	1.90353		7.05	1.90353
7.058	1.68522		7.058	2.22282		7.058	1.68522		7.058	1.68522
7.065	1.58913		7.065	2.24902		7.065	1.58913		7.065	1.58913
7.073	1.46491		7.073	2.28752		7.073	1.46491		7.073	1.46491
7.081	1.41278		7.081	2.45445		7.081	1.41278		7.081	1.41278
7.089	1.37217		7.089	2.62556		7.089	1.37217		7.089	1.37217
7.096	1.29414		7.096	2.68525		7.096	1.29414		7.096	1.29414
7.104	1.32808		7.104	3.17238		7.104	1.32808		7.104	1.32808
7.112	1.31764		7.112	3.6255		7.112	1.31764		7.112	1.31764
7.119	1.254		7.119	4.80502		7.119	1.254		7.119	1.254
7.127	1.17443		7.127	6.25062		7.127	1.17443		7.127	1.17443
7.135	1.1581		7.135	9.12922		7.135	1.1581		7.135	1.1581
7.143	1.15009		7.143	13.3537		7.143	1.15009		7.143	1.15009
7.15	1.17161		7.15	18.3427		7.15	1.17161		7.15	1.17161
7.158	1.25556		7.158	25.0173		7.158	1.25556		7.158	1.25556
7.166	1.42239		7.166	35.1833		7.166	1.42239		7.166	1.42239
7.173	1.55223		7.173	43.2285		7.173	1.55223		7.173	1.55223
7.181	1.68382		7.181	53.2802		7.181	1.68382		7.181	1.68382
7.189	2.72298		7.189	61.8464		7.189	3.17364		7.189	1.90149
7.197	2.74655		7.197	70.699		7.197	3.10807		7.197	1.84283
7.204	2.70727		7.204	80.3384		7.204	3.01302		7.204	1.79014
7.212	2.67761		7.212	89.7664		7.212	2.92236		7.212	1.76647
7.22	2.56808		7.22	93.9602		7.22	2.8538		7.22	1.71414
7.227	2.58142		7.227	98.4522		7.227	2.83754		7.227	1.76578
7.235	2.53345		7.235	100		7.235	2.77378		7.235	1.7741
7.243	2.51431		7.243	99.2106		7.243	2.76609		7.243	1.76255
7.251	2.37693		7.251	94.606		7.251	2.66567		7.251	1.73167
7.258	2.26993		7.258	85.8532		7.258	2.61111		7.258	1.72053
7.266	2.20642		7.266	74.7797		7.266	2.55185		7.266	1.6918
7.274	2.19921		7.274	65.484		7.274	2.55194		7.274	1.63928
7.281	2.11786		7.281	56.0228		7.281	2.5044		7.281	1.64548
7.289	2.09552		7.289	45.5657		7.289	2.49518		7.289	1.6353
7.297	2.0301		7.297	36.212		7.297	2.39729		7.297	1.63077
7.305	2.02074		7.305	28.3113		7.305	2.37533		7.305	1.70201
7.312	2.02471		7.312	22.6428		7.312	2.36298		7.312	1.71304
7.32	2.0072		7.32	17.7972		7.32	2.3644		7.32	1.71835
7.328	1.96297		7.328	13.5345		7.328	2.33376		7.328	1.80505
7.335	1.94585		7.335	10.355		7.335	2.36609		7.335	1.8181
7.343	1.92362		7.343	8.15295		7.343	2.2953		7.343	1.88112
7.351	1.91171		7.351	7.20498		7.351	2.30543		7.351	2.01776
7.358	2.01766		7.358	6.30726		7.358	2.25629		7.358	2.2141
7.366	2.05714		7.366	5.96411		7.366	2.2302		7.366	2.63263
7.374	2.11066		7.374	5.31464		7.374	2.19504		7.374	3.3331
7.382	2.19963		7.382	5.49262		7.382	2.26056		7.382	4.52311
7.389	2.31367		7.389	5.79208		7.389	2.29313		7.389	6.20646
7.397	2.5413		7.397	5.95492		7.397	2.54082		7.397	8.85887
7.405	2.8663		7.405	5.90923		7.405	2.89712		7.405	11.7597
7.412	3.43856		7.412	6.19619		7.412	3.32339		7.412	14.7155
7.42	4.51627		7.42	5.99859		7.42	4.03082		7.42	18.0192
7.428	6.06332		7.428	6.09377		7.428	4.89429		7.428	21.8707
7.436	8.17028		7.436	5.58055		7.436	6.05433		7.436	25.3295
7.443	10.5458		7.443	5.45055		7.443	7.58779		7.443	27.844
7.451	13.3724		7.451	5.20322		7.451	9.96965		7.451	29.3179
7.459	16.3639		7.459	4.68602		7.459	12.4569		7.459	30.3366
7.466	19.993		7.466	4.13238		7.466	15.0973		7.466	30.2513
7.474	23.1566		7.474	3.84789		7.474	18.3207		7.474	29.2319
7.482	25.8064		7.482	3.86054		7.482	21.6039		7.482	26.773
7.49	28.3827		7.49	3.8998		7.49	24.0411		7.49	23.5173
7.497	30.1869		7.497	3.60587		7.497	25.7341		7.497	20.3637
7.505	30.8988		7.505	3.72286		7.505	26.3328		7.505	16.985
7.513	30.5431		7.513	4.10956		7.513	26.1452		7.513	13.4821
7.52	28.9087		7.52	4.49528		7.52	25.5027		7.52	10.578
7.528	26.5866		7.528	4.58829		7.528	23.814		7.528	7.932
7.536	23.7323		7.536	4.58622		7.536	21.3892		7.536	5.82307
7.544	20.0702		7.544	4.6182		7.544	19.3637		7.544	4.47962
7.551	16.6842		7.551	4.80087		7.551	17.1419		7.551	3.46082
7.559	13.4977		7.559	4.7598		7.559	14.6417		7.559	2.70708
7.567	10.8466		7.567	4.45998		7.567	12.3894		7.567	2.25779
7.574	8.28677		7.574	4.18069		7.574	10.1136		7.574	2.01141
7.582	6.48129		7.582	4.09676		7.582	7.93189		7.582	1.7093
7.59	5.1032		7.59	3.89887		7.59	6.37782		7.59	1.56354
7.598	3.96062		7.598	3.7293		7.598	4.85261		7.598	1.42067
7.605	3.19618		7.605	3.33651		7.605	3.86554		7.605	1.34194
7.613	2.63592		7.613	3.10498		7.613	3.17155		7.613	1.26664
7.621	2.24782		7.621	2.80438		7.621	2.81451		7.621	1.20031
7.628	2.05374		7.628	2.56793		7.628	2.52805		7.628	1.11251
7.636	1.88365		7.636	2.31987		7.636	2.42214		7.636	1.12082
7.644	1.82968		7.644	2.20109		7.644	2.34386		7.644	1.0685
7.652	1.8312		7.652	2.0413		7.652	2.28586		7.652	1.02091
7.659	1.72026		7.659	2.15927		7.659	2.16003		7.659	0.92254
7.667	1.66655		7.667	2.2528		7.667	2.04805		7.667	0.83497
7.675	1.5776		7.675	2.32503		7.675	1.8828		7.675	0.73321
7.682	1.48528		7.682	2.51203		7.682	1.75982		7.682	0.65133
7.69	1.39886		7.69	2.64422		7.69	1.60674		7.69	0.51515
7.698	1.30245		7.698	2.68388		7.698	1.50685		7.698	0.46894
7.706	1.19446		7.706	2.8898		7.706	1.43809		7.706	0.45856
7.713	1.07754		7.713	2.96428		7.713	1.2939		7.713	0.47358
7.721	0.98149		7.721	3.17221		7.721	1.20789		7.721	0.5244
7.729	0.88421		7.729	3.54354		7.729	1.1013		7.729	0.66684
7.736	0.80713		7.736	3.66306		7.736	1.02593		7.736	0.78031
7.744	0.746		7.744	3.83999		7.744	0.90769		7.744	0.94101
7.752	0.70433		7.752	4.34912		7.752	0.80031		7.752	1.12384
7.76	0.68354		7.76	4.66692		7.76	0.73049		7.76	1.28773
7.767	0.70917		7.767	4.6905		7.767	0.76394		7.767	1.51907
7.775	0.78938		7.775	4.58525		7.775	0.82282		7.775	1.73635
7.783	0.92319		7.783	4.39783		7.783	0.86379		7.783	1.91288
7.79	1.04934		7.79	4.26301		7.79	0.92963		7.79	2.20016
7.798	1.21948		7.798	4.13094		7.798	1.07183		7.798	2.41842
7.806	1.38059		7.806	3.83998		7.806	1.24543		7.806	2.55532
7.814	1.61972		7.814	3.94399		7.814	1.40427		7.814	2.74457
7.821	1.86503		7.821	4.16969		7.821	1.63616		7.821	2.72923
7.829	2.10559		7.829	4.45282		7.829	1.89374		7.829	2.68127
7.837	2.35383		7.837	4.77318		7.837	2.26489		7.837	2.65188
7.844	2.58057		7.844	4.9324		7.844	2.65309		7.844	2.50563
7.852	2.73711		7.852	5.01598		7.852	2.8982		7.852	2.38396
7.86	3.06529		7.86	4.86932		7.86	3.12219		7.86	2.25474
7.868	3.26811		7.868	4.53487		7.868	3.38465		7.868	2.06773
7.875	3.39317		7.875	4.52361		7.875	3.47751		7.875	2.02099
7.883	3.45943		7.883	4.25012		7.883	3.49842		7.883	1.91702
7.891	3.41445		7.891	4.07056		7.891	3.4219		7.891	1.7819
7.898	3.35872		7.898	4.15417		7.898	3.29722		7.898	1.66231
7.906	3.26757		7.906	4.1815		7.906	3.30249		7.906	1.58686
7.914	2.96752		7.914	4.06334		7.914	3.26395		7.914	1.52041
7.922	2.75804		7.922	4.07345		7.922	3.11939		7.922	1.44743
7.929	2.50861		7.929	3.92083		7.929	2.99017		7.929	1.42421
7.937	2.34688		7.937	3.96444		7.937	2.87099		7.937	1.44781
7.945	2.21088		7.945	3.77908		7.945	2.6645		7.945	1.42007
7.952	2.09021		7.952	3.60635		7.952	2.46218		7.952	1.37958
7.96	1.94935		7.96	3.50721		7.96	2.23669		7.96	1.33383
7.968	1.84045		7.968	3.60116		7.968	2.04548		7.968	1.33666
7.976	1.70243		7.976	3.61542		7.976	1.89779		7.976	1.2997
7.983	1.66688		7.983	3.69186		7.983	1.83832		7.983	1.19882
7.991	1.58727		7.991	3.71034		7.991	1.78678		7.991	1.15631
7.999	1.53448		7.999	3.81611		7.999	1.79392		7.999	1.17238
8.006	1.44794		8.006	3.89895		8.006	1.8064		8.006	1.26031
8.014	1.44697		8.014	4.0277		8.014	1.79304		8.014	1.27165
8.022	1.42959		8.022	4.08498		8.022	1.78482		8.022	1.27951
8.03	1.38967		8.03	4.09002		8.03	1.82022		8.03	1.32695
8.037	1.3618		8.037	4.18006		8.037	1.79706		8.037	1.37284
8.045	1.32876		8.045	4.20374		8.045	1.78319		8.045	1.41715
8.053	1.3293		8.053	4.05651		8.053	1.7877		8.053	1.40462
8.06	1.37177		8.06	3.82723		8.06	1.78944		8.06	1.35457
8.068	1.34888		8.068	3.66984		8.068	1.812		8.068	1.35937
8.076	1.34828		8.076	3.57224		8.076	1.78134		8.076	1.33065
8.084	1.36644		8.084	3.54416		8.084	1.76551		8.084	1.28496
8.091	1.37429		8.091	3.4278		8.091	1.73493		8.091	1.26108
8.099	1.35572		8.099	3.34988		8.099	1.71208		8.099	1.18551
8.107	1.32524		8.107	3.4352		8.107	1.68292		8.107	1.18775
8.114	1.24821		8.114	3.65388		8.114	1.63719		8.114	1.16514
8.122	1.2404		8.122	3.61674		8.122	1.55419		8.122	1.12906
8.13	1.26983		8.13	3.54654		8.13	1.54037		8.13	1.11383
8.138	1.26078		8.138	3.61337		8.138	1.46861		8.138	1.06155
8.145	1.2684		8.145	3.55047		8.145	1.43669		8.145	1.00642
8.153	1.25757		8.153	3.6594		8.153	1.39257		8.153	0.9782
8.161	1.29295		8.161	3.76589		8.161	1.38751		8.161	0.91427
8.168	1.30046		8.168	3.80002		8.168	1.38836		8.168	0.94374
8.176	1.25992		8.176	3.70057		8.176	1.43786		8.176	0.95636
8.184	1.21251		8.184	3.62137		8.184	1.45931		8.184	0.92636
8.192	1.22212		8.192	3.44482		8.192	1.51353		8.192	0.93075
8.199	1.21068		8.199	3.38637		8.199	1.53344		8.199	0.9382
8.207	1.196		8.207	3.45242		8.207	1.54241		8.207	0.94182
8.215	1.18079		8.215	3.34602		8.215	1.50693		8.215	0.95619
8.222	1.20793		8.222	3.21131		8.222	1.46449		8.222	0.89983
8.23	1.19818		8.23	3.35335		8.23	1.38155		8.23	0.87901
8.238	1.19719		8.238	3.377		8.238	1.29787		8.238	0.89013
8.246	1.16193		8.246	3.24583		8.246	1.2488		8.246	0.88716
8.253	1.0828		8.253	3.21957		8.253	1.23737		8.253	0.84744
8.261	1.04777		8.261	3.03177		8.261	1.24241		8.261	0.82773
8.269	1.01213		8.269	3.06327		8.269	1.26116		8.269	0.79226
8.276	0.99576		8.276	3.00747		8.276	1.27267		8.276	0.76339
8.284	0.97843		8.284	2.99258		8.284	1.32067		8.284	0.74102
8.292	0.91208		8.292	2.91291		8.292	1.34217		8.292	0.70732
8.3	0.91097		8.3	2.86962		8.3	1.3012		8.3	0.67604
8.307	0.93329		8.307	2.78174		8.307	1.22775		8.307	0.63949
8.315	0.96199		8.315	2.8187		8.315	1.15498		8.315	0.6256
8.323	0.9116		8.323	2.56019		8.323	1.0725		8.323	0.63238
8.33	0.89296		8.33	2.68958		8.33	1.00011		8.33	0.65939
8.338	0.86122		8.338	2.60718		8.338	0.93122		8.338	0.6457
8.346	0.8476		8.346	2.54737		8.346	0.9063		8.346	0.65409
8.354	0.7748		8.354	2.42901		8.354	0.91387		8.354	0.6447
8.361	0.71792		8.361	2.44554		8.361	0.9612		8.361	0.6595
8.369	0.68479		8.369	2.56336		8.369	1.00042		8.369	0.62652
8.377	0.70971		8.377	2.82407		8.377	1.04891		8.377	0.61581
8.384	0.67355		8.384	2.73024		8.384	1.0718		8.384	0.57114
8.392	0.69318		8.392	2.79342		8.392	1.03417		8.392	0.56073
8.4	0.70861		8.4	2.93934		8.4	0.9975		8.4	0.51087
8.408	0.74956		8.408	3.20163		8.408	0.95692		8.408	0.53514
8.415	0.73868		8.415	3.292		8.415	0.9074		8.415	0.52907
8.423	0.72355		8.423	3.14903		8.423	0.86208		8.423	0.55364
8.431	0.71766		8.431	3.17953		8.431	0.79008		8.431	0.5243
8.438	0.70101		8.438	3.32793		8.438	0.74706		8.438	0.53937
8.446	0.61813		8.446	3.3589		8.446	0.74795		8.446	0.55033
8.454	0.56457		8.454	3.17507		8.454	0.72574		8.454	0.56231
8.462	0.53336		8.462	2.88599		8.462	0.75664		8.462	0.53744
8.469	0.50793		8.469	2.7367		8.469	0.75338		8.469	0.54255
8.477	0.48102		8.477	2.71061		8.477	0.76197		8.477	0.56779
8.485	0.42454		8.485	2.83832		8.485	0.81383		8.485	0.59448
8.492	0.41469		8.492	2.59311		8.492	0.8387		8.492	0.5859
8.5	0.46376		8.5	2.59378		8.5	0.85618		8.5	0.58567
8.508	0.4644		8.508	2.88837		8.508	0.89782		8.508	0.56406
8.516	0.46084		8.516	3.08831		8.516	0.87053		8.516	0.51387
8.523	0.48247		8.523	3.03004		8.523	0.87164		8.523	0.46524
8.531	0.47289		8.531	2.9498		8.531	0.87494		8.531	0.40307
8.539	0.48595		8.539	2.75929		8.539	0.83587		8.539	0.42724
8.546	0.46749		8.546	2.74762		8.546	0.79731		8.546	0.42975
8.554	0.44		8.554	2.64295		8.554	0.74516		8.554	0.43532
8.562	0.44011		8.562	2.39576		8.562	0.65164		8.562	0.44065
8.57	0.44983		8.57	2.22224		8.57	0.6099		8.57	0.45139
8.577	0.42577		8.577	2.19232		8.577	0.57252		8.577	0.46871
8.585	0.43171		8.585	2.10793		8.585	0.52796		8.585	0.48863
8.593	0.44681		8.593	1.8788		8.593	0.5144		8.593	0.4349
8.6	0.45866		8.6	1.89854		8.6	0.52276		8.6	0.41321
8.608	0.4457		8.608	1.84614		8.608	0.5556		8.608	0.40949
8.616	0.4533		8.616	1.78526		8.616	0.57697		8.616	0.43854
8.624	0.43127		8.624	1.85425		8.624	0.56553		8.624	0.42931
8.631	0.42944		8.631	1.96981		8.631	0.53716		8.631	0.42716
8.639	0.42752		8.639	2.24327		8.639	0.50975		8.639	0.40955
8.647	0.43088		8.647	2.66352		8.647	0.48402		8.647	0.41679
8.654	0.44347		8.654	2.66247		8.654	0.47426		8.654	0.41181
8.662	0.4842		8.662	2.77446		8.662	0.4503		8.662	0.38432
8.67	0.51024		8.67	2.93081		8.67	0.45855		8.67	0.36122
8.677	0.521		8.677	2.87781		8.677	0.50559		8.677	0.36005
8.685	0.51682		8.685	2.90503		8.685	0.53065		8.685	0.34507
8.693	0.48427		8.693	2.76295		8.693	0.56328		8.693	0.33367
8.701	0.45824		8.701	2.4486		8.701	0.5749		8.701	0.33085
8.708	0.43565		8.708	2.28386		8.708	0.58738		8.708	0.34182
8.716	0.3781		8.716	2.11013		8.716	0.58962		8.716	0.32599
8.724	0.30985		8.724	1.92981		8.724	0.59038		8.724	0.32248
8.731	0.293		8.731	1.96903		8.731	0.55138		8.731	0.33478
8.739	0.32026		8.739	2.15416		8.739	0.5524		8.739	0.33664
8.747	0.33884		8.747	2.10999		8.747	0.5407		8.747	0.3272
8.755	0.31712		8.755	2.18434		8.755	0.55201		8.755	0.31543
8.762	0.31017		8.762	2.24563		8.762	0.52608		8.762	0.28652
8.77	0.32084		8.77	2.19012		8.77	0.5114		8.77	0.25966
8.778	0.33932		8.778	2.26663		8.778	0.50381		8.778	0.24526
8.785	0.35879		8.785	2.16448		8.785	0.52112		8.785	0.22928
8.793	0.36097		8.793	1.96459		8.793	0.515		8.793	0.21222
8.801	0.3791		8.801	2.12205		8.801	0.50805		8.801	0.21108
8.809	0.42365		8.809	2.21981		8.809	0.51931		8.809	0.19545
8.816	0.44732		8.816	2.20214		8.816	0.5276		8.816	0.2168
8.824	0.42974		8.824	2.14196		8.824	0.5298		8.824	0.2682
8.832	0.41189		8.832	1.94943		8.832	0.53271		8.832	0.27156
8.839	0.38564		8.839	2.11086		8.839	0.50346		8.839	0.27416
8.847	0.34555		8.847	2.13835		8.847	0.51252		8.847	0.26052
8.855	0.31769		8.855	2.02235		8.855	0.49512		8.855	0.27026
8.863	0.29142		8.863	1.90836		8.863	0.50186		8.863	0.29412
8.87	0.28438		8.87	1.8062		8.87	0.52356		8.87	0.29806
8.878	0.29418		8.878	1.68168		8.878	0.554		8.878	0.27188
8.886	0.30005		8.886	1.5231		8.886	0.59106		8.886	0.27981
8.893	0.30203		8.893	1.14268		8.893	0.61909		8.893	0.28812
8.901	0.31581		8.901	1.11673		8.901	0.60159		8.901	0.31202
8.909	0.30619		8.909	1.16332		8.909	0.61491		8.909	0.28592
8.917	0.29292		8.917	1.149		8.917	0.58053		8.917	0.24938
8.924	0.2598		8.924	1.26415		8.924	0.54165		8.924	0.22297
8.932	0.26033		8.932	1.41872		8.932	0.52227		8.932	0.23035
8.94	0.28411		8.94	1.64672		8.94	0.47666		8.94	0.23229
8.947	0.28062		8.947	1.75872		8.947	0.44937		8.947	0.23174
8.955	0.26496		8.955	1.64818		8.955	0.4338		8.955	0.2309
8.963	0.52192		8.963	2.46384		8.963	0.42353		8.963	0.2931
8.971	0.25707		8.971	1.18205		8.971	0.35623		8.971	0.24233
8.978	0.18664		8.978	1.02033		8.978	0.40907		8.978	0.22799
8.986	0.22582		8.986	1.15946		8.986	0.37611		8.986	0.24107
8.994	0.39366		8.994	0.65223		8.994	0.62505		8.994	0.33149

## Sheet: Supplementary Fig. 7
	standard	MonCI	Buffer
400	2.305	2.111	1.865
401	2.163	2.057	1.766
402	2.033	1.984	1.674
403	1.907	1.906	1.587
404	1.789	1.817	1.506
405	1.68	1.725	1.428
406	1.58	1.636	1.358
407	1.49	1.552	1.294
408	1.407	1.473	1.234
409	1.331	1.398	1.179
410	1.259	1.326	1.13
411	1.194	1.259	1.084
412	1.135	1.2	1.043
413	1.083	1.146	1.007
414	1.036	1.098	0.974
415	0.993	1.054	0.945
416	0.955	1.015	0.917
417	0.922	0.98	0.894
418	0.892	0.949	0.874
419	0.867	0.923	0.856
420	0.845	0.9	0.841
421	0.827	0.88	0.827
422	0.811	0.864	0.816
423	0.797	0.849	0.805
424	0.783	0.835	0.796
425	0.772	0.824	0.788
426	0.764	0.814	0.781
427	0.757	0.807	0.775
428	0.751	0.801	0.771
429	0.747	0.796	0.768
430	0.744	0.792	0.765
431	0.741	0.789	0.764
432	0.739	0.786	0.762
433	0.736	0.783	0.76
434	0.734	0.781	0.759
435	0.732	0.778	0.757
436	0.73	0.776	0.755
437	0.728	0.774	0.754
438	0.727	0.773	0.753
439	0.726	0.771	0.752
440	0.724	0.77	0.751
441	0.722	0.768	0.75
442	0.721	0.766	0.748
443	0.719	0.764	0.747
444	0.718	0.763	0.746
445	0.717	0.761	0.745
446	0.716	0.759	0.744
447	0.714	0.758	0.743
448	0.713	0.757	0.742
449	0.712	0.755	0.74
450	0.711	0.754	0.739
451	0.71	0.752	0.738
452	0.709	0.751	0.737
453	0.708	0.75	0.736
454	0.707	0.749	0.735
455	0.706	0.748	0.734
456	0.705	0.746	0.733
457	0.705	0.745	0.732
458	0.704	0.744	0.731
459	0.704	0.742	0.73
460	0.703	0.742	0.729
461	0.703	0.741	0.729
462	0.702	0.74	0.728
463	0.701	0.74	0.728
464	0.701	0.739	0.727
465	0.701	0.738	0.726
466	0.701	0.737	0.726
467	0.701	0.737	0.725
468	0.7	0.737	0.725
469	0.7	0.736	0.725
470	0.7	0.735	0.725
471	0.7	0.734	0.724
472	0.7	0.734	0.724
473	0.7	0.734	0.724
474	0.7	0.733	0.724
475	0.7	0.733	0.723
476	0.7	0.733	0.723
477	0.699	0.732	0.722
478	0.699	0.732	0.722
479	0.7	0.732	0.722
480	0.7	0.731	0.721
481	0.7	0.73	0.721
482	0.7	0.73	0.721
483	0.7	0.729	0.72
484	0.7	0.729	0.72
485	0.7	0.728	0.719
486	0.7	0.728	0.719
487	0.7	0.728	0.718
488	0.701	0.727	0.717
489	0.701	0.727	0.717
490	0.701	0.727	0.717
491	0.701	0.726	0.717
492	0.701	0.726	0.717
493	0.701	0.726	0.716
494	0.702	0.726	0.716
495	0.702	0.726	0.716
496	0.702	0.726	0.716
497	0.703	0.726	0.715
498	0.703	0.726	0.715
499	0.704	0.726	0.715
500	0.705	0.726	0.715
501	0.705	0.726	0.714
502	0.705	0.726	0.714
503	0.706	0.727	0.714
504	0.706	0.726	0.714
505	0.707	0.727	0.714
506	0.708	0.727	0.714
507	0.708	0.727	0.714
508	0.709	0.728	0.714
509	0.71	0.728	0.713
510	0.711	0.729	0.713
511	0.711	0.729	0.714
512	0.712	0.729	0.714
513	0.713	0.729	0.714
514	0.714	0.729	0.714
515	0.714	0.73	0.714
516	0.715	0.73	0.714
517	0.716	0.73	0.714
518	0.717	0.731	0.714
519	0.718	0.731	0.714
520	0.719	0.731	0.714
521	0.719	0.732	0.714
522	0.72	0.733	0.713
523	0.721	0.733	0.714
524	0.722	0.734	0.714
525	0.723	0.734	0.714
526	0.724	0.734	0.714
527	0.725	0.735	0.715
528	0.726	0.735	0.715
529	0.727	0.736	0.715
530	0.728	0.737	0.715
531	0.728	0.737	0.715
532	0.729	0.737	0.715
533	0.731	0.738	0.715
534	0.732	0.739	0.715
535	0.733	0.739	0.716
536	0.734	0.74	0.716
537	0.735	0.74	0.716
538	0.736	0.741	0.716
539	0.737	0.741	0.716
540	0.738	0.742	0.715
541	0.739	0.742	0.716
542	0.74	0.743	0.716
543	0.741	0.744	0.717
544	0.742	0.744	0.717
545	0.743	0.744	0.717
546	0.744	0.745	0.717
547	0.745	0.746	0.717
548	0.745	0.746	0.718
549	0.746	0.747	0.718
550	0.747	0.747	0.719
551	0.748	0.748	0.719
552	0.749	0.749	0.72
553	0.75	0.749	0.72
554	0.751	0.749	0.72
555	0.752	0.75	0.72
556	0.753	0.751	0.72
557	0.754	0.751	0.72
558	0.755	0.751	0.721
559	0.756	0.752	0.721
560	0.757	0.752	0.721
561	0.757	0.753	0.722
562	0.758	0.753	0.722
563	0.759	0.754	0.722
564	0.76	0.755	0.722
565	0.761	0.755	0.722
566	0.762	0.755	0.722
567	0.762	0.755	0.723
568	0.763	0.756	0.723
569	0.763	0.756	0.723
570	0.761	0.752	0.72
571	0.761	0.751	0.721
572	0.762	0.752	0.721
573	0.762	0.752	0.722
574	0.762	0.753	0.721
575	0.762	0.753	0.721
576	0.763	0.753	0.721
577	0.763	0.753	0.721
578	0.763	0.753	0.721
579	0.763	0.753	0.721
580	0.764	0.753	0.721
581	0.764	0.753	0.721
582	0.764	0.753	0.721
583	0.764	0.753	0.721
584	0.764	0.752	0.721
585	0.764	0.752	0.72
586	0.764	0.752	0.72
587	0.764	0.752	0.72
588	0.763	0.752	0.72
589	0.763	0.752	0.719
590	0.763	0.751	0.719
591	0.763	0.751	0.719
592	0.762	0.751	0.718
593	0.762	0.75	0.718
594	0.761	0.75	0.718
595	0.76	0.749	0.718
596	0.76	0.749	0.717
597	0.76	0.748	0.717
598	0.759	0.748	0.717
599	0.758	0.747	0.716
600	0.757	0.747	0.715
601	0.756	0.746	0.715
602	0.755	0.746	0.714
603	0.755	0.745	0.714
604	0.754	0.745	0.713
605	0.753	0.744	0.713
606	0.752	0.744	0.712
607	0.751	0.743	0.711
608	0.75	0.741	0.71
609	0.748	0.74	0.71
610	0.747	0.739	0.709
611	0.745	0.738	0.708
612	0.744	0.736	0.707
613	0.742	0.735	0.705
614	0.74	0.734	0.704
615	0.738	0.732	0.703
616	0.736	0.73	0.702
617	0.734	0.729	0.701
618	0.732	0.727	0.7
619	0.73	0.726	0.699
620	0.729	0.725	0.698
621	0.727	0.723	0.697
622	0.726	0.722	0.696
623	0.724	0.721	0.694
624	0.722	0.72	0.693
625	0.721	0.718	0.693
626	0.719	0.717	0.692
627	0.718	0.716	0.691
628	0.716	0.715	0.69
629	0.714	0.714	0.69
630	0.713	0.713	0.689
631	0.711	0.711	0.688
632	0.71	0.71	0.687
633	0.708	0.709	0.686
634	0.707	0.708	0.685
635	0.705	0.707	0.684
636	0.703	0.705	0.684
637	0.701	0.704	0.683
638	0.7	0.703	0.682
639	0.698	0.702	0.68
640	0.697	0.7	0.679
641	0.695	0.699	0.678
642	0.693	0.698	0.678
643	0.692	0.696	0.677
644	0.69	0.695	0.675
645	0.688	0.694	0.674
646	0.686	0.692	0.674
647	0.685	0.691	0.673
648	0.683	0.689	0.672
649	0.681	0.688	0.671
650	0.679	0.687	0.671
651	0.678	0.685	0.67
652	0.676	0.684	0.669
653	0.674	0.683	0.668
654	0.673	0.681	0.667
655	0.671	0.68	0.667
656	0.669	0.678	0.666
657	0.667	0.677	0.665
658	0.666	0.676	0.664
659	0.664	0.675	0.663
660	0.663	0.674	0.662
661	0.661	0.672	0.661
662	0.659	0.671	0.661
663	0.658	0.67	0.66
664	0.656	0.668	0.659
665	0.655	0.667	0.658
666	0.653	0.665	0.658
667	0.651	0.664	0.657
668	0.649	0.663	0.656
669	0.648	0.662	0.655
670	0.647	0.661	0.654
671	0.646	0.659	0.653
672	0.644	0.658	0.652
673	0.643	0.657	0.651
674	0.641	0.656	0.651
675	0.64	0.655	0.65
676	0.638	0.654	0.649
677	0.637	0.653	0.649
678	0.636	0.652	0.648
679	0.635	0.651	0.648
680	0.634	0.65	0.648
681	0.633	0.649	0.647
682	0.63	0.647	0.645
683	0.627	0.644	0.643
684	0.624	0.641	0.64
685	0.62	0.638	0.637
686	0.617	0.635	0.635
687	0.614	0.632	0.632
688	0.611	0.629	0.63
689	0.608	0.626	0.627
690	0.606	0.624	0.625
691	0.604	0.622	0.623
692	0.602	0.62	0.621
693	0.6	0.619	0.619
694	0.598	0.617	0.618
695	0.596	0.615	0.616
696	0.594	0.614	0.616
697	0.594	0.613	0.615
698	0.593	0.612	0.614
699	0.592	0.611	0.613
700	0.591	0.61	0.613

## Sheet: Supplementary Fig. 8
retention time	MonCI		retention time	standard
0.01252	0		0.01252	0
0.02548	0		0.02547	35
0.03843	0		0.03843	32
0.05138	0		0.05138	0
0.06435	0		0.06433	112.7
0.0773	0		0.0773	0
0.09025	0		0.09025	0
0.10322	0		0.1032	50.9431
0.11617	0		0.11615	0
0.12912	0		0.12912	28
0.14207	0		0.14207	30
0.15503	0		0.15502	0
0.16798	0		0.16798	28
0.18093	0		0.18093	97
0.1939	0		0.19388	84
0.20685	0		0.20685	28
0.2198	0		0.2198	54
0.23277	110		0.23275	0
0.24572	0		0.24572	0
0.25867	0		0.25867	0
0.27163	0		0.27162	0
0.28458	0		0.28457	28
0.29753	0		0.29753	27
0.31048	0		0.31048	28
0.32345	0		0.32343	28
0.3364	0		0.3364	67
0.34935	0		0.34935	0
0.36232	0		0.3623	0
0.37527	0		0.37527	28
0.38822	0		0.38822	82
0.40118	0		0.40117	94
0.41413	0		0.41412	68
0.42708	0		0.42708	0
0.44003	0		0.44003	0
0.453	0		0.45298	108
0.46595	0		0.46595	0
0.4789	0		0.4789	27
0.49187	0		0.49185	27
0.50482	0		0.50482	0
0.51777	0		0.51777	26
0.53073	36.5691		0.53072	42
0.54368	0		0.54368	40.8775
0.55663	0		0.55663	27
0.56958	0		0.56958	0
0.58255	0		0.58253	0
0.5955	0		0.5955	0
0.60845	0		0.60845	13.651
0.62142	0		0.6214	28
0.63437	0		0.63437	125.839
0.64732	0		0.64732	68
0.66028	0		0.66027	0
0.67323	0		0.67323	27
0.68618	97		0.68618	65
0.69913	0		0.69913	52
0.7121	97		0.71208	56
0.72505	312		0.72505	54
0.738	560		0.738	158.074
0.75097	624		0.75095	197
0.76392	305		0.76392	208.163
0.77687	0		0.77687	191.501
0.78983	186		0.78982	72
0.80278	0		0.80278	84
0.81573	113.989		0.81573	81
0.8287	87		0.82868	54.0038
0.84165	0		0.84165	26
0.8546	0		0.8546	121
0.86755	0		0.86755	54
0.88052	0		0.8805	27
0.89347	88		0.89347	27
0.90642	0		0.90642	27
0.91938	0		0.91937	35.0789
0.93233	0		0.93233	26
0.94528	0		0.94528	26.6864
0.95825	0		0.95823	0
0.9712	0		0.9712	94
0.98415	74		0.98415	36.4508
0.99712	0		0.9971	42
1.01007	0		1.01005	40
1.02302	0		1.02302	84
1.03597	0		1.03597	70.8712
1.04893	0		1.04892	66
1.06188	81		1.06188	41.5332
1.07483	0		1.07483	23
1.0878	0		1.08778	0
1.10075	15.3042		1.10075	41
1.1137	0		1.1137	0
1.12665	0		1.12665	0
1.13962	0		1.1396	54
1.15257	82		1.15257	0
1.16552	87		1.16552	28
1.17848	0		1.17847	29
1.19143	0		1.19143	54
1.20438	0		1.20438	0
1.21735	0		1.21733	51
1.2303	0		1.2303	27
1.24325	0		1.24325	84
1.25622	0		1.2562	29
1.26917	0		1.26915	87
1.28212	0		1.28212	22.3427
1.29507	0		1.29507	0
1.30803	76		1.30802	57.7663
1.32098	0		1.32098	27
1.33393	0		1.33393	0
1.3469	0		1.34688	0
1.35985	83		1.35985	26
1.3728	19.9484		1.3728	0
1.38577	0		1.38575	72.569
1.39872	0		1.3987	17.388
1.41167	0		1.41167	26
1.42463	0		1.42462	81
1.43758	0		1.43757	0
1.45053	0		1.45053	21.7299
1.46348	0		1.46348	28
1.47645	0		1.47643	0
1.4894	0		1.4894	0
1.50235	0		1.50235	20.6614
1.51532	0		1.5153	0
1.52827	0		1.52827	0
1.54122	139		1.54122	0
1.55418	0		1.55417	0
1.56713	0		1.56712	0
1.58008	89		1.58008	31
1.59303	0		1.59303	0
1.606	0		1.60598	0
1.61895	0		1.61895	0
1.6319	0		1.6319	0
1.64487	0		1.64485	66
1.65782	0		1.65782	68
1.67077	0		1.67077	0
1.68373	0		1.68372	62
1.69668	0		1.69668	0
1.70963	0		1.70963	34
1.72258	0		1.72258	0
1.73555	0		1.73555	33
1.7485	99		1.7485	31
1.76145	0		1.76145	0
1.77442	0		1.7744	86.2192
1.78737	0		1.78737	32
1.80032	0		1.80032	0
1.81328	0		1.81327	0
1.82623	95		1.82623	0
1.83918	0		1.83918	0
1.85213	0		1.85213	20.5158
1.8651	0		1.8651	0
1.87805	0		1.87805	0
1.891	0		1.891	35
1.90397	12.4002		1.90395	0
1.91692	0		1.91692	0
1.92987	0		1.92987	0
1.94283	0		1.94282	0
1.95578	0		1.95578	0
1.96873	0		1.96873	0
1.9817	0		1.98168	20.7556
1.99465	0		1.99465	55.7194
2.0076	23.5582		2.0076	35
2.02055	0		2.02055	19.0705
2.03352	0		2.03352	0
2.04647	0		2.04647	33
2.05942	0		2.05942	0
2.07238	0		2.07237	0
2.08533	0		2.08533	33
2.09828	0		2.09828	33
2.11125	0		2.11123	35
2.1242	0		2.1242	68
2.13715	0		2.13715	33
2.15012	0		2.1501	0
2.16307	19.6628		2.16307	0
2.17602	113		2.17602	0
2.18898	100		2.18897	34
2.20193	0		2.20192	0
2.21488	0		2.21488	33
2.22785	0		2.22783	55.0482
2.2408	0		2.24078	0
2.25375	0		2.25375	0
2.26672	0		2.2667	49
2.27967	0		2.27965	81
2.29262	0		2.29262	0
2.30558	100		2.30557	0
2.31853	0		2.31852	0
2.33148	100		2.33148	32
2.34443	0		2.34443	0
2.3574	0		2.35738	80
2.37035	108		2.37033	0
2.3833	0		2.3833	0
2.39627	0		2.39625	62
2.40922	0		2.4092	0
2.42217	0		2.42217	33
2.43513	101		2.43512	0
2.44808	95		2.44807	0
2.46103	0		2.46103	78.0169
2.474	0		2.47398	30
2.48695	0		2.48693	0
2.4999	0		2.49988	0
2.51285	0		2.51285	0
2.52582	0		2.5258	75
2.53877	0		2.53875	31
2.55172	0		2.55172	35
2.56468	0		2.56467	0
2.57763	192		2.57762	31
2.59058	0		2.59058	60
2.60355	0		2.60353	19.5972
2.6165	0		2.61648	115
2.62945	0		2.62943	31
2.6424	0		2.6424	32
2.65537	97		2.65535	30
2.66832	0		2.6683	0
2.68127	0		2.68127	0
2.69423	0		2.69422	28
2.70718	7.45478		2.70717	56
2.72013	0		2.72013	0
2.7331	0		2.73308	69.1237
2.74605	0		2.74603	54
2.759	0		2.759	94
2.77197	91		2.77195	78
2.78492	87		2.7849	25
2.79787	0		2.79787	0
2.81082	13.3377		2.81082	0
2.82378	84		2.82377	0
2.83673	0		2.83672	155.946
2.84968	0		2.84968	119.403
2.86265	0		2.86263	23
2.8756	85.127		2.87558	99
2.88855	0		2.88855	88.6904
2.90152	60		2.9015	60
2.91447	0		2.91445	57.6758
2.92742	195		2.92742	153
2.94038	0		2.94037	126
2.95333	0		2.95332	162.242
2.96628	0		2.96627	59
2.97923	54		2.97923	57
2.9922	54		2.99218	122.598
3.00515	104		3.00513	58.6849
3.0181	104		3.0181	94.0996
3.03107	47		3.03105	67
3.04402	150.554		3.044	60
3.05697	47		3.05697	145
3.06993	90		3.06992	109
3.08288	129		3.08287	109
3.09583	67		3.09582	99.251
3.1088	0		3.10878	141
3.12175	130		3.12173	128
3.1347	126		3.13468	136.778
3.14765	44		3.14765	107.756
3.16062	44		3.1606	109
3.17357	147		3.17355	176.333
3.18653	239		3.18652	101.457
3.19948	253		3.19947	132.131
3.21243	49.2088		3.21242	121.2
3.22538	37		3.22538	98.6704
3.23835	64.8155		3.23833	135.74
3.2513	72		3.25128	170.533
3.26425	138.931		3.26425	148.735
3.27722	238		3.2772	149.4
3.29017	139		3.29015	161
3.30312	104.398		3.3031	110.198
3.31608	178		3.31607	126.524
3.32903	137.41		3.32902	123.611
3.34198	212		3.34197	145.555
3.35495	204.249		3.35493	131.577
3.3679	158.447		3.36788	170.93
3.38085	248.899		3.38083	167.362
3.3938	267.48		3.3938	190.163
3.40677	237		3.40675	149.53
3.41972	252.294		3.4197	230.043
3.43267	136.872		3.43265	150.784
3.44563	179.52		3.44562	191.442
3.45858	144		3.45857	185.76
3.47153	169.374		3.47152	150.359
3.4845	138		3.48448	139.424
3.49745	72.3168		3.49743	100.238
3.5104	173.556		3.51038	134.465
3.52335	216.796		3.52335	106.035
3.53632	159.736		3.5363	81.9625
3.54927	119.259		3.54925	114.01
3.56222	125.68		3.5622	125.509
3.57518	154		3.57517	113.448
3.58813	98		3.58812	108.06
3.60108	83.4312		3.60108	80.1182
3.61405	88.6743		3.61403	113.904
3.627	114.751		3.62698	92.3091
3.63995	97.8823		3.63995	37.6264
3.65292	109.367		3.6529	69.961
3.66587	112.115		3.66585	88.5576
3.67882	95.432		3.6788	34.7
3.69177	73.6609		3.69177	48.8313
3.70473	88		3.70472	56.1579
3.71768	76		3.71767	53.5373
3.73063	107.511		3.73063	53
3.7436	61.7506		3.74358	40.9169
3.75655	51.7681		3.75653	14.354
3.7695	114		3.7695	32.5905
3.78247	111.74		3.78245	44.2767
3.79542	90		3.7954	51.2833
3.80837	165.527		3.80835	80.9997
3.82132	107.019		3.82132	63.4458
3.83428	197.623		3.83427	75.4727
3.84723	220.013		3.84722	98.7199
3.86018	183.988		3.86018	102.999
3.87315	238.1		3.87313	148.662
3.8861	190.74		3.88608	134.888
3.89905	240.823		3.89905	178.238
3.91202	241.85		3.912	123.886
3.92497	225.812		3.92495	142.828
3.93792	345.016		3.9379	205.675
3.95087	301.382		3.95087	204
3.96383	407.957		3.96382	364
3.97678	354.852		3.97677	506.738
3.98973	402.227		3.98973	840.273
4.0027	450.744		4.00268	1260.04
4.01565	453.909		4.01563	1593.93
4.0286	513.276		4.0286	1953.92
4.04157	462.58		4.04155	2416.17
4.05452	519.2		4.0545	2515.12
4.06747	535.401		4.06745	2310.41
4.08043	626.851		4.08042	2270.32
4.09338	731.639		4.09337	2111.15
4.10633	929.819		4.10632	1755.76
4.11928	923.388		4.11928	1580.6
4.13225	784.822		4.13223	1449.2
4.1452	881.883		4.14518	1151.54
4.15815	817.357		4.15815	1091.29
4.17112	767.888		4.1711	942.704
4.18407	741.642		4.18405	672.481
4.19702	736.946		4.197	716.112
4.20998	919.889		4.20997	904.78
4.22293	996.641		4.22292	1321.54
4.23588	1150.67		4.23587	1989.6
4.24883	1261.34		4.24883	2831.18
4.2618	1220.13		4.26178	3230.1
4.27475	1446.3		4.27473	2975.43
4.2877	1408.01		4.2877	2457.86
4.30067	1441.99		4.30065	1970.59
4.31362	1436.03		4.3136	1852.33
4.32657	1537.37		4.32657	1664.15
4.33953	1361.78		4.33952	1499.04
4.35248	1152.8		4.35247	1887.4
4.36543	1356.98		4.36542	2876.45
4.37838	1468.65		4.37838	4157.88
4.39135	1454.79		4.39133	5783.06
4.4043	1118.29		4.40428	6613.49
4.41725	2126.82		4.41725	8216.03
4.43022	5493.21		4.4302	15333.6
4.44317	12236.1		4.44315	42584.6
4.45612	21591.9		4.45612	106967
4.46908	27334.6		4.46907	208844
4.48203	31034.5		4.48202	352604
4.49498	22932.4		4.49497	415704
4.50795	21143.9		4.50793	404681
4.5209	14560		4.52088	350762
4.53385	8315.16		4.53383	259222
4.54682	5443.12		4.5468	193599
4.55977	3293.04		4.55975	130113
4.57272	2273.82		4.5727	80352.1
4.58567	1749		4.58567	47709.6
4.59863	1326.96		4.59862	25340.3
4.61158	1317.26		4.61157	13610.7
4.62453	1231.77		4.62453	8694.52
4.6375	1336.17		4.63748	6643.43
4.65045	1306.35		4.65043	5506.22
4.6634	1351.03		4.66338	4664.8
4.67637	1075.65		4.67635	4364.87
4.68932	1234.82		4.6893	3921.46
4.70227	1026.95		4.70225	3410.75
4.71522	793.727		4.71522	3252.62
4.72818	957.108		4.72817	3145.72
4.74113	721.148		4.74112	2526.83
4.75408	816.848		4.75408	2633.45
4.76705	813.119		4.76703	2516.97
4.78	745.025		4.77998	2529.21
4.79295	678.638		4.79295	2263.67
4.80592	791.578		4.8059	2116.14
4.81887	706.248		4.81885	2158.41
4.83182	775.965		4.8318	1886.48
4.84478	664.234		4.84477	1960.58
4.85773	681.146		4.85772	1673.98
4.87068	797.92		4.87067	1633.3
4.88365	730.278		4.88363	1673.44
4.8966	612.023		4.89658	1485.47
4.90955	725.555		4.90953	1437.61
4.9225	858.119		4.9225	1612.96
4.93547	850.09		4.93545	1552.68
4.94842	1009.33		4.9484	1431.45
4.96137	857.063		4.96135	1545.6
4.97433	860.548		4.97432	1622.82
4.98728	781.296		4.98727	1336.28
5.00023	698.051		5.00022	1416.9
5.0132	787.555		5.01318	1416.87
5.02615	763.467		5.02613	1335.09
5.0391	726.22		5.03908	1335.5
5.05205	703.019		5.05205	1351.86
5.06502	856.521		5.065	1338.5
5.07797	680.178		5.07795	1334.25
5.09092	701.927		5.09092	1686.55
5.10388	456.104		5.10387	1359.38
5.11683	856		5.11682	1084.17
5.12978	695.733		5.12977	1403.36
5.14275	691.143		5.14273	1084.08
5.1557	538.818		5.15568	1176.97
5.16865	622.527		5.16863	1079.77
5.18162	768.824		5.1816	1012
5.19457	576		5.19455	1116.24
5.20752	643.458		5.2075	1533.58
5.22047	654.247		5.22047	1279.43
5.23343	583.017		5.23342	1314.24
5.24638	782.165		5.24637	1259.74
5.25933	739.381		5.25932	1102.74
5.2723	737.883		5.27228	1501.91
5.28525	706.616		5.28523	1339.74
5.2982	724.791		5.29818	1031.2
5.31117	699.989		5.31115	1210.06
5.32412	659.511		5.3241	1113.35
5.33707	645.013		5.33705	1158.26
5.35003	582.131		5.35002	1161.89
5.36298	713.416		5.36297	1224.87
5.37593	505.05		5.37592	1096.44
5.38888	626.081		5.38888	1190.88
5.40185	609.716		5.40183	1106.63
5.4148	555.12		5.41478	1147.18
5.42775	702.554		5.42773	1126.78
5.44072	717.491		5.4407	1149.13
5.45367	626.804		5.45365	1138.07
5.46662	800.96		5.4666	1230.74
5.47958	662.059		5.47957	1262.74
5.49253	654.958		5.49252	1054.73
5.50548	613.644		5.50547	1258.12
5.51843	802.873		5.51843	1077.66
5.5314	806.779		5.53138	1144
5.54435	954.724		5.54433	1091.5
5.5573	1158.07		5.5573	1302.25
5.57027	1660.96		5.57025	1423.54
5.58322	1868.94		5.5832	1855.4
5.59617	2415.95		5.59615	2032.28
5.60913	2315.86		5.60912	2571.29
5.62208	1925.81		5.62207	2421.29
5.63503	1550.09		5.63502	2398.93
5.648	1424.72		5.64798	2400.2
5.66095	897.442		5.66093	1872.45
5.6739	761.429		5.67388	1656.09
5.68685	693.829		5.68685	1273.06
5.69982	551.179		5.6998	1200.69
5.71277	488.027		5.71275	1161
5.72572	514.587		5.7257	1053.28
5.73868	409.141		5.73867	1004.43
5.75163	345.82		5.75162	849.006
5.76458	302.868		5.76457	846.187
5.77755	348.455		5.77753	734.789
5.7905	415		5.79048	704.25
5.80345	0		5.80343	418
5.81642	210		5.8164	541.854
5.82937	205		5.82935	378
5.84232	346		5.8423	220
5.85527	219.897		5.85525	707.718
5.86823	343.301		5.86822	520.258
5.88118	331.098		5.88117	328.256
5.89413	519.599		5.89412	864
5.9071	417.695		5.90708	774.277
5.92005	526.319		5.92003	745.808
5.933	454.655		5.93298	756.477
5.94597	448.267		5.94595	655.231
5.95892	389.877		5.9589	781.52
5.97187	472.663		5.97185	826.621
5.98482	492.902		5.9848	855.336
5.99778	610.186		5.99777	713.854
6.01073	492.386		6.01072	726.291
6.02368	469.974		6.02367	665.73
6.03665	555.423		6.03663	717.223
6.0496	452.106		6.04958	685.898
6.06255	524.605		6.06253	690.65
6.07552	564.377		6.0755	703.693
6.08847	588.877		6.08845	754.586
6.10142	542.759		6.1014	752.073
6.11437	551.129		6.11437	746.555
6.12733	575.022		6.12732	840.369
6.14028	640.914		6.14027	844.339
6.15323	582.067		6.15323	760.181
6.1662	640.083		6.16618	771.867
6.17915	645.623		6.17913	827.037
6.1921	647.709		6.1921	754.078
6.20507	497		6.20505	883.853
6.21802	564.618		6.218	1016.52
6.23097	523.394		6.23095	951
6.24393	657.327		6.24392	865
6.25688	604.212		6.25687	991.72
6.26983	530.481		6.26982	979.759
6.28278	736.884		6.28278	719
6.29575	653.671		6.29573	760.954
6.3087	893.397		6.30868	640.854
6.32165	553.586		6.32165	990.485
6.33462	553.244		6.3346	884.651
6.34757	665.462		6.34755	730.336
6.36052	686.856		6.3605	729.006
6.37348	592.794		6.37347	818.362
6.38643	633.017		6.38642	745.415
6.39938	672.347		6.39937	738.769
6.41233	746.646		6.41233	675.157
6.4253	632.553		6.42528	726.47
6.43825	605.8		6.43823	707.294
6.4512	536.659		6.4512	710.989
6.46417	550.139		6.46415	711.872
6.47712	610.533		6.4771	758.657
6.49007	483.556		6.49007	734.511
6.50303	604.217		6.50302	703.92
6.51598	475.636		6.51597	818.657
6.52893	504.785		6.52892	701.812
6.5419	556.84		6.54188	710.977
6.55485	586.88		6.55483	648.86
6.5678	565.577		6.56778	756.747
6.58075	583.323		6.58075	659.206
6.59372	596.165		6.5937	714.263
6.60667	583.368		6.60665	720.06
6.61962	526.187		6.61962	761.954
6.63258	569.441		6.63257	706.285
6.64553	553.44		6.64552	679.29
6.65848	601.858		6.65848	645.808
6.67145	520.54		6.67143	671.548
6.6844	582.262		6.68438	673.609
6.69735	563.108		6.69733	637.613
6.71032	538.043		6.7103	670.651
6.72327	584.18		6.72325	785.882
6.73622	617.063		6.7362	642.873
6.74917	636.181		6.74917	644.129
6.76213	554.329		6.76212	702.82
6.77508	564.258		6.77507	663.395
6.78803	530.858		6.78803	668.293
6.801	535.3		6.80098	736.62
6.81395	555.514		6.81393	775.227
6.8269	579.104		6.82688	638.442
6.83987	558.528		6.83985	763.16
6.85282	613.901		6.8528	682.725
6.86577	601.931		6.86575	623.58
6.87872	637.18		6.87872	681.827
6.89168	620.559		6.89167	637.92
6.90463	551.264		6.90462	704.754
6.91758	647.125		6.91758	729.129
6.93055	615.74		6.93053	709.882
6.9435	590.109		6.94348	719.352
6.95645	573.999		6.95645	717.676
6.96942	560.069		6.9694	730.759
6.98237	555.094		6.98235	708.55
6.99532	571.262		6.9953	765.064
7.00828	530.791		7.00827	659.65
7.02123	631.543		7.02122	744.662
7.03418	602.71		7.03417	641.713
7.04713	501.729		7.04713	681.991
7.0601	600.977		7.06008	730.219
7.07305	497.937		7.07303	733.931
7.086	468.679		7.086	682.684
7.09897	585.267		7.09895	594.811
7.11192	649.646		7.1119	668.92
7.12487	530.609		7.12487	631.664
7.13783	721.74		7.13782	656.06
7.15078	672.587		7.15077	649.989
7.16373	680.927		7.16372	572.854
7.17668	588.149		7.17668	681.504
7.18965	590.355		7.18963	665.45
7.2026	549.596		7.20258	719.739
7.21555	491.16		7.21555	650.582
7.22852	673.979		7.2285	659.974
7.24147	581.394		7.24145	688.34
7.25442	536.976		7.25442	646.093
7.26738	537.631		7.26737	658.269
7.28033	606.019		7.28032	650.456
7.29328	586.739		7.29328	696.405
7.30623	568.028		7.30623	721.86
7.3192	640.23		7.31918	581.935
7.33215	544.313		7.33213	775.22
7.3451	522.655		7.3451	722.994
7.35807	684.645		7.35805	556.441
7.37102	632.188		7.371	624.31
7.38397	576.833		7.38397	645.236
7.39693	549.173		7.39692	603.329
7.40988	525.171		7.40987	661.284
7.42283	608.96		7.42283	669.798
7.4358	445.969		7.43578	589.341
7.44875	496.922		7.44873	632.514
7.4617	534.385		7.46168	671.499
7.47465	581.895		7.47465	706.752
7.48762	462.646		7.4876	592.397
7.50057	472.722		7.50055	695.14
7.51352	462.813		7.51352	629.464
7.52648	463.848		7.52647	644.324
7.53943	556.243		7.53942	626.92
7.55238	456.724		7.55238	639.767
7.56535	593.83		7.56533	709.603
7.5783	514.88		7.57828	667.379
7.59125	443.235		7.59125	657.211
7.60422	514.119		7.6042	650.721
7.61717	500.915		7.61715	584.634
7.63012	538.521		7.6301	635.016
7.64307	578.644		7.64307	738.474
7.65603	532.883		7.65602	773.903
7.66898	538.697		7.66897	656.977
7.68193	537.403		7.68193	616.152
7.6949	583.875		7.69488	647.081
7.70785	504.05		7.70783	619.292
7.7208	540.779		7.7208	744.513
7.73377	414.012		7.73375	646.188
7.74672	591.061		7.7467	762.921
7.75967	519.487		7.75965	698.338
7.77262	616.48		7.77262	623.547
7.78558	593.598		7.78557	631.306
7.79853	540.182		7.79852	642.024
7.81148	646.481		7.81148	689.5
7.82445	570.28		7.82443	643.25
7.8374	629.137		7.83738	712.433
7.85035	525.991		7.85035	683.452
7.86332	585.368		7.8633	651.153
7.87627	602.263		7.87625	767.406
7.88922	467.68		7.8892	645.684
7.90218	634.575		7.90217	606.463
7.91513	503.284		7.91512	706.05
7.92808	693.321		7.92807	725.831
7.94103	610.099		7.94103	586.871
7.954	544.365		7.95398	672.404
7.96695	639.059		7.96693	773.877
7.9799	653.898		7.9799	600.709
7.99287	495.329		7.99285	593.281
8.00582	505.358		8.0058	605.343
8.01877	519.579		8.01875	616.849
8.03173	618.55		8.03172	728.2
8.04468	602.621		8.04467	676.458
8.05763	569.867		8.05762	710.375
8.0706	576.766		8.07058	668.715
8.08355	593.264		8.08353	642.489
8.0965	605.622		8.09648	709.599
8.10945	633.518		8.10945	723.388
8.12242	608.186		8.1224	627.323
8.13537	524.904		8.13535	741.48
8.14832	747.117		8.1483	661.425
8.16128	628.159		8.16127	708.951
8.17423	606.507		8.17422	563.26
8.18718	642.659		8.18717	640.205
8.20015	533.602		8.20013	613.664
8.2131	573.651		8.21308	688.007
8.22605	577.434		8.22603	636.279
8.239	583.399		8.239	693.511
8.25197	610.798		8.25195	690.05
8.26492	602.079		8.2649	749.016
8.27787	637.22		8.27787	605.48
8.29083	597.396		8.29082	649.234
8.30378	652.52		8.30377	634.284
8.31673	585.553		8.31672	665.152
8.3297	575.673		8.32968	646.126
8.34265	544.347		8.34263	701.188
8.3556	613.077		8.35558	696.333
8.36857	623.641		8.36855	744.079
8.38152	596.597		8.3815	667.813
8.39447	534.298		8.39445	685.649
8.40742	587.806		8.40742	603.187
8.42038	564.078		8.42037	664.877
8.43333	521.042		8.43332	633.62
8.44628	557.145		8.44627	725.779
8.45925	550.102		8.45923	671.269
8.4722	582.367		8.47218	745.878
8.48515	615.623		8.48513	660.698
8.49812	621.164		8.4981	628.331
8.51107	568.288		8.51105	668.811
8.52402	463.832		8.524	719.766
8.53697	612.224		8.53695	698.206
8.54993	563.765		8.54992	627.238
8.56288	563.275		8.56287	621.294
8.57583	687.409		8.57582	652.074
8.5888	483.155		8.58878	612.03
8.60175	564.477		8.60173	576.663
8.6147	481.203		8.61468	649.129
8.62767	576.582		8.62765	597.475
8.64062	497.826		8.6406	678.346
8.65357	630.109		8.65355	690.189
8.66652	661.466		8.6665	671.105
8.67948	569.733		8.67947	760.521
8.69243	596.263		8.69242	636.114
8.70538	584.068		8.70537	548.558
8.71835	571.449		8.71833	602.265
8.7313	575.452		8.73128	669.206
8.74425	532.999		8.74423	662.31
8.75722	729.887		8.7572	652.522
8.77017	588.894		8.77015	597.053
8.78312	580.447		8.7831	714.17
8.79608	641.297		8.79607	748.021
8.80903	598.049		8.80902	633.282
8.82198	595.917		8.82197	672.036
8.83493	553.906		8.83492	697.59
8.8479	532.97		8.84788	654.537
8.86085	551.806		8.86083	677.684
8.8738	462.528		8.87378	775.364
8.88677	546.247		8.88675	737.567
8.89972	663.618		8.8997	687.404
8.91267	583.198		8.91265	700.62
8.92563	509.179		8.92562	645.837
8.93858	356.102		8.93857	674.473
8.95153	411.302		8.95152	509.425
8.96448	259.601		8.96447	528.931
8.97745	269.44		8.97743	359.68
8.9904	230.257		8.99038	292.582
9.00335	217.883		9.00333	241.208
9.01632	223.857		9.0163	244.638
9.02927	249.12		9.02925	256.793
9.04222	279.368		9.0422	280.165
9.05518	302.654		9.05517	235.417
9.06813	343.221		9.06812	328.716
9.08108	391.137		9.08107	363.815
9.09405	497.675		9.09402	351.887
9.107	485.42		9.10698	433.951
9.11995	376.25		9.11993	502.678
9.1329	391.19		9.13288	480.22
9.14587	481.189		9.14585	487.18
9.15882	406.917		9.1588	454.911
9.17177	401.382		9.17175	532.852
9.18473	443.68		9.18472	539.204
9.19768	443.936		9.19767	455.52
9.21063	403.459		9.21062	392.701
9.2236	467.092		9.22357	498.155
9.23655	338.019		9.23653	430.031
9.2495	571.378		9.24948	499.539
9.26245	446.166		9.26243	404.937
9.27542	433.108		9.2754	434.231
9.28837	337.526		9.28835	404.618
9.30132	340.602		9.3013	446.289
9.31428	444.432		9.31427	480.661
9.32723	156.213		9.32722	343.155
9.34018	268.694		9.34017	231.468
9.35315	262.804		9.35312	287
9.3661	183.979		9.36608	276
9.37905	270.383		9.37903	279.587
9.392	110.432		9.39198	177
9.40497	144.814		9.40495	249.559
9.41792	111		9.4179	172.1
9.43087	120.393		9.43085	149.276
9.44383	94.9279		9.44382	209.608
9.45678	111.659		9.45677	192.463
9.46973	81.1286		9.46972	102.996
9.4827	129.409		9.48267	149.021
9.49565	82.2464		9.49563	155.705
9.5086	98		9.50858	86.9868
9.52157	92		9.52153	63.5132
9.53452	137.755		9.5345	90
9.54747	45		9.54745	109
9.56042	97.9805		9.5604	121
9.57338	70.8513		9.57337	100.333
9.58633	80		9.58632	76.3306
9.59928	86		9.59927	81.3237
9.61225	119.307		9.61223	101.322
9.6252	41.2563		9.62518	133.726
9.63815	71.6381		9.63813	123.481
9.65112	115		9.65108	125.754
9.66407	57.3697		9.66405	61.0075
9.67702	27.1152		9.677	16.5423
9.68997	44		9.68995	55
9.70293	46		9.70292	115.964
9.71588	56		9.71587	94
9.72883	69		9.72882	79.3373
9.7418	44.1594		9.74178	78.8742
9.75475	50		9.75473	19.9946
9.7677	119.649		9.76768	112
9.78067	25		9.78063	48.0356
9.79362	0		9.7936	39
9.80657	39		9.80655	59.7871
9.81953	28		9.8195	34
9.83248	0		9.83247	149.483
9.84543	29		9.84542	78
9.8584	30.7203		9.85837	42
9.87135	28		9.87133	106.475
9.8843	90		9.88428	23.0659
9.89727	120		9.89723	82
9.91022	29		9.91018	100.863
9.92317	0		9.92315	45
9.93612	0		9.9361	42.0826
9.94908	8.12349		9.94905	49.83
9.96203	0		9.96202	75
9.97498	130		9.97497	61
9.98795	0		9.98792	42.8813
10.0009	9.28177		10.0009	70.7584

## Sheet: Supplementary Fig. 9
Wavelength（nm）	pure MonCI	12h
400	0.754	0.805
401	0.754	0.805
402	0.753	0.804
403	0.753	0.803
404	0.753	0.801
405	0.753	0.8
406	0.753	0.8
407	0.753	0.8
408	0.753	0.799
409	0.754	0.799
410	0.754	0.799
411	0.755	0.8
412	0.756	0.801
413	0.758	0.803
414	0.759	0.805
415	0.76	0.806
416	0.762	0.808
417	0.764	0.811
418	0.765	0.813
419	0.767	0.816
420	0.769	0.819
421	0.771	0.822
422	0.773	0.825
423	0.775	0.827
424	0.776	0.829
425	0.777	0.832
426	0.778	0.834
427	0.78	0.837
428	0.782	0.84
429	0.785	0.843
430	0.787	0.847
431	0.789	0.851
432	0.792	0.854
433	0.795	0.858
434	0.798	0.862
435	0.801	0.866
436	0.805	0.87
437	0.809	0.875
438	0.812	0.879
439	0.817	0.884
440	0.823	0.89
441	0.826	0.892
442	0.829	0.897
443	0.834	0.902
444	0.838	0.906
445	0.842	0.91
446	0.845	0.914
447	0.848	0.918
448	0.851	0.921
449	0.853	0.923
450	0.854	0.926
451	0.854	0.927
452	0.854	0.928
453	0.853	0.928
454	0.851	0.928
455	0.849	0.927
456	0.846	0.925
457	0.843	0.923
458	0.839	0.92
459	0.835	0.917
460	0.831	0.914
461	0.828	0.911
462	0.825	0.908
463	0.822	0.906
464	0.82	0.903
465	0.819	0.901
466	0.818	0.899
467	0.817	0.897
468	0.817	0.896
469	0.817	0.895
470	0.817	0.894
471	0.818	0.893
472	0.819	0.893
473	0.819	0.892
474	0.82	0.891
475	0.82	0.89
476	0.82	0.889
477	0.819	0.888
478	0.817	0.886
479	0.816	0.883
480	0.813	0.88
481	0.809	0.877
482	0.805	0.872
483	0.799	0.867
484	0.793	0.861
485	0.785	0.853
486	0.777	0.845
487	0.768	0.836
488	0.758	0.827
489	0.748	0.818
490	0.739	0.808
491	0.728	0.797
492	0.718	0.787
493	0.709	0.777
494	0.7	0.767
495	0.691	0.757
496	0.683	0.748
497	0.676	0.739
498	0.669	0.73
499	0.662	0.722
500	0.657	0.714

## Sheet: Supplementary Fig. 11
retention time	intensity (a)		retention time	intensity (b)		retention time	intensity (c)		retention time	intensity (d)
0.01252	0		0.01252	0		0.01252	0		0.01252	0
0.02547	45.0586		0.02547	12		0.02547	24		0.02547	61.6829
0.03842	38.1172		0.03842	33.2841		0.03842	23.8715		0.03842	19.7663
0.05138	68.1171		0.05138	9		0.05138	8.87153		0.05138	37.7663
0.06433	27.4407		0.06433	35.758		0.06433	26.8316		0.06433	40.7663
0.07728	44.0586		0.07728	15		0.07728	26.7031		0.07728	41.5046
0.09023	63		0.09025	29.6302		0.09023	26		0.09023	8.97194
0.1032	72		0.1032	60.6302		0.1032	33.3929		0.1032	20.5691
0.11615	23		0.11615	14		0.11615	51		0.11615	15.9106
0.1291	68.4114		0.1291	28.6253		0.1291	17.8316		0.1291	22
0.14207	44.4407		0.14207	28.4689		0.14207	24		0.14207	44.7663
0.15502	52.2139		0.15502	14		0.15502	28		0.15502	34.3551
0.16797	51.9494		0.16797	30		0.16797	24.193		0.16797	34.5691
0.18093	54.3822		0.18093	29.6302		0.18093	21		0.18093	27.541
0.19388	39.4114		0.19388	12.8908		0.19388	26		0.19388	29.9106
0.20683	41		0.20683	41.1989		0.20683	20.1088		0.20683	15.5691
0.2198	40.3822		0.2198	16		0.2198	40		0.2198	29
0.23275	34		0.23275	21.8387		0.23275	36		0.23275	42.5691
0.2457	76.0586		0.2457	14		0.2457	8		0.2457	22
0.25865	53		0.25867	40.1183		0.25865	29.5859		0.25865	53
0.27162	49.8908		0.27162	9		0.27162	34.1088		0.27162	26
0.28457	71.469		0.28457	23		0.28457	38.8715		0.28457	42
0.29752	57.4407		0.29752	24		0.29752	26.1088		0.29752	29.9719
0.31048	51.4114		0.31048	18		0.31048	12.3929		0.31048	24.8211
0.32343	87.4407		0.32343	19.6302		0.32343	28.5859		0.32343	20
0.33638	36		0.33638	6		0.33638	34		0.33638	37.9719
0.34935	33.4114		0.34935	7.50699		0.34935	47		0.34935	53
0.3623	45		0.3623	5		0.3623	10		0.3623	24.7383
0.37525	63.4407		0.37525	28		0.37525	45.7031		0.37525	6
0.38822	39.7936		0.38822	36		0.38822	15.3929		0.38822	36
0.40117	33.4407		0.40117	21		0.40117	31		0.40117	29
0.41412	79.2542		0.41412	7		0.41412	16		0.41412	22.7057
0.42708	39.8246		0.42708	45		0.42708	40		0.42708	11.7218
0.44003	70.8645		0.44003	20.1281		0.44003	41		0.44003	33.541
0.45298	18		0.45298	37		0.45298	16		0.45298	19
0.46593	42.8758		0.46593	13.8024		0.46593	28		0.46593	16.7755
0.4789	59.1709		0.4789	0		0.4789	42		0.4789	32.541
0.49185	24		0.49185	16.7022		0.49185	30		0.49185	10
0.5048	42.3156		0.5048	22.8358		0.5048	34		0.5048	32
0.51777	27.589		0.51777	26.8008		0.51777	21		0.51777	30.4094
0.53072	51.2489		0.53072	24		0.53072	19		0.53072	26
0.54367	67		0.54367	27		0.54367	25.0941		0.54367	42.0132
0.55663	35.8941		0.55663	34.218		0.55663	35		0.55663	26.2488
0.56958	61.076		0.56958	30		0.56958	37.713		0.56958	20.8322
0.58253	42		0.58253	30		0.58253	26.902		0.58253	31
0.5955	58		0.59548	13.1291		0.5955	41.2328		0.5955	41.9158
0.60845	51.2924		0.60845	20		0.60845	42		0.60845	28
0.6214	65.6836		0.6214	20		0.6214	36		0.6214	26
0.63437	40.8084		0.63435	41.8961		0.63437	28		0.63437	10.235
0.64732	62.8909		0.64732	43.145		0.64732	47		0.64732	46.6556
0.66027	43		0.66027	72.4085		0.66027	38		0.66027	20
0.67323	51.9486		0.67322	69.1898		0.67323	29		0.67323	27
0.68618	74.9249		0.68618	167.172		0.68618	29.1559		0.68618	48
0.69913	48.302		0.69913	48.862		0.69913	18		0.69913	33
0.71208	85.469		0.71208	100.278		0.71208	36		0.71208	21.7132
0.72505	45		0.72503	114.884		0.72505	19.7623		0.72505	36
0.738	68.9204		0.738	0		0.738	26.8944		0.738	42
0.75095	71.7776		0.75095	64		0.75095	51		0.75095	48
0.76392	34		0.7639	0		0.76392	57.4413		0.76392	37.4894
0.77687	58		0.77687	0		0.77687	46		0.77687	27.6497
0.78982	0		0.78982	0		0.78982	42		0.78982	11.1928
0.80278	0		0.80277	0		0.80278	0		0.80278	0
0.81573	0		0.81573	0		0.81573	51		0.81573	0
0.82868	10.5486		0.82868	0		0.82868	0		0.82868	0
0.84165	0		0.84163	0		0.84165	0		0.84165	24
0.8546	0		0.8546	0		0.8546	0		0.8546	57
0.86755	0		0.86755	0		0.86755	18		0.86755	0
0.88052	13		0.8805	0		0.88052	25		0.88052	32
0.89347	0		0.89345	0		0.89347	30.1152		0.89347	10
0.90642	20		0.90642	0		0.90642	45.2844		0.90642	14
0.91937	39		0.91937	33.516		0.91937	41.1815		0.91937	13
0.93233	44		0.93232	0		0.93233	62.8209		0.93233	131.128
0.94528	76.3016		0.94528	36		0.94528	96.3971		0.94528	95
0.95823	101.609		0.95823	9		0.95823	139.017		0.95823	94
0.9712	0		0.97118	0		0.9712	0		0.9712	0
0.98415	0		0.98415	0		0.98415	0		0.98415	0
0.9971	0		0.9971	0		0.9971	0		0.9971	0
1.01007	0		1.01005	0		1.01007	0		1.01007	0
1.02302	0		1.02302	0		1.02302	0		1.02302	0
1.03597	0		1.03597	0		1.03597	0		1.03597	0
1.04893	47		1.04892	0		1.04893	0		1.04893	31
1.06188	56.5034		1.06187	0		1.06188	0		1.06188	21
1.07483	59		1.07483	28.5477		1.07483	0		1.07483	33
1.08778	16		1.08778	0		1.08778	31		1.08778	0
1.10075	57.7022		1.10073	0		1.10075	9		1.10075	59.5233
1.1137	28		1.1137	39.9205		1.1137	14		1.1137	21
1.12665	32		1.12665	23		1.12665	11		1.12665	24.5574
1.13962	44.0874		1.1396	16		1.13962	11		1.13962	43
1.15257	49.7719		1.15257	35		1.15257	22		1.15257	15.2876
1.16552	29		1.16552	16		1.16552	17.2116		1.16552	48
1.17848	28		1.17847	25		1.17848	24		1.17848	8
1.19143	27.2035		1.19143	22		1.19143	26		1.19143	31
1.20438	19.4816		1.20438	0		1.20438	32		1.20438	8
1.21733	59		1.21733	12		1.21733	0		1.21733	50
1.2303	60		1.23028	30		1.2303	16		1.2303	37.9779
1.24325	38.9784		1.24325	16		1.24325	0		1.24325	0
1.2562	11		1.2562	24.3028		1.2562	22		1.2562	8.47702
1.26917	37.6384		1.26915	18		1.26917	16.7235		1.26917	0
1.28212	48		1.28212	0		1.28212	0		1.28212	36
1.29507	28		1.29507	19		1.29507	42		1.29507	28
1.30803	59		1.30802	0		1.30803	0		1.30803	11.9921
1.32098	15		1.32098	0		1.32098	59		1.32098	51
1.33393	42		1.33393	8.82671		1.33393	14		1.33393	0
1.34688	0		1.34688	0		1.34688	0		1.34688	0
1.35985	15		1.35983	0		1.35985	15		1.35985	45
1.3728	0		1.3728	0		1.3728	0		1.3728	0
1.38575	30		1.38575	0		1.38575	9.16642		1.38575	15
1.39872	0		1.3987	0		1.39872	15		1.39872	2.86347
1.41167	8.06437		1.41167	0		1.41167	14		1.41167	0
1.42462	26		1.42462	24		1.42462	26		1.42462	20.6995
1.43758	14		1.43757	78		1.43758	0		1.43758	14
1.45053	14		1.45053	0		1.45053	14		1.45053	14
1.46348	0		1.46348	0		1.46348	16		1.46348	16
1.47645	15		1.47643	0		1.47645	15		1.47645	15
1.4894	40.495		1.4894	0		1.4894	15		1.4894	37
1.50235	27.7967		1.50235	0		1.50235	32		1.50235	0
1.5153	0		1.5153	25		1.5153	0		1.5153	40
1.52827	32		1.52825	0		1.52827	16		1.52827	0
1.54122	0		1.54122	0		1.54122	16		1.54122	0
1.55417	32		1.55417	0		1.55417	0		1.55417	0
1.56713	15		1.56712	0		1.56713	0		1.56713	1.01014
1.58008	32.2913		1.58008	0		1.58008	0		1.58008	13.1227
1.59303	15		1.59303	0		1.59303	52		1.59303	15
1.606	0		1.60598	0		1.606	0		1.606	16
1.61895	0		1.61895	0		1.61895	0		1.61895	31.7479
1.6319	25.8007		1.6319	0		1.6319	36.4947		1.6319	30
1.64485	15		1.64485	29		1.64485	0		1.64485	30
1.65782	17		1.65782	0		1.65782	59		1.65782	0
1.67077	32		1.67077	27		1.67077	16		1.67077	25
1.68372	0		1.68372	0		1.68372	16		1.68372	0
1.69668	31.6165		1.69667	0		1.69668	17		1.69668	0
1.70963	16		1.70963	0		1.70963	0		1.70963	16
1.72258	0		1.72258	0		1.72258	0		1.72258	0
1.73555	17		1.73553	25		1.73555	0		1.73555	17
1.7485	17		1.7485	27		1.7485	17		1.7485	17
1.76145	0		1.76145	0		1.76145	27		1.76145	18.7939
1.77442	19		1.7744	0		1.77442	0		1.77442	33.8994
1.78737	41.9383		1.78737	0		1.78737	36		1.78737	0
1.80032	18		1.80032	0		1.80032	36		1.80032	19.1186
1.81327	0		1.81327	25		1.81327	0		1.81327	0
1.82623	47.9279		1.82623	0		1.82623	0		1.82623	42
1.83918	20		1.83918	26		1.83918	0		1.83918	0
1.85213	60.4207		1.85213	26		1.85213	0		1.85213	34
1.8651	71		1.86508	0		1.8651	23		1.8651	0
1.87805	53		1.87805	0		1.87805	15		1.87805	0
1.891	13		1.891	0		1.891	13		1.891	26
1.90397	42		1.90395	30		1.90397	18		1.90397	24
1.91692	55.7816		1.91692	0		1.91692	45		1.91692	10
1.92987	36.9769		1.92987	26		1.92987	24		1.92987	20
1.94283	43.5333		1.94282	0		1.94283	52		1.94283	34
1.95578	33.8665		1.95578	0		1.95578	41		1.95578	12
1.96873	59.1825		1.96873	0		1.96873	37		1.96873	52.8986
1.98168	90.1908		1.98168	0		1.98168	15		1.98168	19.1279
1.99465	44.1904		1.99465	0		1.99465	12		1.99465	42
2.0076	36.4113		2.0076	0		2.0076	21.1549		2.0076	25.3739
2.02055	37		2.02055	0		2.02055	21		2.02055	31
2.03352	61.6687		2.0335	30		2.03352	60.106		2.03352	24
2.04647	22		2.04647	29		2.04647	16		2.04647	39.0093
2.05942	48.0958		2.05942	78		2.05942	19.6724		2.05942	31.1912
2.07238	39		2.07237	0		2.07238	12		2.07238	24.8697
2.08533	54.1392		2.08533	0		2.08533	18		2.08533	39
2.09828	35.2527		2.09828	0		2.09828	21.7806		2.09828	57
2.11125	75.4384		2.11123	0		2.11125	15		2.11125	15.8702
2.1242	39.7123		2.1242	0		2.1242	18		2.1242	41.4493
2.13715	55.0239		2.13715	0		2.13715	42.7953		2.13715	9
2.1501	68.5407		2.1501	0		2.1501	33		2.1501	27
2.16307	52.5818		2.16305	25		2.16307	30		2.16307	30
2.17602	35.1875		2.17602	0		2.17602	18		2.17602	21
2.18897	36		2.18897	0		2.18897	12		2.18897	39.1136
2.20193	53.3871		2.20192	22		2.20193	36		2.20193	21
2.21488	57		2.21488	19		2.21488	52.5532		2.21488	45
2.22783	46.2903		2.22783	36		2.22783	36		2.22783	50.2655
2.2408	60.199		2.24078	0		2.2408	24		2.2408	30
2.25375	39		2.25375	0		2.25375	32.4708		2.25375	17.4493
2.2667	55.642		2.2667	26		2.2667	29.2943		2.2667	21
2.27967	48		2.27965	11		2.27967	19.1216		2.27967	6
2.29262	29.9466		2.29262	15		2.29262	6		2.29262	21
2.30557	27		2.30557	43.5056		2.30557	34.4903		2.30557	30
2.31852	44.5552		2.31852	44		2.31852	12		2.31852	33
2.33148	60		2.33148	41		2.33148	18		2.33148	34.7686
2.34443	52.8302		2.34443	26		2.34443	24		2.34443	13.3902
2.35738	52.6719		2.35738	16.126		2.35738	21.5988		2.35738	48.9206
2.37035	66.2035		2.37033	28.6698		2.37035	12		2.37035	53
2.3833	58.0901		2.3833	34.9902		2.3833	18.7032		2.3833	25.7169
2.39625	42		2.39625	24		2.39625	12		2.39625	28.1779
2.40922	53.2589		2.4092	15		2.40922	24		2.40922	26.4492
2.42217	45		2.42217	38.6764		2.42217	39		2.42217	32.4492
2.43512	44.9981		2.43512	24		2.43512	36.486		2.43512	21
2.44807	57.879		2.44807	6		2.44807	36		2.44807	57
2.46103	53.5796		2.46103	14.6869		2.46103	24.4773		2.46103	21
2.47398	57.6693		2.47398	15		2.47398	18		2.47398	31.0986
2.48693	43.1219		2.48693	42.0272		2.48693	25		2.48693	28
2.4999	63.469		2.49988	19.5354		2.4999	14.8207		2.4999	22.631
2.51285	52.0601		2.51285	6		2.51285	23.7429		2.51285	12.5516
2.5258	48.5598		2.5258	21		2.5258	15		2.5258	61
2.53877	30.7943		2.53875	17.0963		2.53877	41.2231		2.53877	10
2.55172	35.9674		2.55172	27		2.55172	36.0187		2.55172	48
2.56467	18.6872		2.56467	16.7495		2.56467	60		2.56467	49.3117
2.57763	48.1047		2.57762	18		2.57763	53.8598		2.57763	36
2.59058	48.469		2.59058	28.8591		2.59058	24.0199		2.59058	15.2051
2.60353	33		2.60353	39		2.60353	24		2.60353	46.9788
2.61648	35.916		2.61648	17.6203		2.61648	12		2.61648	33
2.62945	39.2017		2.62945	39.469		2.62945	51.6989		2.62945	37.8431
2.6424	55.1068		2.6424	27		2.6424	9		2.6424	12
2.65535	24		2.65535	12		2.65535	27		2.65535	32.4492
2.66832	58.965		2.6683	25.3137		2.66832	21		2.66832	51
2.68127	54.7605		2.68127	0		2.68127	8.19197		2.68127	18
2.69422	42.3612		2.69422	30.469		2.69422	22		2.69422	22
2.70718	37		2.70717	45		2.70718	15		2.70718	51.8594
2.72013	44		2.72013	27		2.72013	36		2.72013	10.8092
2.73308	40		2.73308	30		2.73308	26		2.73308	42
2.74605	41.0736		2.74603	15		2.74605	42		2.74605	54.287
2.759	27		2.759	52.241		2.759	36		2.759	46
2.77195	45.8708		2.77195	21		2.77195	36.5623		2.77195	30
2.7849	58.3575		2.7849	33		2.7849	42		2.7849	54.2509
2.79787	38		2.79787	15		2.79787	41.8032		2.79787	30.3574
2.81082	45.7427		2.81082	21		2.81082	74.4783		2.81082	61.7885
2.82377	59.5764		2.82377	50.1086		2.82377	23.5159		2.82377	7
2.83673	32.3293		2.83672	45.1945		2.83673	36.3961		2.83673	94.6193
2.84968	44		2.84968	29.6623		2.84968	46.8203		2.84968	44.4737
2.86263	84		2.86263	33.722		2.86263	61.8734		2.86263	29.9513
2.8756	68		2.87558	26.8181		2.8756	31.7473		2.8756	60.3128
2.88855	121.957		2.88855	29.7793		2.88855	64.9375		2.88855	69.9262
2.9015	73		2.9015	31.7908		2.9015	52		2.9015	80
2.91445	92.7524		2.91445	25.0471		2.91445	28		2.91445	65.5381
2.92742	124.296		2.92742	10		2.92742	41.111		2.92742	74.9433
2.94037	97.3842		2.94037	37.085		2.94037	63		2.94037	43.2585
2.95332	95.5161		2.95332	41.7839		2.95332	53		2.95332	84.7527
2.96628	90.1063		2.96627	40		2.96628	36.7667		2.96628	72.3554
2.97923	137		2.97923	0		2.97923	64		2.97923	45
2.99218	124.172		2.99218	0		2.99218	37.0213		2.99218	80.7447
3.00515	99.0604		3.00513	29		3.00515	142.643		3.00515	69.8067
3.0181	127.473		3.0181	27		3.0181	142.333		3.0181	103.102
3.03105	131.555		3.03105	46		3.03105	156		3.03105	85.7314
3.04402	158.574		3.044	60		3.04402	182.055		3.04402	72.6297
3.05697	196.868		3.05697	0		3.05697	168.584		3.05697	66
3.06992	180.054		3.06992	16		3.06992	181.787		3.06992	116
3.08288	185.812		3.08287	112		3.08288	224.641		3.08288	107.222
3.09583	124.222		3.09583	128.781		3.09583	157		3.09583	96.3271
3.10878	136.16		3.10878	122.004		3.10878	221.61		3.10878	96.2703
3.12173	165.333		3.12173	128		3.12173	200.844		3.12173	99.0821
3.1347	278.982		3.1347	144.021		3.1347	183.688		3.1347	132.007
3.14765	291.787		3.14765	165.815		3.14765	241.081		3.14765	177.624
3.1606	245.2		3.1606	238.853		3.1606	218.61		3.1606	177.176
3.17357	358.283		3.17355	194.654		3.17357	277.742		3.17357	147.302
3.18652	275.251		3.18652	239		3.18652	349.156		3.18652	144.549
3.19947	340.83		3.19947	305.116		3.19947	358.388		3.19947	109.242
3.21243	280.95		3.21242	187.34		3.21243	360.927		3.21243	79
3.22538	324.183		3.22538	299		3.22538	294.093		3.22538	63.7303
3.23833	223.032		3.23833	336.255		3.23833	207.279		3.23833	139.479
3.25128	155.037		3.25128	216.473		3.25128	149.625		3.25128	63.6873
3.26425	267		3.26425	218.832		3.26425	123.516		3.26425	1.49338
3.2772	166		3.2772	258.136		3.2772	166		3.2772	69
3.29015	236.454		3.29015	274		3.29015	86		3.29015	111.607
3.30312	154.12		3.3031	424.814		3.30312	120.634		3.30312	119.65
3.31607	326.77		3.31607	233.624		3.31607	229.318		3.31607	95.5632
3.32902	249.738		3.32902	376.268		3.32902	134		3.32902	150
3.34198	265		3.34197	273.348		3.34198	141.018		3.34198	173.705
3.35493	256		3.35493	221.869		3.35493	178.71		3.35493	143.348
3.36788	402.88		3.36788	205.694		3.36788	255.047		3.36788	115.865
3.38085	323.454		3.38083	502.032		3.38085	260.227		3.38085	300.256
3.3938	330.15		3.3938	435.248		3.3938	247.865		3.3938	268.895
3.40675	222		3.40675	462.048		3.40675	204.685		3.40675	137
3.4197	296.32		3.4197	411.375		3.4197	266.636		3.4197	156.172
3.43267	326.454		3.43267	380.378		3.43267	367.086		3.43267	236
3.44562	513.011		3.44562	397.869		3.44562	276.773		3.44562	206.075
3.45857	633.553		3.45857	427.82		3.45857	372.11		3.45857	270.6
3.47153	958.452		3.47152	436.071		3.47153	285.127		3.47153	292.828
3.48448	1127.23		3.48448	504.767		3.48448	277.757		3.48448	252.194
3.49743	1107.53		3.49743	600.918		3.49743	336.86		3.49743	227.131
3.5104	828.612		3.51038	835.852		3.5104	367.426		3.5104	249.193
3.52335	804.156		3.52335	882.729		3.52335	495.399		3.52335	272.358
3.5363	937.324		3.5363	1005.11		3.5363	290.297		3.5363	305.425
3.54927	943.659		3.54925	899.469		3.54927	345.123		3.54927	185.677
3.56222	1086.7		3.56222	950.451		3.56222	447.345		3.56222	243.064
3.57517	863.509		3.57517	909.534		3.57517	400.566		3.57517	251.399
3.58813	868.317		3.58812	1405.14		3.58813	177.702		3.58813	290.942
3.60108	736		3.60108	1200.2		3.60108	0		3.60108	268
3.61403	879.887		3.61403	2127.29		3.61403	134		3.61403	333.244
3.627	2148.07		3.62698	2039.52		3.627	402		3.627	200
3.63995	1301.26		3.63993	1918.02		3.63995	670		3.63995	375.697
3.6529	1726.43		3.6529	1860		3.6529	401.616		3.6529	283.91
3.66585	1880.45		3.66585	1567.16		3.66585	523.405		3.66585	375.283
3.67882	1380.69		3.6788	1455.52		3.67882	586		3.67882	500
3.69177	1518.63		3.69177	1522.16		3.69177	134		3.69177	134
3.70472	1135		3.70472	1342.56		3.70472	770.192		3.70472	390.099
3.71768	1483.3		3.71767	1375.05		3.71768	852.184		3.71768	524
3.73063	828.02		3.73063	1869.23		3.73063	646.94		3.73063	427.11
3.74358	722		3.74358	1240		3.74358	459		3.74358	131
3.75655	467		3.75653	1386.18		3.75655	268		3.75655	200
3.7695	602		3.76948	735		3.7695	401		3.7695	10.7779
3.78245	1180.62		3.78245	1424.4		3.78245	560.871		3.78245	268
3.79542	2491.58		3.7954	1401.88		3.79542	333.197		3.79542	134
3.80837	3693.42		3.80835	2199.76		3.80837	707.141		3.80837	268
3.82132	4585.85		3.82132	3033.99		3.82132	598.67		3.82132	347.76
3.83427	3961.3		3.83427	3847		3.83427	678.998		3.83427	134
3.84723	5008.6		3.84722	4478.04		3.84723	624.79		3.84723	607.119
3.86018	3457.96		3.86018	3814.85		3.86018	1397.42		3.86018	866.598
3.87313	3968.32		3.87313	3388.88		3.87313	1291.7		3.87313	863.536
3.8861	3135.73		3.88608	3337.53		3.8861	2461.66		3.8861	801
3.89905	2216.98		3.89905	2963.92		3.89905	2150.21		3.89905	1572.06
3.912	2634.61		3.912	2689.99		3.912	1871.93		3.912	1503.69
3.92497	2258.34		3.92497	1400.01		3.92497	1426.4		3.92497	1400.01
3.93792	1750.78		3.93792	1853.89		3.93792	1382.83		3.93792	1853.89
3.95087	1261		3.95087	1287.86		3.95087	1637.94		3.95087	1287.86
3.96382	1635.76		3.96382	2195.42		3.96382	2378.48		3.96382	2195.42
3.97678	1700.91		3.97678	1016.25		3.97678	2176.3		3.97678	1016.25
3.98973	2150.9		3.98973	1548.41		3.98973	2470.02		3.98973	1548.41
4.00268	2823.34		4.00268	2632.07		4.00268	4913.05		4.00268	2632.07
4.01565	3442.01		4.01565	3190.47		4.01565	4857.81		4.01565	3190.47
4.0286	3064.65		3.97678	2176.3		4.0286	5005.64		4.0286	4395.39
4.04155	4658.28		4.04155	1572.06		4.04155	4888.89		4.04155	4344.13
4.05452	5633.95		4.05452	1503.69		4.05452	5316.47		4.05452	6123.97
4.06747	6501.19		4.06747	1400.01		4.06747	5894.21		4.06747	11197.8
4.08042	5627.36		4.08042	1853.89		4.08042	5964.48		4.08042	12695.2
4.09338	6949.49		4.09338	1287.86		4.09338	5833.71		4.09338	17188.1
4.10633	7165.91		4.10633	2195.42		4.10633	5535.59		4.10633	15510.5
4.11928	7544.55		4.11928	1016.25		4.11928	4297.44		4.11928	13413.2
4.13223	6274.11		4.13223	1548.41		4.13223	4424.7		4.13223	10231.6
4.1452	3054.15		4.1452	2632.07		4.1452	3010.84		4.1452	5384.49
4.15815	3295.74		4.15815	3190.47		4.15815	4039.68		4.15815	4291.18
4.1711	2887.47		4.1711	2780.77		4.1711	3183.44		4.1711	2780.77
4.18407	1536.9		4.18407	2908.79		4.18407	5615.84		4.18407	2908.79
4.19702	2889.96		4.19702	3530.65		4.19702	5288.58		4.19702	3530.65
4.20997	2715.73		4.20997	3743		4.20997	5793.73		4.20997	3743
4.22292	3155.94		4.22292	3535.74		4.22292	7844.89		4.22292	3535.74
4.23588	4400.73		4.23588	2788.86		4.23588	10476.1		4.23588	2788.86
4.24883	5685.38		4.24883	3638.6		4.24883	13413.2		4.24883	3638.6
4.26178	6239.54		4.26178	3294.39		4.26178	15899.5		4.26178	3294.39
4.27475	7260.42		4.27475	2903		4.27475	21663.1		4.27475	2903
4.2877	9032.01		4.2877	2260.98		4.2877	23379.6		4.2877	2260.98
4.30065	8807.46		4.30065	3048.49		4.30065	25029.6		4.30065	3048.49
4.31362	11404.9		4.31362	2490.7		4.31362	22966		4.31362	2490.7
4.32657	12788.2		4.32657	1947.54		4.32657	20349.4		4.32657	1947.54
4.33952	15194.5		4.33952	1212.64		4.33952	16716.4		4.33952	1212.64
4.35248	16476.8		4.35248	998.388		4.35248	14285.5		4.35248	998.388
4.36543	16202.1		4.36543	903.504		4.36543	13054.7		4.36543	903.504
4.37838	14954.1		4.37838	990.701		4.37838	11156.2		4.37838	990.701
4.39135	14639.4		4.39135	987.988		4.39135	10941.9		4.39135	987.988
4.4043	12507.3		4.4043	871.459		4.4043	8303.92		4.4043	871.459
4.41725	12933.3		4.41725	1122.7		4.41725	8005.83		4.41725	1122.7
4.4302	11571.6		4.4302	1025.01		4.4302	6975.89		4.4302	1025.01
4.44317	11220.7		4.44317	1853.89		4.44317	5858.05		4.44317	664
4.45612	11873.4		4.45612	2195.42		4.45612	4371.4		4.45612	513.574
4.46907	9147.67		4.46907	2643.83		4.46907	2643.83		4.46907	472.471
4.48203	9047.63		4.48203	3765.87		4.48203	3765.87		4.48203	936
4.49498	10878.2		4.49498	3779.14		4.49498	3779.14		4.49498	869
4.50793	10222.8		4.50793	3005.57		4.50793	3005.57		4.50793	734
4.5209	13683.9		4.5209	3631		4.5209	3631		4.5209	810.037
4.53385	16136.8		4.53385	2624.18		4.53385	2624.18		4.53385	457.538
4.5468	19130.5		4.5468	2678.56		4.5468	2678.56		4.5468	995.701
4.55977	18123.6		4.55977	13703.7		4.55977	2143.67		4.55977	896.571
4.57272	20263.5		4.57272	15181.9		4.57272	2366.98		4.57272	1202
4.58567	16133.7		4.58567	25925.5		4.58567	869		4.58567	864
4.59862	14462.1		4.59862	38901.8		4.59862	2712.67		4.59862	1501.81
4.61158	10723.7		4.61158	49486.4		4.61158	2716.63		4.61158	873.587
4.62453	10253.8		4.62453	55074.5		4.62453	2317.42		4.62453	931.303
4.63748	9398.79		4.63748	52567.7		4.63748	2685.01		4.63748	334
4.65045	9365		4.65045	45499.3		4.65045	2781.64		4.65045	770.925
4.6634	8805.54		4.6634	36498.4		4.6634	2723.76		4.6634	734
4.67635	8567.69		4.67635	26389.7		4.67635	2270.61		4.67635	917.642
4.68932	9757.54		4.68932	16331.8		4.68932	2199.5		4.68932	269
4.70227	8993.34		4.70227	13785.8		4.70227	1753.7		4.70227	268
4.71522	7593.31		4.71522	7735.65		4.71522	1673.84		4.71522	501.967
4.72817	7076.96		4.72817	5613.36		4.72817	1504.89		4.72817	292.292
4.74113	5403.44		4.74113	5529.98		4.74113	624.479		4.74113	507.546
4.75408	5154.99		4.75408	2748.55		4.75408	427.13		4.75408	134
4.76703	3768.58		4.76703	3367.42		4.76703	904.883		4.76703	402
4.78	4193.31		4.78	4193.31		4.78	1564.55		4.78	404
4.79295	4481.33		4.79295	4481.33		4.79295	913.258		4.79295	268
4.8059	4213.7		4.8059	4213.7		4.8059	1177.7		4.8059	158.652
4.81887	4450.74		4.81887	4450.74		4.81887	1039.67		4.81887	399
4.83182	2968.15		4.83182	2968.15		4.83182	589.539		4.83182	268
4.84477	3496.63		4.84477	3496.63		4.84477	551.704		4.84477	0
4.85773	3465.65		4.85773	3465.65		4.85773	651.955		4.85773	268
4.87068	3783.61		4.87068	3783.61		4.87068	1041.96		4.87068	459.639
4.88363	4519.5		4.88363	2714.32		4.88363	459.327		4.88363	404.36
4.89658	8339.22		4.89658	3639.48		4.89658	998.876		4.89658	400
4.90955	22615.9		4.90955	2465.9		4.90955	1062		4.90955	435.75
4.9225	63860.1		4.9225	1990.85		4.9225	516.651		4.9225	451.271
4.93545	139423		4.93545	2820.83		4.93545	336		4.93545	287.54
4.94842	256989		4.94842	2262.06		4.94842	455.111		4.94842	455.111
4.96137	331758		4.96137	2788.63		4.96137	368		4.96137	368
4.97432	345462		4.97432	3723.33		4.97432	399.111		4.97432	399.111
4.98728	276557		4.98728	3410.88		4.98728	79		4.98728	79
5.00023	200008		5.00023	3875.56		5.00023	11.7239		5.00023	11.7239
5.01318	158245		5.01318	4387.7		5.01318	401		5.01318	401
5.02615	130407		5.02615	4784.9		5.02615	268		5.02615	268
5.0391	109704		5.0391	3096.2		5.0391	0		5.0391	0
5.05205	92181.5		5.05205	4056.37		5.05205	134		5.05205	134
5.06502	60495.8		5.06502	3822.08		5.06502	11.339		5.06502	11.339
5.07797	43606.6		5.07797	3072.97		5.07797	268		5.07797	268
5.09092	27334		5.09092	2777.15		5.09092	134		5.09092	134
5.10387	15910		5.10387	3095.55		5.10387	288.532		5.10387	288.532
5.11683	9123.44		5.11683	3181.19		5.11683	336		5.11683	336
5.12978	6300.96		5.12978	2333.22		5.12978	401		5.12978	468
5.14273	4965.86		5.14273	2517.45		5.14273	1140.69		5.14273	265
5.1557	4065.9		5.1557	2672.03		5.1557	601		5.1557	268
5.16865	2829.53		5.16865	1470.9		5.16865	602		5.16865	334
5.1816	5017.7		5.1816	1955.22		5.1816	268		5.1816	219.489
5.19457	2714.32		5.19457	1202		5.19457	468		5.19457	0
5.20752	3639.48		5.20752	1735.51		5.20752	468.411		5.20752	420.972
5.22047	2465.9		5.22047	2535.7		5.22047	585.184		5.22047	531
5.23342	1990.85		5.23342	1385.8		5.23342	268		5.23342	134
5.24638	2820.83		5.24638	2428.32		5.24638	468		5.24638	798.042
5.25933	2262.06		5.25933	2576.43		5.25933	336		5.25933	738
5.27228	2788.63		5.27228	1812.1		5.27228	535		5.27228	268
5.28525	3723.33		5.28525	2506.93		5.28525	0		5.28525	173.752
5.2982	3410.88		5.2982	2243.04		5.2982	867.657		5.2982	667
5.31115	3875.56		5.31115	1858		5.31115	802		5.31115	468
5.32412	4387.7		5.32412	1814		5.32412	134		5.32412	822.035
5.33707	4784.9		5.33707	1671		5.33707	200		5.33707	468
5.35002	3096.2		5.35002	1696.18		5.35002	487.902		5.35002	334
5.36298	4056.37		5.36298	939		5.36298	683.43		5.36298	227.492
5.37593	3822.08		5.37593	1403		5.37593	1063		5.37593	465
5.38888	3072.97		5.38888	601		5.38888	849.028		5.38888	654.733
5.40183	2777.15		5.40183	1135		5.40183	724.27		5.40183	638
5.4148	3095.55		5.4148	268		5.4148	1056		5.4148	111
5.42775	3181.19		5.42775	334		5.42775	1190.12		5.42775	968.558
5.4407	2333.22		5.4407	468		5.4407	692.937		5.4407	197.931
5.45367	2517.45		5.45367	670		5.45367	970.854		5.45367	593.186
5.46662	2672.03		5.46662	535		5.46662	1331.83		5.46662	146.793
5.47957	1470.9		5.47957	436.552		5.47957	664		5.47957	297.474
5.49253	1955.22		5.49253	436.488		5.49253	0		5.49253	402
5.50548	1202		5.50548	468		5.50548	200		5.50548	334
5.51843	1735.51		5.51843	268		5.51843	200		5.51843	0
5.53138	2535.7		5.53138	577.134		5.53138	714.879		5.53138	390.673
5.54435	1385.8		5.54435	468		5.54435	797.972		5.54435	468
5.5573	2428.32		5.5573	402		5.5573	736		5.5573	200
5.57025	2576.43		5.57025	736		5.57025	464.514		5.57025	468
5.58322	1812.1		5.58322	1337		5.58322	604		5.58322	470
5.59617	2506.93		5.59617	891.051		5.59617	334		5.59617	268
5.60912	2243.04		5.60912	290.885		5.60912	465		5.60912	0
5.62208	1858		5.62208	134		5.62208	148.587		5.62208	266
5.63503	1814		5.63503	1292.05		5.63503	404		5.63503	268
5.64798	1671		5.64798	715.607		5.64798	134		5.64798	664
5.66095	1696.18		5.66095	1082.59		5.66095	499.491		5.66095	513.574
5.6739	939		5.6739	875.203		5.6739	518.89		5.6739	472.471
5.68685	1403		5.68685	592.033		5.68685	268		5.68685	936
5.6998	601		5.6998	818.354		5.6998	0		5.6998	869
5.71277	1135		5.71277	424.052		5.71277	0		5.71277	734
5.72572	268		5.72572	736		5.72572	0		5.72572	810.037
5.73867	334		5.73867	1337		5.73867	134		5.73867	457.538
5.75163	468		5.75163	891.051		5.75163	275.895		5.75163	995.701
5.76458	670		5.76458	290.885		5.76458	402		5.76458	896.571
5.77753	535		5.77753	134		5.77753	0		5.77753	1202
5.7905	436.552		5.7905	1292.05		5.7905	133		5.7905	864
5.80345	436.488		5.80345	715.607		5.80345	200		5.80345	1501.81
5.8164	468		5.8164	1082.59		5.8164	334		5.8164	873.587
5.82937	268		5.82937	875.203		5.82937	334		5.82937	931.303
5.84232	577.134		5.84232	592.033		5.84232	0		5.84232	334
5.85527	468		5.85527	818.354		5.85527	334		5.85527	770.925
5.86822	402		5.86822	424.052		5.86822	362.449		5.86822	734
5.88118	736		5.88118	945		5.88118	602		5.88118	917.642
5.89413	1337		5.89413	1069		5.89413	449.877		5.89413	269
5.90708	891.051		5.90708	268		5.90708	134		5.90708	268
5.92005	290.885		5.92005	858.162		5.92005	503.826		5.92005	501.967
5.933	134		5.933	133		5.933	0		5.933	292.292
5.94595	1292.05		5.94595	1336		5.94595	401		5.94595	507.546
5.95892	715.607		5.95892	1670		5.95892	723		5.95892	134
5.97187	1082.59		5.97187	388.481		5.97187	603.633		5.97187	402
5.98482	875.203		5.98482	1250.77		5.98482	800.097		5.98482	404
5.99777	592.033		5.99777	1203		5.99777	604.02		5.99777	268
6.01073	818.354		6.01073	1503.71		6.01073	692.865		6.01073	158.652
