# Supplementary material for: Triepoxide formation by a flavin-dependent monooxygenase in monensin biosynthesis
Source: Nat Commun. 2023 Oct 7;14:6273. doi: 10.1038/s41467-023-41889-0 (PMC10560226; doi:10.1038/s41467-023-41889-0)
Supplement: Supplementary file 3 — Source data file [file 41467_2023_41889_MOESM3_ESM.zip › Source-data-file for Fig_5b.txt]

$ITC
$ 20 
$NOT
$ 25 
$ 60 
$ 750 
$ 10 
$ 2 
$ADCGainCode:  0 
$False,True,True
$ 0.5 , 1 , 150 , 5 
$ 2 , 4 , 150 , 5 
$ 2 , 4 , 150 , 5 
$ 2 , 4 , 150 , 5 
$ 2 , 4 , 150 , 5 
$ 2 , 4 , 150 , 5 
$ 2 , 4 , 150 , 5 
$ 2 , 4 , 150 , 5 
$ 2 , 4 , 150 , 5 
$ 2 , 4 , 150 , 5 
$ 2 , 4 , 150 , 5 
$ 2 , 4 , 150 , 5 
$ 2 , 4 , 150 , 5 
$ 2 , 4 , 150 , 5 
$ 2 , 4 , 150 , 5 
$ 2 , 4 , 150 , 5 
$ 2 , 4 , 150 , 5 
$ 2 , 4 , 150 , 5 
$ 2 , 4 , 150 , 5 
$ 2 , 4 , 150 , 5 
# 0 
# 1.4 
# 0.05 
# 0.2087 
# 25 
# 3.7758 
# 8.53 
?
% ITC200_MAL1123618
% 0.2087 
% 3.7758 
%-0.449716 , 29.62721 
% 0.074021 , 29.38818 
% 0.8333333 
% 168140 , 168160 
% 0.25 , 81 
%-0.001049 ,-0.033958 
%-20 , 8 
% 0 , 0 
% 0 
% 128000       127579 
% 43.1 
% 500 , 750 , 1000 , 750 
% 0.04257 ,-0.00249 , 0.000047734 ,-0.000000435026 , 0.00000000201917 
% ITC200 Ver: 1.26.4
@0
5.00,9.82045,25.030115,-0.000260,24.984357,-0.6577,0.210,9.82045,0.00000
6.00,9.82361,25.030158,-0.000260,24.984413,-0.6586,0.210,9.82361,0.00000
7.00,9.82637,25.030110,-0.000259,24.984367,-0.6594,0.210,9.82637,0.00000
8.00,9.82988,25.030125,-0.000258,24.984333,-0.6603,0.210,9.82988,0.00000
9.00,9.82993,25.030204,-0.000260,24.984321,-0.6611,0.210,9.82993,0.00000
10.00,9.83163,25.030305,-0.000262,24.984320,-0.6619,0.210,9.83163,0.00000
11.00,9.83214,25.030338,-0.000264,24.984278,-0.6627,0.210,9.83214,0.00000
12.00,9.83442,25.030443,-0.000265,24.984251,-0.6635,0.210,9.83442,0.00000
13.00,9.83505,25.030448,-0.000268,24.984171,-0.6644,0.211,9.83505,0.00000
14.00,9.83644,25.030432,-0.000267,24.984143,-0.6652,0.211,9.83644,0.00000
15.00,9.83561,25.030443,-0.000266,24.984087,-0.6660,0.211,9.83561,0.00000
16.00,9.83514,25.030448,-0.000267,24.984065,-0.6669,0.211,9.83514,0.00000
17.00,9.83307,25.030428,-0.000266,24.984067,-0.6677,0.211,9.83307,0.00000
18.00,9.83066,25.030460,-0.000266,24.984145,-0.6686,0.211,9.83066,0.00000
19.00,9.82409,25.030497,-0.000265,24.984128,-0.6694,0.211,9.82409,0.00000
20.00,9.81796,25.030533,-0.000265,24.984143,-0.6702,0.211,9.81796,0.00000
21.00,9.81444,25.030597,-0.000263,24.984151,-0.6710,0.211,9.81444,0.00000
22.00,9.81153,25.030699,-0.000263,24.984149,-0.6719,0.211,9.81153,0.00000
23.00,9.81254,25.030825,-0.000260,24.984151,-0.6727,0.211,9.81254,0.00000
24.00,9.82170,25.030889,-0.000262,24.984172,-0.6735,0.211,9.82170,0.00000
25.00,9.83175,25.030932,-0.000264,24.984193,-0.6743,0.211,9.83175,0.00000
26.00,9.83738,25.030998,-0.000266,24.984244,-0.6751,0.211,9.83738,0.00000
27.00,9.84182,25.031012,-0.000266,24.984248,-0.6759,0.211,9.84182,0.00000
28.00,9.84346,25.031072,-0.000268,24.984246,-0.6768,0.211,9.84346,0.00000
29.00,9.84023,25.031168,-0.000265,24.984239,-0.6776,0.211,9.84023,0.00000
30.00,9.83800,25.031222,-0.000264,24.984255,-0.6784,0.211,9.83800,0.00000
31.00,9.83860,25.031204,-0.000263,24.984191,-0.6793,0.211,9.83860,0.00000
32.00,9.84070,25.031274,-0.000262,24.984210,-0.6801,0.211,9.84070,0.00000
33.00,9.84233,25.031291,-0.000262,24.984215,-0.6809,0.211,9.84233,0.00000
34.00,9.84379,25.031314,-0.000267,24.984225,-0.6817,0.211,9.84379,0.00000
35.00,9.84355,25.031389,-0.000268,24.984227,-0.6825,0.212,9.84355,0.00000
36.00,9.84374,25.031483,-0.000266,24.984286,-0.6833,0.212,9.84374,0.00000
37.00,9.84334,25.031461,-0.000268,24.984259,-0.6841,0.212,9.84334,0.00000
38.00,9.84281,25.031393,-0.000267,24.984146,-0.6849,0.212,9.84281,0.00000
39.00,9.84324,25.031442,-0.000263,24.984191,-0.6857,0.212,9.84324,0.00000
40.00,9.84424,25.031425,-0.000263,24.984163,-0.6866,0.212,9.84424,0.00000
41.00,9.84429,25.031468,-0.000261,24.984105,-0.6874,0.212,9.84429,0.00000
42.00,9.84252,25.031591,-0.000261,24.984120,-0.6882,0.212,9.84252,0.00000
43.00,9.83971,25.031643,-0.000262,24.984178,-0.6891,0.212,9.83971,0.00000
44.00,9.83493,25.031656,-0.000262,24.984096,-0.6899,0.212,9.83493,0.00000
45.00,9.83146,25.031664,-0.000260,24.984050,-0.6908,0.212,9.83146,0.00000
46.00,9.82945,25.031661,-0.000265,24.984034,-0.6916,0.212,9.82945,0.00000
47.00,9.82739,25.031695,-0.000262,24.984044,-0.6924,0.212,9.82739,0.00000
48.00,9.82813,25.031793,-0.000264,24.984074,-0.6933,0.212,9.82813,0.00000
49.00,9.83295,25.031881,-0.000265,24.984126,-0.6941,0.212,9.83295,0.00000
50.00,9.83654,25.031984,-0.000265,24.984152,-0.6950,0.212,9.83654,0.00000
51.00,9.83718,25.032060,-0.000264,24.984156,-0.6958,0.212,9.83718,0.00000
52.00,9.84005,25.032021,-0.000266,24.984082,-0.6967,0.212,9.84005,0.00000
53.00,9.84209,25.032025,-0.000265,24.984012,-0.6975,0.212,9.84209,0.00000
54.00,9.84279,25.031976,-0.000266,24.983917,-0.6984,0.212,9.84279,0.00000
55.00,9.84324,25.031970,-0.000267,24.983878,-0.6992,0.212,9.84324,0.00000
56.00,9.84408,25.032000,-0.000268,24.983869,-0.7000,0.212,9.84408,0.00000
57.00,9.84489,25.032141,-0.000266,24.983912,-0.7008,0.212,9.84489,0.00000
58.00,9.84501,25.032158,-0.000269,24.983865,-0.7016,0.212,9.84501,0.00000
59.00,9.84354,25.032284,-0.000270,24.983914,-0.7024,0.212,9.84354,0.00000
60.00,9.84228,25.032368,-0.000269,24.983905,-0.7033,0.212,9.84228,0.00000
@1,0.5000,1.0, 60.0810000000056 
61.00,9.84286,25.032423,-0.000271,24.983900,-0.7041,0.213,9.84286,0.00000
62.00,9.84432,25.032403,-0.000274,24.983868,-0.7049,0.213,9.84432,0.00000
63.00,9.87031,25.032464,-0.000271,24.983901,-0.7058,0.213,9.87031,0.00000
64.00,9.90716,25.032443,-0.000271,24.983848,-0.7066,0.213,9.90716,0.00000
65.00,9.93870,25.032505,-0.000270,24.983889,-0.7074,0.213,9.93870,0.00000
66.00,9.96227,25.032546,-0.000268,24.983879,-0.7082,0.213,9.96227,0.00000
67.00,9.98012,25.032600,-0.000269,24.983855,-0.7090,0.213,9.98012,0.00000
68.00,9.96801,25.032700,-0.000270,24.983905,-0.7098,0.213,9.96801,0.00000
69.00,9.94437,25.032746,-0.000269,24.983915,-0.7106,0.213,9.94437,0.00000
70.00,9.92335,25.032724,-0.000268,24.983907,-0.7115,0.213,9.92335,0.00000
71.00,9.90715,25.032691,-0.000272,24.983846,-0.7123,0.213,9.90715,0.00000
72.00,9.89275,25.032700,-0.000270,24.983869,-0.7132,0.213,9.89275,0.00000
73.00,9.88482,25.032669,-0.000270,24.983821,-0.7140,0.213,9.88482,0.00000
74.00,9.87912,25.032777,-0.000269,24.983916,-0.7148,0.213,9.87912,0.00000
75.00,9.87394,25.032823,-0.000270,24.983896,-0.7157,0.213,9.87394,0.00000
76.00,9.87089,25.032928,-0.000266,24.983982,-0.7165,0.213,9.87089,0.00000
77.00,9.86949,25.032978,-0.000266,24.984034,-0.7174,0.213,9.86949,0.00000
78.00,9.86604,25.033050,-0.000261,24.984033,-0.7182,0.213,9.86604,0.00000
79.00,9.86124,25.033005,-0.000259,24.983992,-0.7191,0.213,9.86124,0.00000
80.00,9.85804,25.033031,-0.000260,24.983969,-0.7199,0.213,9.85804,0.00000
81.00,9.85513,25.033093,-0.000265,24.983975,-0.7207,0.213,9.85513,0.00000
82.00,9.85242,25.033183,-0.000268,24.983967,-0.7215,0.213,9.85242,0.00000
83.00,9.84654,25.033218,-0.000273,24.984004,-0.7223,0.214,9.84654,0.00000
84.00,9.84357,25.033341,-0.000273,24.984042,-0.7231,0.214,9.84357,0.00000
85.00,9.84395,25.033432,-0.000276,24.984100,-0.7239,0.214,9.84395,0.00000
86.00,9.84523,25.033464,-0.000270,24.984119,-0.7247,0.214,9.84523,0.00000
87.00,9.84644,25.033510,-0.000266,24.984137,-0.7255,0.214,9.84644,0.00000
88.00,9.85072,25.033543,-0.000263,24.984121,-0.7263,0.213,9.85072,0.00000
89.00,9.85297,25.033527,-0.000265,24.984075,-0.7272,0.213,9.85297,0.00000
90.00,9.85386,25.033559,-0.000261,24.984078,-0.7280,0.213,9.85386,0.00000
91.00,9.85443,25.033571,-0.000259,24.984054,-0.7288,0.213,9.85443,0.00000
92.00,9.85675,25.033552,-0.000260,24.984041,-0.7297,0.213,9.85675,0.00000
93.00,9.85972,25.033597,-0.000263,24.984096,-0.7305,0.214,9.85972,0.00000
94.00,9.86113,25.033670,-0.000260,24.984113,-0.7313,0.214,9.86113,0.00000
95.00,9.86225,25.033728,-0.000261,24.984123,-0.7321,0.214,9.86225,0.00000
96.00,9.86202,25.033832,-0.000264,24.984170,-0.7328,0.214,9.86202,0.00000
97.00,9.86140,25.033876,-0.000265,24.984149,-0.7336,0.214,9.86140,0.00000
98.00,9.86050,25.034014,-0.000267,24.984160,-0.7344,0.214,9.86050,0.00000
99.00,9.86056,25.034073,-0.000270,24.984140,-0.7353,0.214,9.86056,0.00000
100.00,9.85858,25.034099,-0.000266,24.984121,-0.7361,0.214,9.85858,0.00000
101.00,9.85768,25.034069,-0.000267,24.984044,-0.7369,0.214,9.85768,0.00000
102.00,9.85672,25.034115,-0.000264,24.984084,-0.7377,0.214,9.85672,0.00000
103.00,9.85616,25.034117,-0.000264,24.984106,-0.7385,0.214,9.85616,0.00000
104.00,9.85610,25.034069,-0.000264,24.984113,-0.7393,0.214,9.85610,0.00000
105.00,9.85848,25.034104,-0.000268,24.984128,-0.7401,0.214,9.85848,0.00000
106.00,9.86036,25.034196,-0.000269,24.984210,-0.7409,0.214,9.86036,0.00000
107.00,9.86141,25.034221,-0.000271,24.984185,-0.7417,0.215,9.86141,0.00000
108.00,9.85851,25.034280,-0.000267,24.984197,-0.7425,0.214,9.85851,0.00000
109.00,9.85150,25.034362,-0.000268,24.984178,-0.7433,0.214,9.85150,0.00000
110.00,9.84651,25.034392,-0.000267,24.984190,-0.7442,0.214,9.84651,0.00000
111.00,9.84460,25.034420,-0.000266,24.984176,-0.7450,0.215,9.84460,0.00000
112.00,9.84426,25.034524,-0.000264,24.984197,-0.7458,0.215,9.84426,0.00000
113.00,9.84879,25.034543,-0.000267,24.984165,-0.7467,0.215,9.84879,0.00000
114.00,9.85665,25.034664,-0.000266,24.984235,-0.7475,0.215,9.85665,0.00000
115.00,9.86055,25.034707,-0.000266,24.984186,-0.7484,0.215,9.86055,0.00000
116.00,9.86131,25.034719,-0.000265,24.984161,-0.7492,0.215,9.86131,0.00000
117.00,9.86124,25.034785,-0.000266,24.984189,-0.7501,0.215,9.86124,0.00000
118.00,9.86108,25.034808,-0.000264,24.984146,-0.7509,0.215,9.86108,0.00000
119.00,9.86105,25.034803,-0.000263,24.984137,-0.7517,0.215,9.86105,0.00000
120.00,9.86122,25.034863,-0.000263,24.984164,-0.7525,0.215,9.86122,0.00000
121.00,9.86194,25.034913,-0.000266,24.984118,-0.7533,0.215,9.86194,0.00000
122.00,9.86026,25.034939,-0.000265,24.984110,-0.7541,0.215,9.86026,0.00000
123.00,9.85878,25.035011,-0.000264,24.984171,-0.7550,0.215,9.85878,0.00000
124.00,9.85787,25.035022,-0.000264,24.984177,-0.7558,0.215,9.85787,0.00000
125.00,9.85754,25.035101,-0.000264,24.984216,-0.7566,0.215,9.85754,0.00000
126.00,9.85649,25.035207,-0.000261,24.984311,-0.7574,0.215,9.85649,0.00000
127.00,9.85763,25.035209,-0.000264,24.984242,-0.7582,0.215,9.85763,0.00000
128.00,9.85914,25.035208,-0.000266,24.984162,-0.7589,0.215,9.85914,0.00000
129.00,9.86170,25.035301,-0.000265,24.984176,-0.7597,0.215,9.86170,0.00000
130.00,9.86272,25.035340,-0.000264,24.984142,-0.7605,0.215,9.86272,0.00000
131.00,9.86133,25.035315,-0.000264,24.984041,-0.7613,0.215,9.86133,0.00000
132.00,9.85961,25.035361,-0.000262,24.984043,-0.7621,0.215,9.85961,0.00000
133.00,9.85822,25.035366,-0.000263,24.984044,-0.7630,0.215,9.85822,0.00000
134.00,9.85696,25.035358,-0.000266,24.983966,-0.7638,0.215,9.85696,0.00000
135.00,9.85790,25.035354,-0.000268,24.984000,-0.7646,0.216,9.85790,0.00000
136.00,9.86211,25.035391,-0.000266,24.984083,-0.7654,0.215,9.86211,0.00000
137.00,9.86669,25.035402,-0.000263,24.984099,-0.7662,0.215,9.86669,0.00000
138.00,9.86972,25.035475,-0.000261,24.984147,-0.7671,0.215,9.86972,0.00000
139.00,9.87120,25.035575,-0.000261,24.984237,-0.7679,0.215,9.87120,0.00000
140.00,9.87219,25.035627,-0.000261,24.984203,-0.7687,0.215,9.87219,0.00000
141.00,9.87240,25.035727,-0.000264,24.984188,-0.7696,0.216,9.87240,0.00000
142.00,9.87092,25.035804,-0.000269,24.984191,-0.7704,0.216,9.87092,0.00000
143.00,9.86937,25.035847,-0.000271,24.984176,-0.7712,0.216,9.86937,0.00000
144.00,9.86706,25.035880,-0.000271,24.984112,-0.7721,0.216,9.86706,0.00000
145.00,9.86564,25.035977,-0.000271,24.984176,-0.7729,0.216,9.86564,0.00000
146.00,9.86485,25.035952,-0.000272,24.984124,-0.7737,0.216,9.86485,0.00000
147.00,9.86250,25.035953,-0.000273,24.984078,-0.7745,0.216,9.86250,0.00000
148.00,9.85656,25.036062,-0.000274,24.984106,-0.7753,0.217,9.85656,0.00000
149.00,9.85475,25.036066,-0.000273,24.984119,-0.7761,0.217,9.85475,0.00000
150.00,9.85359,25.036050,-0.000275,24.984063,-0.7769,0.217,9.85359,0.00000
151.00,9.85298,25.036114,-0.000276,24.984124,-0.7777,0.217,9.85298,0.00000
152.00,9.85506,25.036217,-0.000270,24.984183,-0.7785,0.217,9.85506,0.00000
153.00,9.86186,25.036225,-0.000267,24.984172,-0.7793,0.217,9.86186,0.00000
154.00,9.86626,25.036289,-0.000265,24.984184,-0.7801,0.217,9.86626,0.00000
155.00,9.86795,25.036386,-0.000259,24.984260,-0.7809,0.216,9.86795,0.00000
156.00,9.86912,25.036451,-0.000255,24.984291,-0.7818,0.216,9.86912,0.00000
157.00,9.87011,25.036473,-0.000255,24.984331,-0.7826,0.216,9.87011,0.00000
158.00,9.86903,25.036543,-0.000255,24.984364,-0.7834,0.216,9.86903,0.00000
159.00,9.86872,25.036612,-0.000257,24.984392,-0.7842,0.216,9.86872,0.00000
160.00,9.87023,25.036621,-0.000260,24.984326,-0.7850,0.217,9.87023,0.00000
161.00,9.87220,25.036714,-0.000262,24.984308,-0.7858,0.217,9.87220,0.00000
162.00,9.87527,25.036811,-0.000262,24.984334,-0.7866,0.217,9.87527,0.00000
163.00,9.87815,25.036783,-0.000261,24.984282,-0.7874,0.217,9.87815,0.00000
164.00,9.87968,25.036821,-0.000263,24.984279,-0.7882,0.217,9.87968,0.00000
165.00,9.87849,25.036908,-0.000262,24.984322,-0.7890,0.217,9.87849,0.00000
166.00,9.87435,25.036908,-0.000263,24.984333,-0.7899,0.217,9.87435,0.00000
167.00,9.87029,25.036890,-0.000265,24.984258,-0.7907,0.217,9.87029,0.00000
168.00,9.86750,25.036947,-0.000269,24.984263,-0.7915,0.217,9.86750,0.00000
169.00,9.86575,25.037039,-0.000266,24.984243,-0.7923,0.217,9.86575,0.00000
170.00,9.86796,25.037083,-0.000266,24.984169,-0.7931,0.217,9.86796,0.00000
171.00,9.87145,25.037118,-0.000266,24.984076,-0.7939,0.217,9.87145,0.00000
172.00,9.87433,25.037204,-0.000266,24.984088,-0.7947,0.217,9.87433,0.00000
173.00,9.87459,25.037260,-0.000264,24.984072,-0.7955,0.217,9.87459,0.00000
174.00,9.87415,25.037297,-0.000263,24.984091,-0.7963,0.217,9.87415,0.00000
175.00,9.87211,25.037355,-0.000264,24.984151,-0.7971,0.217,9.87211,0.00000
176.00,9.87092,25.037422,-0.000265,24.984216,-0.7979,0.217,9.87092,0.00000
177.00,9.86859,25.037486,-0.000264,24.984258,-0.7987,0.217,9.86859,0.00000
178.00,9.86980,25.037565,-0.000263,24.984304,-0.7995,0.217,9.86980,0.00000
179.00,9.87056,25.037558,-0.000262,24.984285,-0.8003,0.217,9.87056,0.00000
180.00,9.87051,25.037617,-0.000261,24.984326,-0.8010,0.217,9.87051,0.00000
181.00,9.87037,25.037630,-0.000260,24.984315,-0.8018,0.217,9.87037,0.00000
182.00,9.87174,25.037632,-0.000260,24.984299,-0.8026,0.217,9.87174,0.00000
183.00,9.87324,25.037637,-0.000263,24.984306,-0.8034,0.217,9.87324,0.00000
184.00,9.87585,25.037627,-0.000266,24.984303,-0.8042,0.218,9.87585,0.00000
185.00,9.87710,25.037513,-0.000266,24.984197,-0.8050,0.218,9.87710,0.00000
186.00,9.87825,25.037509,-0.000266,24.984198,-0.8058,0.218,9.87825,0.00000
187.00,9.87766,25.037532,-0.000269,24.984186,-0.8066,0.218,9.87766,0.00000
188.00,9.87531,25.037586,-0.000269,24.984157,-0.8074,0.218,9.87531,0.00000
189.00,9.86949,25.037663,-0.000270,24.984137,-0.8082,0.218,9.86949,0.00000
190.00,9.86353,25.037842,-0.000271,24.984211,-0.8091,0.218,9.86353,0.00000
191.00,9.85991,25.037918,-0.000272,24.984216,-0.8099,0.218,9.85991,0.00000
192.00,9.85952,25.037933,-0.000272,24.984201,-0.8107,0.218,9.85952,0.00000
193.00,9.86280,25.037954,-0.000271,24.984189,-0.8116,0.218,9.86280,0.00000
194.00,9.86951,25.037987,-0.000265,24.984196,-0.8124,0.218,9.86951,0.00000
195.00,9.87774,25.037955,-0.000266,24.984126,-0.8131,0.218,9.87774,0.00000
196.00,9.88334,25.038014,-0.000266,24.984079,-0.8139,0.218,9.88334,0.00000
197.00,9.88640,25.038035,-0.000263,24.984041,-0.8147,0.218,9.88640,0.00000
198.00,9.88581,25.038103,-0.000264,24.984051,-0.8155,0.218,9.88581,0.00000
199.00,9.88372,25.038097,-0.000270,24.984029,-0.8163,0.219,9.88372,0.00000
200.00,9.88220,25.038156,-0.000268,24.984106,-0.8171,0.219,9.88220,0.00000
201.00,9.88115,25.038193,-0.000265,24.984136,-0.8179,0.219,9.88115,0.00000
202.00,9.87969,25.038269,-0.000265,24.984189,-0.8187,0.219,9.87969,0.00000
203.00,9.87876,25.038280,-0.000262,24.984210,-0.8195,0.219,9.87876,0.00000
204.00,9.87895,25.038373,-0.000259,24.984275,-0.8203,0.218,9.87895,0.00000
205.00,9.87974,25.038318,-0.000260,24.984160,-0.8211,0.219,9.87974,0.00000
206.00,9.87886,25.038385,-0.000260,24.984179,-0.8219,0.219,9.87886,0.00000
207.00,9.87810,25.038457,-0.000259,24.984178,-0.8227,0.219,9.87810,0.00000
208.00,9.87906,25.038522,-0.000262,24.984150,-0.8235,0.219,9.87906,0.00000
209.00,9.88005,25.038556,-0.000262,24.984110,-0.8243,0.219,9.88005,0.00000
210.00,9.88028,25.038746,-0.000262,24.984217,-0.8251,0.219,9.88028,0.00000
@2,2.0000,4.0, 210.076000000001 
211.00,9.88084,25.038784,-0.000262,24.984194,-0.8259,0.219,9.88084,0.00000
212.00,9.89845,25.038835,-0.000264,24.984222,-0.8267,0.219,9.89845,0.00000
213.00,10.00072,25.038822,-0.000267,24.984187,-0.8275,0.219,10.00072,0.00000
214.00,10.19137,25.038861,-0.000268,24.984167,-0.8283,0.219,10.19137,0.00000
215.00,10.44801,25.038858,-0.000268,24.984141,-0.8291,0.219,10.44801,0.00000
216.00,10.72822,25.038779,-0.000270,24.984082,-0.8299,0.219,10.72822,0.00000
217.00,10.94485,25.038810,-0.000272,24.984061,-0.8307,0.219,10.94485,0.00000
218.00,11.02413,25.038876,-0.000271,24.984049,-0.8315,0.219,11.02413,0.00000
219.00,10.97992,25.038930,-0.000268,24.984084,-0.8323,0.219,10.97992,0.00000
220.00,10.84647,25.039014,-0.000269,24.984108,-0.8330,0.219,10.84647,0.00000
221.00,10.67721,25.039134,-0.000272,24.984177,-0.8338,0.220,10.67721,0.00000
222.00,10.54575,25.039167,-0.000267,24.984131,-0.8346,0.219,10.54575,0.00000
223.00,10.45945,25.039263,-0.000268,24.984173,-0.8353,0.220,10.45945,0.00000
224.00,10.39799,25.039339,-0.000268,24.984163,-0.8361,0.220,10.39799,0.00000
225.00,10.34798,25.039296,-0.000269,24.984096,-0.8369,0.220,10.34798,0.00000
226.00,10.30214,25.039339,-0.000266,24.984052,-0.8377,0.219,10.30214,0.00000
227.00,10.25628,25.039332,-0.000268,24.984011,-0.8385,0.220,10.25628,0.00000
228.00,10.20875,25.039331,-0.000270,24.984010,-0.8393,0.220,10.20875,0.00000
229.00,10.16254,25.039333,-0.000272,24.983940,-0.8401,0.220,10.16254,0.00000
230.00,10.12312,25.039392,-0.000271,24.983935,-0.8408,0.220,10.12312,0.00000
231.00,10.09170,25.039451,-0.000269,24.983960,-0.8416,0.220,10.09170,0.00000
232.00,10.06639,25.039525,-0.000265,24.984009,-0.8424,0.220,10.06639,0.00000
233.00,10.04573,25.039628,-0.000262,24.984047,-0.8432,0.220,10.04573,0.00000
234.00,10.02742,25.039628,-0.000262,24.984047,-0.8439,0.220,10.02742,0.00000
235.00,10.01116,25.039732,-0.000265,24.984112,-0.8448,0.220,10.01116,0.00000
236.00,9.99522,25.039680,-0.000269,24.984032,-0.8456,0.220,9.99522,0.00000
237.00,9.98490,25.039740,-0.000274,24.984027,-0.8464,0.220,9.98490,0.00000
238.00,9.97807,25.039747,-0.000274,24.983980,-0.8472,0.220,9.97807,0.00000
239.00,9.97441,25.039889,-0.000276,24.984077,-0.8481,0.220,9.97441,0.00000
240.00,9.96971,25.039909,-0.000274,24.984047,-0.8489,0.220,9.96971,0.00000
241.00,9.96391,25.040001,-0.000271,24.984099,-0.8497,0.220,9.96391,0.00000
242.00,9.95358,25.040073,-0.000268,24.984141,-0.8505,0.220,9.95358,0.00000
243.00,9.94141,25.040048,-0.000269,24.984077,-0.8513,0.220,9.94141,0.00000
244.00,9.93105,25.040025,-0.000269,24.983996,-0.8521,0.220,9.93105,0.00000
245.00,9.92490,25.040021,-0.000270,24.983977,-0.8529,0.220,9.92490,0.00000
246.00,9.91904,25.040110,-0.000271,24.983986,-0.8537,0.221,9.91904,0.00000
247.00,9.91459,25.040164,-0.000273,24.983924,-0.8545,0.221,9.91459,0.00000
248.00,9.91217,25.040228,-0.000273,24.983937,-0.8554,0.221,9.91217,0.00000
249.00,9.91072,25.040276,-0.000273,24.983923,-0.8561,0.221,9.91072,0.00000
250.00,9.90694,25.040334,-0.000272,24.983901,-0.8569,0.221,9.90694,0.00000
251.00,9.90635,25.040349,-0.000275,24.983859,-0.8577,0.221,9.90635,0.00000
252.00,9.90666,25.040365,-0.000275,24.983862,-0.8585,0.221,9.90666,0.00000
253.00,9.90580,25.040476,-0.000277,24.983920,-0.8592,0.221,9.90580,0.00000
254.00,9.90703,25.040498,-0.000274,24.983927,-0.8600,0.221,9.90703,0.00000
255.00,9.90999,25.040512,-0.000271,24.983913,-0.8608,0.221,9.90999,0.00000
256.00,9.91036,25.040568,-0.000269,24.983936,-0.8616,0.221,9.91036,0.00000
257.00,9.90816,25.040616,-0.000269,24.983927,-0.8625,0.221,9.90816,0.00000
258.00,9.90594,25.040639,-0.000266,24.983889,-0.8633,0.221,9.90594,0.00000
259.00,9.89987,25.040689,-0.000267,24.983898,-0.8640,0.221,9.89987,0.00000
260.00,9.89334,25.040770,-0.000269,24.983932,-0.8648,0.221,9.89334,0.00000
261.00,9.88713,25.040846,-0.000269,24.983984,-0.8656,0.221,9.88713,0.00000
262.00,9.88014,25.040913,-0.000269,24.984050,-0.8664,0.221,9.88014,0.00000
263.00,9.87698,25.040973,-0.000273,24.984094,-0.8672,0.222,9.87698,0.00000
264.00,9.87794,25.041048,-0.000275,24.984120,-0.8680,0.222,9.87794,0.00000
265.00,9.88150,25.041035,-0.000276,24.984062,-0.8688,0.222,9.88150,0.00000
266.00,9.88606,25.041026,-0.000279,24.984042,-0.8696,0.222,9.88606,0.00000
267.00,9.89411,25.041026,-0.000278,24.984013,-0.8704,0.222,9.89411,0.00000
268.00,9.89895,25.041043,-0.000272,24.984022,-0.8712,0.222,9.89895,0.00000
269.00,9.90147,25.041044,-0.000269,24.984006,-0.8720,0.222,9.90147,0.00000
270.00,9.89980,25.041126,-0.000271,24.984091,-0.8728,0.222,9.89980,0.00000
271.00,9.89889,25.041128,-0.000271,24.984113,-0.8735,0.222,9.89889,0.00000
272.00,9.89724,25.041157,-0.000270,24.984124,-0.8743,0.222,9.89724,0.00000
273.00,9.89421,25.041106,-0.000273,24.984088,-0.8751,0.222,9.89421,0.00000
274.00,9.89282,25.041186,-0.000275,24.984131,-0.8759,0.222,9.89282,0.00000
275.00,9.89364,25.041203,-0.000271,24.984091,-0.8767,0.222,9.89364,0.00000
276.00,9.89441,25.041258,-0.000269,24.984037,-0.8775,0.222,9.89441,0.00000
277.00,9.89495,25.041289,-0.000265,24.984026,-0.8782,0.222,9.89495,0.00000
278.00,9.89519,25.041415,-0.000263,24.984084,-0.8790,0.222,9.89519,0.00000
279.00,9.89457,25.041447,-0.000262,24.984073,-0.8797,0.222,9.89457,0.00000
280.00,9.89294,25.041538,-0.000264,24.984171,-0.8805,0.222,9.89294,0.00000
281.00,9.89220,25.041587,-0.000265,24.984190,-0.8813,0.222,9.89220,0.00000
282.00,9.89107,25.041624,-0.000268,24.984215,-0.8820,0.222,9.89107,0.00000
283.00,9.89182,25.041651,-0.000271,24.984148,-0.8828,0.222,9.89182,0.00000
284.00,9.89414,25.041693,-0.000272,24.984115,-0.8836,0.222,9.89414,0.00000
285.00,9.89750,25.041685,-0.000271,24.983998,-0.8844,0.222,9.89750,0.00000
286.00,9.89842,25.041769,-0.000270,24.984079,-0.8852,0.222,9.89842,0.00000
287.00,9.89944,25.041838,-0.000268,24.984080,-0.8860,0.222,9.89944,0.00000
288.00,9.90012,25.041891,-0.000269,24.984102,-0.8868,0.222,9.90012,0.00000
289.00,9.89764,25.041971,-0.000267,24.984142,-0.8876,0.222,9.89764,0.00000
290.00,9.89244,25.042106,-0.000266,24.984246,-0.8884,0.222,9.89244,0.00000
291.00,9.88842,25.042141,-0.000267,24.984222,-0.8891,0.222,9.88842,0.00000
292.00,9.88582,25.042210,-0.000270,24.984221,-0.8899,0.223,9.88582,0.00000
293.00,9.88359,25.042303,-0.000267,24.984265,-0.8907,0.222,9.88359,0.00000
294.00,9.88177,25.042359,-0.000267,24.984237,-0.8915,0.223,9.88177,0.00000
295.00,9.88363,25.042372,-0.000266,24.984194,-0.8922,0.223,9.88363,0.00000
296.00,9.88620,25.042409,-0.000269,24.984122,-0.8930,0.223,9.88620,0.00000
297.00,9.88807,25.042451,-0.000267,24.984115,-0.8938,0.223,9.88807,0.00000
298.00,9.89000,25.042469,-0.000270,24.984107,-0.8946,0.223,9.89000,0.00000
299.00,9.89317,25.042480,-0.000270,24.984141,-0.8954,0.223,9.89317,0.00000
300.00,9.89535,25.042529,-0.000273,24.984168,-0.8962,0.223,9.89535,0.00000
301.00,9.89602,25.042623,-0.000270,24.984224,-0.8969,0.223,9.89602,0.00000
302.00,9.89749,25.042654,-0.000268,24.984206,-0.8977,0.223,9.89749,0.00000
303.00,9.89683,25.042700,-0.000265,24.984176,-0.8985,0.223,9.89683,0.00000
304.00,9.89635,25.042718,-0.000267,24.984136,-0.8993,0.223,9.89635,0.00000
305.00,9.89421,25.042704,-0.000266,24.984034,-0.9001,0.223,9.89421,0.00000
306.00,9.89584,25.042654,-0.000267,24.983995,-0.9009,0.223,9.89584,0.00000
307.00,9.89672,25.042695,-0.000266,24.983994,-0.9017,0.223,9.89672,0.00000
308.00,9.89977,25.042668,-0.000267,24.983955,-0.9025,0.223,9.89977,0.00000
309.00,9.90113,25.042739,-0.000266,24.983993,-0.9033,0.223,9.90113,0.00000
310.00,9.90540,25.042789,-0.000266,24.984033,-0.9040,0.223,9.90540,0.00000
311.00,9.90635,25.042897,-0.000263,24.984043,-0.9048,0.223,9.90635,0.00000
312.00,9.90695,25.042961,-0.000262,24.984050,-0.9056,0.223,9.90695,0.00000
313.00,9.90561,25.043100,-0.000259,24.984117,-0.9064,0.223,9.90561,0.00000
314.00,9.90383,25.043043,-0.000260,24.984044,-0.9072,0.223,9.90383,0.00000
315.00,9.89868,25.043092,-0.000259,24.984035,-0.9080,0.223,9.89868,0.00000
316.00,9.89513,25.043069,-0.000260,24.983986,-0.9088,0.223,9.89513,0.00000
317.00,9.88901,25.043117,-0.000265,24.983993,-0.9096,0.223,9.88901,0.00000
318.00,9.88264,25.043098,-0.000270,24.983927,-0.9104,0.224,9.88264,0.00000
319.00,9.87848,25.043216,-0.000271,24.983919,-0.9112,0.224,9.87848,0.00000
320.00,9.87928,25.043285,-0.000270,24.983934,-0.9120,0.224,9.87928,0.00000
321.00,9.88195,25.043323,-0.000270,24.983942,-0.9127,0.224,9.88195,0.00000
322.00,9.88869,25.043305,-0.000270,24.983874,-0.9135,0.224,9.88869,0.00000
323.00,9.89769,25.043343,-0.000269,24.983841,-0.9143,0.224,9.89769,0.00000
324.00,9.90534,25.043357,-0.000269,24.983878,-0.9151,0.224,9.90534,0.00000
325.00,9.90855,25.043449,-0.000269,24.983933,-0.9158,0.224,9.90855,0.00000
326.00,9.90688,25.043573,-0.000270,24.984012,-0.9166,0.224,9.90688,0.00000
327.00,9.90479,25.043618,-0.000270,24.984039,-0.9174,0.224,9.90479,0.00000
328.00,9.90180,25.043713,-0.000272,24.984098,-0.9181,0.224,9.90180,0.00000
329.00,9.89795,25.043791,-0.000271,24.984086,-0.9189,0.224,9.89795,0.00000
330.00,9.89362,25.043764,-0.000271,24.983990,-0.9197,0.224,9.89362,0.00000
331.00,9.89171,25.043788,-0.000270,24.983916,-0.9205,0.224,9.89171,0.00000
332.00,9.88999,25.043850,-0.000269,24.983891,-0.9213,0.224,9.88999,0.00000
333.00,9.88999,25.043770,-0.000268,24.983790,-0.9221,0.224,9.88999,0.00000
334.00,9.88967,25.043820,-0.000268,24.983848,-0.9229,0.224,9.88967,0.00000
335.00,9.89409,25.043795,-0.000272,24.983820,-0.9237,0.224,9.89409,0.00000
336.00,9.89748,25.043728,-0.000272,24.983780,-0.9245,0.225,9.89748,0.00000
337.00,9.89703,25.043846,-0.000271,24.983839,-0.9253,0.225,9.89703,0.00000
338.00,9.89212,25.043993,-0.000270,24.983973,-0.9260,0.225,9.89212,0.00000
339.00,9.89035,25.044009,-0.000272,24.983928,-0.9268,0.225,9.89035,0.00000
340.00,9.88914,25.044118,-0.000271,24.983989,-0.9276,0.225,9.88914,0.00000
341.00,9.89029,25.044309,-0.000273,24.984115,-0.9283,0.225,9.89029,0.00000
342.00,9.89423,25.044280,-0.000274,24.984110,-0.9291,0.225,9.89423,0.00000
343.00,9.89901,25.044215,-0.000274,24.983995,-0.9298,0.225,9.89901,0.00000
344.00,9.90289,25.044302,-0.000271,24.984006,-0.9306,0.225,9.90289,0.00000
345.00,9.90415,25.044408,-0.000269,24.984079,-0.9314,0.225,9.90415,0.00000
346.00,9.90471,25.044396,-0.000267,24.984033,-0.9321,0.225,9.90471,0.00000
347.00,9.90488,25.044396,-0.000268,24.984032,-0.9329,0.225,9.90488,0.00000
348.00,9.90774,25.044507,-0.000271,24.984107,-0.9336,0.225,9.90774,0.00000
349.00,9.90908,25.044531,-0.000272,24.984109,-0.9344,0.225,9.90908,0.00000
350.00,9.90902,25.044503,-0.000274,24.984041,-0.9352,0.225,9.90902,0.00000
351.00,9.90735,25.044437,-0.000279,24.983939,-0.9359,0.226,9.90735,0.00000
352.00,9.90614,25.044515,-0.000279,24.983917,-0.9367,0.226,9.90614,0.00000
353.00,9.90512,25.044560,-0.000274,24.983898,-0.9375,0.226,9.90512,0.00000
354.00,9.90496,25.044565,-0.000275,24.983869,-0.9382,0.226,9.90496,0.00000
355.00,9.90649,25.044539,-0.000274,24.983805,-0.9390,0.226,9.90649,0.00000
356.00,9.90962,25.044768,-0.000269,24.983975,-0.9398,0.226,9.90962,0.00000
357.00,9.91223,25.044710,-0.000270,24.983927,-0.9405,0.226,9.91223,0.00000
358.00,9.91439,25.044670,-0.000274,24.983879,-0.9413,0.226,9.91439,0.00000
359.00,9.91487,25.044788,-0.000275,24.983970,-0.9421,0.226,9.91487,0.00000
360.00,9.91250,25.044969,-0.000278,24.984112,-0.9429,0.226,9.91250,0.00000
@3,2.0000,4.0, 360.059000000001 
361.00,9.90926,25.044931,-0.000278,24.984057,-0.9437,0.226,9.90926,0.00000
362.00,9.91992,25.045036,-0.000276,24.984119,-0.9445,0.226,9.91992,0.00000
363.00,10.00919,25.045166,-0.000276,24.984166,-0.9453,0.226,10.00919,0.00000
364.00,10.18981,25.045147,-0.000276,24.984088,-0.9461,0.226,10.18981,0.00000
365.00,10.43748,25.045107,-0.000275,24.984012,-0.9469,0.226,10.43748,0.00000
366.00,10.71407,25.045196,-0.000275,24.984059,-0.9477,0.226,10.71407,0.00000
367.00,10.93525,25.045212,-0.000275,24.983991,-0.9485,0.227,10.93525,0.00000
368.00,11.02403,25.045300,-0.000272,24.984065,-0.9493,0.227,11.02403,0.00000
369.00,10.98467,25.045280,-0.000269,24.984042,-0.9501,0.226,10.98467,0.00000
370.00,10.86058,25.045300,-0.000269,24.984046,-0.9509,0.226,10.86058,0.00000
371.00,10.69592,25.045298,-0.000272,24.983990,-0.9517,0.227,10.69592,0.00000
372.00,10.56595,25.045371,-0.000271,24.984042,-0.9525,0.227,10.56595,0.00000
373.00,10.48227,25.045340,-0.000271,24.983953,-0.9533,0.227,10.48227,0.00000
374.00,10.42866,25.045461,-0.000273,24.983961,-0.9540,0.227,10.42866,0.00000
375.00,10.38123,25.045554,-0.000272,24.983955,-0.9548,0.227,10.38123,0.00000
376.00,10.33360,25.045507,-0.000272,24.983895,-0.9555,0.227,10.33360,0.00000
377.00,10.28601,25.045606,-0.000274,24.983968,-0.9563,0.227,10.28601,0.00000
378.00,10.24135,25.045688,-0.000277,24.984044,-0.9570,0.227,10.24135,0.00000
379.00,10.20062,25.045717,-0.000276,24.984069,-0.9578,0.227,10.20062,0.00000
380.00,10.16879,25.045703,-0.000276,24.984040,-0.9586,0.227,10.16879,0.00000
381.00,10.14272,25.045832,-0.000276,24.984117,-0.9594,0.227,10.14272,0.00000
382.00,10.12072,25.045843,-0.000271,24.984066,-0.9602,0.227,10.12072,0.00000
383.00,10.09880,25.045897,-0.000270,24.984029,-0.9609,0.227,10.09880,0.00000
384.00,10.07659,25.045994,-0.000273,24.984069,-0.9617,0.227,10.07659,0.00000
385.00,10.05363,25.046054,-0.000273,24.984082,-0.9625,0.227,10.05363,0.00000
386.00,10.03401,25.046101,-0.000275,24.984018,-0.9633,0.228,10.03401,0.00000
387.00,10.01823,25.046157,-0.000277,24.983993,-0.9641,0.228,10.01823,0.00000
388.00,10.00598,25.046190,-0.000274,24.983984,-0.9649,0.228,10.00598,0.00000
389.00,9.99825,25.046217,-0.000271,24.983949,-0.9657,0.227,9.99825,0.00000
390.00,9.99509,25.046316,-0.000268,24.984021,-0.9664,0.227,9.99509,0.00000
391.00,9.99114,25.046277,-0.000267,24.984019,-0.9672,0.227,9.99114,0.00000
392.00,9.98649,25.046393,-0.000269,24.984128,-0.9680,0.227,9.98649,0.00000
393.00,9.98085,25.046403,-0.000271,24.984115,-0.9688,0.228,9.98085,0.00000
394.00,9.97480,25.046309,-0.000272,24.984037,-0.9697,0.228,9.97480,0.00000
395.00,9.96708,25.046383,-0.000275,24.984042,-0.9705,0.228,9.96708,0.00000
396.00,9.96131,25.046557,-0.000274,24.984166,-0.9713,0.228,9.96131,0.00000
397.00,9.95352,25.046561,-0.000271,24.984111,-0.9721,0.228,9.95352,0.00000
398.00,9.94572,25.046629,-0.000270,24.984146,-0.9729,0.228,9.94572,0.00000
399.00,9.93924,25.046755,-0.000269,24.984202,-0.9737,0.228,9.93924,0.00000
400.00,9.93477,25.046716,-0.000269,24.984151,-0.9744,0.228,9.93477,0.00000
401.00,9.93258,25.046702,-0.000270,24.984055,-0.9753,0.228,9.93258,0.00000
402.00,9.93254,25.046687,-0.000274,24.983998,-0.9761,0.228,9.93254,0.00000
403.00,9.93203,25.046752,-0.000273,24.983959,-0.9768,0.228,9.93203,0.00000
404.00,9.93215,25.046866,-0.000273,24.983996,-0.9776,0.228,9.93215,0.00000
405.00,9.93263,25.046939,-0.000272,24.984003,-0.9784,0.228,9.93263,0.00000
406.00,9.93100,25.046970,-0.000270,24.983994,-0.9792,0.228,9.93100,0.00000
407.00,9.93028,25.047093,-0.000270,24.984052,-0.9800,0.228,9.93028,0.00000
408.00,9.93134,25.047077,-0.000272,24.984044,-0.9808,0.228,9.93134,0.00000
409.00,9.93041,25.047068,-0.000274,24.983999,-0.9816,0.229,9.93041,0.00000
410.00,9.93055,25.047141,-0.000275,24.983999,-0.9824,0.229,9.93055,0.00000
411.00,9.92919,25.047198,-0.000276,24.984003,-0.9832,0.229,9.92919,0.00000
412.00,9.92707,25.047182,-0.000275,24.983939,-0.9840,0.229,9.92707,0.00000
413.00,9.92538,25.047282,-0.000276,24.984039,-0.9848,0.229,9.92538,0.00000
414.00,9.92083,25.047292,-0.000275,24.984080,-0.9856,0.229,9.92083,0.00000
415.00,9.91434,25.047316,-0.000274,24.984120,-0.9863,0.229,9.91434,0.00000
416.00,9.91031,25.047375,-0.000273,24.984188,-0.9871,0.229,9.91031,0.00000
417.00,9.90740,25.047364,-0.000274,24.984171,-0.9878,0.229,9.90740,0.00000
418.00,9.90531,25.047387,-0.000272,24.984142,-0.9886,0.229,9.90531,0.00000
419.00,9.91043,25.047453,-0.000269,24.984111,-0.9893,0.229,9.91043,0.00000
420.00,9.91727,25.047526,-0.000270,24.984081,-0.9901,0.229,9.91727,0.00000
421.00,9.92314,25.047597,-0.000273,24.984063,-0.9908,0.229,9.92314,0.00000
422.00,9.92614,25.047647,-0.000275,24.984113,-0.9915,0.229,9.92614,0.00000
423.00,9.92325,25.047684,-0.000273,24.984058,-0.9923,0.230,9.92325,0.00000
424.00,9.91606,25.047692,-0.000271,24.984043,-0.9930,0.230,9.91606,0.00000
425.00,9.90928,25.047708,-0.000268,24.984056,-0.9938,0.229,9.90928,0.00000
426.00,9.90713,25.047738,-0.000266,24.984020,-0.9945,0.229,9.90713,0.00000
427.00,9.90783,25.047831,-0.000264,24.984002,-0.9953,0.229,9.90783,0.00000
428.00,9.91569,25.047889,-0.000265,24.983999,-0.9960,0.229,9.91569,0.00000
429.00,9.92613,25.047953,-0.000269,24.984035,-0.9968,0.230,9.92613,0.00000
430.00,9.93497,25.047969,-0.000272,24.984025,-0.9975,0.230,9.93497,0.00000
431.00,9.93323,25.048016,-0.000270,24.984056,-0.9983,0.230,9.93323,0.00000
432.00,9.92904,25.048052,-0.000270,24.984093,-0.9991,0.230,9.92904,0.00000
433.00,9.92433,25.048115,-0.000269,24.984170,-0.9999,0.230,9.92433,0.00000
434.00,9.91991,25.048185,-0.000267,24.984127,-1.0007,0.230,9.91991,0.00000
435.00,9.91462,25.048235,-0.000267,24.984127,-1.0015,0.230,9.91462,0.00000
436.00,9.91653,25.048274,-0.000269,24.984121,-1.0023,0.230,9.91653,0.00000
437.00,9.92101,25.048302,-0.000270,24.984035,-1.0031,0.230,9.92101,0.00000
438.00,9.92199,25.048285,-0.000270,24.983955,-1.0039,0.230,9.92199,0.00000
439.00,9.91968,25.048323,-0.000272,24.984003,-1.0047,0.230,9.91968,0.00000
440.00,9.91792,25.048378,-0.000269,24.983996,-1.0055,0.230,9.91792,0.00000
441.00,9.91640,25.048398,-0.000266,24.983955,-1.0063,0.230,9.91640,0.00000
442.00,9.91249,25.048514,-0.000264,24.984061,-1.0071,0.230,9.91249,0.00000
443.00,9.91074,25.048594,-0.000263,24.984098,-1.0079,0.230,9.91074,0.00000
444.00,9.91198,25.048620,-0.000262,24.984070,-1.0087,0.230,9.91198,0.00000
445.00,9.91069,25.048646,-0.000265,24.984057,-1.0095,0.230,9.91069,0.00000
446.00,9.90738,25.048732,-0.000263,24.984122,-1.0103,0.230,9.90738,0.00000
447.00,9.90759,25.048671,-0.000264,24.984037,-1.0111,0.230,9.90759,0.00000
448.00,9.90942,25.048688,-0.000264,24.984028,-1.0119,0.230,9.90942,0.00000
449.00,9.91068,25.048753,-0.000266,24.984058,-1.0127,0.230,9.91068,0.00000
450.00,9.91558,25.048807,-0.000267,24.984065,-1.0134,0.230,9.91558,0.00000
451.00,9.92174,25.048859,-0.000271,24.984057,-1.0142,0.230,9.92174,0.00000
452.00,9.92490,25.048914,-0.000277,24.984075,-1.0150,0.231,9.92490,0.00000
453.00,9.92768,25.049028,-0.000278,24.984075,-1.0157,0.231,9.92768,0.00000
454.00,9.92936,25.049039,-0.000278,24.984025,-1.0165,0.231,9.92936,0.00000
455.00,9.93063,25.049094,-0.000278,24.984006,-1.0173,0.231,9.93063,0.00000
456.00,9.93205,25.049042,-0.000278,24.983932,-1.0180,0.231,9.93205,0.00000
457.00,9.93290,25.049168,-0.000276,24.983975,-1.0188,0.231,9.93290,0.00000
458.00,9.93102,25.049150,-0.000278,24.983956,-1.0196,0.231,9.93102,0.00000
459.00,9.92858,25.049183,-0.000279,24.983945,-1.0204,0.231,9.92858,0.00000
460.00,9.92793,25.049205,-0.000279,24.983951,-1.0212,0.231,9.92793,0.00000
461.00,9.92736,25.049323,-0.000277,24.983997,-1.0219,0.231,9.92736,0.00000
462.00,9.92927,25.049316,-0.000273,24.983987,-1.0227,0.231,9.92927,0.00000
463.00,9.93003,25.049363,-0.000270,24.984017,-1.0234,0.231,9.93003,0.00000
464.00,9.93187,25.049421,-0.000269,24.984059,-1.0242,0.231,9.93187,0.00000
465.00,9.93212,25.049515,-0.000267,24.984077,-1.0249,0.231,9.93212,0.00000
466.00,9.93244,25.049477,-0.000268,24.984049,-1.0257,0.231,9.93244,0.00000
467.00,9.93042,25.049520,-0.000268,24.984035,-1.0265,0.231,9.93042,0.00000
468.00,9.93032,25.049594,-0.000269,24.984034,-1.0273,0.231,9.93032,0.00000
469.00,9.92810,25.049685,-0.000270,24.984074,-1.0281,0.231,9.92810,0.00000
470.00,9.92280,25.049696,-0.000273,24.984067,-1.0289,0.232,9.92280,0.00000
471.00,9.91710,25.049766,-0.000272,24.984040,-1.0296,0.232,9.91710,0.00000
472.00,9.91516,25.049863,-0.000274,24.984074,-1.0304,0.232,9.91516,0.00000
473.00,9.91555,25.049906,-0.000274,24.984069,-1.0312,0.232,9.91555,0.00000
474.00,9.91873,25.049940,-0.000271,24.984053,-1.0320,0.232,9.91873,0.00000
475.00,9.92406,25.050064,-0.000269,24.984079,-1.0328,0.232,9.92406,0.00000
476.00,9.92720,25.050089,-0.000270,24.984084,-1.0336,0.232,9.92720,0.00000
477.00,9.92918,25.050078,-0.000270,24.984051,-1.0343,0.232,9.92918,0.00000
478.00,9.92895,25.050135,-0.000268,24.984071,-1.0351,0.232,9.92895,0.00000
479.00,9.92751,25.050167,-0.000271,24.984099,-1.0359,0.232,9.92751,0.00000
480.00,9.92728,25.050116,-0.000274,24.984105,-1.0366,0.232,9.92728,0.00000
481.00,9.92890,25.050177,-0.000274,24.984141,-1.0373,0.232,9.92890,0.00000
482.00,9.92889,25.050271,-0.000274,24.984189,-1.0381,0.232,9.92889,0.00000
483.00,9.92644,25.050269,-0.000275,24.984193,-1.0389,0.232,9.92644,0.00000
484.00,9.92243,25.050298,-0.000274,24.984132,-1.0396,0.233,9.92243,0.00000
485.00,9.91740,25.050349,-0.000272,24.984099,-1.0404,0.233,9.91740,0.00000
486.00,9.91358,25.050441,-0.000270,24.984143,-1.0411,0.233,9.91358,0.00000
487.00,9.91336,25.050418,-0.000266,24.984073,-1.0419,0.232,9.91336,0.00000
488.00,9.91548,25.050472,-0.000264,24.984043,-1.0427,0.232,9.91548,0.00000
489.00,9.92019,25.050521,-0.000263,24.984053,-1.0435,0.232,9.92019,0.00000
490.00,9.92546,25.050579,-0.000262,24.984031,-1.0443,0.232,9.92546,0.00000
491.00,9.93048,25.050607,-0.000261,24.984011,-1.0451,0.232,9.93048,0.00000
492.00,9.93175,25.050654,-0.000264,24.984029,-1.0458,0.232,9.93175,0.00000
493.00,9.93352,25.050677,-0.000269,24.984057,-1.0466,0.233,9.93352,0.00000
494.00,9.93147,25.050710,-0.000271,24.984049,-1.0474,0.233,9.93147,0.00000
495.00,9.92952,25.050691,-0.000271,24.984060,-1.0482,0.233,9.92952,0.00000
496.00,9.92736,25.050656,-0.000273,24.983983,-1.0489,0.233,9.92736,0.00000
497.00,9.92539,25.050721,-0.000273,24.983994,-1.0497,0.233,9.92539,0.00000
498.00,9.92182,25.050773,-0.000273,24.983946,-1.0504,0.233,9.92182,0.00000
499.00,9.92187,25.050801,-0.000271,24.983934,-1.0512,0.233,9.92187,0.00000
500.00,9.92431,25.050852,-0.000273,24.983921,-1.0519,0.233,9.92431,0.00000
501.00,9.92470,25.050931,-0.000271,24.983968,-1.0526,0.233,9.92470,0.00000
502.00,9.92610,25.050927,-0.000268,24.984013,-1.0534,0.233,9.92610,0.00000
503.00,9.92970,25.050959,-0.000267,24.984045,-1.0541,0.233,9.92970,0.00000
504.00,9.93357,25.050997,-0.000265,24.984076,-1.0549,0.233,9.93357,0.00000
505.00,9.93473,25.051074,-0.000265,24.984076,-1.0557,0.233,9.93473,0.00000
506.00,9.93712,25.051177,-0.000270,24.984138,-1.0565,0.233,9.93712,0.00000
507.00,9.93901,25.051272,-0.000273,24.984112,-1.0573,0.234,9.93901,0.00000
508.00,9.93975,25.051348,-0.000271,24.984128,-1.0581,0.234,9.93975,0.00000
509.00,9.93623,25.051409,-0.000273,24.984107,-1.0589,0.234,9.93623,0.00000
510.00,9.93001,25.051461,-0.000272,24.984165,-1.0597,0.234,9.93001,0.00000
@4,2.0000,4.0, 510.066000000006 
511.00,9.92492,25.051481,-0.000271,24.984131,-1.0604,0.234,9.92492,0.00000
512.00,9.92692,25.051535,-0.000268,24.984142,-1.0612,0.234,9.92692,0.00000
513.00,9.99145,25.051584,-0.000269,24.984117,-1.0620,0.234,9.99145,0.00000
514.00,10.15017,25.051630,-0.000267,24.984084,-1.0628,0.234,10.15017,0.00000
515.00,10.38104,25.051686,-0.000267,24.984012,-1.0636,0.234,10.38104,0.00000
516.00,10.65071,25.051760,-0.000266,24.984034,-1.0644,0.234,10.65071,0.00000
517.00,10.89003,25.051771,-0.000266,24.983995,-1.0651,0.234,10.89003,0.00000
518.00,11.01781,25.051806,-0.000267,24.984025,-1.0659,0.234,11.01781,0.00000
519.00,11.01473,25.051900,-0.000270,24.984111,-1.0666,0.234,11.01473,0.00000
520.00,10.91791,25.051992,-0.000270,24.984206,-1.0674,0.234,10.91791,0.00000
521.00,10.76768,25.051975,-0.000268,24.984185,-1.0681,0.234,10.76768,0.00000
522.00,10.63154,25.052048,-0.000271,24.984257,-1.0688,0.234,10.63154,0.00000
523.00,10.53837,25.052131,-0.000270,24.984277,-1.0696,0.234,10.53837,0.00000
524.00,10.47787,25.052185,-0.000269,24.984282,-1.0704,0.235,10.47787,0.00000
525.00,10.42549,25.052207,-0.000272,24.984272,-1.0711,0.235,10.42549,0.00000
526.00,10.37623,25.052272,-0.000273,24.984259,-1.0719,0.235,10.37623,0.00000
527.00,10.32816,25.052248,-0.000271,24.984195,-1.0727,0.235,10.32816,0.00000
528.00,10.28281,25.052243,-0.000273,24.984154,-1.0734,0.235,10.28281,0.00000
529.00,10.24058,25.052236,-0.000273,24.984138,-1.0742,0.235,10.24058,0.00000
530.00,10.21117,25.052259,-0.000271,24.984138,-1.0749,0.235,10.21117,0.00000
531.00,10.18747,25.052376,-0.000273,24.984202,-1.0757,0.235,10.18747,0.00000
532.00,10.16423,25.052465,-0.000273,24.984222,-1.0764,0.235,10.16423,0.00000
533.00,10.13872,25.052583,-0.000272,24.984277,-1.0772,0.235,10.13872,0.00000
534.00,10.11203,25.052628,-0.000271,24.984265,-1.0780,0.235,10.11203,0.00000
535.00,10.08430,25.052668,-0.000272,24.984292,-1.0788,0.235,10.08430,0.00000
536.00,10.05901,25.052663,-0.000271,24.984249,-1.0795,0.235,10.05901,0.00000
537.00,10.03756,25.052751,-0.000272,24.984276,-1.0803,0.235,10.03756,0.00000
538.00,10.01995,25.052695,-0.000273,24.984204,-1.0811,0.235,10.01995,0.00000
539.00,10.00624,25.052797,-0.000275,24.984269,-1.0819,0.236,10.00624,0.00000
540.00,9.99453,25.052883,-0.000274,24.984259,-1.0827,0.236,9.99453,0.00000
541.00,9.98824,25.052960,-0.000277,24.984289,-1.0834,0.236,9.98824,0.00000
542.00,9.98728,25.052990,-0.000278,24.984265,-1.0842,0.236,9.98728,0.00000
543.00,9.98904,25.053057,-0.000279,24.984295,-1.0849,0.236,9.98904,0.00000
544.00,9.99082,25.053023,-0.000275,24.984246,-1.0857,0.236,9.99082,0.00000
545.00,9.99262,25.053012,-0.000272,24.984223,-1.0865,0.236,9.99262,0.00000
546.00,9.99018,25.053000,-0.000272,24.984170,-1.0873,0.236,9.99018,0.00000
547.00,9.98179,25.053023,-0.000269,24.984149,-1.0881,0.236,9.98179,0.00000
548.00,9.97266,25.053077,-0.000269,24.984141,-1.0889,0.236,9.97266,0.00000
549.00,9.96691,25.053162,-0.000272,24.984182,-1.0896,0.236,9.96691,0.00000
550.00,9.96310,25.053258,-0.000275,24.984199,-1.0904,0.236,9.96310,0.00000
551.00,9.95958,25.053391,-0.000272,24.984302,-1.0912,0.236,9.95958,0.00000
552.00,9.95683,25.053437,-0.000273,24.984369,-1.0919,0.236,9.95683,0.00000
553.00,9.95550,25.053521,-0.000273,24.984418,-1.0927,0.236,9.95550,0.00000
554.00,9.95274,25.053536,-0.000273,24.984380,-1.0935,0.236,9.95274,0.00000
555.00,9.95031,25.053572,-0.000274,24.984351,-1.0942,0.236,9.95031,0.00000
556.00,9.94897,25.053615,-0.000278,24.984338,-1.0950,0.237,9.94897,0.00000
557.00,9.95217,25.053673,-0.000275,24.984313,-1.0958,0.237,9.95217,0.00000
558.00,9.95181,25.053740,-0.000272,24.984343,-1.0966,0.237,9.95181,0.00000
559.00,9.95043,25.053788,-0.000269,24.984343,-1.0973,0.237,9.95043,0.00000
560.00,9.94897,25.053739,-0.000265,24.984309,-1.0981,0.236,9.94897,0.00000
561.00,9.94729,25.053742,-0.000262,24.984279,-1.0989,0.236,9.94729,0.00000
562.00,9.94495,25.053767,-0.000264,24.984259,-1.0996,0.236,9.94495,0.00000
563.00,9.94530,25.053795,-0.000269,24.984251,-1.1004,0.237,9.94530,0.00000
564.00,9.94133,25.053837,-0.000270,24.984214,-1.1011,0.237,9.94133,0.00000
565.00,9.93770,25.053903,-0.000276,24.984218,-1.1019,0.237,9.93770,0.00000
566.00,9.93762,25.053893,-0.000276,24.984202,-1.1027,0.237,9.93762,0.00000
567.00,9.93682,25.054028,-0.000276,24.984278,-1.1034,0.237,9.93682,0.00000
568.00,9.93491,25.054032,-0.000275,24.984195,-1.1042,0.237,9.93491,0.00000
569.00,9.93752,25.054095,-0.000276,24.984243,-1.1050,0.237,9.93752,0.00000
570.00,9.94103,25.054181,-0.000273,24.984304,-1.1057,0.237,9.94103,0.00000
571.00,9.94132,25.054279,-0.000275,24.984288,-1.1064,0.238,9.94132,0.00000
572.00,9.94056,25.054260,-0.000275,24.984196,-1.1072,0.238,9.94056,0.00000
573.00,9.93894,25.054297,-0.000275,24.984201,-1.1079,0.238,9.93894,0.00000
574.00,9.93524,25.054367,-0.000273,24.984161,-1.1087,0.238,9.93524,0.00000
575.00,9.93263,25.054387,-0.000276,24.984086,-1.1094,0.238,9.93263,0.00000
576.00,9.93036,25.054417,-0.000275,24.984053,-1.1102,0.238,9.93036,0.00000
577.00,9.92985,25.054485,-0.000274,24.984041,-1.1109,0.238,9.92985,0.00000
578.00,9.92869,25.054546,-0.000273,24.983990,-1.1117,0.238,9.92869,0.00000
579.00,9.93053,25.054564,-0.000273,24.983988,-1.1125,0.238,9.93053,0.00000
580.00,9.93135,25.054583,-0.000269,24.983936,-1.1132,0.238,9.93135,0.00000
581.00,9.93155,25.054667,-0.000269,24.983925,-1.1140,0.238,9.93155,0.00000
582.00,9.92972,25.054698,-0.000269,24.983917,-1.1147,0.238,9.92972,0.00000
583.00,9.93197,25.054742,-0.000268,24.983936,-1.1155,0.238,9.93197,0.00000
584.00,9.93261,25.054830,-0.000268,24.983965,-1.1162,0.238,9.93261,0.00000
585.00,9.93413,25.054935,-0.000270,24.984020,-1.1170,0.238,9.93413,0.00000
586.00,9.93328,25.054974,-0.000269,24.984033,-1.1178,0.238,9.93328,0.00000
587.00,9.93340,25.055032,-0.000272,24.984056,-1.1185,0.238,9.93340,0.00000
588.00,9.93288,25.055060,-0.000273,24.984092,-1.1193,0.238,9.93288,0.00000
589.00,9.93513,25.055086,-0.000274,24.984064,-1.1201,0.239,9.93513,0.00000
590.00,9.93666,25.055140,-0.000272,24.984136,-1.1209,0.239,9.93666,0.00000
591.00,9.93751,25.055129,-0.000270,24.984143,-1.1216,0.239,9.93751,0.00000
592.00,9.93786,25.055162,-0.000267,24.984140,-1.1224,0.238,9.93786,0.00000
593.00,9.93708,25.055256,-0.000268,24.984152,-1.1232,0.239,9.93708,0.00000
594.00,9.93648,25.055266,-0.000268,24.984145,-1.1240,0.239,9.93648,0.00000
595.00,9.93672,25.055280,-0.000270,24.984112,-1.1248,0.239,9.93672,0.00000
596.00,9.94004,25.055282,-0.000274,24.984086,-1.1255,0.239,9.94004,0.00000
597.00,9.94348,25.055320,-0.000274,24.984148,-1.1263,0.239,9.94348,0.00000
598.00,9.94909,25.055349,-0.000274,24.984198,-1.1270,0.239,9.94909,0.00000
599.00,9.95215,25.055427,-0.000277,24.984197,-1.1278,0.239,9.95215,0.00000
600.00,9.95397,25.055503,-0.000277,24.984195,-1.1286,0.239,9.95397,0.00000
601.00,9.95545,25.055577,-0.000273,24.984211,-1.1293,0.239,9.95545,0.00000
602.00,9.95855,25.055558,-0.000274,24.984137,-1.1301,0.239,9.95855,0.00000
603.00,9.95704,25.055591,-0.000275,24.984154,-1.1309,0.239,9.95704,0.00000
604.00,9.95402,25.055578,-0.000274,24.984154,-1.1316,0.239,9.95402,0.00000
605.00,9.95123,25.055643,-0.000273,24.984192,-1.1324,0.239,9.95123,0.00000
606.00,9.95040,25.055758,-0.000273,24.984251,-1.1331,0.240,9.95040,0.00000
607.00,9.94860,25.055843,-0.000272,24.984294,-1.1339,0.240,9.94860,0.00000
608.00,9.95069,25.055914,-0.000271,24.984290,-1.1346,0.240,9.95069,0.00000
609.00,9.95433,25.055992,-0.000271,24.984301,-1.1354,0.240,9.95433,0.00000
610.00,9.95653,25.055966,-0.000271,24.984227,-1.1362,0.240,9.95653,0.00000
611.00,9.95719,25.055992,-0.000272,24.984218,-1.1369,0.240,9.95719,0.00000
612.00,9.95919,25.056063,-0.000271,24.984185,-1.1377,0.240,9.95919,0.00000
613.00,9.95839,25.056150,-0.000272,24.984147,-1.1384,0.240,9.95839,0.00000
614.00,9.95653,25.056225,-0.000271,24.984177,-1.1392,0.240,9.95653,0.00000
615.00,9.95459,25.056305,-0.000271,24.984160,-1.1400,0.240,9.95459,0.00000
616.00,9.94908,25.056295,-0.000271,24.984094,-1.1408,0.240,9.94908,0.00000
617.00,9.94210,25.056336,-0.000271,24.984102,-1.1415,0.240,9.94210,0.00000
618.00,9.93955,25.056265,-0.000271,24.984034,-1.1423,0.240,9.93955,0.00000
619.00,9.93805,25.056308,-0.000268,24.983993,-1.1431,0.240,9.93805,0.00000
620.00,9.93729,25.056361,-0.000265,24.984016,-1.1438,0.240,9.93729,0.00000
621.00,9.93882,25.056444,-0.000265,24.984048,-1.1446,0.240,9.93882,0.00000
622.00,9.94085,25.056474,-0.000265,24.984022,-1.1453,0.240,9.94085,0.00000
623.00,9.94091,25.056583,-0.000263,24.984065,-1.1461,0.240,9.94091,0.00000
624.00,9.94138,25.056643,-0.000265,24.984050,-1.1468,0.240,9.94138,0.00000
625.00,9.94203,25.056638,-0.000266,24.984028,-1.1476,0.240,9.94203,0.00000
626.00,9.94741,25.056643,-0.000266,24.983999,-1.1483,0.240,9.94741,0.00000
627.00,9.95207,25.056703,-0.000268,24.984023,-1.1491,0.240,9.95207,0.00000
628.00,9.95519,25.056771,-0.000271,24.984056,-1.1499,0.240,9.95519,0.00000
629.00,9.95698,25.056779,-0.000277,24.984058,-1.1506,0.241,9.95698,0.00000
630.00,9.95783,25.056907,-0.000278,24.984141,-1.1514,0.241,9.95783,0.00000
631.00,9.95588,25.056958,-0.000278,24.984152,-1.1521,0.241,9.95588,0.00000
632.00,9.95362,25.057041,-0.000279,24.984194,-1.1529,0.241,9.95362,0.00000
633.00,9.94979,25.057003,-0.000278,24.984152,-1.1536,0.241,9.94979,0.00000
634.00,9.94527,25.057036,-0.000272,24.984186,-1.1544,0.241,9.94527,0.00000
635.00,9.94039,25.057092,-0.000271,24.984180,-1.1551,0.241,9.94039,0.00000
636.00,9.93659,25.057068,-0.000271,24.984108,-1.1559,0.241,9.93659,0.00000
637.00,9.93641,25.057083,-0.000268,24.984068,-1.1566,0.241,9.93641,0.00000
638.00,9.93846,25.057164,-0.000269,24.984091,-1.1574,0.241,9.93846,0.00000
639.00,9.94312,25.057232,-0.000272,24.984121,-1.1581,0.241,9.94312,0.00000
640.00,9.94795,25.057130,-0.000271,24.984027,-1.1589,0.241,9.94795,0.00000
641.00,9.95148,25.057353,-0.000274,24.984163,-1.1597,0.241,9.95148,0.00000
642.00,9.95205,25.057419,-0.000277,24.984203,-1.1605,0.241,9.95205,0.00000
643.00,9.95267,25.057497,-0.000275,24.984189,-1.1612,0.241,9.95267,0.00000
644.00,9.95448,25.057704,-0.000275,24.984319,-1.1620,0.241,9.95448,0.00000
645.00,9.95615,25.057902,-0.000274,24.984413,-1.1628,0.242,9.95615,0.00000
646.00,9.95568,25.057997,-0.000272,24.984472,-1.1635,0.242,9.95568,0.00000
647.00,9.95626,25.058071,-0.000273,24.984473,-1.1643,0.242,9.95626,0.00000
648.00,9.95441,25.058143,-0.000275,24.984533,-1.1651,0.242,9.95441,0.00000
649.00,9.95040,25.057982,-0.000276,24.984296,-1.1659,0.242,9.95040,0.00000
650.00,9.94902,25.057896,-0.000276,24.984195,-1.1667,0.242,9.94902,0.00000
651.00,9.94986,25.057780,-0.000276,24.984029,-1.1674,0.242,9.94986,0.00000
652.00,9.94760,25.057735,-0.000273,24.983920,-1.1682,0.242,9.94760,0.00000
653.00,9.94730,25.057713,-0.000271,24.983806,-1.1690,0.242,9.94730,0.00000
654.00,9.94583,25.057781,-0.000271,24.983821,-1.1698,0.242,9.94583,0.00000
655.00,9.94530,25.057818,-0.000273,24.983858,-1.1705,0.242,9.94530,0.00000
656.00,9.94465,25.057856,-0.000273,24.983852,-1.1713,0.242,9.94465,0.00000
657.00,9.94720,25.057890,-0.000276,24.983884,-1.1720,0.242,9.94720,0.00000
658.00,9.95010,25.057891,-0.000277,24.983885,-1.1728,0.242,9.95010,0.00000
659.00,9.95421,25.057900,-0.000275,24.983889,-1.1735,0.242,9.95421,0.00000
660.00,9.95584,25.058059,-0.000272,24.983938,-1.1743,0.242,9.95584,0.00000
@5,2.0000,4.0, 660.047000000006 
661.00,9.95612,25.058106,-0.000271,24.983998,-1.1750,0.242,9.95612,0.00000
662.00,9.95963,25.058087,-0.000267,24.983932,-1.1758,0.242,9.95963,0.00000
663.00,10.02310,25.058204,-0.000268,24.984016,-1.1766,0.242,10.02310,0.00000
664.00,10.17167,25.058291,-0.000268,24.984052,-1.1774,0.242,10.17167,0.00000
665.00,10.38930,25.058262,-0.000271,24.983992,-1.1782,0.243,10.38930,0.00000
666.00,10.64491,25.058397,-0.000272,24.984011,-1.1790,0.243,10.64491,0.00000
667.00,10.87259,25.058541,-0.000275,24.984019,-1.1798,0.243,10.87259,0.00000
668.00,10.99307,25.058571,-0.000275,24.983942,-1.1805,0.243,10.99307,0.00000
669.00,10.99021,25.058565,-0.000276,24.983846,-1.1813,0.243,10.99021,0.00000
670.00,10.89536,25.058686,-0.000278,24.983861,-1.1820,0.243,10.89536,0.00000
671.00,10.74961,25.058678,-0.000280,24.983786,-1.1828,0.243,10.74961,0.00000
672.00,10.61818,25.058717,-0.000278,24.983802,-1.1835,0.243,10.61818,0.00000
673.00,10.52573,25.058743,-0.000282,24.983743,-1.1842,0.243,10.52573,0.00000
674.00,10.46347,25.058859,-0.000280,24.983765,-1.1850,0.244,10.46347,0.00000
675.00,10.41632,25.058849,-0.000279,24.983707,-1.1858,0.243,10.41632,0.00000
676.00,10.37447,25.058896,-0.000276,24.983716,-1.1865,0.243,10.37447,0.00000
677.00,10.33052,25.058904,-0.000276,24.983698,-1.1873,0.243,10.33052,0.00000
678.00,10.28699,25.058982,-0.000272,24.983782,-1.1880,0.243,10.28699,0.00000
679.00,10.24472,25.059004,-0.000271,24.983817,-1.1887,0.243,10.24472,0.00000
680.00,10.20712,25.059013,-0.000269,24.983810,-1.1895,0.243,10.20712,0.00000
681.00,10.17438,25.059070,-0.000271,24.983835,-1.1902,0.243,10.17438,0.00000
682.00,10.14769,25.059185,-0.000272,24.983925,-1.1909,0.244,10.14769,0.00000
683.00,10.12460,25.059210,-0.000275,24.983883,-1.1917,0.244,10.12460,0.00000
684.00,10.10594,25.059285,-0.000279,24.983904,-1.1924,0.244,10.10594,0.00000
685.00,10.08441,25.059398,-0.000279,24.983968,-1.1931,0.244,10.08441,0.00000
686.00,10.06561,25.059459,-0.000278,24.983960,-1.1938,0.244,10.06561,0.00000
687.00,10.05259,25.059471,-0.000279,24.983910,-1.1946,0.244,10.05259,0.00000
688.00,10.04179,25.059521,-0.000277,24.983939,-1.1954,0.244,10.04179,0.00000
689.00,10.03198,25.059570,-0.000276,24.983933,-1.1961,0.244,10.03198,0.00000
690.00,10.02834,25.059588,-0.000277,24.983912,-1.1969,0.244,10.02834,0.00000
691.00,10.02697,25.059628,-0.000277,24.983913,-1.1976,0.244,10.02697,0.00000
692.00,10.02440,25.059600,-0.000276,24.983891,-1.1984,0.244,10.02440,0.00000
693.00,10.02247,25.059616,-0.000278,24.983863,-1.1992,0.244,10.02247,0.00000
694.00,10.01939,25.059678,-0.000276,24.983917,-1.1999,0.244,10.01939,0.00000
695.00,10.01244,25.059737,-0.000276,24.983915,-1.2007,0.245,10.01244,0.00000
696.00,10.00375,25.059779,-0.000276,24.983910,-1.2015,0.245,10.00375,0.00000
697.00,9.99448,25.059862,-0.000275,24.983906,-1.2022,0.245,9.99448,0.00000
698.00,9.98806,25.059999,-0.000274,24.983998,-1.2030,0.245,9.98806,0.00000
699.00,9.98357,25.060056,-0.000277,24.984005,-1.2037,0.245,9.98357,0.00000
700.00,9.98113,25.060120,-0.000278,24.984049,-1.2045,0.245,9.98113,0.00000
701.00,9.97647,25.060167,-0.000277,24.984087,-1.2052,0.245,9.97647,0.00000
702.00,9.97275,25.060209,-0.000276,24.984150,-1.2059,0.245,9.97275,0.00000
703.00,9.96777,25.060204,-0.000274,24.984090,-1.2067,0.245,9.96777,0.00000
704.00,9.96436,25.060261,-0.000271,24.984129,-1.2074,0.245,9.96436,0.00000
705.00,9.96268,25.060291,-0.000269,24.984101,-1.2082,0.245,9.96268,0.00000
706.00,9.96264,25.060295,-0.000271,24.984012,-1.2089,0.245,9.96264,0.00000
707.00,9.96175,25.060426,-0.000274,24.984013,-1.2097,0.245,9.96175,0.00000
708.00,9.96043,25.060436,-0.000275,24.984037,-1.2104,0.245,9.96043,0.00000
709.00,9.95887,25.060417,-0.000271,24.983931,-1.2112,0.245,9.95887,0.00000
710.00,9.95795,25.060381,-0.000272,24.983891,-1.2119,0.245,9.95795,0.00000
711.00,9.95833,25.060442,-0.000271,24.983982,-1.2127,0.245,9.95833,0.00000
712.00,9.95922,25.060450,-0.000268,24.983972,-1.2134,0.245,9.95922,0.00000
713.00,9.95906,25.060523,-0.000268,24.983966,-1.2142,0.245,9.95906,0.00000
714.00,9.95962,25.060588,-0.000272,24.983995,-1.2150,0.245,9.95962,0.00000
715.00,9.95936,25.060690,-0.000272,24.984034,-1.2157,0.245,9.95936,0.00000
716.00,9.95892,25.060721,-0.000274,24.984042,-1.2165,0.246,9.95892,0.00000
717.00,9.95902,25.060702,-0.000279,24.984000,-1.2173,0.246,9.95902,0.00000
718.00,9.96053,25.060743,-0.000281,24.984016,-1.2181,0.246,9.96053,0.00000
719.00,9.96270,25.060748,-0.000282,24.984018,-1.2189,0.246,9.96270,0.00000
720.00,9.96325,25.060765,-0.000285,24.984010,-1.2196,0.246,9.96325,0.00000
721.00,9.96265,25.060805,-0.000284,24.984004,-1.2204,0.247,9.96265,0.00000
722.00,9.96079,25.060832,-0.000278,24.984019,-1.2212,0.246,9.96079,0.00000
723.00,9.96002,25.060945,-0.000276,24.984115,-1.2219,0.246,9.96002,0.00000
724.00,9.95662,25.060968,-0.000276,24.984094,-1.2226,0.246,9.95662,0.00000
725.00,9.95641,25.061013,-0.000274,24.984128,-1.2234,0.246,9.95641,0.00000
726.00,9.95706,25.061067,-0.000273,24.984148,-1.2241,0.246,9.95706,0.00000
727.00,9.95587,25.061187,-0.000275,24.984230,-1.2249,0.246,9.95587,0.00000
728.00,9.95204,25.061179,-0.000275,24.984141,-1.2257,0.246,9.95204,0.00000
729.00,9.94729,25.061318,-0.000273,24.984209,-1.2264,0.246,9.94729,0.00000
730.00,9.94227,25.061429,-0.000272,24.984238,-1.2272,0.246,9.94227,0.00000
731.00,9.94120,25.061501,-0.000272,24.984264,-1.2279,0.246,9.94120,0.00000
732.00,9.94557,25.061549,-0.000271,24.984257,-1.2287,0.246,9.94557,0.00000
733.00,9.95111,25.061501,-0.000272,24.984201,-1.2294,0.246,9.95111,0.00000
734.00,9.95908,25.061452,-0.000274,24.984087,-1.2302,0.246,9.95908,0.00000
735.00,9.96559,25.061507,-0.000273,24.984090,-1.2309,0.246,9.96559,0.00000
736.00,9.96839,25.061507,-0.000272,24.984039,-1.2316,0.246,9.96839,0.00000
737.00,9.96776,25.061461,-0.000274,24.983965,-1.2324,0.247,9.96776,0.00000
738.00,9.96407,25.061442,-0.000275,24.983850,-1.2331,0.247,9.96407,0.00000
739.00,9.95835,25.061566,-0.000273,24.983957,-1.2338,0.247,9.95835,0.00000
740.00,9.95241,25.061537,-0.000270,24.983856,-1.2346,0.247,9.95241,0.00000
741.00,9.94816,25.061655,-0.000269,24.983863,-1.2353,0.247,9.94816,0.00000
742.00,9.94627,25.061772,-0.000268,24.983902,-1.2361,0.247,9.94627,0.00000
743.00,9.94807,25.062009,-0.000266,24.984122,-1.2368,0.246,9.94807,0.00000
744.00,9.95349,25.062038,-0.000267,24.984142,-1.2376,0.246,9.95349,0.00000
745.00,9.95838,25.062117,-0.000271,24.984206,-1.2383,0.247,9.95838,0.00000
746.00,9.96053,25.062080,-0.000275,24.984171,-1.2391,0.247,9.96053,0.00000
747.00,9.96087,25.062176,-0.000276,24.984201,-1.2398,0.247,9.96087,0.00000
748.00,9.96075,25.062154,-0.000276,24.984138,-1.2406,0.247,9.96075,0.00000
749.00,9.95644,25.062209,-0.000274,24.984100,-1.2413,0.247,9.95644,0.00000
750.00,9.95140,25.062255,-0.000271,24.984112,-1.2421,0.247,9.95140,0.00000
751.00,9.94755,25.062259,-0.000268,24.984033,-1.2429,0.247,9.94755,0.00000
752.00,9.94659,25.062225,-0.000268,24.984021,-1.2436,0.247,9.94659,0.00000
753.00,9.94679,25.062270,-0.000266,24.984040,-1.2443,0.247,9.94679,0.00000
754.00,9.94979,25.062263,-0.000267,24.984050,-1.2450,0.247,9.94979,0.00000
755.00,9.95513,25.062256,-0.000269,24.983999,-1.2457,0.247,9.95513,0.00000
756.00,9.95901,25.062378,-0.000269,24.984119,-1.2464,0.247,9.95901,0.00000
757.00,9.95876,25.062391,-0.000270,24.984086,-1.2471,0.247,9.95876,0.00000
758.00,9.95899,25.062500,-0.000272,24.984100,-1.2478,0.248,9.95899,0.00000
759.00,9.95859,25.062590,-0.000272,24.984080,-1.2484,0.248,9.95859,0.00000
760.00,9.95768,25.062711,-0.000273,24.984100,-1.2491,0.248,9.95768,0.00000
761.00,9.95819,25.062736,-0.000275,24.984057,-1.2498,0.248,9.95819,0.00000
762.00,9.95883,25.062826,-0.000271,24.984061,-1.2505,0.248,9.95883,0.00000
763.00,9.95477,25.062856,-0.000269,24.984060,-1.2512,0.248,9.95477,0.00000
764.00,9.95227,25.062900,-0.000268,24.984135,-1.2519,0.248,9.95227,0.00000
765.00,9.95066,25.062867,-0.000268,24.984139,-1.2526,0.248,9.95066,0.00000
766.00,9.94953,25.062946,-0.000269,24.984191,-1.2533,0.248,9.94953,0.00000
767.00,9.95168,25.062990,-0.000273,24.984177,-1.2541,0.248,9.95168,0.00000
768.00,9.95575,25.062957,-0.000278,24.984115,-1.2548,0.248,9.95575,0.00000
769.00,9.95750,25.062982,-0.000279,24.984045,-1.2555,0.248,9.95750,0.00000
770.00,9.95580,25.063099,-0.000280,24.984057,-1.2562,0.249,9.95580,0.00000
771.00,9.95592,25.063093,-0.000277,24.983989,-1.2569,0.248,9.95592,0.00000
772.00,9.95345,25.063179,-0.000274,24.984026,-1.2576,0.248,9.95345,0.00000
773.00,9.95174,25.063270,-0.000271,24.984053,-1.2584,0.248,9.95174,0.00000
774.00,9.94995,25.063330,-0.000273,24.984019,-1.2591,0.248,9.94995,0.00000
775.00,9.95145,25.063344,-0.000273,24.983994,-1.2598,0.249,9.95145,0.00000
776.00,9.95518,25.063443,-0.000281,24.984030,-1.2606,0.249,9.95518,0.00000
777.00,9.96176,25.063491,-0.000281,24.983966,-1.2613,0.249,9.96176,0.00000
778.00,9.96274,25.063573,-0.000282,24.983962,-1.2620,0.249,9.96274,0.00000
779.00,9.96379,25.063567,-0.000283,24.983934,-1.2628,0.249,9.96379,0.00000
780.00,9.96465,25.063689,-0.000281,24.984029,-1.2635,0.249,9.96465,0.00000
781.00,9.96291,25.063686,-0.000277,24.984029,-1.2642,0.249,9.96291,0.00000
782.00,9.95614,25.063707,-0.000276,24.984067,-1.2649,0.249,9.95614,0.00000
783.00,9.95329,25.063746,-0.000276,24.984066,-1.2657,0.249,9.95329,0.00000
784.00,9.95022,25.063845,-0.000274,24.984136,-1.2664,0.249,9.95022,0.00000
785.00,9.94874,25.063826,-0.000275,24.984061,-1.2672,0.249,9.94874,0.00000
786.00,9.94626,25.063935,-0.000275,24.984080,-1.2679,0.249,9.94626,0.00000
787.00,9.94862,25.063995,-0.000279,24.984049,-1.2687,0.250,9.94862,0.00000
788.00,9.95374,25.064039,-0.000280,24.984086,-1.2694,0.250,9.95374,0.00000
789.00,9.95805,25.064093,-0.000283,24.984088,-1.2701,0.250,9.95805,0.00000
790.00,9.95947,25.064161,-0.000282,24.984092,-1.2709,0.250,9.95947,0.00000
791.00,9.95991,25.064199,-0.000283,24.984125,-1.2716,0.250,9.95991,0.00000
792.00,9.95905,25.064221,-0.000281,24.984177,-1.2724,0.250,9.95905,0.00000
793.00,9.95925,25.064190,-0.000280,24.984106,-1.2731,0.250,9.95925,0.00000
794.00,9.95825,25.064255,-0.000276,24.984081,-1.2738,0.250,9.95825,0.00000
795.00,9.95648,25.064338,-0.000276,24.984095,-1.2746,0.250,9.95648,0.00000
796.00,9.95455,25.064360,-0.000276,24.984068,-1.2753,0.250,9.95455,0.00000
797.00,9.95039,25.064439,-0.000276,24.984080,-1.2761,0.250,9.95039,0.00000
798.00,9.94517,25.064530,-0.000277,24.984151,-1.2769,0.250,9.94517,0.00000
799.00,9.94485,25.064591,-0.000279,24.984240,-1.2777,0.250,9.94485,0.00000
800.00,9.94716,25.064593,-0.000280,24.984298,-1.2784,0.251,9.94716,0.00000
801.00,9.94942,25.064706,-0.000278,24.984337,-1.2791,0.251,9.94942,0.00000
802.00,9.95473,25.064723,-0.000275,24.984309,-1.2799,0.251,9.95473,0.00000
803.00,9.95850,25.064802,-0.000273,24.984303,-1.2806,0.250,9.95850,0.00000
804.00,9.96182,25.064799,-0.000272,24.984217,-1.2814,0.250,9.96182,0.00000
805.00,9.96363,25.064827,-0.000271,24.984139,-1.2821,0.250,9.96363,0.00000
806.00,9.96709,25.064806,-0.000269,24.984048,-1.2829,0.250,9.96709,0.00000
807.00,9.96792,25.064856,-0.000270,24.984041,-1.2836,0.251,9.96792,0.00000
808.00,9.96846,25.064871,-0.000270,24.984004,-1.2844,0.251,9.96846,0.00000
809.00,9.96646,25.064948,-0.000273,24.984026,-1.2851,0.251,9.96646,0.00000
810.00,9.96584,25.065034,-0.000272,24.984088,-1.2859,0.251,9.96584,0.00000
@6,2.0000,4.0, 810.039000000004 
811.00,9.96423,25.065122,-0.000276,24.984156,-1.2866,0.251,9.96423,0.00000
812.00,9.96579,25.065153,-0.000276,24.984150,-1.2873,0.251,9.96579,0.00000
813.00,10.00754,25.065194,-0.000273,24.984158,-1.2881,0.251,10.00754,0.00000
814.00,10.13172,25.065156,-0.000272,24.984129,-1.2888,0.251,10.13172,0.00000
815.00,10.32856,25.065142,-0.000273,24.984061,-1.2895,0.251,10.32856,0.00000
816.00,10.57131,25.065129,-0.000272,24.984039,-1.2903,0.251,10.57131,0.00000
817.00,10.80876,25.065208,-0.000273,24.984072,-1.2910,0.251,10.80876,0.00000
818.00,10.96430,25.065278,-0.000275,24.984081,-1.2918,0.251,10.96430,0.00000
819.00,10.99578,25.065359,-0.000273,24.984091,-1.2925,0.251,10.99578,0.00000
820.00,10.92435,25.065440,-0.000273,24.984111,-1.2933,0.251,10.92435,0.00000
821.00,10.78688,25.065502,-0.000273,24.984108,-1.2940,0.251,10.78688,0.00000
822.00,10.64335,25.065533,-0.000276,24.984129,-1.2948,0.251,10.64335,0.00000
823.00,10.53541,25.065570,-0.000277,24.984165,-1.2955,0.252,10.53541,0.00000
824.00,10.46329,25.065549,-0.000278,24.984110,-1.2963,0.252,10.46329,0.00000
825.00,10.41189,25.065573,-0.000278,24.984049,-1.2970,0.252,10.41189,0.00000
826.00,10.37212,25.065595,-0.000279,24.984001,-1.2977,0.252,10.37212,0.00000
827.00,10.33215,25.065670,-0.000277,24.983993,-1.2985,0.252,10.33215,0.00000
828.00,10.29161,25.065716,-0.000276,24.983970,-1.2993,0.252,10.29161,0.00000
829.00,10.25297,25.065830,-0.000278,24.984034,-1.3000,0.252,10.25297,0.00000
830.00,10.21870,25.065875,-0.000278,24.984071,-1.3008,0.252,10.21870,0.00000
831.00,10.18970,25.065914,-0.000277,24.984078,-1.3015,0.252,10.18970,0.00000
832.00,10.16720,25.065924,-0.000279,24.984040,-1.3023,0.252,10.16720,0.00000
833.00,10.15040,25.065947,-0.000282,24.983992,-1.3030,0.252,10.15040,0.00000
834.00,10.13400,25.065977,-0.000282,24.983969,-1.3037,0.252,10.13400,0.00000
835.00,10.11915,25.065997,-0.000285,24.983968,-1.3044,0.253,10.11915,0.00000
836.00,10.10477,25.066099,-0.000284,24.984024,-1.3051,0.253,10.10477,0.00000
837.00,10.09267,25.066199,-0.000282,24.984016,-1.3059,0.253,10.09267,0.00000
838.00,10.07965,25.066248,-0.000279,24.984040,-1.3066,0.253,10.07965,0.00000
839.00,10.07177,25.066263,-0.000278,24.983992,-1.3073,0.253,10.07177,0.00000
840.00,10.06490,25.066329,-0.000277,24.984014,-1.3080,0.253,10.06490,0.00000
841.00,10.05767,25.066334,-0.000275,24.983950,-1.3087,0.253,10.05767,0.00000
842.00,10.04977,25.066317,-0.000276,24.983975,-1.3094,0.253,10.04977,0.00000
843.00,10.04222,25.066354,-0.000277,24.984016,-1.3102,0.253,10.04222,0.00000
844.00,10.03117,25.066439,-0.000279,24.984062,-1.3109,0.253,10.03117,0.00000
845.00,10.02039,25.066513,-0.000276,24.984072,-1.3116,0.253,10.02039,0.00000
846.00,10.01108,25.066551,-0.000281,24.984114,-1.3123,0.253,10.01108,0.00000
847.00,10.00466,25.066604,-0.000284,24.984120,-1.3131,0.254,10.00466,0.00000
848.00,9.99876,25.066659,-0.000283,24.984077,-1.3138,0.254,9.99876,0.00000
849.00,9.99375,25.066687,-0.000282,24.984093,-1.3146,0.254,9.99375,0.00000
850.00,9.98961,25.066712,-0.000282,24.984075,-1.3153,0.254,9.98961,0.00000
851.00,9.98681,25.066761,-0.000280,24.984063,-1.3161,0.254,9.98681,0.00000
852.00,9.98033,25.066790,-0.000274,24.984035,-1.3169,0.253,9.98033,0.00000
853.00,9.97508,25.066912,-0.000274,24.984084,-1.3176,0.253,9.97508,0.00000
854.00,9.97170,25.067018,-0.000273,24.984099,-1.3183,0.254,9.97170,0.00000
855.00,9.96956,25.067080,-0.000272,24.984116,-1.3191,0.254,9.96956,0.00000
856.00,9.96903,25.067114,-0.000273,24.984096,-1.3198,0.254,9.96903,0.00000
857.00,9.97185,25.067128,-0.000274,24.984077,-1.3206,0.254,9.97185,0.00000
858.00,9.97559,25.067103,-0.000276,24.984035,-1.3213,0.254,9.97559,0.00000
859.00,9.97652,25.067139,-0.000274,24.984021,-1.3220,0.254,9.97652,0.00000
860.00,9.97670,25.067152,-0.000274,24.983965,-1.3228,0.254,9.97670,0.00000
861.00,9.97316,25.067252,-0.000272,24.983994,-1.3235,0.254,9.97316,0.00000
862.00,9.96919,25.067337,-0.000276,24.984019,-1.3242,0.254,9.96919,0.00000
863.00,9.96695,25.067404,-0.000277,24.984032,-1.3249,0.254,9.96695,0.00000
864.00,9.96766,25.067428,-0.000276,24.984024,-1.3256,0.254,9.96766,0.00000
865.00,9.97009,25.067474,-0.000275,24.984033,-1.3264,0.254,9.97009,0.00000
866.00,9.97404,25.067507,-0.000277,24.983959,-1.3271,0.254,9.97404,0.00000
867.00,9.97760,25.067542,-0.000275,24.983940,-1.3279,0.254,9.97760,0.00000
868.00,9.97756,25.067619,-0.000273,24.983894,-1.3286,0.254,9.97756,0.00000
869.00,9.97523,25.067711,-0.000275,24.983897,-1.3293,0.254,9.97523,0.00000
870.00,9.97093,25.067785,-0.000278,24.983874,-1.3300,0.255,9.97093,0.00000
871.00,9.96851,25.067850,-0.000278,24.983943,-1.3307,0.255,9.96851,0.00000
872.00,9.96738,25.067889,-0.000277,24.983965,-1.3315,0.255,9.96738,0.00000
873.00,9.96909,25.067844,-0.000276,24.983911,-1.3323,0.255,9.96909,0.00000
874.00,9.97358,25.067854,-0.000279,24.983915,-1.3330,0.255,9.97358,0.00000
875.00,9.97740,25.067821,-0.000278,24.983921,-1.3338,0.255,9.97740,0.00000
876.00,9.98040,25.067813,-0.000275,24.983934,-1.3345,0.255,9.98040,0.00000
877.00,9.98230,25.067898,-0.000277,24.983942,-1.3353,0.255,9.98230,0.00000
878.00,9.98158,25.067949,-0.000280,24.983999,-1.3360,0.255,9.98158,0.00000
879.00,9.97889,25.067978,-0.000274,24.983974,-1.3367,0.255,9.97889,0.00000
880.00,9.97841,25.068082,-0.000273,24.984031,-1.3375,0.255,9.97841,0.00000
881.00,9.97732,25.068096,-0.000276,24.984021,-1.3382,0.255,9.97732,0.00000
882.00,9.97635,25.068064,-0.000277,24.983998,-1.3389,0.255,9.97635,0.00000
883.00,9.97491,25.068164,-0.000279,24.984019,-1.3397,0.256,9.97491,0.00000
884.00,9.97297,25.068157,-0.000281,24.984015,-1.3404,0.256,9.97297,0.00000
885.00,9.97084,25.068166,-0.000285,24.983971,-1.3412,0.256,9.97084,0.00000
886.00,9.96846,25.068238,-0.000283,24.983972,-1.3419,0.256,9.96846,0.00000
887.00,9.96473,25.068309,-0.000281,24.983958,-1.3426,0.256,9.96473,0.00000
888.00,9.96303,25.068289,-0.000278,24.983947,-1.3434,0.256,9.96303,0.00000
889.00,9.96422,25.068390,-0.000280,24.983992,-1.3441,0.256,9.96422,0.00000
890.00,9.96305,25.068454,-0.000279,24.984034,-1.3448,0.256,9.96305,0.00000
891.00,9.96142,25.068394,-0.000281,24.983933,-1.3455,0.256,9.96142,0.00000
892.00,9.96216,25.068442,-0.000282,24.983943,-1.3462,0.256,9.96216,0.00000
893.00,9.96335,25.068545,-0.000286,24.983966,-1.3470,0.256,9.96335,0.00000
894.00,9.96327,25.068578,-0.000285,24.983931,-1.3477,0.256,9.96327,0.00000
895.00,9.96340,25.068694,-0.000285,24.983940,-1.3484,0.256,9.96340,0.00000
896.00,9.96543,25.068869,-0.000281,24.984067,-1.3491,0.256,9.96543,0.00000
897.00,9.96528,25.068945,-0.000280,24.984108,-1.3498,0.256,9.96528,0.00000
898.00,9.96415,25.068938,-0.000277,24.984110,-1.3505,0.256,9.96415,0.00000
899.00,9.96384,25.068962,-0.000277,24.984129,-1.3512,0.256,9.96384,0.00000
900.00,9.96510,25.069014,-0.000276,24.984135,-1.3520,0.256,9.96510,0.00000
901.00,9.96392,25.069092,-0.000278,24.984115,-1.3527,0.256,9.96392,0.00000
902.00,9.96249,25.069117,-0.000279,24.984090,-1.3534,0.257,9.96249,0.00000
903.00,9.96433,25.069177,-0.000276,24.984074,-1.3542,0.257,9.96433,0.00000
904.00,9.96713,25.069275,-0.000274,24.984079,-1.3549,0.256,9.96713,0.00000
905.00,9.96726,25.069293,-0.000273,24.984095,-1.3557,0.257,9.96726,0.00000
906.00,9.96496,25.069362,-0.000274,24.984143,-1.3564,0.257,9.96496,0.00000
907.00,9.96505,25.069472,-0.000273,24.984228,-1.3571,0.257,9.96505,0.00000
908.00,9.96510,25.069589,-0.000274,24.984300,-1.3579,0.257,9.96510,0.00000
909.00,9.96305,25.069590,-0.000275,24.984311,-1.3586,0.257,9.96305,0.00000
910.00,9.96294,25.069609,-0.000275,24.984293,-1.3593,0.257,9.96294,0.00000
911.00,9.96790,25.069599,-0.000272,24.984254,-1.3600,0.257,9.96790,0.00000
912.00,9.97162,25.069622,-0.000271,24.984194,-1.3608,0.257,9.97162,0.00000
913.00,9.97118,25.069602,-0.000273,24.984181,-1.3615,0.257,9.97118,0.00000
914.00,9.96712,25.069693,-0.000273,24.984213,-1.3622,0.257,9.96712,0.00000
915.00,9.96172,25.069770,-0.000272,24.984216,-1.3630,0.257,9.96172,0.00000
916.00,9.95875,25.069767,-0.000273,24.984191,-1.3637,0.257,9.95875,0.00000
917.00,9.95944,25.069778,-0.000278,24.984204,-1.3645,0.257,9.95944,0.00000
918.00,9.96105,25.069836,-0.000278,24.984181,-1.3652,0.257,9.96105,0.00000
919.00,9.96887,25.069812,-0.000279,24.984079,-1.3660,0.258,9.96887,0.00000
920.00,9.97847,25.069789,-0.000280,24.984048,-1.3667,0.258,9.97847,0.00000
921.00,9.98465,25.069864,-0.000278,24.984060,-1.3674,0.258,9.98465,0.00000
922.00,9.98900,25.069924,-0.000274,24.984027,-1.3681,0.258,9.98900,0.00000
923.00,9.99380,25.069943,-0.000274,24.984004,-1.3688,0.258,9.99380,0.00000
924.00,9.99467,25.069983,-0.000273,24.984009,-1.3695,0.258,9.99467,0.00000
925.00,9.99217,25.070070,-0.000274,24.984003,-1.3702,0.258,9.99217,0.00000
926.00,9.98865,25.070109,-0.000276,24.984015,-1.3710,0.258,9.98865,0.00000
927.00,9.98363,25.070192,-0.000277,24.984065,-1.3717,0.258,9.98363,0.00000
928.00,9.97925,25.070279,-0.000275,24.984085,-1.3725,0.258,9.97925,0.00000
929.00,9.97563,25.070374,-0.000275,24.984151,-1.3732,0.258,9.97563,0.00000
930.00,9.97417,25.070410,-0.000274,24.984183,-1.3740,0.258,9.97417,0.00000
931.00,9.97088,25.070450,-0.000276,24.984198,-1.3747,0.258,9.97088,0.00000
932.00,9.96727,25.070419,-0.000276,24.984160,-1.3755,0.258,9.96727,0.00000
933.00,9.96495,25.070395,-0.000278,24.984118,-1.3762,0.258,9.96495,0.00000
934.00,9.96498,25.070414,-0.000278,24.984074,-1.3769,0.258,9.96498,0.00000
935.00,9.96450,25.070435,-0.000280,24.984068,-1.3777,0.259,9.96450,0.00000
936.00,9.96742,25.070467,-0.000279,24.984024,-1.3784,0.259,9.96742,0.00000
937.00,9.97016,25.070539,-0.000276,24.984026,-1.3791,0.259,9.97016,0.00000
938.00,9.97087,25.070598,-0.000273,24.984029,-1.3798,0.259,9.97087,0.00000
939.00,9.97209,25.070704,-0.000269,24.984064,-1.3805,0.258,9.97209,0.00000
940.00,9.97564,25.070741,-0.000268,24.984043,-1.3812,0.258,9.97564,0.00000
941.00,9.97850,25.070815,-0.000267,24.984063,-1.3819,0.258,9.97850,0.00000
942.00,9.97977,25.070856,-0.000270,24.984056,-1.3826,0.258,9.97977,0.00000
943.00,9.98202,25.070947,-0.000271,24.984129,-1.3833,0.259,9.98202,0.00000
944.00,9.98230,25.070909,-0.000273,24.984105,-1.3840,0.259,9.98230,0.00000
945.00,9.97980,25.071003,-0.000272,24.984176,-1.3847,0.259,9.97980,0.00000
946.00,9.97680,25.070959,-0.000273,24.984162,-1.3854,0.259,9.97680,0.00000
947.00,9.97684,25.070944,-0.000274,24.984131,-1.3861,0.259,9.97684,0.00000
948.00,9.97619,25.070963,-0.000278,24.984090,-1.3869,0.259,9.97619,0.00000
949.00,9.97338,25.071047,-0.000280,24.984132,-1.3876,0.259,9.97338,0.00000
950.00,9.97388,25.071081,-0.000280,24.984066,-1.3883,0.259,9.97388,0.00000
951.00,9.97496,25.071232,-0.000280,24.984096,-1.3890,0.260,9.97496,0.00000
952.00,9.97522,25.071369,-0.000276,24.984125,-1.3897,0.259,9.97522,0.00000
953.00,9.97618,25.071461,-0.000270,24.984123,-1.3905,0.259,9.97618,0.00000
954.00,9.97913,25.071511,-0.000272,24.984066,-1.3912,0.259,9.97913,0.00000
955.00,9.98191,25.071570,-0.000272,24.984055,-1.3920,0.259,9.98191,0.00000
956.00,9.98460,25.071652,-0.000273,24.984061,-1.3927,0.259,9.98460,0.00000
957.00,9.98423,25.071648,-0.000274,24.984060,-1.3934,0.259,9.98423,0.00000
958.00,9.98367,25.071634,-0.000279,24.984019,-1.3942,0.260,9.98367,0.00000
959.00,9.98332,25.071664,-0.000280,24.983991,-1.3949,0.260,9.98332,0.00000
960.00,9.98135,25.071647,-0.000283,24.983986,-1.3957,0.260,9.98135,0.00000
@7,2.0000,4.0, 960.038 
961.00,9.97830,25.071571,-0.000286,24.983904,-1.3965,0.260,9.97830,0.00000
962.00,9.97937,25.071624,-0.000285,24.983941,-1.3972,0.260,9.97937,0.00000
963.00,10.01959,25.071666,-0.000287,24.983949,-1.3979,0.260,10.01959,0.00000
964.00,10.13813,25.071717,-0.000287,24.984032,-1.3987,0.260,10.13813,0.00000
965.00,10.32322,25.071779,-0.000286,24.984050,-1.3994,0.260,10.32322,0.00000
966.00,10.55406,25.071891,-0.000284,24.984099,-1.4001,0.260,10.55406,0.00000
967.00,10.77944,25.071973,-0.000288,24.984123,-1.4008,0.261,10.77944,0.00000
968.00,10.92080,25.072078,-0.000289,24.984135,-1.4015,0.261,10.92080,0.00000
969.00,10.94487,25.072096,-0.000289,24.984078,-1.4023,0.261,10.94487,0.00000
970.00,10.87794,25.072199,-0.000289,24.984077,-1.4030,0.261,10.87794,0.00000
971.00,10.75014,25.072248,-0.000288,24.984057,-1.4037,0.261,10.75014,0.00000
972.00,10.61484,25.072257,-0.000287,24.983994,-1.4044,0.261,10.61484,0.00000
973.00,10.51989,25.072253,-0.000282,24.984000,-1.4051,0.261,10.51989,0.00000
974.00,10.46208,25.072316,-0.000282,24.984008,-1.4058,0.261,10.46208,0.00000
975.00,10.42260,25.072348,-0.000280,24.984009,-1.4066,0.261,10.42260,0.00000
976.00,10.38804,25.072474,-0.000278,24.984053,-1.4073,0.261,10.38804,0.00000
977.00,10.35450,25.072533,-0.000280,24.984055,-1.4080,0.261,10.35450,0.00000
978.00,10.31862,25.072580,-0.000282,24.984013,-1.4087,0.261,10.31862,0.00000
979.00,10.28020,25.072632,-0.000284,24.984043,-1.4094,0.261,10.28020,0.00000
980.00,10.24480,25.072675,-0.000285,24.984056,-1.4102,0.262,10.24480,0.00000
981.00,10.21486,25.072643,-0.000287,24.984022,-1.4109,0.262,10.21486,0.00000
982.00,10.19113,25.072646,-0.000285,24.983952,-1.4117,0.262,10.19113,0.00000
983.00,10.17050,25.072704,-0.000283,24.983974,-1.4124,0.262,10.17050,0.00000
984.00,10.15280,25.072744,-0.000280,24.983952,-1.4132,0.262,10.15280,0.00000
985.00,10.13507,25.072766,-0.000280,24.983913,-1.4140,0.262,10.13507,0.00000
986.00,10.11762,25.072831,-0.000278,24.983939,-1.4147,0.262,10.11762,0.00000
987.00,10.09761,25.072925,-0.000278,24.983969,-1.4154,0.262,10.09761,0.00000
988.00,10.08224,25.072969,-0.000280,24.983933,-1.4161,0.262,10.08224,0.00000
989.00,10.06917,25.073002,-0.000281,24.983911,-1.4169,0.262,10.06917,0.00000
990.00,10.06108,25.073069,-0.000279,24.983905,-1.4176,0.262,10.06108,0.00000
991.00,10.05587,25.073098,-0.000281,24.983858,-1.4183,0.262,10.05587,0.00000
992.00,10.05564,25.073145,-0.000284,24.983885,-1.4190,0.262,10.05564,0.00000
993.00,10.05147,25.073208,-0.000283,24.983906,-1.4198,0.262,10.05147,0.00000
994.00,10.04485,25.073280,-0.000284,24.983891,-1.4205,0.262,10.04485,0.00000
995.00,10.03456,25.073255,-0.000284,24.983862,-1.4212,0.263,10.03456,0.00000
996.00,10.02651,25.073333,-0.000283,24.983887,-1.4219,0.263,10.02651,0.00000
997.00,10.01892,25.073345,-0.000281,24.983864,-1.4226,0.263,10.01892,0.00000
998.00,10.01119,25.073382,-0.000280,24.983808,-1.4233,0.263,10.01119,0.00000
999.00,10.00258,25.073407,-0.000278,24.983810,-1.4241,0.263,10.00258,0.00000
1000.00,9.99609,25.073515,-0.000283,24.983820,-1.4248,0.263,9.99609,0.00000
1001.00,9.98943,25.073530,-0.000282,24.983821,-1.4255,0.263,9.98943,0.00000
1002.00,9.98262,25.073626,-0.000282,24.983875,-1.4262,0.263,9.98262,0.00000
1003.00,9.97805,25.073668,-0.000283,24.983940,-1.4269,0.263,9.97805,0.00000
1004.00,9.97370,25.073725,-0.000284,24.983976,-1.4276,0.263,9.97370,0.00000
1005.00,9.97038,25.073755,-0.000281,24.984009,-1.4283,0.263,9.97038,0.00000
1006.00,9.96885,25.073767,-0.000283,24.983987,-1.4290,0.263,9.96885,0.00000
1007.00,9.97024,25.073739,-0.000281,24.983924,-1.4298,0.263,9.97024,0.00000
1008.00,9.97966,25.073793,-0.000280,24.983927,-1.4305,0.263,9.97966,0.00000
1009.00,9.99360,25.073823,-0.000280,24.983925,-1.4312,0.263,9.99360,0.00000
1010.00,10.00806,25.073865,-0.000281,24.983931,-1.4320,0.263,10.00806,0.00000
1011.00,10.01897,25.073972,-0.000281,24.983964,-1.4327,0.263,10.01897,0.00000
1012.00,10.02514,25.074094,-0.000282,24.983992,-1.4334,0.264,10.02514,0.00000
1013.00,10.02031,25.074146,-0.000282,24.984019,-1.4341,0.264,10.02031,0.00000
1014.00,10.01019,25.074201,-0.000283,24.984019,-1.4349,0.264,10.01019,0.00000
1015.00,9.99795,25.074193,-0.000279,24.983997,-1.4356,0.264,9.99795,0.00000
1016.00,9.98654,25.074213,-0.000281,24.984010,-1.4363,0.264,9.98654,0.00000
1017.00,9.97692,25.074209,-0.000281,24.984018,-1.4370,0.264,9.97692,0.00000
1018.00,9.97078,25.074231,-0.000282,24.983974,-1.4378,0.264,9.97078,0.00000
1019.00,9.97017,25.074314,-0.000279,24.984003,-1.4385,0.264,9.97017,0.00000
1020.00,9.97010,25.074392,-0.000281,24.984020,-1.4392,0.264,9.97010,0.00000
1021.00,9.97322,25.074432,-0.000279,24.983954,-1.4399,0.264,9.97322,0.00000
1022.00,9.97807,25.074485,-0.000278,24.983925,-1.4406,0.264,9.97807,0.00000
1023.00,9.98294,25.074500,-0.000281,24.983938,-1.4414,0.264,9.98294,0.00000
1024.00,9.98490,25.074551,-0.000280,24.983925,-1.4421,0.264,9.98490,0.00000
1025.00,9.98601,25.074562,-0.000282,24.983880,-1.4428,0.264,9.98601,0.00000
1026.00,9.98518,25.074560,-0.000285,24.983933,-1.4435,0.264,9.98518,0.00000
1027.00,9.98480,25.074597,-0.000286,24.983942,-1.4442,0.265,9.98480,0.00000
1028.00,9.98391,25.074618,-0.000283,24.983955,-1.4450,0.265,9.98391,0.00000
1029.00,9.98346,25.074612,-0.000282,24.983896,-1.4457,0.265,9.98346,0.00000
1030.00,9.98507,25.074730,-0.000282,24.983949,-1.4464,0.265,9.98507,0.00000
1031.00,9.98624,25.074754,-0.000281,24.983877,-1.4472,0.265,9.98624,0.00000
1032.00,9.98592,25.074792,-0.000284,24.983895,-1.4479,0.265,9.98592,0.00000
1033.00,9.98695,25.074906,-0.000286,24.983899,-1.4486,0.265,9.98695,0.00000
1034.00,9.98655,25.074986,-0.000285,24.983991,-1.4494,0.265,9.98655,0.00000
1035.00,9.98511,25.075027,-0.000285,24.983981,-1.4501,0.265,9.98511,0.00000
1036.00,9.98540,25.075168,-0.000283,24.984064,-1.4509,0.265,9.98540,0.00000
1037.00,9.98697,25.075252,-0.000280,24.984084,-1.4516,0.265,9.98697,0.00000
1038.00,9.98619,25.075228,-0.000277,24.984042,-1.4524,0.265,9.98619,0.00000
1039.00,9.98659,25.075285,-0.000277,24.984009,-1.4531,0.265,9.98659,0.00000
1040.00,9.98685,25.075322,-0.000275,24.984046,-1.4539,0.265,9.98685,0.00000
1041.00,9.98551,25.075319,-0.000276,24.983975,-1.4547,0.265,9.98551,0.00000
1042.00,9.98343,25.075385,-0.000274,24.983984,-1.4554,0.265,9.98343,0.00000
1043.00,9.98112,25.075506,-0.000271,24.984075,-1.4561,0.265,9.98112,0.00000
1044.00,9.97895,25.075454,-0.000269,24.983999,-1.4568,0.265,9.97895,0.00000
1045.00,9.97783,25.075480,-0.000271,24.983999,-1.4576,0.265,9.97783,0.00000
1046.00,9.97766,25.075525,-0.000274,24.984045,-1.4583,0.265,9.97766,0.00000
1047.00,9.97614,25.075520,-0.000276,24.984015,-1.4590,0.265,9.97614,0.00000
1048.00,9.97577,25.075498,-0.000281,24.983957,-1.4598,0.266,9.97577,0.00000
1049.00,9.97530,25.075588,-0.000285,24.984009,-1.4605,0.266,9.97530,0.00000
1050.00,9.97431,25.075616,-0.000286,24.983975,-1.4612,0.266,9.97431,0.00000
1051.00,9.97256,25.075620,-0.000282,24.983968,-1.4619,0.266,9.97256,0.00000
1052.00,9.97086,25.075644,-0.000279,24.983980,-1.4627,0.266,9.97086,0.00000
1053.00,9.97249,25.075720,-0.000279,24.983985,-1.4634,0.266,9.97249,0.00000
1054.00,9.97706,25.075801,-0.000279,24.984000,-1.4641,0.266,9.97706,0.00000
1055.00,9.97957,25.075852,-0.000276,24.983991,-1.4648,0.266,9.97957,0.00000
1056.00,9.98434,25.075985,-0.000278,24.983992,-1.4655,0.266,9.98434,0.00000
1057.00,9.99059,25.076118,-0.000281,24.984005,-1.4662,0.266,9.99059,0.00000
1058.00,9.99337,25.076207,-0.000280,24.984024,-1.4669,0.266,9.99337,0.00000
1059.00,9.99199,25.076260,-0.000279,24.983986,-1.4677,0.266,9.99199,0.00000
1060.00,9.99238,25.076319,-0.000279,24.983986,-1.4684,0.266,9.99238,0.00000
1061.00,9.99170,25.076313,-0.000279,24.983952,-1.4692,0.266,9.99170,0.00000
1062.00,9.98989,25.076323,-0.000280,24.983944,-1.4699,0.266,9.98989,0.00000
1063.00,9.98732,25.076331,-0.000280,24.983896,-1.4707,0.267,9.98732,0.00000
1064.00,9.98757,25.076303,-0.000280,24.983923,-1.4714,0.267,9.98757,0.00000
1065.00,9.98766,25.076371,-0.000278,24.983943,-1.4721,0.267,9.98766,0.00000
1066.00,9.98843,25.076418,-0.000278,24.983963,-1.4729,0.267,9.98843,0.00000
1067.00,9.99054,25.076437,-0.000275,24.983925,-1.4737,0.266,9.99054,0.00000
1068.00,9.99399,25.076498,-0.000276,24.983924,-1.4744,0.267,9.99399,0.00000
1069.00,9.99449,25.076563,-0.000277,24.983903,-1.4752,0.267,9.99449,0.00000
1070.00,9.99456,25.076596,-0.000279,24.983844,-1.4759,0.267,9.99456,0.00000
1071.00,9.99434,25.076655,-0.000277,24.983805,-1.4767,0.267,9.99434,0.00000
1072.00,9.99407,25.076778,-0.000282,24.983860,-1.4774,0.267,9.99407,0.00000
1073.00,9.99326,25.076884,-0.000283,24.983890,-1.4782,0.267,9.99326,0.00000
1074.00,9.99290,25.077003,-0.000279,24.983913,-1.4789,0.267,9.99290,0.00000
1075.00,9.99275,25.077054,-0.000278,24.983936,-1.4797,0.267,9.99275,0.00000
1076.00,9.99082,25.077102,-0.000278,24.983930,-1.4804,0.267,9.99082,0.00000
1077.00,9.98864,25.077109,-0.000276,24.983871,-1.4812,0.267,9.98864,0.00000
1078.00,9.98712,25.077072,-0.000277,24.983802,-1.4819,0.267,9.98712,0.00000
1079.00,9.98664,25.077011,-0.000283,24.983725,-1.4826,0.268,9.98664,0.00000
1080.00,9.98296,25.077038,-0.000286,24.983705,-1.4833,0.268,9.98296,0.00000
1081.00,9.97927,25.077011,-0.000288,24.983732,-1.4841,0.268,9.97927,0.00000
1082.00,9.97994,25.077018,-0.000287,24.983728,-1.4848,0.268,9.97994,0.00000
1083.00,9.98015,25.077061,-0.000285,24.983765,-1.4855,0.268,9.98015,0.00000
1084.00,9.97824,25.077105,-0.000280,24.983777,-1.4862,0.268,9.97824,0.00000
1085.00,9.97964,25.077116,-0.000281,24.983789,-1.4869,0.268,9.97964,0.00000
1086.00,9.98473,25.077252,-0.000281,24.983782,-1.4877,0.268,9.98473,0.00000
1087.00,9.98439,25.077290,-0.000280,24.983781,-1.4884,0.268,9.98439,0.00000
1088.00,9.98405,25.077312,-0.000282,24.983792,-1.4891,0.268,9.98405,0.00000
1089.00,9.98477,25.077407,-0.000281,24.983847,-1.4899,0.269,9.98477,0.00000
1090.00,9.98589,25.077491,-0.000281,24.983840,-1.4906,0.269,9.98589,0.00000
1091.00,9.98412,25.077533,-0.000280,24.983894,-1.4913,0.269,9.98412,0.00000
1092.00,9.98598,25.077612,-0.000281,24.983889,-1.4921,0.269,9.98598,0.00000
1093.00,9.98727,25.077682,-0.000278,24.983890,-1.4928,0.269,9.98727,0.00000
1094.00,9.98970,25.077741,-0.000278,24.983871,-1.4936,0.269,9.98970,0.00000
1095.00,9.99262,25.077830,-0.000274,24.983897,-1.4943,0.268,9.99262,0.00000
1096.00,9.99575,25.077883,-0.000276,24.983867,-1.4950,0.268,9.99575,0.00000
1097.00,9.99509,25.077938,-0.000277,24.983907,-1.4957,0.269,9.99509,0.00000
1098.00,9.99302,25.078011,-0.000278,24.983946,-1.4964,0.269,9.99302,0.00000
1099.00,9.98918,25.078045,-0.000279,24.983970,-1.4971,0.269,9.98918,0.00000
1100.00,9.98678,25.078029,-0.000285,24.983966,-1.4978,0.269,9.98678,0.00000
1101.00,9.98611,25.078009,-0.000285,24.983946,-1.4986,0.269,9.98611,0.00000
1102.00,9.98795,25.077994,-0.000283,24.983889,-1.4993,0.269,9.98795,0.00000
1103.00,9.99197,25.078006,-0.000282,24.983845,-1.5000,0.269,9.99197,0.00000
1104.00,9.99860,25.078047,-0.000281,24.983821,-1.5007,0.269,9.99860,0.00000
1105.00,10.00468,25.078127,-0.000280,24.983831,-1.5014,0.269,10.00468,0.00000
1106.00,10.00605,25.078188,-0.000280,24.983841,-1.5021,0.269,10.00605,0.00000
1107.00,10.00344,25.078266,-0.000279,24.983813,-1.5028,0.269,10.00344,0.00000
1108.00,10.00051,25.078345,-0.000277,24.983844,-1.5035,0.269,10.00051,0.00000
1109.00,9.99808,25.078399,-0.000278,24.983883,-1.5043,0.269,9.99808,0.00000
1110.00,9.99472,25.078463,-0.000274,24.983875,-1.5050,0.269,9.99472,0.00000
@8,2.0000,4.0, 1110.03000000001 
1111.00,9.99186,25.078529,-0.000273,24.983874,-1.5058,0.269,9.99186,0.00000
1112.00,9.99135,25.078539,-0.000277,24.983929,-1.5065,0.270,9.99135,0.00000
1113.00,10.01884,25.078523,-0.000278,24.983891,-1.5072,0.270,10.01884,0.00000
1114.00,10.12280,25.078568,-0.000277,24.983860,-1.5080,0.270,10.12280,0.00000
1115.00,10.29911,25.078575,-0.000275,24.983910,-1.5087,0.270,10.29911,0.00000
1116.00,10.52814,25.078596,-0.000272,24.983966,-1.5094,0.270,10.52814,0.00000
1117.00,10.76430,25.078684,-0.000272,24.984019,-1.5102,0.270,10.76430,0.00000
1118.00,10.93207,25.078728,-0.000273,24.984016,-1.5110,0.270,10.93207,0.00000
1119.00,10.97760,25.078785,-0.000276,24.984039,-1.5117,0.270,10.97760,0.00000
1120.00,10.91457,25.078795,-0.000278,24.983932,-1.5125,0.270,10.91457,0.00000
1121.00,10.78625,25.078786,-0.000282,24.983856,-1.5132,0.270,10.78625,0.00000
1122.00,10.64452,25.078836,-0.000280,24.983848,-1.5140,0.270,10.64452,0.00000
1123.00,10.54027,25.078978,-0.000281,24.983912,-1.5147,0.270,10.54027,0.00000
1124.00,10.47526,25.079042,-0.000278,24.983881,-1.5154,0.270,10.47526,0.00000
1125.00,10.43825,25.079174,-0.000282,24.983948,-1.5161,0.271,10.43825,0.00000
1126.00,10.40552,25.079323,-0.000283,24.983987,-1.5169,0.271,10.40552,0.00000
1127.00,10.36763,25.079336,-0.000284,24.983953,-1.5176,0.271,10.36763,0.00000
1128.00,10.32462,25.079315,-0.000287,24.983870,-1.5183,0.271,10.32462,0.00000
1129.00,10.28454,25.079319,-0.000288,24.983885,-1.5191,0.271,10.28454,0.00000
1130.00,10.24921,25.079352,-0.000287,24.983899,-1.5198,0.271,10.24921,0.00000
1131.00,10.22003,25.079374,-0.000285,24.983887,-1.5206,0.271,10.22003,0.00000
1132.00,10.20061,25.079446,-0.000283,24.983913,-1.5213,0.271,10.20061,0.00000
1133.00,10.18651,25.079520,-0.000277,24.983948,-1.5221,0.271,10.18651,0.00000
1134.00,10.17152,25.079583,-0.000276,24.983952,-1.5228,0.271,10.17152,0.00000
1135.00,10.15330,25.079641,-0.000275,24.983945,-1.5235,0.271,10.15330,0.00000
1136.00,10.13582,25.079698,-0.000275,24.983937,-1.5242,0.271,10.13582,0.00000
1137.00,10.11662,25.079736,-0.000273,24.983883,-1.5249,0.271,10.11662,0.00000
1138.00,10.09760,25.079733,-0.000275,24.983864,-1.5256,0.271,10.09760,0.00000
1139.00,10.08163,25.079770,-0.000275,24.983829,-1.5263,0.271,10.08163,0.00000
1140.00,10.07057,25.079742,-0.000275,24.983777,-1.5271,0.271,10.07057,0.00000
1141.00,10.06063,25.079775,-0.000277,24.983797,-1.5278,0.271,10.06063,0.00000
1142.00,10.05493,25.079800,-0.000283,24.983802,-1.5286,0.272,10.05493,0.00000
1143.00,10.05048,25.079888,-0.000284,24.983780,-1.5294,0.272,10.05048,0.00000
1144.00,10.04441,25.079974,-0.000284,24.983821,-1.5301,0.272,10.04441,0.00000
1145.00,10.03771,25.080024,-0.000284,24.983834,-1.5309,0.272,10.03771,0.00000
1146.00,10.03209,25.080095,-0.000280,24.983811,-1.5316,0.272,10.03209,0.00000
1147.00,10.02404,25.080192,-0.000275,24.983818,-1.5323,0.272,10.02404,0.00000
1148.00,10.01668,25.080272,-0.000272,24.983831,-1.5331,0.272,10.01668,0.00000
1149.00,10.01053,25.080299,-0.000273,24.983817,-1.5338,0.272,10.01053,0.00000
1150.00,10.00817,25.080430,-0.000272,24.983830,-1.5345,0.272,10.00817,0.00000
1151.00,10.00704,25.080533,-0.000270,24.983822,-1.5352,0.272,10.00704,0.00000
1152.00,10.00941,25.080619,-0.000271,24.983829,-1.5360,0.272,10.00941,0.00000
1153.00,10.01114,25.080701,-0.000272,24.983867,-1.5367,0.272,10.01114,0.00000
1154.00,10.01243,25.080826,-0.000272,24.983861,-1.5374,0.272,10.01243,0.00000
1155.00,10.01186,25.080893,-0.000274,24.983833,-1.5381,0.272,10.01186,0.00000
1156.00,10.01070,25.080896,-0.000279,24.983817,-1.5388,0.272,10.01070,0.00000
1157.00,10.00914,25.080900,-0.000282,24.983800,-1.5395,0.273,10.00914,0.00000
1158.00,10.00786,25.080907,-0.000284,24.983742,-1.5403,0.273,10.00786,0.00000
1159.00,10.00817,25.080877,-0.000283,24.983715,-1.5410,0.273,10.00817,0.00000
1160.00,10.00943,25.080878,-0.000283,24.983724,-1.5417,0.273,10.00943,0.00000
1161.00,10.00781,25.080915,-0.000281,24.983753,-1.5424,0.273,10.00781,0.00000
1162.00,10.00341,25.081006,-0.000280,24.983825,-1.5431,0.273,10.00341,0.00000
1163.00,9.99980,25.081080,-0.000279,24.983895,-1.5438,0.273,9.99980,0.00000
1164.00,9.99713,25.081221,-0.000280,24.983953,-1.5445,0.273,9.99713,0.00000
1165.00,9.99308,25.081232,-0.000283,24.983942,-1.5452,0.273,9.99308,0.00000
1166.00,9.99364,25.081287,-0.000284,24.983904,-1.5460,0.273,9.99364,0.00000
1167.00,9.99632,25.081339,-0.000283,24.983876,-1.5467,0.273,9.99632,0.00000
1168.00,9.99770,25.081305,-0.000282,24.983783,-1.5474,0.273,9.99770,0.00000
1169.00,9.99905,25.081273,-0.000283,24.983738,-1.5481,0.273,9.99905,0.00000
1170.00,10.00182,25.081391,-0.000280,24.983772,-1.5489,0.273,10.00182,0.00000
1171.00,10.00439,25.081409,-0.000281,24.983782,-1.5496,0.274,10.00439,0.00000
1172.00,10.00601,25.081435,-0.000282,24.983720,-1.5504,0.274,10.00601,0.00000
1173.00,10.00684,25.081563,-0.000284,24.983782,-1.5511,0.274,10.00684,0.00000
1174.00,10.00401,25.081654,-0.000282,24.983800,-1.5519,0.274,10.00401,0.00000
1175.00,9.99458,25.081697,-0.000282,24.983811,-1.5526,0.274,9.99458,0.00000
1176.00,9.98416,25.081779,-0.000282,24.983846,-1.5533,0.274,9.98416,0.00000
1177.00,9.97704,25.081859,-0.000282,24.983898,-1.5541,0.274,9.97704,0.00000
1178.00,9.97584,25.081873,-0.000284,24.983878,-1.5548,0.274,9.97584,0.00000
1179.00,9.97773,25.081898,-0.000284,24.983900,-1.5555,0.274,9.97773,0.00000
1180.00,9.98291,25.081925,-0.000282,24.983884,-1.5563,0.274,9.98291,0.00000
1181.00,9.99079,25.081997,-0.000282,24.983878,-1.5571,0.274,9.99079,0.00000
1182.00,9.99686,25.082037,-0.000279,24.983893,-1.5578,0.274,9.99686,0.00000
1183.00,9.99829,25.082054,-0.000277,24.983833,-1.5585,0.274,9.99829,0.00000
1184.00,9.99911,25.082114,-0.000279,24.983812,-1.5593,0.275,9.99911,0.00000
1185.00,10.00172,25.082173,-0.000281,24.983771,-1.5600,0.275,10.00172,0.00000
1186.00,10.00124,25.082247,-0.000280,24.983788,-1.5607,0.275,10.00124,0.00000
1187.00,10.00028,25.082259,-0.000279,24.983729,-1.5614,0.275,10.00028,0.00000
1188.00,10.00187,25.082310,-0.000279,24.983758,-1.5621,0.275,10.00187,0.00000
1189.00,10.00106,25.082384,-0.000279,24.983769,-1.5628,0.275,10.00106,0.00000
1190.00,9.99996,25.082373,-0.000276,24.983731,-1.5636,0.275,9.99996,0.00000
1191.00,9.99889,25.082397,-0.000277,24.983717,-1.5643,0.275,9.99889,0.00000
1192.00,9.99809,25.082493,-0.000281,24.983787,-1.5650,0.275,9.99809,0.00000
1193.00,9.99772,25.082530,-0.000282,24.983752,-1.5657,0.275,9.99772,0.00000
1194.00,9.99803,25.082485,-0.000283,24.983691,-1.5665,0.275,9.99803,0.00000
1195.00,9.99799,25.082586,-0.000285,24.983755,-1.5672,0.275,9.99799,0.00000
1196.00,9.99697,25.082567,-0.000282,24.983734,-1.5680,0.275,9.99697,0.00000
1197.00,9.99552,25.082599,-0.000279,24.983701,-1.5687,0.275,9.99552,0.00000
1198.00,9.99090,25.082745,-0.000278,24.983804,-1.5694,0.275,9.99090,0.00000
1199.00,9.98579,25.082863,-0.000278,24.983892,-1.5701,0.276,9.98579,0.00000
1200.00,9.98521,25.082897,-0.000280,24.983896,-1.5709,0.276,9.98521,0.00000
1201.00,9.98637,25.083007,-0.000283,24.983914,-1.5716,0.276,9.98637,0.00000
1202.00,9.98722,25.083026,-0.000285,24.983911,-1.5723,0.276,9.98722,0.00000
1203.00,9.99008,25.083063,-0.000285,24.983892,-1.5730,0.276,9.99008,0.00000
1204.00,9.99642,25.083124,-0.000286,24.983836,-1.5737,0.276,9.99642,0.00000
1205.00,9.99780,25.083119,-0.000284,24.983768,-1.5744,0.276,9.99780,0.00000
1206.00,9.99813,25.083106,-0.000283,24.983722,-1.5751,0.276,9.99813,0.00000
1207.00,9.99882,25.083189,-0.000281,24.983721,-1.5758,0.276,9.99882,0.00000
1208.00,10.00040,25.083249,-0.000280,24.983705,-1.5766,0.276,10.00040,0.00000
1209.00,10.00054,25.083321,-0.000276,24.983692,-1.5773,0.276,10.00054,0.00000
1210.00,10.00131,25.083413,-0.000274,24.983715,-1.5780,0.276,10.00131,0.00000
1211.00,9.99891,25.083493,-0.000272,24.983774,-1.5787,0.276,9.99891,0.00000
1212.00,9.99601,25.083497,-0.000272,24.983738,-1.5794,0.276,9.99601,0.00000
1213.00,9.99319,25.083512,-0.000271,24.983744,-1.5801,0.276,9.99319,0.00000
1214.00,9.98968,25.083491,-0.000274,24.983761,-1.5808,0.276,9.98968,0.00000
1215.00,9.98526,25.083526,-0.000274,24.983816,-1.5815,0.277,9.98526,0.00000
1216.00,9.98408,25.083529,-0.000276,24.983781,-1.5822,0.277,9.98408,0.00000
1217.00,9.98498,25.083570,-0.000278,24.983842,-1.5829,0.277,9.98498,0.00000
1218.00,9.98377,25.083524,-0.000282,24.983834,-1.5836,0.277,9.98377,0.00000
1219.00,9.98538,25.083555,-0.000281,24.983835,-1.5843,0.277,9.98538,0.00000
1220.00,9.98864,25.083589,-0.000284,24.983819,-1.5850,0.277,9.98864,0.00000
1221.00,9.99090,25.083712,-0.000285,24.983844,-1.5857,0.278,9.99090,0.00000
1222.00,9.99207,25.083705,-0.000283,24.983797,-1.5864,0.278,9.99207,0.00000
1223.00,9.99629,25.083753,-0.000281,24.983734,-1.5871,0.277,9.99629,0.00000
1224.00,9.99923,25.083784,-0.000281,24.983708,-1.5879,0.278,9.99923,0.00000
1225.00,10.00259,25.083883,-0.000280,24.983725,-1.5886,0.278,10.00259,0.00000
1226.00,10.00521,25.083891,-0.000279,24.983702,-1.5893,0.278,10.00521,0.00000
1227.00,10.00600,25.083924,-0.000279,24.983645,-1.5901,0.278,10.00600,0.00000
1228.00,10.00186,25.083968,-0.000275,24.983717,-1.5909,0.278,10.00186,0.00000
1229.00,9.99674,25.084033,-0.000276,24.983779,-1.5916,0.278,9.99674,0.00000
1230.00,9.99242,25.084076,-0.000275,24.983770,-1.5924,0.278,9.99242,0.00000
1231.00,9.99313,25.084094,-0.000276,24.983740,-1.5931,0.278,9.99313,0.00000
1232.00,9.99523,25.084221,-0.000276,24.983792,-1.5939,0.278,9.99523,0.00000
1233.00,10.00028,25.084358,-0.000278,24.983792,-1.5946,0.278,10.00028,0.00000
1234.00,10.00511,25.084410,-0.000276,24.983784,-1.5954,0.278,10.00511,0.00000
1235.00,10.00902,25.084452,-0.000277,24.983815,-1.5961,0.278,10.00902,0.00000
1236.00,10.00996,25.084530,-0.000276,24.983895,-1.5968,0.278,10.00996,0.00000
1237.00,10.00854,25.084535,-0.000278,24.983841,-1.5976,0.278,10.00854,0.00000
1238.00,10.00632,25.084579,-0.000278,24.983875,-1.5983,0.278,10.00632,0.00000
1239.00,10.00496,25.084615,-0.000280,24.983804,-1.5990,0.278,10.00496,0.00000
1240.00,10.00300,25.084675,-0.000280,24.983800,-1.5997,0.278,10.00300,0.00000
1241.00,9.99961,25.084684,-0.000280,24.983768,-1.6004,0.279,9.99961,0.00000
1242.00,9.99714,25.084761,-0.000279,24.983833,-1.6011,0.279,9.99714,0.00000
1243.00,9.99517,25.084761,-0.000280,24.983811,-1.6018,0.279,9.99517,0.00000
1244.00,9.99193,25.084823,-0.000277,24.983874,-1.6025,0.279,9.99193,0.00000
1245.00,9.99019,25.084761,-0.000277,24.983787,-1.6033,0.279,9.99019,0.00000
1246.00,9.99266,25.084816,-0.000276,24.983740,-1.6040,0.279,9.99266,0.00000
1247.00,9.99628,25.084842,-0.000275,24.983754,-1.6048,0.279,9.99628,0.00000
1248.00,10.00067,25.084877,-0.000276,24.983722,-1.6055,0.279,10.00067,0.00000
1249.00,10.00595,25.084915,-0.000279,24.983680,-1.6063,0.279,10.00595,0.00000
1250.00,10.00827,25.085054,-0.000281,24.983739,-1.6070,0.279,10.00827,0.00000
1251.00,10.00555,25.085168,-0.000282,24.983819,-1.6077,0.279,10.00555,0.00000
1252.00,10.00246,25.085226,-0.000285,24.983785,-1.6084,0.279,10.00246,0.00000
1253.00,9.99997,25.085324,-0.000287,24.983816,-1.6091,0.280,9.99997,0.00000
1254.00,9.99760,25.085363,-0.000283,24.983812,-1.6099,0.280,9.99760,0.00000
1255.00,9.99846,25.085365,-0.000283,24.983807,-1.6106,0.280,9.99846,0.00000
1256.00,10.00332,25.085352,-0.000283,24.983765,-1.6113,0.280,10.00332,0.00000
1257.00,10.00700,25.085422,-0.000282,24.983806,-1.6120,0.280,10.00700,0.00000
1258.00,10.00854,25.085444,-0.000278,24.983796,-1.6128,0.280,10.00854,0.00000
1259.00,10.00811,25.085475,-0.000281,24.983840,-1.6135,0.280,10.00811,0.00000
1260.00,10.00770,25.085556,-0.000282,24.983858,-1.6142,0.280,10.00770,0.00000
1261.00,10.00783,25.085597,-0.000280,24.983875,-1.6149,0.280,10.00783,0.00000
@9,2.0000,4.0, 1260.04300000001 
1262.00,10.00831,25.085608,-0.000280,24.983851,-1.6156,0.280,10.00831,0.00000
1263.00,10.03428,25.085656,-0.000283,24.983843,-1.6163,0.280,10.03428,0.00000
1264.00,10.13603,25.085727,-0.000280,24.983789,-1.6169,0.280,10.13603,0.00000
1265.00,10.30530,25.085771,-0.000279,24.983793,-1.6176,0.280,10.30530,0.00000
1266.00,10.51835,25.085798,-0.000281,24.983806,-1.6184,0.280,10.51835,0.00000
1267.00,10.73787,25.085879,-0.000283,24.983791,-1.6191,0.280,10.73787,0.00000
1268.00,10.89575,25.085868,-0.000284,24.983742,-1.6198,0.280,10.89575,0.00000
1269.00,10.94118,25.085921,-0.000286,24.983757,-1.6205,0.281,10.94118,0.00000
1270.00,10.88856,25.085954,-0.000286,24.983737,-1.6213,0.281,10.88856,0.00000
1271.00,10.77253,25.086041,-0.000284,24.983696,-1.6220,0.281,10.77253,0.00000
1272.00,10.63949,25.086056,-0.000280,24.983670,-1.6227,0.281,10.63949,0.00000
1273.00,10.53819,25.086152,-0.000277,24.983708,-1.6234,0.281,10.53819,0.00000
1274.00,10.47108,25.086259,-0.000277,24.983770,-1.6241,0.281,10.47108,0.00000
1275.00,10.42567,25.086283,-0.000278,24.983709,-1.6249,0.281,10.42567,0.00000
1276.00,10.39131,25.086351,-0.000278,24.983719,-1.6256,0.281,10.39131,0.00000
1277.00,10.36162,25.086432,-0.000277,24.983762,-1.6263,0.281,10.36162,0.00000
1278.00,10.32584,25.086458,-0.000278,24.983754,-1.6271,0.281,10.32584,0.00000
1279.00,10.28853,25.086426,-0.000278,24.983682,-1.6278,0.281,10.28853,0.00000
1280.00,10.25513,25.086467,-0.000275,24.983705,-1.6285,0.281,10.25513,0.00000
1281.00,10.22391,25.086513,-0.000276,24.983709,-1.6293,0.281,10.22391,0.00000
1282.00,10.19634,25.086538,-0.000278,24.983645,-1.6300,0.281,10.19634,0.00000
1283.00,10.17605,25.086599,-0.000278,24.983609,-1.6307,0.281,10.17605,0.00000
1284.00,10.16145,25.086695,-0.000277,24.983640,-1.6315,0.281,10.16145,0.00000
1285.00,10.14921,25.086779,-0.000278,24.983640,-1.6322,0.281,10.14921,0.00000
1286.00,10.13866,25.086782,-0.000278,24.983573,-1.6329,0.281,10.13866,0.00000
1287.00,10.12757,25.086814,-0.000275,24.983592,-1.6336,0.281,10.12757,0.00000
1288.00,10.11837,25.086820,-0.000276,24.983569,-1.6343,0.281,10.11837,0.00000
1289.00,10.10705,25.086810,-0.000278,24.983511,-1.6351,0.281,10.10705,0.00000
1290.00,10.09532,25.086862,-0.000278,24.983486,-1.6358,0.281,10.09532,0.00000
1291.00,10.08376,25.086954,-0.000277,24.983503,-1.6366,0.281,10.08376,0.00000
1292.00,10.07531,25.087032,-0.000277,24.983526,-1.6373,0.281,10.07531,0.00000
1293.00,10.06902,25.087164,-0.000278,24.983543,-1.6380,0.282,10.06902,0.00000
1294.00,10.06401,25.087190,-0.000279,24.983472,-1.6387,0.282,10.06401,0.00000
1295.00,10.06119,25.087222,-0.000279,24.983508,-1.6394,0.282,10.06119,0.00000
1296.00,10.05798,25.087206,-0.000282,24.983493,-1.6402,0.282,10.05798,0.00000
1297.00,10.05301,25.087164,-0.000287,24.983393,-1.6409,0.282,10.05301,0.00000
1298.00,10.04608,25.087228,-0.000282,24.983482,-1.6416,0.282,10.04608,0.00000
1299.00,10.03887,25.087306,-0.000280,24.983551,-1.6423,0.282,10.03887,0.00000
1300.00,10.03009,25.087330,-0.000281,24.983500,-1.6430,0.282,10.03009,0.00000
1301.00,10.02410,25.087413,-0.000281,24.983549,-1.6437,0.282,10.02410,0.00000
1302.00,10.02008,25.087535,-0.000279,24.983642,-1.6444,0.282,10.02008,0.00000
1303.00,10.01676,25.087535,-0.000282,24.983584,-1.6452,0.282,10.01676,0.00000
1304.00,10.01538,25.087584,-0.000283,24.983607,-1.6459,0.282,10.01538,0.00000
1305.00,10.01567,25.087650,-0.000282,24.983650,-1.6466,0.283,10.01567,0.00000
1306.00,10.01661,25.087658,-0.000282,24.983622,-1.6474,0.283,10.01661,0.00000
1307.00,10.01659,25.087665,-0.000282,24.983580,-1.6481,0.283,10.01659,0.00000
1308.00,10.01608,25.087698,-0.000281,24.983566,-1.6488,0.283,10.01608,0.00000
1309.00,10.01390,25.087688,-0.000282,24.983523,-1.6495,0.283,10.01390,0.00000
1310.00,10.00872,25.087750,-0.000283,24.983485,-1.6502,0.283,10.00872,0.00000
1311.00,10.00107,25.087831,-0.000282,24.983476,-1.6509,0.283,10.00107,0.00000
1312.00,9.99748,25.087887,-0.000282,24.983434,-1.6516,0.283,9.99748,0.00000
1313.00,9.99657,25.087966,-0.000282,24.983432,-1.6523,0.283,9.99657,0.00000
1314.00,9.99570,25.088114,-0.000281,24.983503,-1.6530,0.283,9.99570,0.00000
1315.00,9.99704,25.088161,-0.000279,24.983563,-1.6537,0.283,9.99704,0.00000
1316.00,10.00157,25.088176,-0.000283,24.983610,-1.6544,0.283,10.00157,0.00000
1317.00,10.00244,25.088301,-0.000283,24.983733,-1.6551,0.283,10.00244,0.00000
1318.00,10.00153,25.088257,-0.000282,24.983736,-1.6558,0.283,10.00153,0.00000
1319.00,10.00158,25.088305,-0.000280,24.983740,-1.6564,0.283,10.00158,0.00000
1320.00,10.00192,25.088338,-0.000279,24.983722,-1.6571,0.283,10.00192,0.00000
1321.00,10.00237,25.088442,-0.000279,24.983689,-1.6578,0.283,10.00237,0.00000
1322.00,10.00428,25.088441,-0.000280,24.983645,-1.6585,0.283,10.00428,0.00000
1323.00,10.00801,25.088549,-0.000281,24.983658,-1.6592,0.283,10.00801,0.00000
1324.00,10.00900,25.088562,-0.000282,24.983636,-1.6599,0.284,10.00900,0.00000
1325.00,10.01084,25.088647,-0.000285,24.983655,-1.6606,0.284,10.01084,0.00000
1326.00,10.01141,25.088703,-0.000285,24.983696,-1.6613,0.284,10.01141,0.00000
1327.00,10.01226,25.088754,-0.000286,24.983759,-1.6620,0.284,10.01226,0.00000
1328.00,10.01224,25.088792,-0.000285,24.983796,-1.6627,0.284,10.01224,0.00000
1329.00,10.01160,25.088821,-0.000283,24.983835,-1.6635,0.284,10.01160,0.00000
1330.00,10.01143,25.088797,-0.000278,24.983836,-1.6642,0.284,10.01143,0.00000
1331.00,10.00982,25.088823,-0.000280,24.983875,-1.6649,0.284,10.00982,0.00000
1332.00,10.00840,25.088924,-0.000276,24.983900,-1.6657,0.284,10.00840,0.00000
1333.00,10.00821,25.088985,-0.000276,24.983892,-1.6664,0.284,10.00821,0.00000
1334.00,10.01089,25.089008,-0.000277,24.983871,-1.6671,0.284,10.01089,0.00000
1335.00,10.01011,25.089104,-0.000280,24.983913,-1.6678,0.284,10.01011,0.00000
1336.00,10.01051,25.089114,-0.000279,24.983857,-1.6685,0.284,10.01051,0.00000
1337.00,10.00969,25.089064,-0.000280,24.983826,-1.6692,0.284,10.00969,0.00000
1338.00,10.00735,25.089080,-0.000284,24.983851,-1.6700,0.284,10.00735,0.00000
1339.00,10.00526,25.089154,-0.000286,24.983831,-1.6707,0.285,10.00526,0.00000
1340.00,10.00391,25.089223,-0.000288,24.983851,-1.6714,0.285,10.00391,0.00000
1341.00,10.00189,25.089313,-0.000291,24.983873,-1.6721,0.285,10.00189,0.00000
1342.00,9.99750,25.089377,-0.000291,24.983870,-1.6728,0.285,9.99750,0.00000
1343.00,9.99180,25.089410,-0.000287,24.983842,-1.6735,0.285,9.99180,0.00000
1344.00,9.98993,25.089462,-0.000287,24.983892,-1.6742,0.285,9.98993,0.00000
1345.00,9.99049,25.089459,-0.000286,24.983843,-1.6749,0.285,9.99049,0.00000
1346.00,9.99410,25.089487,-0.000283,24.983907,-1.6756,0.285,9.99410,0.00000
1347.00,10.00329,25.089557,-0.000282,24.983919,-1.6763,0.285,10.00329,0.00000
1348.00,10.01298,25.089708,-0.000283,24.983970,-1.6770,0.285,10.01298,0.00000
1349.00,10.01864,25.089791,-0.000283,24.983987,-1.6777,0.285,10.01864,0.00000
1350.00,10.02042,25.089888,-0.000284,24.984019,-1.6784,0.286,10.02042,0.00000
1351.00,10.02014,25.089965,-0.000285,24.983988,-1.6791,0.286,10.02014,0.00000
1352.00,10.01588,25.089966,-0.000285,24.984007,-1.6798,0.286,10.01588,0.00000
1353.00,10.01180,25.089956,-0.000284,24.983988,-1.6805,0.286,10.01180,0.00000
1354.00,10.00843,25.089967,-0.000283,24.983987,-1.6812,0.286,10.00843,0.00000
1355.00,10.00704,25.089967,-0.000283,24.983983,-1.6819,0.286,10.00704,0.00000
1356.00,10.00679,25.089988,-0.000282,24.983947,-1.6826,0.286,10.00679,0.00000
1357.00,10.00402,25.090079,-0.000282,24.983910,-1.6834,0.286,10.00402,0.00000
1358.00,10.00288,25.090148,-0.000283,24.983924,-1.6841,0.286,10.00288,0.00000
1359.00,10.00341,25.090140,-0.000283,24.983899,-1.6848,0.286,10.00341,0.00000
1360.00,10.00282,25.090175,-0.000280,24.983848,-1.6856,0.286,10.00282,0.00000
1361.00,9.99921,25.090187,-0.000278,24.983879,-1.6863,0.286,9.99921,0.00000
1362.00,10.00006,25.090214,-0.000279,24.983890,-1.6871,0.286,10.00006,0.00000
1363.00,10.00068,25.090258,-0.000280,24.983874,-1.6878,0.287,10.00068,0.00000
1364.00,9.99920,25.090361,-0.000278,24.983870,-1.6885,0.287,9.99920,0.00000
1365.00,10.00096,25.090438,-0.000280,24.983909,-1.6892,0.287,10.00096,0.00000
1366.00,10.00384,25.090537,-0.000281,24.983908,-1.6899,0.287,10.00384,0.00000
1367.00,10.00589,25.090591,-0.000278,24.983906,-1.6907,0.287,10.00589,0.00000
1368.00,10.00629,25.090579,-0.000274,24.983862,-1.6914,0.287,10.00629,0.00000
1369.00,10.00549,25.090643,-0.000273,24.983879,-1.6921,0.287,10.00549,0.00000
1370.00,10.00349,25.090682,-0.000272,24.983891,-1.6928,0.287,10.00349,0.00000
1371.00,10.00359,25.090715,-0.000271,24.983898,-1.6934,0.287,10.00359,0.00000
1372.00,10.00420,25.090764,-0.000269,24.983877,-1.6941,0.287,10.00420,0.00000
1373.00,10.00573,25.090822,-0.000270,24.983876,-1.6948,0.287,10.00573,0.00000
1374.00,10.00754,25.090921,-0.000271,24.983907,-1.6955,0.287,10.00754,0.00000
1375.00,10.00928,25.091000,-0.000273,24.983914,-1.6962,0.287,10.00928,0.00000
1376.00,10.01226,25.091081,-0.000274,24.983919,-1.6969,0.287,10.01226,0.00000
1377.00,10.01530,25.091147,-0.000275,24.983976,-1.6976,0.287,10.01530,0.00000
1378.00,10.01952,25.091231,-0.000280,24.984020,-1.6983,0.287,10.01952,0.00000
1379.00,10.02292,25.091226,-0.000282,24.984014,-1.6990,0.287,10.02292,0.00000
1380.00,10.02713,25.091218,-0.000282,24.983999,-1.6997,0.288,10.02713,0.00000
1381.00,10.02632,25.091205,-0.000281,24.983987,-1.7004,0.288,10.02632,0.00000
1382.00,10.02155,25.091239,-0.000282,24.983904,-1.7011,0.288,10.02155,0.00000
1383.00,10.01472,25.091272,-0.000277,24.983918,-1.7018,0.287,10.01472,0.00000
1384.00,10.01093,25.091302,-0.000278,24.983896,-1.7025,0.288,10.01093,0.00000
1385.00,10.00663,25.091366,-0.000280,24.983940,-1.7032,0.288,10.00663,0.00000
1386.00,10.00461,25.091403,-0.000281,24.983909,-1.7039,0.288,10.00461,0.00000
1387.00,9.99971,25.091400,-0.000281,24.983926,-1.7046,0.288,9.99971,0.00000
1388.00,9.99514,25.091467,-0.000285,24.983939,-1.7054,0.288,9.99514,0.00000
1389.00,9.99346,25.091532,-0.000286,24.983944,-1.7061,0.289,9.99346,0.00000
1390.00,9.99490,25.091554,-0.000283,24.983879,-1.7068,0.288,9.99490,0.00000
1391.00,9.99828,25.091648,-0.000286,24.983947,-1.7076,0.289,9.99828,0.00000
1392.00,10.00825,25.091734,-0.000286,24.983991,-1.7083,0.289,10.00825,0.00000
1393.00,10.02074,25.091796,-0.000283,24.983979,-1.7090,0.289,10.02074,0.00000
1394.00,10.02872,25.091888,-0.000281,24.984019,-1.7097,0.289,10.02872,0.00000
1395.00,10.03214,25.091931,-0.000283,24.984026,-1.7105,0.289,10.03214,0.00000
1396.00,10.03126,25.091954,-0.000280,24.984008,-1.7112,0.289,10.03126,0.00000
1397.00,10.03043,25.092005,-0.000281,24.984014,-1.7119,0.289,10.03043,0.00000
1398.00,10.02717,25.092034,-0.000282,24.984040,-1.7126,0.289,10.02717,0.00000
1399.00,10.02355,25.092029,-0.000282,24.984018,-1.7134,0.289,10.02355,0.00000
1400.00,10.01984,25.092163,-0.000283,24.984061,-1.7141,0.289,10.01984,0.00000
1401.00,10.01898,25.092238,-0.000282,24.984036,-1.7148,0.289,10.01898,0.00000
1402.00,10.02016,25.092336,-0.000280,24.984036,-1.7155,0.289,10.02016,0.00000
1403.00,10.02054,25.092387,-0.000280,24.984009,-1.7162,0.289,10.02054,0.00000
1404.00,10.02140,25.092442,-0.000278,24.983986,-1.7169,0.289,10.02140,0.00000
1405.00,10.02350,25.092468,-0.000274,24.983996,-1.7176,0.289,10.02350,0.00000
1406.00,10.02720,25.092478,-0.000276,24.984007,-1.7183,0.289,10.02720,0.00000
1407.00,10.02498,25.092510,-0.000277,24.984068,-1.7190,0.289,10.02498,0.00000
1408.00,10.02338,25.092570,-0.000277,24.984101,-1.7197,0.290,10.02338,0.00000
1409.00,10.01948,25.092596,-0.000278,24.984122,-1.7204,0.290,10.01948,0.00000
1410.00,10.01274,25.092581,-0.000282,24.984069,-1.7212,0.290,10.01274,0.00000
1411.00,10.00496,25.092625,-0.000283,24.984060,-1.7219,0.290,10.00496,0.00000
@10,2.0000,4.0, 1410.03400000001 
1412.00,10.00404,25.092615,-0.000281,24.983967,-1.7226,0.290,10.00404,0.00000
1413.00,10.02272,25.092607,-0.000280,24.983941,-1.7233,0.290,10.02272,0.00000
1414.00,10.11385,25.092659,-0.000283,24.983881,-1.7240,0.290,10.11385,0.00000
1415.00,10.27539,25.092712,-0.000281,24.983860,-1.7247,0.290,10.27539,0.00000
1416.00,10.48677,25.092752,-0.000283,24.983823,-1.7254,0.290,10.48677,0.00000
1417.00,10.71065,25.092816,-0.000287,24.983813,-1.7261,0.291,10.71065,0.00000
1418.00,10.88150,25.092833,-0.000290,24.983748,-1.7268,0.291,10.88150,0.00000
1419.00,10.94051,25.092816,-0.000289,24.983730,-1.7275,0.291,10.94051,0.00000
1420.00,10.90025,25.092879,-0.000291,24.983709,-1.7283,0.291,10.90025,0.00000
1421.00,10.79007,25.092906,-0.000289,24.983709,-1.7290,0.291,10.79007,0.00000
1422.00,10.65284,25.092924,-0.000287,24.983709,-1.7297,0.291,10.65284,0.00000
1423.00,10.54215,25.093005,-0.000286,24.983734,-1.7304,0.291,10.54215,0.00000
1424.00,10.46998,25.093094,-0.000282,24.983758,-1.7311,0.291,10.46998,0.00000
1425.00,10.42507,25.093138,-0.000282,24.983805,-1.7318,0.291,10.42507,0.00000
1426.00,10.39133,25.093246,-0.000285,24.983846,-1.7325,0.291,10.39133,0.00000
1427.00,10.36021,25.093287,-0.000284,24.983816,-1.7332,0.291,10.36021,0.00000
1428.00,10.33019,25.093315,-0.000284,24.983795,-1.7339,0.291,10.33019,0.00000
1429.00,10.29695,25.093342,-0.000286,24.983767,-1.7346,0.291,10.29695,0.00000
1430.00,10.26521,25.093356,-0.000286,24.983731,-1.7354,0.291,10.26521,0.00000
1431.00,10.23593,25.093373,-0.000282,24.983705,-1.7361,0.291,10.23593,0.00000
1432.00,10.21025,25.093430,-0.000281,24.983716,-1.7368,0.291,10.21025,0.00000
1433.00,10.18741,25.093479,-0.000280,24.983769,-1.7374,0.292,10.18741,0.00000
1434.00,10.16988,25.093550,-0.000280,24.983831,-1.7381,0.292,10.16988,0.00000
1435.00,10.15151,25.093642,-0.000277,24.983878,-1.7388,0.292,10.15151,0.00000
1436.00,10.13458,25.093693,-0.000276,24.983893,-1.7395,0.292,10.13458,0.00000
1437.00,10.12158,25.093762,-0.000279,24.983946,-1.7402,0.292,10.12158,0.00000
1438.00,10.11321,25.093844,-0.000281,24.983965,-1.7410,0.292,10.11321,0.00000
1439.00,10.10422,25.093894,-0.000282,24.983952,-1.7417,0.292,10.10422,0.00000
1440.00,10.09675,25.093900,-0.000283,24.983921,-1.7424,0.292,10.09675,0.00000
1441.00,10.09214,25.093950,-0.000283,24.983916,-1.7431,0.292,10.09214,0.00000
1442.00,10.08517,25.093987,-0.000279,24.983858,-1.7438,0.292,10.08517,0.00000
1443.00,10.07566,25.094013,-0.000277,24.983824,-1.7445,0.292,10.07566,0.00000
1444.00,10.06902,25.094077,-0.000278,24.983843,-1.7452,0.292,10.06902,0.00000
1445.00,10.06414,25.094120,-0.000280,24.983837,-1.7460,0.292,10.06414,0.00000
1446.00,10.05949,25.094174,-0.000280,24.983809,-1.7467,0.292,10.05949,0.00000
1447.00,10.05825,25.094202,-0.000281,24.983809,-1.7474,0.292,10.05825,0.00000
1448.00,10.05804,25.094268,-0.000283,24.983793,-1.7481,0.293,10.05804,0.00000
1449.00,10.05565,25.094321,-0.000282,24.983797,-1.7488,0.293,10.05565,0.00000
1450.00,10.04973,25.094436,-0.000283,24.983815,-1.7495,0.293,10.04973,0.00000
1451.00,10.04300,25.094507,-0.000284,24.983872,-1.7501,0.293,10.04300,0.00000
1452.00,10.03738,25.094613,-0.000282,24.983939,-1.7508,0.293,10.03738,0.00000
1453.00,10.03240,25.094684,-0.000279,24.983954,-1.7516,0.293,10.03240,0.00000
1454.00,10.02566,25.094725,-0.000276,24.983959,-1.7523,0.293,10.02566,0.00000
1455.00,10.02343,25.094755,-0.000273,24.984003,-1.7530,0.293,10.02343,0.00000
1456.00,10.02233,25.094801,-0.000272,24.984001,-1.7537,0.293,10.02233,0.00000
1457.00,10.02047,25.094837,-0.000273,24.983973,-1.7545,0.293,10.02047,0.00000
1458.00,10.01894,25.094906,-0.000275,24.984002,-1.7552,0.293,10.01894,0.00000
1459.00,10.01782,25.094979,-0.000278,24.983975,-1.7559,0.293,10.01782,0.00000
1460.00,10.01524,25.095074,-0.000278,24.983919,-1.7566,0.293,10.01524,0.00000
1461.00,10.01475,25.095179,-0.000282,24.983918,-1.7573,0.293,10.01475,0.00000
1462.00,10.01513,25.095263,-0.000283,24.983915,-1.7580,0.294,10.01513,0.00000
1463.00,10.01784,25.095304,-0.000282,24.983865,-1.7586,0.294,10.01784,0.00000
1464.00,10.02229,25.095317,-0.000280,24.983857,-1.7594,0.294,10.02229,0.00000
1465.00,10.02695,25.095334,-0.000279,24.983836,-1.7601,0.294,10.02695,0.00000
1466.00,10.02785,25.095336,-0.000277,24.983809,-1.7608,0.294,10.02785,0.00000
1467.00,10.02939,25.095418,-0.000276,24.983812,-1.7615,0.294,10.02939,0.00000
1468.00,10.02787,25.095468,-0.000274,24.983821,-1.7622,0.294,10.02787,0.00000
1469.00,10.02597,25.095485,-0.000278,24.983770,-1.7630,0.294,10.02597,0.00000
1470.00,10.02180,25.095549,-0.000279,24.983778,-1.7637,0.294,10.02180,0.00000
1471.00,10.01980,25.095594,-0.000280,24.983767,-1.7644,0.294,10.01980,0.00000
1472.00,10.01515,25.095609,-0.000278,24.983724,-1.7651,0.294,10.01515,0.00000
1473.00,10.01251,25.095661,-0.000280,24.983725,-1.7659,0.294,10.01251,0.00000
1474.00,10.01000,25.095767,-0.000280,24.983759,-1.7666,0.294,10.01000,0.00000
1475.00,10.01133,25.095827,-0.000279,24.983811,-1.7673,0.294,10.01133,0.00000
1476.00,10.01462,25.095825,-0.000278,24.983779,-1.7680,0.295,10.01462,0.00000
1477.00,10.01684,25.095805,-0.000281,24.983780,-1.7687,0.295,10.01684,0.00000
1478.00,10.01739,25.095832,-0.000283,24.983774,-1.7694,0.295,10.01739,0.00000
1479.00,10.01904,25.095905,-0.000281,24.983802,-1.7701,0.295,10.01904,0.00000
1480.00,10.01620,25.095942,-0.000280,24.983800,-1.7708,0.295,10.01620,0.00000
1481.00,10.01121,25.096048,-0.000282,24.983889,-1.7716,0.295,10.01121,0.00000
1482.00,10.00734,25.096131,-0.000283,24.983950,-1.7723,0.295,10.00734,0.00000
1483.00,10.00460,25.096206,-0.000283,24.983952,-1.7730,0.295,10.00460,0.00000
1484.00,10.00159,25.096237,-0.000286,24.983933,-1.7736,0.295,10.00159,0.00000
1485.00,10.00202,25.096311,-0.000289,24.983913,-1.7743,0.295,10.00202,0.00000
1486.00,10.00462,25.096330,-0.000291,24.983850,-1.7750,0.296,10.00462,0.00000
1487.00,10.00784,25.096371,-0.000293,24.983784,-1.7757,0.296,10.00784,0.00000
1488.00,10.01044,25.096410,-0.000294,24.983782,-1.7763,0.296,10.01044,0.00000
1489.00,10.01539,25.096459,-0.000293,24.983749,-1.7770,0.296,10.01539,0.00000
1490.00,10.02319,25.096502,-0.000290,24.983751,-1.7777,0.296,10.02319,0.00000
1491.00,10.02867,25.096610,-0.000288,24.983742,-1.7785,0.296,10.02867,0.00000
1492.00,10.03533,25.096698,-0.000283,24.983777,-1.7792,0.296,10.03533,0.00000
1493.00,10.03894,25.096724,-0.000276,24.983750,-1.7799,0.296,10.03894,0.00000
1494.00,10.03970,25.096803,-0.000277,24.983779,-1.7806,0.296,10.03970,0.00000
1495.00,10.03501,25.096852,-0.000279,24.983768,-1.7813,0.296,10.03501,0.00000
1496.00,10.02922,25.096863,-0.000279,24.983767,-1.7820,0.296,10.02922,0.00000
1497.00,10.02162,25.096923,-0.000280,24.983769,-1.7828,0.296,10.02162,0.00000
1498.00,10.01963,25.096959,-0.000283,24.983779,-1.7835,0.296,10.01963,0.00000
1499.00,10.01830,25.096967,-0.000283,24.983764,-1.7842,0.296,10.01830,0.00000
1500.00,10.01764,25.096968,-0.000282,24.983695,-1.7849,0.296,10.01764,0.00000
1501.00,10.01784,25.097010,-0.000282,24.983671,-1.7857,0.296,10.01784,0.00000
1502.00,10.01828,25.097031,-0.000284,24.983691,-1.7864,0.297,10.01828,0.00000
1503.00,10.01415,25.097125,-0.000284,24.983695,-1.7871,0.297,10.01415,0.00000
1504.00,10.01039,25.097186,-0.000282,24.983718,-1.7879,0.297,10.01039,0.00000
1505.00,10.00883,25.097266,-0.000282,24.983798,-1.7886,0.297,10.00883,0.00000
1506.00,10.00828,25.097312,-0.000281,24.983821,-1.7893,0.297,10.00828,0.00000
1507.00,10.00806,25.097373,-0.000281,24.983756,-1.7901,0.297,10.00806,0.00000
1508.00,10.01227,25.097361,-0.000281,24.983716,-1.7908,0.297,10.01227,0.00000
1509.00,10.01831,25.097435,-0.000280,24.983712,-1.7915,0.297,10.01831,0.00000
1510.00,10.02039,25.097497,-0.000277,24.983676,-1.7922,0.297,10.02039,0.00000
1511.00,10.02030,25.097576,-0.000277,24.983685,-1.7929,0.297,10.02030,0.00000
1512.00,10.01932,25.097618,-0.000274,24.983719,-1.7936,0.297,10.01932,0.00000
1513.00,10.01649,25.097691,-0.000272,24.983760,-1.7943,0.297,10.01649,0.00000
1514.00,10.01291,25.097706,-0.000276,24.983763,-1.7950,0.297,10.01291,0.00000
1515.00,10.01479,25.097679,-0.000282,24.983743,-1.7957,0.297,10.01479,0.00000
1516.00,10.01664,25.097570,-0.000284,24.983696,-1.7964,0.298,10.01664,0.00000
1517.00,10.01898,25.097569,-0.000283,24.983695,-1.7971,0.298,10.01898,0.00000
1518.00,10.02068,25.097541,-0.000284,24.983672,-1.7977,0.298,10.02068,0.00000
1519.00,10.02111,25.097502,-0.000282,24.983641,-1.7984,0.298,10.02111,0.00000
1520.00,10.01725,25.097569,-0.000281,24.983619,-1.7991,0.298,10.01725,0.00000
1521.00,10.01541,25.097737,-0.000278,24.983615,-1.7998,0.298,10.01541,0.00000
1522.00,10.01428,25.097837,-0.000283,24.983598,-1.8006,0.298,10.01428,0.00000
1523.00,10.01340,25.097920,-0.000284,24.983599,-1.8013,0.298,10.01340,0.00000
1524.00,10.01269,25.098104,-0.000283,24.983632,-1.8020,0.298,10.01269,0.00000
1525.00,10.01730,25.098183,-0.000279,24.983688,-1.8027,0.298,10.01730,0.00000
1526.00,10.01909,25.098257,-0.000280,24.983731,-1.8035,0.298,10.01909,0.00000
1527.00,10.01637,25.098257,-0.000276,24.983717,-1.8042,0.298,10.01637,0.00000
1528.00,10.01333,25.098392,-0.000273,24.983768,-1.8049,0.298,10.01333,0.00000
1529.00,10.01142,25.098420,-0.000272,24.983760,-1.8056,0.298,10.01142,0.00000
1530.00,10.00779,25.098462,-0.000277,24.983795,-1.8063,0.298,10.00779,0.00000
1531.00,10.00568,25.098509,-0.000276,24.983815,-1.8070,0.298,10.00568,0.00000
1532.00,10.00860,25.098684,-0.000276,24.983921,-1.8076,0.298,10.00860,0.00000
1533.00,10.01398,25.098718,-0.000278,24.983939,-1.8083,0.298,10.01398,0.00000
1534.00,10.01967,25.098742,-0.000277,24.983951,-1.8090,0.298,10.01967,0.00000
1535.00,10.02378,25.098827,-0.000277,24.983916,-1.8097,0.298,10.02378,0.00000
1536.00,10.02782,25.098851,-0.000278,24.983900,-1.8104,0.299,10.02782,0.00000
1537.00,10.03118,25.098854,-0.000280,24.983833,-1.8111,0.299,10.03118,0.00000
1538.00,10.03199,25.098914,-0.000281,24.983845,-1.8118,0.299,10.03199,0.00000
1539.00,10.02979,25.098981,-0.000283,24.983867,-1.8125,0.299,10.02979,0.00000
1540.00,10.02841,25.098959,-0.000286,24.983885,-1.8132,0.299,10.02841,0.00000
1541.00,10.02586,25.099026,-0.000287,24.983946,-1.8139,0.299,10.02586,0.00000
1542.00,10.02242,25.099018,-0.000288,24.983914,-1.8146,0.299,10.02242,0.00000
1543.00,10.01760,25.099059,-0.000289,24.983862,-1.8153,0.299,10.01760,0.00000
1544.00,10.01134,25.099067,-0.000287,24.983790,-1.8160,0.299,10.01134,0.00000
1545.00,10.00676,25.099114,-0.000283,24.983746,-1.8166,0.299,10.00676,0.00000
1546.00,10.00772,25.099152,-0.000282,24.983688,-1.8174,0.299,10.00772,0.00000
1547.00,10.01035,25.099216,-0.000280,24.983686,-1.8181,0.299,10.01035,0.00000
1548.00,10.01394,25.099269,-0.000279,24.983702,-1.8188,0.299,10.01394,0.00000
1549.00,10.01953,25.099303,-0.000281,24.983727,-1.8195,0.300,10.01953,0.00000
1550.00,10.02247,25.099421,-0.000280,24.983790,-1.8202,0.300,10.02247,0.00000
1551.00,10.02234,25.099492,-0.000278,24.983804,-1.8208,0.300,10.02234,0.00000
1552.00,10.02157,25.099496,-0.000278,24.983827,-1.8216,0.300,10.02157,0.00000
1553.00,10.01976,25.099460,-0.000280,24.983800,-1.8223,0.300,10.01976,0.00000
1554.00,10.01787,25.099532,-0.000281,24.983819,-1.8230,0.300,10.01787,0.00000
1555.00,10.01854,25.099508,-0.000285,24.983799,-1.8237,0.300,10.01854,0.00000
1556.00,10.02041,25.099523,-0.000288,24.983779,-1.8245,0.300,10.02041,0.00000
1557.00,10.02091,25.099630,-0.000289,24.983817,-1.8252,0.301,10.02091,0.00000
1558.00,10.02099,25.099735,-0.000289,24.983829,-1.8259,0.301,10.02099,0.00000
1559.00,10.02181,25.099765,-0.000288,24.983777,-1.8266,0.301,10.02181,0.00000
1560.00,10.02464,25.099817,-0.000290,24.983710,-1.8273,0.301,10.02464,0.00000
1561.00,10.02642,25.099902,-0.000287,24.983716,-1.8280,0.301,10.02642,0.00000
@11,2.0000,4.0, 1560 
1562.00,10.02880,25.099977,-0.000284,24.983738,-1.8287,0.301,10.02880,0.00000
1563.00,10.04875,25.100042,-0.000282,24.983727,-1.8294,0.301,10.04875,0.00000
1564.00,10.13417,25.100103,-0.000278,24.983812,-1.8301,0.301,10.13417,0.00000
1565.00,10.28396,25.100203,-0.000275,24.983878,-1.8308,0.301,10.28396,0.00000
1566.00,10.48412,25.100207,-0.000279,24.983872,-1.8315,0.301,10.48412,0.00000
1567.00,10.70208,25.100185,-0.000283,24.983821,-1.8321,0.301,10.70208,0.00000
1568.00,10.87126,25.100168,-0.000287,24.983802,-1.8328,0.301,10.87126,0.00000
1569.00,10.93512,25.100209,-0.000293,24.983690,-1.8335,0.302,10.93512,0.00000
1570.00,10.90033,25.100268,-0.000289,24.983692,-1.8342,0.302,10.90033,0.00000
1571.00,10.79660,25.100310,-0.000287,24.983689,-1.8349,0.301,10.79660,0.00000
1572.00,10.66460,25.100389,-0.000284,24.983674,-1.8356,0.301,10.66460,0.00000
1573.00,10.55888,25.100475,-0.000285,24.983657,-1.8363,0.302,10.55888,0.00000
1574.00,10.48500,25.100533,-0.000282,24.983692,-1.8370,0.302,10.48500,0.00000
1575.00,10.43353,25.100531,-0.000285,24.983617,-1.8377,0.302,10.43353,0.00000
1576.00,10.39413,25.100588,-0.000285,24.983615,-1.8384,0.302,10.39413,0.00000
1577.00,10.36024,25.100650,-0.000285,24.983636,-1.8391,0.302,10.36024,0.00000
1578.00,10.32515,25.100734,-0.000281,24.983698,-1.8398,0.302,10.32515,0.00000
1579.00,10.29346,25.100776,-0.000281,24.983708,-1.8406,0.302,10.29346,0.00000
1580.00,10.26731,25.100803,-0.000281,24.983714,-1.8413,0.302,10.26731,0.00000
1581.00,10.24335,25.100852,-0.000282,24.983722,-1.8420,0.302,10.24335,0.00000
1582.00,10.22148,25.100799,-0.000283,24.983632,-1.8428,0.302,10.22148,0.00000
1583.00,10.20484,25.100843,-0.000281,24.983652,-1.8436,0.302,10.20484,0.00000
1584.00,10.18859,25.100909,-0.000280,24.983647,-1.8443,0.302,10.18859,0.00000
1585.00,10.17122,25.100978,-0.000280,24.983677,-1.8451,0.302,10.17122,0.00000
1586.00,10.15391,25.101012,-0.000278,24.983644,-1.8458,0.302,10.15391,0.00000
1587.00,10.13734,25.101121,-0.000280,24.983704,-1.8465,0.302,10.13734,0.00000
1588.00,10.12365,25.101121,-0.000284,24.983627,-1.8472,0.303,10.12365,0.00000
1589.00,10.11330,25.101177,-0.000285,24.983655,-1.8479,0.303,10.11330,0.00000
1590.00,10.10623,25.101234,-0.000284,24.983656,-1.8486,0.303,10.10623,0.00000
1591.00,10.10096,25.101321,-0.000283,24.983677,-1.8493,0.303,10.10096,0.00000
1592.00,10.09789,25.101361,-0.000282,24.983667,-1.8500,0.303,10.09789,0.00000
1593.00,10.09371,25.101372,-0.000283,24.983636,-1.8507,0.303,10.09371,0.00000
1594.00,10.08709,25.101320,-0.000283,24.983537,-1.8514,0.303,10.08709,0.00000
1595.00,10.07729,25.101376,-0.000282,24.983512,-1.8521,0.303,10.07729,0.00000
1596.00,10.06954,25.101362,-0.000282,24.983481,-1.8528,0.303,10.06954,0.00000
1597.00,10.06216,25.101408,-0.000280,24.983494,-1.8535,0.303,10.06216,0.00000
1598.00,10.05632,25.101466,-0.000280,24.983507,-1.8542,0.303,10.05632,0.00000
1599.00,10.05154,25.101623,-0.000280,24.983588,-1.8549,0.303,10.05154,0.00000
1600.00,10.04804,25.101708,-0.000282,24.983618,-1.8556,0.303,10.04804,0.00000
1601.00,10.04607,25.101869,-0.000284,24.983682,-1.8563,0.304,10.04607,0.00000
1602.00,10.04378,25.101955,-0.000287,24.983655,-1.8570,0.304,10.04378,0.00000
1603.00,10.04011,25.102076,-0.000285,24.983709,-1.8577,0.304,10.04011,0.00000
1604.00,10.03829,25.102175,-0.000287,24.983772,-1.8584,0.304,10.03829,0.00000
1605.00,10.03739,25.102198,-0.000286,24.983766,-1.8591,0.304,10.03739,0.00000
1606.00,10.03709,25.102226,-0.000284,24.983751,-1.8598,0.304,10.03709,0.00000
1607.00,10.03647,25.102294,-0.000281,24.983812,-1.8605,0.304,10.03647,0.00000
1608.00,10.03748,25.102340,-0.000284,24.983824,-1.8612,0.304,10.03748,0.00000
1609.00,10.04068,25.102297,-0.000284,24.983772,-1.8620,0.304,10.04068,0.00000
1610.00,10.04493,25.102338,-0.000282,24.983793,-1.8627,0.304,10.04493,0.00000
1611.00,10.04614,25.102318,-0.000284,24.983790,-1.8634,0.304,10.04614,0.00000
1612.00,10.04640,25.102349,-0.000282,24.983789,-1.8642,0.304,10.04640,0.00000
1613.00,10.04360,25.102379,-0.000278,24.983806,-1.8649,0.304,10.04360,0.00000
1614.00,10.03958,25.102506,-0.000276,24.983854,-1.8656,0.304,10.03958,0.00000
1615.00,10.03665,25.102613,-0.000276,24.983898,-1.8663,0.304,10.03665,0.00000
1616.00,10.03277,25.102634,-0.000272,24.983899,-1.8671,0.304,10.03277,0.00000
1617.00,10.03064,25.102707,-0.000273,24.983953,-1.8678,0.304,10.03064,0.00000
1618.00,10.03112,25.102785,-0.000275,24.983944,-1.8685,0.304,10.03112,0.00000
1619.00,10.02995,25.102855,-0.000277,24.983977,-1.8692,0.305,10.02995,0.00000
1620.00,10.02817,25.102892,-0.000273,24.983974,-1.8699,0.305,10.02817,0.00000
1621.00,10.02918,25.103011,-0.000275,24.983975,-1.8706,0.305,10.02918,0.00000
1622.00,10.03335,25.103057,-0.000276,24.983919,-1.8713,0.305,10.03335,0.00000
1623.00,10.03645,25.103090,-0.000277,24.983916,-1.8720,0.305,10.03645,0.00000
1624.00,10.03766,25.103172,-0.000275,24.983910,-1.8727,0.305,10.03766,0.00000
1625.00,10.03445,25.103177,-0.000275,24.983875,-1.8734,0.305,10.03445,0.00000
1626.00,10.03203,25.103227,-0.000275,24.983937,-1.8741,0.305,10.03203,0.00000
1627.00,10.02852,25.103240,-0.000277,24.983950,-1.8748,0.305,10.02852,0.00000
1628.00,10.02594,25.103316,-0.000275,24.984038,-1.8755,0.305,10.02594,0.00000
1629.00,10.02580,25.103234,-0.000274,24.983963,-1.8762,0.305,10.02580,0.00000
1630.00,10.02435,25.103279,-0.000280,24.983964,-1.8769,0.305,10.02435,0.00000
1631.00,10.01595,25.103351,-0.000282,24.983962,-1.8776,0.306,10.01595,0.00000
1632.00,10.00727,25.103408,-0.000281,24.983939,-1.8784,0.306,10.00727,0.00000
1633.00,10.00291,25.103437,-0.000279,24.983845,-1.8791,0.306,10.00291,0.00000
1634.00,10.00235,25.103536,-0.000277,24.983911,-1.8798,0.306,10.00235,0.00000
1635.00,10.00941,25.103605,-0.000275,24.983956,-1.8805,0.306,10.00941,0.00000
1636.00,10.02195,25.103643,-0.000272,24.983931,-1.8812,0.305,10.02195,0.00000
1637.00,10.03328,25.103724,-0.000266,24.983926,-1.8819,0.305,10.03328,0.00000
1638.00,10.03729,25.103843,-0.000266,24.983988,-1.8826,0.305,10.03729,0.00000
1639.00,10.03669,25.103918,-0.000268,24.983947,-1.8833,0.305,10.03669,0.00000
1640.00,10.03335,25.103984,-0.000266,24.983877,-1.8840,0.305,10.03335,0.00000
1641.00,10.03043,25.104083,-0.000271,24.983862,-1.8847,0.306,10.03043,0.00000
1642.00,10.02545,25.104188,-0.000277,24.983924,-1.8853,0.306,10.02545,0.00000
1643.00,10.02221,25.104263,-0.000279,24.983922,-1.8860,0.306,10.02221,0.00000
1644.00,10.02121,25.104346,-0.000283,24.983961,-1.8867,0.306,10.02121,0.00000
1645.00,10.02226,25.104420,-0.000286,24.983971,-1.8874,0.307,10.02226,0.00000
1646.00,10.02467,25.104426,-0.000285,24.983937,-1.8881,0.307,10.02467,0.00000
1647.00,10.02683,25.104454,-0.000284,24.983897,-1.8888,0.307,10.02683,0.00000
1648.00,10.02966,25.104439,-0.000284,24.983835,-1.8895,0.307,10.02966,0.00000
1649.00,10.03225,25.104442,-0.000281,24.983815,-1.8902,0.307,10.03225,0.00000
1650.00,10.03614,25.104485,-0.000278,24.983850,-1.8909,0.307,10.03614,0.00000
1651.00,10.03757,25.104588,-0.000280,24.983951,-1.8915,0.307,10.03757,0.00000
1652.00,10.03993,25.104665,-0.000282,24.983986,-1.8922,0.307,10.03993,0.00000
1653.00,10.04266,25.104709,-0.000283,24.984000,-1.8929,0.307,10.04266,0.00000
1654.00,10.04325,25.104740,-0.000283,24.984010,-1.8936,0.307,10.04325,0.00000
1655.00,10.03990,25.104815,-0.000282,24.984069,-1.8943,0.307,10.03990,0.00000
1656.00,10.03573,25.104860,-0.000280,24.984087,-1.8950,0.307,10.03573,0.00000
1657.00,10.03147,25.104869,-0.000278,24.984076,-1.8957,0.307,10.03147,0.00000
1658.00,10.02631,25.104837,-0.000279,24.984010,-1.8964,0.307,10.02631,0.00000
1659.00,10.02187,25.104916,-0.000284,24.983984,-1.8971,0.308,10.02187,0.00000
1660.00,10.01862,25.104906,-0.000286,24.983864,-1.8978,0.308,10.01862,0.00000
1661.00,10.01821,25.104873,-0.000288,24.983748,-1.8985,0.308,10.01821,0.00000
1662.00,10.01937,25.104914,-0.000289,24.983749,-1.8992,0.308,10.01937,0.00000
1663.00,10.02157,25.104985,-0.000286,24.983786,-1.8999,0.308,10.02157,0.00000
1664.00,10.02346,25.104956,-0.000281,24.983729,-1.9007,0.308,10.02346,0.00000
1665.00,10.02579,25.105013,-0.000281,24.983772,-1.9014,0.308,10.02579,0.00000
1666.00,10.02443,25.105098,-0.000280,24.983844,-1.9021,0.308,10.02443,0.00000
1667.00,10.02142,25.105085,-0.000281,24.983797,-1.9029,0.308,10.02142,0.00000
1668.00,10.02189,25.105211,-0.000279,24.983858,-1.9036,0.308,10.02189,0.00000
1669.00,10.02579,25.105316,-0.000282,24.983981,-1.9043,0.308,10.02579,0.00000
1670.00,10.02736,25.105304,-0.000281,24.983956,-1.9050,0.308,10.02736,0.00000
1671.00,10.03055,25.105339,-0.000281,24.983905,-1.9057,0.309,10.03055,0.00000
1672.00,10.03482,25.105439,-0.000282,24.983971,-1.9064,0.309,10.03482,0.00000
1673.00,10.03497,25.105473,-0.000281,24.983969,-1.9071,0.309,10.03497,0.00000
1674.00,10.03288,25.105557,-0.000279,24.983949,-1.9078,0.309,10.03288,0.00000
1675.00,10.03059,25.105632,-0.000281,24.983970,-1.9085,0.309,10.03059,0.00000
1676.00,10.02790,25.105713,-0.000280,24.984002,-1.9092,0.309,10.02790,0.00000
1677.00,10.02402,25.105773,-0.000279,24.983986,-1.9099,0.309,10.02402,0.00000
1678.00,10.02290,25.105797,-0.000280,24.983952,-1.9106,0.309,10.02290,0.00000
1679.00,10.02246,25.105878,-0.000280,24.983982,-1.9113,0.309,10.02246,0.00000
1680.00,10.02434,25.105968,-0.000278,24.984022,-1.9120,0.309,10.02434,0.00000
1681.00,10.02676,25.106002,-0.000281,24.984017,-1.9127,0.309,10.02676,0.00000
1682.00,10.03003,25.106017,-0.000282,24.984001,-1.9134,0.309,10.03003,0.00000
1683.00,10.03153,25.106034,-0.000284,24.983995,-1.9141,0.310,10.03153,0.00000
1684.00,10.03181,25.105943,-0.000286,24.983907,-1.9148,0.310,10.03181,0.00000
1685.00,10.03027,25.106016,-0.000285,24.983910,-1.9155,0.310,10.03027,0.00000
1686.00,10.02801,25.106017,-0.000281,24.983907,-1.9162,0.310,10.02801,0.00000
1687.00,10.02781,25.106105,-0.000278,24.983914,-1.9169,0.310,10.02781,0.00000
1688.00,10.02916,25.106185,-0.000273,24.983910,-1.9176,0.310,10.02916,0.00000
1689.00,10.03139,25.106280,-0.000271,24.983901,-1.9183,0.310,10.03139,0.00000
1690.00,10.02931,25.106303,-0.000275,24.983874,-1.9190,0.310,10.02931,0.00000
1691.00,10.02757,25.106388,-0.000274,24.983885,-1.9198,0.310,10.02757,0.00000
1692.00,10.02436,25.106408,-0.000274,24.983890,-1.9205,0.310,10.02436,0.00000
1693.00,10.02290,25.106444,-0.000278,24.983896,-1.9212,0.310,10.02290,0.00000
1694.00,10.01969,25.106526,-0.000279,24.983955,-1.9219,0.310,10.01969,0.00000
1695.00,10.02064,25.106552,-0.000276,24.983959,-1.9226,0.310,10.02064,0.00000
1696.00,10.02146,25.106550,-0.000277,24.983925,-1.9233,0.310,10.02146,0.00000
1697.00,10.02543,25.106551,-0.000278,24.983878,-1.9240,0.310,10.02543,0.00000
1698.00,10.02496,25.106569,-0.000276,24.983821,-1.9247,0.310,10.02496,0.00000
1699.00,10.02771,25.106606,-0.000275,24.983800,-1.9254,0.310,10.02771,0.00000
1700.00,10.03164,25.106694,-0.000278,24.983794,-1.9261,0.310,10.03164,0.00000
1701.00,10.03473,25.106787,-0.000279,24.983782,-1.9268,0.311,10.03473,0.00000
1702.00,10.03457,25.106886,-0.000278,24.983805,-1.9275,0.311,10.03457,0.00000
1703.00,10.03519,25.106970,-0.000279,24.983883,-1.9282,0.311,10.03519,0.00000
1704.00,10.03477,25.107028,-0.000278,24.983864,-1.9289,0.311,10.03477,0.00000
1705.00,10.03696,25.107043,-0.000276,24.983818,-1.9296,0.311,10.03696,0.00000
1706.00,10.03830,25.107105,-0.000276,24.983830,-1.9303,0.311,10.03830,0.00000
1707.00,10.03933,25.107167,-0.000277,24.983805,-1.9310,0.311,10.03933,0.00000
1708.00,10.03755,25.107233,-0.000280,24.983778,-1.9317,0.311,10.03755,0.00000
1709.00,10.03383,25.107310,-0.000282,24.983823,-1.9324,0.311,10.03383,0.00000
1710.00,10.02942,25.107349,-0.000283,24.983837,-1.9331,0.311,10.02942,0.00000
1711.00,10.02846,25.107434,-0.000284,24.983858,-1.9338,0.311,10.02846,0.00000
@12,2.0000,4.0, 1710.012 
1712.00,10.02901,25.107453,-0.000281,24.983839,-1.9345,0.311,10.02901,0.00000
1713.00,10.04388,25.107503,-0.000279,24.983795,-1.9352,0.311,10.04388,0.00000
1714.00,10.11684,25.107549,-0.000278,24.983733,-1.9359,0.311,10.11684,0.00000
1715.00,10.25562,25.107572,-0.000277,24.983723,-1.9366,0.311,10.25562,0.00000
1716.00,10.44488,25.107505,-0.000277,24.983660,-1.9374,0.311,10.44488,0.00000
1717.00,10.65453,25.107564,-0.000283,24.983758,-1.9381,0.311,10.65453,0.00000
1718.00,10.82353,25.107523,-0.000287,24.983803,-1.9388,0.312,10.82353,0.00000
1719.00,10.89928,25.107483,-0.000289,24.983790,-1.9396,0.312,10.89928,0.00000
1720.00,10.87853,25.107533,-0.000291,24.983783,-1.9403,0.312,10.87853,0.00000
1721.00,10.79072,25.107616,-0.000291,24.983820,-1.9410,0.312,10.79072,0.00000
1722.00,10.66990,25.107572,-0.000289,24.983682,-1.9417,0.312,10.66990,0.00000
1723.00,10.57244,25.107639,-0.000288,24.983631,-1.9425,0.312,10.57244,0.00000
1724.00,10.50397,25.107686,-0.000286,24.983624,-1.9432,0.312,10.50397,0.00000
1725.00,10.45641,25.107772,-0.000283,24.983666,-1.9439,0.312,10.45641,0.00000
1726.00,10.41622,25.107848,-0.000282,24.983678,-1.9446,0.312,10.41622,0.00000
1727.00,10.37972,25.107941,-0.000283,24.983704,-1.9453,0.312,10.37972,0.00000
1728.00,10.34044,25.108050,-0.000281,24.983744,-1.9460,0.313,10.34044,0.00000
1729.00,10.30545,25.108114,-0.000283,24.983765,-1.9467,0.313,10.30545,0.00000
1730.00,10.27683,25.108111,-0.000282,24.983719,-1.9475,0.313,10.27683,0.00000
1731.00,10.25160,25.108135,-0.000284,24.983683,-1.9482,0.313,10.25160,0.00000
1732.00,10.22882,25.108220,-0.000285,24.983696,-1.9489,0.313,10.22882,0.00000
1733.00,10.20871,25.108250,-0.000290,24.983652,-1.9496,0.313,10.20871,0.00000
1734.00,10.19046,25.108351,-0.000289,24.983646,-1.9503,0.313,10.19046,0.00000
1735.00,10.17250,25.108439,-0.000294,24.983652,-1.9510,0.314,10.17250,0.00000
1736.00,10.15694,25.108536,-0.000294,24.983690,-1.9517,0.314,10.15694,0.00000
1737.00,10.14472,25.108653,-0.000293,24.983776,-1.9524,0.314,10.14472,0.00000
1738.00,10.13696,25.108685,-0.000287,24.983817,-1.9531,0.314,10.13696,0.00000
1739.00,10.12952,25.108683,-0.000289,24.983803,-1.9537,0.314,10.12952,0.00000
1740.00,10.12016,25.108689,-0.000283,24.983782,-1.9544,0.314,10.12016,0.00000
1741.00,10.11201,25.108730,-0.000282,24.983768,-1.9551,0.314,10.11201,0.00000
1742.00,10.10226,25.108691,-0.000283,24.983663,-1.9558,0.314,10.10226,0.00000
1743.00,10.09157,25.108743,-0.000286,24.983615,-1.9565,0.314,10.09157,0.00000
1744.00,10.07927,25.108781,-0.000285,24.983576,-1.9573,0.314,10.07927,0.00000
1745.00,10.07178,25.108908,-0.000287,24.983602,-1.9580,0.314,10.07178,0.00000
1746.00,10.06360,25.108959,-0.000285,24.983585,-1.9587,0.314,10.06360,0.00000
1747.00,10.05732,25.109041,-0.000284,24.983611,-1.9594,0.314,10.05732,0.00000
1748.00,10.05145,25.109109,-0.000283,24.983626,-1.9601,0.314,10.05145,0.00000
1749.00,10.04884,25.109242,-0.000282,24.983697,-1.9608,0.314,10.04884,0.00000
1750.00,10.04636,25.109289,-0.000280,24.983701,-1.9615,0.314,10.04636,0.00000
1751.00,10.04645,25.109315,-0.000281,24.983681,-1.9621,0.314,10.04645,0.00000
1752.00,10.04669,25.109286,-0.000282,24.983623,-1.9628,0.315,10.04669,0.00000
1753.00,10.04873,25.109398,-0.000281,24.983684,-1.9635,0.315,10.04873,0.00000
1754.00,10.05162,25.109458,-0.000286,24.983701,-1.9642,0.315,10.05162,0.00000
1755.00,10.05218,25.109474,-0.000287,24.983696,-1.9649,0.315,10.05218,0.00000
1756.00,10.05149,25.109559,-0.000288,24.983757,-1.9656,0.315,10.05149,0.00000
1757.00,10.05092,25.109733,-0.000286,24.983878,-1.9662,0.315,10.05092,0.00000
1758.00,10.05004,25.109761,-0.000285,24.983876,-1.9670,0.315,10.05004,0.00000
1759.00,10.04630,25.109773,-0.000282,24.983864,-1.9677,0.315,10.04630,0.00000
1760.00,10.04014,25.109842,-0.000283,24.983886,-1.9684,0.315,10.04014,0.00000
1761.00,10.03293,25.109853,-0.000283,24.983881,-1.9691,0.316,10.03293,0.00000
1762.00,10.02650,25.109849,-0.000281,24.983892,-1.9698,0.316,10.02650,0.00000
1763.00,10.02300,25.109881,-0.000281,24.983926,-1.9705,0.316,10.02300,0.00000
1764.00,10.02327,25.109935,-0.000281,24.983916,-1.9711,0.316,10.02327,0.00000
1765.00,10.02901,25.109989,-0.000282,24.983932,-1.9718,0.316,10.02901,0.00000
1766.00,10.03560,25.110051,-0.000284,24.983948,-1.9725,0.316,10.03560,0.00000
1767.00,10.04000,25.110157,-0.000285,24.983927,-1.9732,0.316,10.04000,0.00000
1768.00,10.04387,25.110173,-0.000283,24.983859,-1.9739,0.316,10.04387,0.00000
1769.00,10.04611,25.110184,-0.000282,24.983828,-1.9746,0.316,10.04611,0.00000
1770.00,10.04615,25.110199,-0.000277,24.983794,-1.9753,0.316,10.04615,0.00000
1771.00,10.04634,25.110259,-0.000275,24.983790,-1.9760,0.316,10.04634,0.00000
1772.00,10.04884,25.110303,-0.000274,24.983795,-1.9767,0.316,10.04884,0.00000
1773.00,10.05007,25.110383,-0.000276,24.983812,-1.9774,0.316,10.05007,0.00000
1774.00,10.04750,25.110537,-0.000277,24.983909,-1.9781,0.316,10.04750,0.00000
1775.00,10.04355,25.110665,-0.000280,24.983999,-1.9788,0.317,10.04355,0.00000
1776.00,10.04108,25.110732,-0.000281,24.984017,-1.9795,0.317,10.04108,0.00000
1777.00,10.03747,25.110768,-0.000284,24.984025,-1.9803,0.317,10.03747,0.00000
1778.00,10.03258,25.110835,-0.000284,24.984051,-1.9810,0.317,10.03258,0.00000
1779.00,10.03009,25.110789,-0.000283,24.984017,-1.9818,0.317,10.03009,0.00000
1780.00,10.02908,25.110814,-0.000283,24.984051,-1.9825,0.317,10.02908,0.00000
1781.00,10.02585,25.110818,-0.000282,24.984031,-1.9832,0.317,10.02585,0.00000
1782.00,10.02542,25.110835,-0.000277,24.984023,-1.9839,0.317,10.02542,0.00000
1783.00,10.02929,25.110864,-0.000276,24.984063,-1.9846,0.317,10.02929,0.00000
1784.00,10.03288,25.110947,-0.000275,24.984107,-1.9853,0.317,10.03288,0.00000
1785.00,10.03750,25.110941,-0.000270,24.984023,-1.9860,0.317,10.03750,0.00000
1786.00,10.04412,25.111030,-0.000270,24.984035,-1.9867,0.317,10.04412,0.00000
1787.00,10.04902,25.111135,-0.000270,24.984053,-1.9874,0.317,10.04902,0.00000
1788.00,10.05009,25.111222,-0.000269,24.984026,-1.9882,0.317,10.05009,0.00000
1789.00,10.05076,25.111264,-0.000269,24.984010,-1.9889,0.317,10.05076,0.00000
1790.00,10.04761,25.111390,-0.000270,24.984042,-1.9896,0.317,10.04761,0.00000
1791.00,10.04319,25.111480,-0.000270,24.984086,-1.9903,0.317,10.04319,0.00000
1792.00,10.03690,25.111507,-0.000271,24.984128,-1.9910,0.317,10.03690,0.00000
1793.00,10.03001,25.111565,-0.000275,24.984101,-1.9917,0.317,10.03001,0.00000
1794.00,10.02607,25.111652,-0.000277,24.984065,-1.9923,0.318,10.02607,0.00000
1795.00,10.02757,25.111682,-0.000279,24.984036,-1.9930,0.318,10.02757,0.00000
1796.00,10.03069,25.111671,-0.000280,24.983948,-1.9937,0.318,10.03069,0.00000
1797.00,10.03475,25.111745,-0.000279,24.983910,-1.9944,0.318,10.03475,0.00000
1798.00,10.03957,25.111787,-0.000277,24.983919,-1.9951,0.318,10.03957,0.00000
1799.00,10.04441,25.111753,-0.000277,24.983890,-1.9958,0.318,10.04441,0.00000
1800.00,10.04799,25.111766,-0.000276,24.983903,-1.9965,0.318,10.04799,0.00000
1801.00,10.04903,25.111780,-0.000275,24.983922,-1.9972,0.318,10.04903,0.00000
1802.00,10.04768,25.111783,-0.000274,24.983907,-1.9980,0.318,10.04768,0.00000
1803.00,10.04760,25.111796,-0.000274,24.983935,-1.9986,0.318,10.04760,0.00000
1804.00,10.04651,25.111934,-0.000274,24.984023,-1.9993,0.318,10.04651,0.00000
1805.00,10.04303,25.111978,-0.000276,24.984016,-2.0000,0.318,10.04303,0.00000
1806.00,10.04131,25.112043,-0.000277,24.984020,-2.0007,0.318,10.04131,0.00000
1807.00,10.04398,25.112048,-0.000280,24.984021,-2.0014,0.319,10.04398,0.00000
1808.00,10.04304,25.112077,-0.000282,24.983996,-2.0021,0.319,10.04304,0.00000
1809.00,10.04268,25.112047,-0.000283,24.983937,-2.0028,0.319,10.04268,0.00000
1810.00,10.04262,25.112124,-0.000282,24.983906,-2.0035,0.319,10.04262,0.00000
1811.00,10.04340,25.112252,-0.000283,24.983899,-2.0042,0.319,10.04340,0.00000
1812.00,10.04455,25.112380,-0.000287,24.983865,-2.0049,0.319,10.04455,0.00000
1813.00,10.04600,25.112454,-0.000286,24.983851,-2.0056,0.319,10.04600,0.00000
1814.00,10.04510,25.112585,-0.000286,24.983878,-2.0063,0.319,10.04510,0.00000
1815.00,10.04417,25.112615,-0.000288,24.983839,-2.0070,0.319,10.04417,0.00000
1816.00,10.04385,25.112618,-0.000285,24.983838,-2.0077,0.319,10.04385,0.00000
1817.00,10.04001,25.112587,-0.000279,24.983784,-2.0085,0.319,10.04001,0.00000
1818.00,10.03655,25.112654,-0.000280,24.983767,-2.0092,0.319,10.03655,0.00000
1819.00,10.03249,25.112584,-0.000281,24.983724,-2.0098,0.319,10.03249,0.00000
1820.00,10.02877,25.112553,-0.000279,24.983719,-2.0105,0.319,10.02877,0.00000
1821.00,10.02413,25.112622,-0.000281,24.983724,-2.0112,0.319,10.02413,0.00000
1822.00,10.02260,25.112727,-0.000285,24.983777,-2.0119,0.320,10.02260,0.00000
1823.00,10.02109,25.112691,-0.000287,24.983754,-2.0126,0.320,10.02109,0.00000
1824.00,10.02322,25.112793,-0.000286,24.983787,-2.0133,0.320,10.02322,0.00000
1825.00,10.02709,25.112944,-0.000286,24.983876,-2.0140,0.320,10.02709,0.00000
1826.00,10.03299,25.112929,-0.000286,24.983850,-2.0147,0.320,10.03299,0.00000
1827.00,10.03790,25.112939,-0.000287,24.983842,-2.0154,0.320,10.03790,0.00000
1828.00,10.04357,25.113031,-0.000288,24.983889,-2.0161,0.320,10.04357,0.00000
1829.00,10.04528,25.113072,-0.000287,24.983858,-2.0168,0.320,10.04528,0.00000
1830.00,10.04610,25.113027,-0.000289,24.983788,-2.0175,0.320,10.04610,0.00000
1831.00,10.04254,25.113091,-0.000289,24.983813,-2.0182,0.320,10.04254,0.00000
1832.00,10.03995,25.113142,-0.000287,24.983846,-2.0189,0.320,10.03995,0.00000
1833.00,10.03804,25.113207,-0.000287,24.983857,-2.0196,0.320,10.03804,0.00000
1834.00,10.03787,25.113302,-0.000286,24.983907,-2.0203,0.320,10.03787,0.00000
1835.00,10.03627,25.113431,-0.000285,24.983932,-2.0210,0.320,10.03627,0.00000
1836.00,10.03486,25.113477,-0.000286,24.983855,-2.0217,0.321,10.03486,0.00000
1837.00,10.03314,25.113527,-0.000284,24.983773,-2.0224,0.321,10.03314,0.00000
1838.00,10.03322,25.113562,-0.000285,24.983721,-2.0231,0.321,10.03322,0.00000
1839.00,10.03412,25.113515,-0.000288,24.983623,-2.0238,0.321,10.03412,0.00000
1840.00,10.03682,25.113577,-0.000287,24.983633,-2.0245,0.321,10.03682,0.00000
1841.00,10.04282,25.113588,-0.000285,24.983682,-2.0253,0.321,10.04282,0.00000
1842.00,10.04926,25.113631,-0.000289,24.983713,-2.0259,0.321,10.04926,0.00000
1843.00,10.05228,25.113708,-0.000286,24.983746,-2.0266,0.321,10.05228,0.00000
1844.00,10.05118,25.113785,-0.000284,24.983743,-2.0273,0.321,10.05118,0.00000
1845.00,10.04812,25.113862,-0.000285,24.983747,-2.0280,0.321,10.04812,0.00000
1846.00,10.04329,25.113941,-0.000288,24.983733,-2.0287,0.321,10.04329,0.00000
1847.00,10.04083,25.114000,-0.000285,24.983733,-2.0294,0.321,10.04083,0.00000
1848.00,10.04049,25.113993,-0.000285,24.983710,-2.0302,0.321,10.04049,0.00000
1849.00,10.04586,25.114034,-0.000287,24.983750,-2.0309,0.322,10.04586,0.00000
1850.00,10.05081,25.114021,-0.000285,24.983735,-2.0316,0.322,10.05081,0.00000
1851.00,10.05335,25.114016,-0.000285,24.983733,-2.0323,0.322,10.05335,0.00000
1852.00,10.05128,25.114005,-0.000287,24.983706,-2.0330,0.322,10.05128,0.00000
1853.00,10.04673,25.114055,-0.000290,24.983719,-2.0337,0.322,10.04673,0.00000
1854.00,10.04116,25.114113,-0.000290,24.983708,-2.0344,0.322,10.04116,0.00000
1855.00,10.03727,25.114159,-0.000294,24.983686,-2.0350,0.323,10.03727,0.00000
1856.00,10.03999,25.114234,-0.000295,24.983685,-2.0357,0.323,10.03999,0.00000
1857.00,10.04448,25.114342,-0.000292,24.983723,-2.0364,0.323,10.04448,0.00000
1858.00,10.05032,25.114403,-0.000289,24.983682,-2.0371,0.323,10.05032,0.00000
1859.00,10.05502,25.114432,-0.000286,24.983648,-2.0378,0.323,10.05502,0.00000
1860.00,10.05662,25.114467,-0.000288,24.983666,-2.0385,0.323,10.05662,0.00000
1861.00,10.05363,25.114547,-0.000286,24.983738,-2.0392,0.323,10.05363,0.00000
@13,2.0000,4.0, 1860.097 
1862.00,10.05027,25.114615,-0.000287,24.983761,-2.0399,0.323,10.05027,0.00000
1863.00,10.04888,25.114615,-0.000286,24.983755,-2.0406,0.323,10.04888,0.00000
1864.00,10.09733,25.114646,-0.000288,24.983764,-2.0414,0.323,10.09733,0.00000
1865.00,10.21886,25.114706,-0.000288,24.983760,-2.0421,0.323,10.21886,0.00000
1866.00,10.39552,25.114797,-0.000289,24.983732,-2.0428,0.323,10.39552,0.00000
1867.00,10.60560,25.114817,-0.000291,24.983718,-2.0434,0.323,10.60560,0.00000
1868.00,10.79526,25.114942,-0.000294,24.983766,-2.0441,0.323,10.79526,0.00000
1869.00,10.89600,25.115013,-0.000294,24.983753,-2.0448,0.324,10.89600,0.00000
1870.00,10.89381,25.115024,-0.000291,24.983739,-2.0455,0.324,10.89381,0.00000
1871.00,10.81569,25.115000,-0.000290,24.983701,-2.0461,0.324,10.81569,0.00000
1872.00,10.69212,25.115009,-0.000290,24.983651,-2.0468,0.324,10.69212,0.00000
1873.00,10.58030,25.115053,-0.000287,24.983670,-2.0475,0.324,10.58030,0.00000
1874.00,10.50244,25.115074,-0.000283,24.983701,-2.0482,0.324,10.50244,0.00000
1875.00,10.45293,25.115158,-0.000284,24.983738,-2.0488,0.324,10.45293,0.00000
1876.00,10.42033,25.115177,-0.000285,24.983729,-2.0495,0.324,10.42033,0.00000
1877.00,10.39311,25.115264,-0.000287,24.983793,-2.0502,0.324,10.39311,0.00000
1878.00,10.36496,25.115315,-0.000288,24.983783,-2.0509,0.324,10.36496,0.00000
1879.00,10.33551,25.115425,-0.000289,24.983833,-2.0516,0.324,10.33551,0.00000
1880.00,10.30187,25.115563,-0.000289,24.983919,-2.0523,0.324,10.30187,0.00000
1881.00,10.26720,25.115746,-0.000288,24.984032,-2.0530,0.324,10.26720,0.00000
1882.00,10.23523,25.115658,-0.000285,24.983938,-2.0537,0.324,10.23523,0.00000
1883.00,10.20819,25.115688,-0.000285,24.983967,-2.0544,0.324,10.20819,0.00000
1884.00,10.18549,25.115716,-0.000288,24.983912,-2.0551,0.324,10.18549,0.00000
1885.00,10.16738,25.115658,-0.000286,24.983840,-2.0559,0.324,10.16738,0.00000
1886.00,10.15511,25.115667,-0.000286,24.983822,-2.0566,0.325,10.15511,0.00000
1887.00,10.14554,25.115810,-0.000288,24.983878,-2.0573,0.325,10.14554,0.00000
1888.00,10.13853,25.115911,-0.000287,24.983872,-2.0580,0.325,10.13853,0.00000
1889.00,10.13484,25.115986,-0.000283,24.983901,-2.0587,0.325,10.13484,0.00000
1890.00,10.13411,25.116075,-0.000282,24.983898,-2.0594,0.325,10.13411,0.00000
1891.00,10.13128,25.116144,-0.000280,24.983856,-2.0601,0.325,10.13128,0.00000
1892.00,10.12598,25.116324,-0.000277,24.983959,-2.0608,0.325,10.12598,0.00000
1893.00,10.11825,25.116361,-0.000277,24.983959,-2.0614,0.325,10.11825,0.00000
1894.00,10.10793,25.116463,-0.000278,24.983970,-2.0621,0.325,10.10793,0.00000
1895.00,10.09766,25.116538,-0.000278,24.983984,-2.0628,0.325,10.09766,0.00000
1896.00,10.08870,25.116598,-0.000280,24.983980,-2.0635,0.325,10.08870,0.00000
1897.00,10.08198,25.116555,-0.000284,24.983880,-2.0642,0.325,10.08198,0.00000
1898.00,10.07692,25.116572,-0.000283,24.983814,-2.0649,0.325,10.07692,0.00000
1899.00,10.07506,25.116519,-0.000284,24.983773,-2.0656,0.325,10.07506,0.00000
1900.00,10.07376,25.116515,-0.000286,24.983729,-2.0663,0.326,10.07376,0.00000
1901.00,10.07217,25.116462,-0.000286,24.983639,-2.0670,0.326,10.07217,0.00000
1902.00,10.07005,25.116602,-0.000287,24.983709,-2.0677,0.326,10.07005,0.00000
1903.00,10.07089,25.116687,-0.000287,24.983776,-2.0684,0.326,10.07089,0.00000
1904.00,10.07602,25.116828,-0.000289,24.983855,-2.0691,0.326,10.07602,0.00000
1905.00,10.08216,25.116969,-0.000288,24.983932,-2.0698,0.326,10.08216,0.00000
1906.00,10.08951,25.116953,-0.000287,24.983879,-2.0706,0.326,10.08951,0.00000
1907.00,10.09504,25.116947,-0.000282,24.983864,-2.0712,0.326,10.09504,0.00000
1908.00,10.09531,25.116857,-0.000282,24.983722,-2.0720,0.326,10.09531,0.00000
1909.00,10.08905,25.116942,-0.000281,24.983713,-2.0726,0.326,10.08905,0.00000
1910.00,10.08150,25.116878,-0.000281,24.983604,-2.0734,0.326,10.08150,0.00000
1911.00,10.07439,25.117033,-0.000283,24.983708,-2.0741,0.326,10.07439,0.00000
1912.00,10.07087,25.117015,-0.000282,24.983635,-2.0748,0.326,10.07087,0.00000
1913.00,10.07089,25.117180,-0.000282,24.983725,-2.0755,0.326,10.07089,0.00000
1914.00,10.06861,25.117165,-0.000281,24.983721,-2.0763,0.326,10.06861,0.00000
1915.00,10.06377,25.117204,-0.000280,24.983696,-2.0770,0.326,10.06377,0.00000
1916.00,10.05831,25.117251,-0.000276,24.983670,-2.0777,0.326,10.05831,0.00000
1917.00,10.05406,25.117380,-0.000281,24.983741,-2.0784,0.327,10.05406,0.00000
1918.00,10.04890,25.117387,-0.000281,24.983726,-2.0791,0.327,10.04890,0.00000
1919.00,10.04645,25.117383,-0.000285,24.983624,-2.0798,0.327,10.04645,0.00000
1920.00,10.04749,25.117547,-0.000287,24.983672,-2.0805,0.327,10.04749,0.00000
1921.00,10.04997,25.117675,-0.000289,24.983714,-2.0812,0.327,10.04997,0.00000
1922.00,10.05202,25.117625,-0.000283,24.983615,-2.0818,0.327,10.05202,0.00000
1923.00,10.05639,25.117804,-0.000285,24.983726,-2.0825,0.327,10.05639,0.00000
1924.00,10.06160,25.117902,-0.000285,24.983787,-2.0832,0.327,10.06160,0.00000
1925.00,10.06538,25.117895,-0.000283,24.983784,-2.0838,0.327,10.06538,0.00000
1926.00,10.06504,25.117874,-0.000280,24.983810,-2.0845,0.327,10.06504,0.00000
1927.00,10.06130,25.118018,-0.000281,24.983911,-2.0852,0.327,10.06130,0.00000
1928.00,10.05632,25.117979,-0.000279,24.983880,-2.0859,0.327,10.05632,0.00000
1929.00,10.05079,25.117959,-0.000279,24.983836,-2.0866,0.327,10.05079,0.00000
1930.00,10.04565,25.117933,-0.000281,24.983796,-2.0873,0.328,10.04565,0.00000
1931.00,10.04142,25.117944,-0.000283,24.983710,-2.0880,0.328,10.04142,0.00000
1932.00,10.03921,25.117970,-0.000286,24.983670,-2.0887,0.328,10.03921,0.00000
1933.00,10.03719,25.118060,-0.000288,24.983632,-2.0894,0.328,10.03719,0.00000
1934.00,10.03584,25.118201,-0.000289,24.983711,-2.0901,0.328,10.03584,0.00000
1935.00,10.03365,25.118266,-0.000288,24.983737,-2.0908,0.328,10.03365,0.00000
1936.00,10.03211,25.118354,-0.000289,24.983825,-2.0914,0.328,10.03211,0.00000
1937.00,10.03139,25.118398,-0.000286,24.983824,-2.0921,0.328,10.03139,0.00000
1938.00,10.03048,25.118398,-0.000286,24.983827,-2.0928,0.328,10.03048,0.00000
1939.00,10.02907,25.118416,-0.000286,24.983814,-2.0935,0.329,10.02907,0.00000
1940.00,10.03083,25.118491,-0.000285,24.983832,-2.0942,0.329,10.03083,0.00000
1941.00,10.03379,25.118585,-0.000285,24.983904,-2.0949,0.329,10.03379,0.00000
1942.00,10.03708,25.118650,-0.000285,24.983892,-2.0957,0.329,10.03708,0.00000
1943.00,10.04061,25.118632,-0.000285,24.983852,-2.0964,0.329,10.04061,0.00000
1944.00,10.04226,25.118642,-0.000286,24.983820,-2.0971,0.329,10.04226,0.00000
1945.00,10.04153,25.118647,-0.000288,24.983772,-2.0978,0.329,10.04153,0.00000
1946.00,10.03941,25.118716,-0.000290,24.983766,-2.0985,0.329,10.03941,0.00000
1947.00,10.03690,25.118734,-0.000292,24.983730,-2.0992,0.329,10.03690,0.00000
1948.00,10.03682,25.118834,-0.000293,24.983735,-2.0998,0.330,10.03682,0.00000
1949.00,10.03854,25.118990,-0.000290,24.983838,-2.1005,0.330,10.03854,0.00000
1950.00,10.04071,25.119042,-0.000287,24.983830,-2.1012,0.330,10.04071,0.00000
1951.00,10.04558,25.119076,-0.000283,24.983757,-2.1019,0.329,10.04558,0.00000
1952.00,10.05176,25.119085,-0.000281,24.983742,-2.1026,0.329,10.05176,0.00000
1953.00,10.05626,25.119120,-0.000280,24.983727,-2.1033,0.329,10.05626,0.00000
1954.00,10.06038,25.119127,-0.000283,24.983657,-2.1040,0.330,10.06038,0.00000
1955.00,10.06340,25.119217,-0.000284,24.983671,-2.1047,0.330,10.06340,0.00000
1956.00,10.06261,25.119201,-0.000287,24.983608,-2.1054,0.330,10.06261,0.00000
1957.00,10.06085,25.119305,-0.000287,24.983668,-2.1061,0.330,10.06085,0.00000
1958.00,10.05921,25.119387,-0.000287,24.983674,-2.1068,0.330,10.05921,0.00000
1959.00,10.05695,25.119381,-0.000283,24.983565,-2.1075,0.330,10.05695,0.00000
1960.00,10.05597,25.119519,-0.000281,24.983716,-2.1081,0.330,10.05597,0.00000
1961.00,10.05608,25.119506,-0.000280,24.983736,-2.1088,0.330,10.05608,0.00000
1962.00,10.05744,25.119574,-0.000279,24.983805,-2.1095,0.330,10.05744,0.00000
1963.00,10.05897,25.119618,-0.000280,24.983822,-2.1102,0.330,10.05897,0.00000
1964.00,10.06008,25.119659,-0.000283,24.983847,-2.1109,0.330,10.06008,0.00000
1965.00,10.06088,25.119572,-0.000284,24.983649,-2.1116,0.330,10.06088,0.00000
1966.00,10.06084,25.119673,-0.000283,24.983597,-2.1123,0.330,10.06084,0.00000
1967.00,10.05731,25.119695,-0.000286,24.983511,-2.1130,0.330,10.05731,0.00000
1968.00,10.05378,25.119774,-0.000286,24.983544,-2.1137,0.331,10.05378,0.00000
1969.00,10.05243,25.119833,-0.000289,24.983588,-2.1144,0.331,10.05243,0.00000
1970.00,10.05152,25.119941,-0.000289,24.983660,-2.1150,0.331,10.05152,0.00000
1971.00,10.05087,25.120003,-0.000291,24.983741,-2.1157,0.331,10.05087,0.00000
1972.00,10.05281,25.120039,-0.000288,24.983748,-2.1164,0.331,10.05281,0.00000
1973.00,10.05476,25.119974,-0.000284,24.983642,-2.1171,0.331,10.05476,0.00000
1974.00,10.05463,25.120033,-0.000278,24.983637,-2.1178,0.331,10.05463,0.00000
1975.00,10.05284,25.120089,-0.000276,24.983673,-2.1185,0.331,10.05284,0.00000
1976.00,10.05366,25.120089,-0.000276,24.983601,-2.1192,0.331,10.05366,0.00000
1977.00,10.05456,25.120116,-0.000280,24.983575,-2.1199,0.331,10.05456,0.00000
1978.00,10.05612,25.120184,-0.000282,24.983565,-2.1206,0.331,10.05612,0.00000
1979.00,10.05582,25.120238,-0.000287,24.983547,-2.1212,0.331,10.05582,0.00000
1980.00,10.05584,25.120283,-0.000290,24.983505,-2.1219,0.332,10.05584,0.00000
1981.00,10.05429,25.120385,-0.000290,24.983570,-2.1226,0.332,10.05429,0.00000
1982.00,10.05259,25.120551,-0.000289,24.983640,-2.1233,0.332,10.05259,0.00000
1983.00,10.04829,25.120713,-0.000291,24.983798,-2.1239,0.332,10.04829,0.00000
1984.00,10.04694,25.120764,-0.000292,24.983812,-2.1246,0.332,10.04694,0.00000
1985.00,10.04603,25.120910,-0.000292,24.983929,-2.1253,0.332,10.04603,0.00000
1986.00,10.04734,25.121093,-0.000294,24.984026,-2.1260,0.332,10.04734,0.00000
1987.00,10.04850,25.121105,-0.000298,24.983986,-2.1266,0.333,10.04850,0.00000
1988.00,10.05085,25.121088,-0.000296,24.983894,-2.1273,0.333,10.05085,0.00000
1989.00,10.05374,25.121138,-0.000294,24.983886,-2.1280,0.333,10.05374,0.00000
1990.00,10.05663,25.121039,-0.000291,24.983775,-2.1287,0.333,10.05663,0.00000
1991.00,10.05558,25.120938,-0.000290,24.983653,-2.1294,0.333,10.05558,0.00000
1992.00,10.05275,25.120987,-0.000286,24.983697,-2.1301,0.333,10.05275,0.00000
1993.00,10.04865,25.121108,-0.000282,24.983783,-2.1308,0.332,10.04865,0.00000
1994.00,10.04420,25.121160,-0.000282,24.983812,-2.1315,0.332,10.04420,0.00000
1995.00,10.03962,25.121332,-0.000281,24.983900,-2.1322,0.333,10.03962,0.00000
1996.00,10.03879,25.121413,-0.000280,24.983953,-2.1329,0.333,10.03879,0.00000
1997.00,10.03992,25.121398,-0.000277,24.983921,-2.1335,0.333,10.03992,0.00000
1998.00,10.04210,25.121390,-0.000278,24.983928,-2.1342,0.333,10.04210,0.00000
1999.00,10.04430,25.121437,-0.000280,24.983946,-2.1349,0.333,10.04430,0.00000
2000.00,10.04952,25.121345,-0.000282,24.983841,-2.1356,0.333,10.04952,0.00000
2001.00,10.05315,25.121362,-0.000280,24.983808,-2.1363,0.333,10.05315,0.00000
2002.00,10.05634,25.121430,-0.000279,24.983821,-2.1370,0.333,10.05634,0.00000
2003.00,10.06075,25.121511,-0.000280,24.983777,-2.1377,0.333,10.06075,0.00000
2004.00,10.06352,25.121559,-0.000282,24.983766,-2.1384,0.333,10.06352,0.00000
2005.00,10.06455,25.121729,-0.000285,24.983879,-2.1391,0.333,10.06455,0.00000
2006.00,10.06569,25.121802,-0.000289,24.983936,-2.1397,0.334,10.06569,0.00000
2007.00,10.06773,25.121841,-0.000291,24.983913,-2.1404,0.334,10.06773,0.00000
2008.00,10.06741,25.121933,-0.000294,24.983952,-2.1411,0.334,10.06741,0.00000
2009.00,10.06718,25.122023,-0.000293,24.983955,-2.1418,0.334,10.06718,0.00000
2010.00,10.06665,25.122012,-0.000289,24.983876,-2.1425,0.334,10.06665,0.00000
2011.00,10.06479,25.122048,-0.000287,24.983790,-2.1432,0.334,10.06479,0.00000
@14,2.0000,4.0, 2010.09600000001 
2012.00,10.05953,25.122089,-0.000285,24.983744,-2.1439,0.334,10.05953,0.00000
2013.00,10.05825,25.122079,-0.000283,24.983696,-2.1445,0.334,10.05825,0.00000
2014.00,10.10136,25.122142,-0.000281,24.983740,-2.1452,0.334,10.10136,0.00000
2015.00,10.21059,25.122185,-0.000283,24.983730,-2.1458,0.334,10.21059,0.00000
2016.00,10.37656,25.122275,-0.000286,24.983808,-2.1465,0.334,10.37656,0.00000
2017.00,10.57832,25.122336,-0.000289,24.983888,-2.1472,0.335,10.57832,0.00000
2018.00,10.76290,25.122442,-0.000289,24.983938,-2.1478,0.335,10.76290,0.00000
2019.00,10.86641,25.122476,-0.000289,24.983909,-2.1485,0.335,10.86641,0.00000
2020.00,10.87086,25.122601,-0.000288,24.983962,-2.1492,0.335,10.87086,0.00000
2021.00,10.80153,25.122586,-0.000288,24.983838,-2.1499,0.335,10.80153,0.00000
2022.00,10.68938,25.122631,-0.000287,24.983785,-2.1505,0.335,10.68938,0.00000
2023.00,10.58409,25.122623,-0.000290,24.983695,-2.1513,0.335,10.58409,0.00000
2024.00,10.51275,25.122702,-0.000293,24.983692,-2.1520,0.335,10.51275,0.00000
2025.00,10.47061,25.122764,-0.000291,24.983691,-2.1527,0.335,10.47061,0.00000
2026.00,10.43990,25.122869,-0.000290,24.983767,-2.1534,0.335,10.43990,0.00000
2027.00,10.40958,25.122959,-0.000286,24.983824,-2.1541,0.335,10.40958,0.00000
2028.00,10.37972,25.122949,-0.000282,24.983769,-2.1548,0.335,10.37972,0.00000
2029.00,10.34800,25.122969,-0.000280,24.983738,-2.1555,0.335,10.34800,0.00000
2030.00,10.31554,25.122949,-0.000283,24.983720,-2.1562,0.336,10.31554,0.00000
2031.00,10.28545,25.122990,-0.000282,24.983767,-2.1569,0.336,10.28545,0.00000
2032.00,10.26085,25.123011,-0.000284,24.983739,-2.1576,0.336,10.26085,0.00000
2033.00,10.23891,25.123132,-0.000285,24.983821,-2.1583,0.336,10.23891,0.00000
2034.00,10.21693,25.123170,-0.000287,24.983849,-2.1590,0.336,10.21693,0.00000
2035.00,10.19682,25.123186,-0.000286,24.983778,-2.1597,0.336,10.19682,0.00000
2036.00,10.17920,25.123190,-0.000289,24.983728,-2.1603,0.336,10.17920,0.00000
2037.00,10.16288,25.123218,-0.000290,24.983687,-2.1610,0.336,10.16288,0.00000
2038.00,10.14581,25.123284,-0.000290,24.983737,-2.1617,0.336,10.14581,0.00000
2039.00,10.13427,25.123371,-0.000286,24.983757,-2.1623,0.336,10.13427,0.00000
2040.00,10.12643,25.123502,-0.000285,24.983801,-2.1630,0.336,10.12643,0.00000
2041.00,10.12024,25.123611,-0.000285,24.983800,-2.1637,0.336,10.12024,0.00000
2042.00,10.11435,25.123711,-0.000281,24.983845,-2.1644,0.336,10.11435,0.00000
2043.00,10.11264,25.123697,-0.000280,24.983756,-2.1651,0.336,10.11264,0.00000
2044.00,10.11036,25.123667,-0.000283,24.983694,-2.1657,0.337,10.11036,0.00000
2045.00,10.10487,25.123634,-0.000280,24.983654,-2.1664,0.337,10.10487,0.00000
2046.00,10.09850,25.123677,-0.000278,24.983668,-2.1670,0.337,10.09850,0.00000
2047.00,10.09258,25.123683,-0.000279,24.983627,-2.1677,0.337,10.09258,0.00000
2048.00,10.08433,25.123737,-0.000283,24.983608,-2.1684,0.337,10.08433,0.00000
2049.00,10.07787,25.123826,-0.000284,24.983635,-2.1690,0.337,10.07787,0.00000
2050.00,10.07353,25.123883,-0.000289,24.983647,-2.1697,0.337,10.07353,0.00000
2051.00,10.07070,25.123904,-0.000288,24.983590,-2.1704,0.337,10.07070,0.00000
2052.00,10.06810,25.123999,-0.000288,24.983579,-2.1711,0.337,10.06810,0.00000
2053.00,10.06977,25.124141,-0.000286,24.983628,-2.1718,0.337,10.06977,0.00000
2054.00,10.07116,25.124233,-0.000286,24.983624,-2.1726,0.337,10.07116,0.00000
2055.00,10.07404,25.124366,-0.000285,24.983653,-2.1733,0.337,10.07404,0.00000
2056.00,10.07701,25.124456,-0.000289,24.983693,-2.1740,0.338,10.07701,0.00000
2057.00,10.08185,25.124522,-0.000292,24.983732,-2.1747,0.338,10.08185,0.00000
2058.00,10.08450,25.124575,-0.000290,24.983768,-2.1754,0.338,10.08450,0.00000
2059.00,10.08526,25.124579,-0.000289,24.983751,-2.1761,0.338,10.08526,0.00000
2060.00,10.08330,25.124549,-0.000291,24.983709,-2.1768,0.338,10.08330,0.00000
2061.00,10.07758,25.124683,-0.000290,24.983803,-2.1775,0.338,10.07758,0.00000
2062.00,10.07110,25.124674,-0.000288,24.983768,-2.1782,0.338,10.07110,0.00000
2063.00,10.06571,25.124692,-0.000290,24.983714,-2.1789,0.338,10.06571,0.00000
2064.00,10.06043,25.124679,-0.000289,24.983705,-2.1796,0.338,10.06043,0.00000
2065.00,10.05520,25.124712,-0.000284,24.983719,-2.1803,0.338,10.05520,0.00000
2066.00,10.05341,25.124632,-0.000282,24.983607,-2.1810,0.338,10.05341,0.00000
2067.00,10.05066,25.124636,-0.000283,24.983595,-2.1817,0.338,10.05066,0.00000
2068.00,10.04749,25.124581,-0.000280,24.983566,-2.1823,0.338,10.04749,0.00000
2069.00,10.04838,25.124677,-0.000279,24.983583,-2.1830,0.338,10.04838,0.00000
2070.00,10.05055,25.124796,-0.000282,24.983605,-2.1837,0.338,10.05055,0.00000
2071.00,10.05392,25.124844,-0.000285,24.983600,-2.1844,0.339,10.05392,0.00000
2072.00,10.05837,25.124971,-0.000287,24.983623,-2.1850,0.339,10.05837,0.00000
2073.00,10.06386,25.125084,-0.000290,24.983656,-2.1857,0.339,10.06386,0.00000
2074.00,10.06625,25.125134,-0.000290,24.983641,-2.1864,0.339,10.06625,0.00000
2075.00,10.06669,25.125160,-0.000289,24.983587,-2.1870,0.339,10.06669,0.00000
2076.00,10.06382,25.125244,-0.000286,24.983587,-2.1877,0.339,10.06382,0.00000
2077.00,10.05898,25.125245,-0.000285,24.983559,-2.1884,0.339,10.05898,0.00000
2078.00,10.05469,25.125292,-0.000283,24.983553,-2.1891,0.339,10.05469,0.00000
2079.00,10.05005,25.125365,-0.000283,24.983534,-2.1898,0.339,10.05005,0.00000
2080.00,10.04731,25.125418,-0.000284,24.983584,-2.1905,0.340,10.04731,0.00000
2081.00,10.04607,25.125565,-0.000286,24.983664,-2.1912,0.340,10.04607,0.00000
2082.00,10.04760,25.125620,-0.000289,24.983632,-2.1919,0.340,10.04760,0.00000
2083.00,10.04573,25.125627,-0.000292,24.983554,-2.1926,0.340,10.04573,0.00000
2084.00,10.04716,25.125720,-0.000295,24.983586,-2.1933,0.340,10.04716,0.00000
2085.00,10.04995,25.125763,-0.000293,24.983529,-2.1940,0.340,10.04995,0.00000
2086.00,10.05251,25.125667,-0.000295,24.983408,-2.1947,0.340,10.05251,0.00000
2087.00,10.05433,25.125753,-0.000293,24.983433,-2.1954,0.341,10.05433,0.00000
2088.00,10.05696,25.125853,-0.000289,24.983535,-2.1961,0.340,10.05696,0.00000
2089.00,10.05418,25.125827,-0.000286,24.983485,-2.1968,0.340,10.05418,0.00000
2090.00,10.05157,25.125875,-0.000287,24.983517,-2.1975,0.340,10.05157,0.00000
2091.00,10.05080,25.125943,-0.000284,24.983526,-2.1982,0.341,10.05080,0.00000
2092.00,10.05184,25.125965,-0.000281,24.983541,-2.1988,0.340,10.05184,0.00000
2093.00,10.05581,25.125997,-0.000281,24.983490,-2.1995,0.341,10.05581,0.00000
2094.00,10.06202,25.126001,-0.000281,24.983469,-2.2002,0.341,10.06202,0.00000
2095.00,10.06641,25.126079,-0.000280,24.983522,-2.2008,0.341,10.06641,0.00000
2096.00,10.06898,25.126087,-0.000282,24.983519,-2.2015,0.341,10.06898,0.00000
2097.00,10.06872,25.126172,-0.000287,24.983586,-2.2022,0.341,10.06872,0.00000
2098.00,10.06627,25.126236,-0.000286,24.983618,-2.2029,0.341,10.06627,0.00000
2099.00,10.06228,25.126335,-0.000287,24.983684,-2.2035,0.341,10.06228,0.00000
2100.00,10.05804,25.126370,-0.000284,24.983641,-2.2042,0.341,10.05804,0.00000
2101.00,10.05325,25.126464,-0.000282,24.983699,-2.2049,0.341,10.05325,0.00000
2102.00,10.05108,25.126480,-0.000279,24.983613,-2.2055,0.341,10.05108,0.00000
2103.00,10.05080,25.126486,-0.000281,24.983594,-2.2062,0.341,10.05080,0.00000
2104.00,10.05076,25.126545,-0.000281,24.983565,-2.2069,0.341,10.05076,0.00000
2105.00,10.05120,25.126589,-0.000283,24.983540,-2.2075,0.341,10.05120,0.00000
2106.00,10.05527,25.126633,-0.000287,24.983501,-2.2082,0.342,10.05527,0.00000
2107.00,10.05713,25.126718,-0.000289,24.983514,-2.2089,0.342,10.05713,0.00000
2108.00,10.05586,25.126767,-0.000289,24.983532,-2.2095,0.342,10.05586,0.00000
2109.00,10.05732,25.126799,-0.000291,24.983519,-2.2102,0.342,10.05732,0.00000
2110.00,10.05981,25.126815,-0.000294,24.983495,-2.2109,0.342,10.05981,0.00000
2111.00,10.06031,25.126798,-0.000295,24.983440,-2.2116,0.343,10.06031,0.00000
2112.00,10.05931,25.126862,-0.000294,24.983471,-2.2123,0.343,10.05931,0.00000
2113.00,10.06046,25.126924,-0.000293,24.983435,-2.2130,0.343,10.06046,0.00000
2114.00,10.05961,25.127041,-0.000294,24.983460,-2.2138,0.343,10.05961,0.00000
2115.00,10.05717,25.127130,-0.000291,24.983472,-2.2145,0.343,10.05717,0.00000
2116.00,10.05501,25.127278,-0.000289,24.983529,-2.2152,0.343,10.05501,0.00000
2117.00,10.05598,25.127317,-0.000286,24.983535,-2.2158,0.343,10.05598,0.00000
2118.00,10.05739,25.127451,-0.000285,24.983583,-2.2165,0.343,10.05739,0.00000
2119.00,10.05965,25.127329,-0.000281,24.983472,-2.2172,0.343,10.05965,0.00000
2120.00,10.06220,25.127345,-0.000279,24.983479,-2.2179,0.342,10.06220,0.00000
2121.00,10.06201,25.127379,-0.000277,24.983489,-2.2186,0.342,10.06201,0.00000
2122.00,10.06016,25.127438,-0.000278,24.983496,-2.2193,0.343,10.06016,0.00000
2123.00,10.05758,25.127428,-0.000279,24.983452,-2.2200,0.343,10.05758,0.00000
2124.00,10.05533,25.127680,-0.000282,24.983588,-2.2206,0.343,10.05533,0.00000
2125.00,10.05571,25.127925,-0.000288,24.983697,-2.2213,0.343,10.05571,0.00000
2126.00,10.05903,25.127922,-0.000289,24.983672,-2.2220,0.343,10.05903,0.00000
2127.00,10.06164,25.127938,-0.000288,24.983629,-2.2227,0.344,10.06164,0.00000
2128.00,10.06525,25.127989,-0.000288,24.983641,-2.2233,0.344,10.06525,0.00000
2129.00,10.06790,25.127958,-0.000289,24.983616,-2.2240,0.344,10.06790,0.00000
2130.00,10.06908,25.127844,-0.000286,24.983555,-2.2247,0.344,10.06908,0.00000
2131.00,10.07083,25.127914,-0.000288,24.983570,-2.2254,0.344,10.07083,0.00000
2132.00,10.07229,25.127941,-0.000289,24.983588,-2.2260,0.344,10.07229,0.00000
2133.00,10.06994,25.128039,-0.000286,24.983646,-2.2267,0.344,10.06994,0.00000
2134.00,10.06721,25.128179,-0.000281,24.983726,-2.2274,0.344,10.06721,0.00000
2135.00,10.06378,25.128260,-0.000285,24.983721,-2.2281,0.344,10.06378,0.00000
2136.00,10.06034,25.128396,-0.000285,24.983760,-2.2288,0.344,10.06034,0.00000
2137.00,10.06054,25.128421,-0.000286,24.983711,-2.2295,0.344,10.06054,0.00000
2138.00,10.06102,25.128474,-0.000283,24.983737,-2.2302,0.344,10.06102,0.00000
2139.00,10.06221,25.128470,-0.000282,24.983720,-2.2309,0.344,10.06221,0.00000
2140.00,10.06440,25.128545,-0.000279,24.983733,-2.2315,0.344,10.06440,0.00000
2141.00,10.06504,25.128618,-0.000276,24.983754,-2.2322,0.344,10.06504,0.00000
2142.00,10.06437,25.128740,-0.000278,24.983836,-2.2330,0.344,10.06437,0.00000
2143.00,10.06610,25.128797,-0.000285,24.983825,-2.2337,0.345,10.06610,0.00000
2144.00,10.06770,25.128813,-0.000288,24.983773,-2.2344,0.345,10.06770,0.00000
2145.00,10.06745,25.128863,-0.000289,24.983766,-2.2351,0.345,10.06745,0.00000
2146.00,10.06796,25.128839,-0.000290,24.983762,-2.2358,0.345,10.06796,0.00000
2147.00,10.06896,25.128839,-0.000288,24.983686,-2.2365,0.345,10.06896,0.00000
2148.00,10.06870,25.128861,-0.000288,24.983642,-2.2371,0.345,10.06870,0.00000
2149.00,10.06723,25.129046,-0.000285,24.983761,-2.2378,0.345,10.06723,0.00000
2150.00,10.06476,25.129113,-0.000284,24.983843,-2.2384,0.345,10.06476,0.00000
2151.00,10.06225,25.129153,-0.000282,24.983824,-2.2391,0.345,10.06225,0.00000
2152.00,10.05798,25.129401,-0.000282,24.984001,-2.2398,0.345,10.05798,0.00000
2153.00,10.05485,25.129404,-0.000278,24.983955,-2.2405,0.345,10.05485,0.00000
2154.00,10.05499,25.129340,-0.000279,24.983849,-2.2412,0.345,10.05499,0.00000
2155.00,10.05699,25.129280,-0.000280,24.983711,-2.2419,0.345,10.05699,0.00000
2156.00,10.05959,25.129368,-0.000282,24.983715,-2.2425,0.345,10.05959,0.00000
2157.00,10.06062,25.129284,-0.000282,24.983593,-2.2431,0.345,10.06062,0.00000
2158.00,10.06113,25.129373,-0.000286,24.983631,-2.2438,0.346,10.06113,0.00000
2159.00,10.06334,25.129436,-0.000287,24.983649,-2.2444,0.346,10.06334,0.00000
2160.00,10.06594,25.129529,-0.000285,24.983682,-2.2451,0.346,10.06594,0.00000
2161.00,10.06795,25.129642,-0.000284,24.983696,-2.2458,0.346,10.06795,0.00000
@15,2.0000,4.0, 2160.10600000001 
2162.00,10.07113,25.129733,-0.000285,24.983725,-2.2464,0.346,10.07113,0.00000
2163.00,10.07467,25.129756,-0.000285,24.983670,-2.2471,0.346,10.07467,0.00000
2164.00,10.10673,25.129806,-0.000287,24.983618,-2.2478,0.346,10.10673,0.00000
2165.00,10.20143,25.129930,-0.000289,24.983650,-2.2484,0.346,10.20143,0.00000
2166.00,10.34953,25.129904,-0.000290,24.983593,-2.2491,0.347,10.34953,0.00000
2167.00,10.53396,25.129958,-0.000290,24.983577,-2.2498,0.347,10.53396,0.00000
2168.00,10.70919,25.130014,-0.000290,24.983569,-2.2505,0.347,10.70919,0.00000
2169.00,10.81658,25.130050,-0.000293,24.983567,-2.2513,0.347,10.81658,0.00000
2170.00,10.83206,25.129995,-0.000296,24.983514,-2.2520,0.347,10.83206,0.00000
2171.00,10.77742,25.130069,-0.000298,24.983559,-2.2527,0.347,10.77742,0.00000
2172.00,10.67838,25.130021,-0.000298,24.983474,-2.2534,0.347,10.67838,0.00000
2173.00,10.58174,25.129992,-0.000299,24.983434,-2.2541,0.347,10.58174,0.00000
2174.00,10.51505,25.130120,-0.000293,24.983486,-2.2548,0.347,10.51505,0.00000
2175.00,10.46951,25.130196,-0.000291,24.983485,-2.2555,0.347,10.46951,0.00000
2176.00,10.43234,25.130207,-0.000289,24.983411,-2.2562,0.347,10.43234,0.00000
2177.00,10.40137,25.130306,-0.000289,24.983451,-2.2569,0.347,10.40137,0.00000
2178.00,10.37298,25.130477,-0.000288,24.983556,-2.2576,0.348,10.37298,0.00000
2179.00,10.34518,25.130480,-0.000293,24.983536,-2.2583,0.348,10.34518,0.00000
2180.00,10.32114,25.130540,-0.000293,24.983561,-2.2590,0.348,10.32114,0.00000
2181.00,10.30152,25.130660,-0.000295,24.983652,-2.2597,0.348,10.30152,0.00000
2182.00,10.28012,25.130701,-0.000296,24.983694,-2.2604,0.348,10.28012,0.00000
2183.00,10.25949,25.130715,-0.000296,24.983651,-2.2611,0.348,10.25949,0.00000
2184.00,10.23525,25.130779,-0.000293,24.983628,-2.2617,0.348,10.23525,0.00000
2185.00,10.21342,25.130811,-0.000295,24.983594,-2.2624,0.348,10.21342,0.00000
2186.00,10.19386,25.130807,-0.000292,24.983521,-2.2631,0.348,10.19386,0.00000
2187.00,10.17750,25.130821,-0.000289,24.983456,-2.2638,0.348,10.17750,0.00000
2188.00,10.16448,25.130885,-0.000289,24.983471,-2.2645,0.348,10.16448,0.00000
2189.00,10.15849,25.130875,-0.000291,24.983436,-2.2652,0.348,10.15849,0.00000
2190.00,10.15447,25.130973,-0.000291,24.983440,-2.2658,0.348,10.15447,0.00000
2191.00,10.15028,25.131000,-0.000296,24.983443,-2.2665,0.349,10.15028,0.00000
2192.00,10.14600,25.131058,-0.000298,24.983465,-2.2672,0.349,10.14600,0.00000
2193.00,10.13938,25.131159,-0.000300,24.983491,-2.2678,0.349,10.13938,0.00000
2194.00,10.13270,25.131197,-0.000301,24.983499,-2.2685,0.349,10.13270,0.00000
2195.00,10.12327,25.131236,-0.000299,24.983539,-2.2691,0.349,10.12327,0.00000
2196.00,10.11313,25.131285,-0.000297,24.983544,-2.2698,0.349,10.11313,0.00000
2197.00,10.10622,25.131402,-0.000296,24.983566,-2.2704,0.349,10.10622,0.00000
2198.00,10.10032,25.131373,-0.000291,24.983523,-2.2711,0.349,10.10032,0.00000
2199.00,10.09629,25.131446,-0.000286,24.983533,-2.2718,0.349,10.09629,0.00000
2200.00,10.09418,25.131465,-0.000289,24.983518,-2.2725,0.349,10.09418,0.00000
2201.00,10.09257,25.131538,-0.000288,24.983496,-2.2732,0.349,10.09257,0.00000
2202.00,10.08900,25.131534,-0.000291,24.983462,-2.2739,0.350,10.08900,0.00000
2203.00,10.08478,25.131601,-0.000294,24.983509,-2.2746,0.350,10.08478,0.00000
2204.00,10.07974,25.131645,-0.000297,24.983544,-2.2752,0.350,10.07974,0.00000
2205.00,10.07536,25.131729,-0.000296,24.983573,-2.2759,0.350,10.07536,0.00000
2206.00,10.07335,25.131786,-0.000296,24.983645,-2.2766,0.350,10.07335,0.00000
2207.00,10.07194,25.131878,-0.000291,24.983690,-2.2773,0.350,10.07194,0.00000
2208.00,10.07274,25.131927,-0.000289,24.983669,-2.2779,0.350,10.07274,0.00000
2209.00,10.07371,25.131981,-0.000287,24.983667,-2.2786,0.350,10.07371,0.00000
2210.00,10.07231,25.132026,-0.000283,24.983635,-2.2792,0.350,10.07231,0.00000
2211.00,10.06940,25.132117,-0.000282,24.983643,-2.2799,0.350,10.06940,0.00000
2212.00,10.06609,25.132123,-0.000285,24.983605,-2.2806,0.350,10.06609,0.00000
2213.00,10.06202,25.132196,-0.000285,24.983595,-2.2812,0.350,10.06202,0.00000
2214.00,10.05986,25.132227,-0.000289,24.983538,-2.2819,0.350,10.05986,0.00000
2215.00,10.05950,25.132305,-0.000291,24.983546,-2.2825,0.351,10.05950,0.00000
2216.00,10.06073,25.132295,-0.000291,24.983490,-2.2832,0.351,10.06073,0.00000
2217.00,10.06143,25.132360,-0.000289,24.983491,-2.2838,0.351,10.06143,0.00000
2218.00,10.06305,25.132437,-0.000288,24.983530,-2.2845,0.351,10.06305,0.00000
2219.00,10.06579,25.132544,-0.000288,24.983565,-2.2851,0.351,10.06579,0.00000
2220.00,10.06903,25.132576,-0.000285,24.983536,-2.2857,0.351,10.06903,0.00000
2221.00,10.07087,25.132655,-0.000285,24.983560,-2.2864,0.351,10.07087,0.00000
2222.00,10.07231,25.132667,-0.000284,24.983548,-2.2871,0.351,10.07231,0.00000
2223.00,10.07289,25.132626,-0.000282,24.983509,-2.2878,0.351,10.07289,0.00000
2224.00,10.06834,25.132663,-0.000280,24.983527,-2.2884,0.351,10.06834,0.00000
2225.00,10.06259,25.132706,-0.000280,24.983576,-2.2891,0.351,10.06259,0.00000
2226.00,10.05619,25.132783,-0.000277,24.983615,-2.2898,0.351,10.05619,0.00000
2227.00,10.05216,25.132872,-0.000280,24.983651,-2.2904,0.351,10.05216,0.00000
2228.00,10.05151,25.133008,-0.000282,24.983697,-2.2911,0.351,10.05151,0.00000
2229.00,10.05277,25.132985,-0.000285,24.983649,-2.2918,0.352,10.05277,0.00000
2230.00,10.05369,25.133056,-0.000287,24.983677,-2.2925,0.352,10.05369,0.00000
2231.00,10.05652,25.133083,-0.000288,24.983625,-2.2931,0.352,10.05652,0.00000
2232.00,10.05818,25.133162,-0.000289,24.983652,-2.2938,0.352,10.05818,0.00000
2233.00,10.05372,25.133202,-0.000288,24.983633,-2.2945,0.352,10.05372,0.00000
2234.00,10.05050,25.133349,-0.000286,24.983714,-2.2952,0.352,10.05050,0.00000
2235.00,10.05117,25.133402,-0.000288,24.983683,-2.2959,0.352,10.05117,0.00000
2236.00,10.05332,25.133422,-0.000291,24.983707,-2.2966,0.352,10.05332,0.00000
2237.00,10.05634,25.133477,-0.000289,24.983708,-2.2972,0.352,10.05634,0.00000
2238.00,10.06406,25.133646,-0.000290,24.983820,-2.2979,0.353,10.06406,0.00000
2239.00,10.07184,25.133787,-0.000290,24.983827,-2.2985,0.353,10.07184,0.00000
2240.00,10.07599,25.133852,-0.000288,24.983822,-2.2992,0.353,10.07599,0.00000
2241.00,10.07601,25.133893,-0.000288,24.983773,-2.2998,0.353,10.07601,0.00000
2242.00,10.07285,25.133987,-0.000291,24.983826,-2.3005,0.353,10.07285,0.00000
2243.00,10.06645,25.133986,-0.000290,24.983806,-2.3012,0.353,10.06645,0.00000
2244.00,10.06074,25.133906,-0.000291,24.983777,-2.3018,0.353,10.06074,0.00000
2245.00,10.05627,25.134026,-0.000289,24.983856,-2.3025,0.353,10.05627,0.00000
2246.00,10.05551,25.134106,-0.000287,24.983898,-2.3031,0.353,10.05551,0.00000
2247.00,10.05894,25.134125,-0.000287,24.983884,-2.3038,0.353,10.05894,0.00000
2248.00,10.06439,25.134100,-0.000285,24.983787,-2.3044,0.353,10.06439,0.00000
2249.00,10.06928,25.134186,-0.000286,24.983811,-2.3051,0.353,10.06928,0.00000
2250.00,10.07337,25.134167,-0.000285,24.983732,-2.3057,0.353,10.07337,0.00000
2251.00,10.07605,25.134261,-0.000283,24.983743,-2.3064,0.353,10.07605,0.00000
2252.00,10.07696,25.134329,-0.000279,24.983687,-2.3070,0.353,10.07696,0.00000
2253.00,10.07789,25.134549,-0.000277,24.983812,-2.3077,0.353,10.07789,0.00000
2254.00,10.07761,25.134643,-0.000275,24.983766,-2.3084,0.353,10.07761,0.00000
2255.00,10.07754,25.134668,-0.000278,24.983735,-2.3091,0.353,10.07754,0.00000
2256.00,10.07727,25.134739,-0.000279,24.983730,-2.3098,0.354,10.07727,0.00000
2257.00,10.07471,25.134811,-0.000281,24.983783,-2.3105,0.354,10.07471,0.00000
2258.00,10.06967,25.134639,-0.000282,24.983599,-2.3112,0.354,10.06967,0.00000
2259.00,10.06659,25.134585,-0.000282,24.983573,-2.3119,0.354,10.06659,0.00000
2260.00,10.06579,25.134578,-0.000279,24.983578,-2.3126,0.354,10.06579,0.00000
2261.00,10.06447,25.134646,-0.000280,24.983638,-2.3132,0.354,10.06447,0.00000
2262.00,10.06430,25.134660,-0.000281,24.983638,-2.3139,0.354,10.06430,0.00000
2263.00,10.06724,25.134784,-0.000282,24.983706,-2.3145,0.354,10.06724,0.00000
2264.00,10.06804,25.134754,-0.000281,24.983603,-2.3152,0.354,10.06804,0.00000
2265.00,10.06618,25.134890,-0.000285,24.983658,-2.3159,0.354,10.06618,0.00000
2266.00,10.06812,25.134865,-0.000286,24.983598,-2.3166,0.354,10.06812,0.00000
2267.00,10.07202,25.135028,-0.000288,24.983647,-2.3172,0.355,10.07202,0.00000
2268.00,10.07634,25.134982,-0.000289,24.983570,-2.3179,0.355,10.07634,0.00000
2269.00,10.08182,25.135253,-0.000293,24.983787,-2.3186,0.355,10.08182,0.00000
2270.00,10.08624,25.135154,-0.000292,24.983694,-2.3192,0.355,10.08624,0.00000
2271.00,10.08393,25.135320,-0.000290,24.983822,-2.3199,0.355,10.08393,0.00000
2272.00,10.07864,25.135277,-0.000289,24.983751,-2.3205,0.355,10.07864,0.00000
2273.00,10.07033,25.135348,-0.000288,24.983774,-2.3212,0.355,10.07033,0.00000
2274.00,10.06082,25.135331,-0.000289,24.983708,-2.3218,0.355,10.06082,0.00000
2275.00,10.05376,25.135595,-0.000290,24.983849,-2.3224,0.356,10.05376,0.00000
2276.00,10.05264,25.135549,-0.000291,24.983692,-2.3231,0.356,10.05264,0.00000
2277.00,10.05518,25.135537,-0.000289,24.983634,-2.3237,0.356,10.05518,0.00000
2278.00,10.06039,25.135625,-0.000289,24.983668,-2.3244,0.356,10.06039,0.00000
2279.00,10.06823,25.135707,-0.000286,24.983718,-2.3250,0.356,10.06823,0.00000
2280.00,10.07361,25.135680,-0.000285,24.983664,-2.3256,0.356,10.07361,0.00000
2281.00,10.07442,25.135719,-0.000287,24.983690,-2.3263,0.356,10.07442,0.00000
2282.00,10.07266,25.135893,-0.000289,24.983810,-2.3269,0.356,10.07266,0.00000
2283.00,10.07015,25.135902,-0.000287,24.983790,-2.3276,0.356,10.07015,0.00000
2284.00,10.06620,25.135826,-0.000286,24.983683,-2.3283,0.356,10.06620,0.00000
2285.00,10.06316,25.135921,-0.000286,24.983731,-2.3290,0.356,10.06316,0.00000
2286.00,10.06329,25.136029,-0.000285,24.983821,-2.3296,0.356,10.06329,0.00000
2287.00,10.06592,25.135999,-0.000284,24.983773,-2.3303,0.356,10.06592,0.00000
2288.00,10.06989,25.135886,-0.000288,24.983605,-2.3310,0.356,10.06989,0.00000
2289.00,10.07449,25.136184,-0.000290,24.983823,-2.3317,0.357,10.07449,0.00000
2290.00,10.07981,25.136223,-0.000292,24.983795,-2.3324,0.357,10.07981,0.00000
2291.00,10.08238,25.136247,-0.000290,24.983724,-2.3331,0.357,10.08238,0.00000
2292.00,10.08040,25.136298,-0.000290,24.983689,-2.3337,0.357,10.08040,0.00000
2293.00,10.07796,25.136632,-0.000289,24.983925,-2.3344,0.357,10.07796,0.00000
2294.00,10.07361,25.136367,-0.000289,24.983608,-2.3351,0.357,10.07361,0.00000
2295.00,10.06952,25.136343,-0.000292,24.983561,-2.3357,0.357,10.06952,0.00000
2296.00,10.06605,25.136404,-0.000293,24.983591,-2.3364,0.357,10.06605,0.00000
2297.00,10.06362,25.136467,-0.000296,24.983605,-2.3370,0.357,10.06362,0.00000
2298.00,10.06137,25.136586,-0.000298,24.983640,-2.3377,0.358,10.06137,0.00000
2299.00,10.06052,25.136814,-0.000299,24.983804,-2.3383,0.358,10.06052,0.00000
2300.00,10.05850,25.136770,-0.000297,24.983651,-2.3390,0.358,10.05850,0.00000
2301.00,10.05968,25.136736,-0.000302,24.983547,-2.3397,0.358,10.05968,0.00000
2302.00,10.06420,25.136712,-0.000300,24.983489,-2.3404,0.358,10.06420,0.00000
2303.00,10.06882,25.136655,-0.000298,24.983446,-2.3410,0.358,10.06882,0.00000
2304.00,10.07257,25.136646,-0.000299,24.983453,-2.3417,0.358,10.07257,0.00000
2305.00,10.07765,25.136772,-0.000297,24.983561,-2.3423,0.358,10.07765,0.00000
2306.00,10.08129,25.136938,-0.000294,24.983731,-2.3430,0.358,10.08129,0.00000
2307.00,10.08268,25.137157,-0.000292,24.983889,-2.3436,0.358,10.08268,0.00000
2308.00,10.08120,25.137166,-0.000295,24.983828,-2.3443,0.359,10.08120,0.00000
2309.00,10.08110,25.137370,-0.000297,24.983902,-2.3449,0.359,10.08110,0.00000
2310.00,10.08070,25.137331,-0.000298,24.983819,-2.3455,0.359,10.08070,0.00000
2311.00,10.07980,25.137229,-0.000299,24.983626,-2.3462,0.359,10.07980,0.00000
@16,2.0000,4.0, 2310.08700000001 
2312.00,10.07926,25.137286,-0.000300,24.983623,-2.3469,0.359,10.07926,0.00000
2313.00,10.08304,25.137393,-0.000295,24.983706,-2.3476,0.359,10.08304,0.00000
2314.00,10.10532,25.137372,-0.000289,24.983707,-2.3482,0.359,10.10532,0.00000
2315.00,10.18726,25.137509,-0.000289,24.983786,-2.3489,0.359,10.18726,0.00000
2316.00,10.32598,25.137600,-0.000290,24.983835,-2.3495,0.359,10.32598,0.00000
2317.00,10.50422,25.137453,-0.000291,24.983731,-2.3502,0.359,10.50422,0.00000
2318.00,10.68439,25.137417,-0.000294,24.983596,-2.3509,0.359,10.68439,0.00000
2319.00,10.81393,25.137423,-0.000295,24.983538,-2.3516,0.359,10.81393,0.00000
2320.00,10.85005,25.137497,-0.000295,24.983574,-2.3523,0.360,10.85005,0.00000
2321.00,10.80506,25.137644,-0.000294,24.983665,-2.3529,0.360,10.80506,0.00000
2322.00,10.70674,25.137845,-0.000292,24.983705,-2.3535,0.360,10.70674,0.00000
2323.00,10.59746,25.137907,-0.000290,24.983740,-2.3542,0.360,10.59746,0.00000
2324.00,10.51403,25.137877,-0.000293,24.983657,-2.3549,0.360,10.51403,0.00000
2325.00,10.46110,25.137928,-0.000294,24.983647,-2.3556,0.360,10.46110,0.00000
2326.00,10.43029,25.137957,-0.000291,24.983660,-2.3562,0.360,10.43029,0.00000
2327.00,10.40797,25.137824,-0.000291,24.983512,-2.3569,0.360,10.40797,0.00000
2328.00,10.38326,25.137862,-0.000291,24.983508,-2.3575,0.360,10.38326,0.00000
2329.00,10.35794,25.137853,-0.000288,24.983458,-2.3582,0.360,10.35794,0.00000
2330.00,10.33017,25.137923,-0.000287,24.983445,-2.3588,0.360,10.33017,0.00000
2331.00,10.30070,25.137920,-0.000292,24.983397,-2.3595,0.360,10.30070,0.00000
2332.00,10.27370,25.138082,-0.000294,24.983540,-2.3601,0.361,10.27370,0.00000
2333.00,10.25357,25.138099,-0.000296,24.983493,-2.3607,0.361,10.25357,0.00000
2334.00,10.23598,25.138314,-0.000296,24.983627,-2.3614,0.361,10.23598,0.00000
2335.00,10.21995,25.138359,-0.000295,24.983651,-2.3620,0.361,10.21995,0.00000
2336.00,10.20416,25.138384,-0.000292,24.983605,-2.3626,0.361,10.20416,0.00000
2337.00,10.18937,25.138344,-0.000293,24.983525,-2.3632,0.361,10.18937,0.00000
2338.00,10.17482,25.138373,-0.000292,24.983487,-2.3638,0.361,10.17482,0.00000
2339.00,10.16172,25.138323,-0.000294,24.983410,-2.3644,0.361,10.16172,0.00000
2340.00,10.14935,25.138319,-0.000294,24.983365,-2.3650,0.361,10.14935,0.00000
2341.00,10.14176,25.138385,-0.000295,24.983356,-2.3656,0.361,10.14176,0.00000
2342.00,10.13517,25.138455,-0.000293,24.983352,-2.3663,0.361,10.13517,0.00000
2343.00,10.12815,25.138615,-0.000294,24.983492,-2.3669,0.361,10.12815,0.00000
2344.00,10.12262,25.138691,-0.000293,24.983530,-2.3675,0.361,10.12262,0.00000
2345.00,10.11794,25.138753,-0.000295,24.983580,-2.3681,0.362,10.11794,0.00000
2346.00,10.11158,25.138833,-0.000292,24.983657,-2.3688,0.362,10.11158,0.00000
2347.00,10.10333,25.138913,-0.000291,24.983675,-2.3695,0.362,10.10333,0.00000
2348.00,10.09380,25.138930,-0.000290,24.983646,-2.3701,0.362,10.09380,0.00000
2349.00,10.08679,25.138946,-0.000291,24.983615,-2.3708,0.362,10.08679,0.00000
2350.00,10.08362,25.139067,-0.000288,24.983585,-2.3715,0.362,10.08362,0.00000
2351.00,10.08405,25.139083,-0.000288,24.983517,-2.3721,0.362,10.08405,0.00000
2352.00,10.08645,25.139160,-0.000290,24.983557,-2.3727,0.362,10.08645,0.00000
2353.00,10.09112,25.139225,-0.000291,24.983551,-2.3734,0.362,10.09112,0.00000
2354.00,10.09380,25.139292,-0.000291,24.983549,-2.3740,0.362,10.09380,0.00000
2355.00,10.09499,25.139337,-0.000293,24.983565,-2.3747,0.363,10.09499,0.00000
2356.00,10.09211,25.139392,-0.000294,24.983516,-2.3753,0.363,10.09211,0.00000
2357.00,10.08995,25.139454,-0.000293,24.983482,-2.3759,0.363,10.08995,0.00000
2358.00,10.08731,25.139537,-0.000291,24.983517,-2.3765,0.363,10.08731,0.00000
2359.00,10.08437,25.139629,-0.000287,24.983538,-2.3771,0.363,10.08437,0.00000
2360.00,10.08054,25.139632,-0.000289,24.983555,-2.3778,0.363,10.08054,0.00000
2361.00,10.07950,25.139644,-0.000291,24.983630,-2.3784,0.363,10.07950,0.00000
2362.00,10.07913,25.139742,-0.000293,24.983717,-2.3790,0.363,10.07913,0.00000
2363.00,10.07968,25.139707,-0.000297,24.983665,-2.3796,0.363,10.07968,0.00000
2364.00,10.07945,25.139795,-0.000296,24.983682,-2.3802,0.363,10.07945,0.00000
2365.00,10.07874,25.139925,-0.000291,24.983723,-2.3809,0.363,10.07874,0.00000
2366.00,10.07751,25.140022,-0.000287,24.983714,-2.3815,0.363,10.07751,0.00000
2367.00,10.07583,25.139980,-0.000281,24.983635,-2.3822,0.363,10.07583,0.00000
2368.00,10.07509,25.140102,-0.000274,24.983649,-2.3828,0.363,10.07509,0.00000
2369.00,10.07736,25.140122,-0.000273,24.983639,-2.3835,0.363,10.07736,0.00000
2370.00,10.08173,25.140091,-0.000275,24.983573,-2.3842,0.363,10.08173,0.00000
2371.00,10.08264,25.140215,-0.000278,24.983620,-2.3849,0.363,10.08264,0.00000
2372.00,10.08119,25.140311,-0.000285,24.983644,-2.3856,0.363,10.08119,0.00000
2373.00,10.08030,25.140331,-0.000290,24.983627,-2.3862,0.364,10.08030,0.00000
2374.00,10.07543,25.140446,-0.000294,24.983660,-2.3869,0.364,10.07543,0.00000
2375.00,10.06822,25.140567,-0.000295,24.983698,-2.3876,0.364,10.06822,0.00000
2376.00,10.06317,25.140633,-0.000296,24.983689,-2.3884,0.364,10.06317,0.00000
2377.00,10.06289,25.140685,-0.000294,24.983646,-2.3890,0.364,10.06289,0.00000
2378.00,10.06441,25.140791,-0.000296,24.983698,-2.3898,0.364,10.06441,0.00000
2379.00,10.06747,25.140778,-0.000296,24.983639,-2.3905,0.365,10.06747,0.00000
2380.00,10.07298,25.140792,-0.000296,24.983609,-2.3911,0.365,10.07298,0.00000
2381.00,10.07637,25.140842,-0.000295,24.983598,-2.3918,0.365,10.07637,0.00000
2382.00,10.07625,25.140889,-0.000293,24.983637,-2.3925,0.365,10.07625,0.00000
2383.00,10.07172,25.140963,-0.000291,24.983666,-2.3931,0.365,10.07172,0.00000
2384.00,10.07202,25.141082,-0.000291,24.983767,-2.3937,0.365,10.07202,0.00000
2385.00,10.07191,25.141162,-0.000292,24.983758,-2.3944,0.365,10.07191,0.00000
2386.00,10.07207,25.141187,-0.000292,24.983749,-2.3950,0.365,10.07207,0.00000
2387.00,10.07387,25.141194,-0.000289,24.983681,-2.3957,0.365,10.07387,0.00000
2388.00,10.07556,25.141238,-0.000288,24.983646,-2.3964,0.365,10.07556,0.00000
2389.00,10.07231,25.141263,-0.000286,24.983580,-2.3970,0.365,10.07231,0.00000
2390.00,10.06868,25.141384,-0.000286,24.983599,-2.3977,0.365,10.06868,0.00000
2391.00,10.06562,25.141475,-0.000289,24.983587,-2.3983,0.365,10.06562,0.00000
2392.00,10.06349,25.141607,-0.000294,24.983632,-2.3989,0.365,10.06349,0.00000
2393.00,10.06433,25.141668,-0.000298,24.983632,-2.3996,0.366,10.06433,0.00000
2394.00,10.06785,25.141715,-0.000299,24.983623,-2.4002,0.366,10.06785,0.00000
2395.00,10.07153,25.141661,-0.000299,24.983601,-2.4008,0.366,10.07153,0.00000
2396.00,10.07540,25.141639,-0.000296,24.983594,-2.4014,0.366,10.07540,0.00000
2397.00,10.07834,25.141651,-0.000293,24.983572,-2.4020,0.366,10.07834,0.00000
2398.00,10.07876,25.141693,-0.000291,24.983578,-2.4027,0.366,10.07876,0.00000
2399.00,10.07560,25.141746,-0.000293,24.983626,-2.4033,0.366,10.07560,0.00000
2400.00,10.07460,25.141820,-0.000290,24.983654,-2.4040,0.366,10.07460,0.00000
2401.00,10.07598,25.141874,-0.000290,24.983658,-2.4046,0.366,10.07598,0.00000
2402.00,10.07658,25.141974,-0.000290,24.983709,-2.4053,0.366,10.07658,0.00000
2403.00,10.07587,25.141985,-0.000289,24.983685,-2.4060,0.366,10.07587,0.00000
2404.00,10.07888,25.142005,-0.000285,24.983634,-2.4066,0.366,10.07888,0.00000
2405.00,10.07909,25.142103,-0.000282,24.983683,-2.4073,0.366,10.07909,0.00000
2406.00,10.07655,25.142160,-0.000284,24.983725,-2.4080,0.366,10.07655,0.00000
2407.00,10.07342,25.142166,-0.000286,24.983710,-2.4086,0.366,10.07342,0.00000
2408.00,10.06932,25.142262,-0.000288,24.983728,-2.4093,0.366,10.06932,0.00000
2409.00,10.06369,25.142324,-0.000289,24.983731,-2.4099,0.367,10.06369,0.00000
2410.00,10.05958,25.142323,-0.000295,24.983691,-2.4106,0.367,10.05958,0.00000
2411.00,10.05876,25.142327,-0.000293,24.983616,-2.4113,0.367,10.05876,0.00000
2412.00,10.06108,25.142332,-0.000291,24.983538,-2.4119,0.367,10.06108,0.00000
2413.00,10.06748,25.142316,-0.000286,24.983514,-2.4126,0.367,10.06748,0.00000
2414.00,10.07261,25.142353,-0.000286,24.983530,-2.4132,0.367,10.07261,0.00000
2415.00,10.07569,25.142355,-0.000286,24.983525,-2.4139,0.367,10.07569,0.00000
2416.00,10.07705,25.142445,-0.000289,24.983514,-2.4146,0.367,10.07705,0.00000
2417.00,10.07544,25.142553,-0.000291,24.983578,-2.4152,0.367,10.07544,0.00000
2418.00,10.07483,25.142558,-0.000295,24.983514,-2.4159,0.368,10.07483,0.00000
2419.00,10.07429,25.142565,-0.000295,24.983460,-2.4166,0.368,10.07429,0.00000
2420.00,10.07640,25.142703,-0.000297,24.983454,-2.4172,0.368,10.07640,0.00000
2421.00,10.07888,25.142772,-0.000297,24.983492,-2.4179,0.368,10.07888,0.00000
2422.00,10.08279,25.142825,-0.000296,24.983507,-2.4185,0.368,10.08279,0.00000
2423.00,10.08329,25.142949,-0.000298,24.983568,-2.4191,0.368,10.08329,0.00000
2424.00,10.08386,25.143046,-0.000299,24.983577,-2.4198,0.368,10.08386,0.00000
2425.00,10.08278,25.143022,-0.000300,24.983507,-2.4204,0.368,10.08278,0.00000
2426.00,10.08271,25.143010,-0.000297,24.983434,-2.4211,0.368,10.08271,0.00000
2427.00,10.08178,25.143048,-0.000300,24.983402,-2.4217,0.368,10.08178,0.00000
2428.00,10.08219,25.143103,-0.000296,24.983430,-2.4223,0.368,10.08219,0.00000
2429.00,10.08238,25.143176,-0.000295,24.983484,-2.4229,0.368,10.08238,0.00000
2430.00,10.08238,25.143223,-0.000299,24.983488,-2.4235,0.369,10.08238,0.00000
2431.00,10.08236,25.143229,-0.000303,24.983507,-2.4242,0.369,10.08236,0.00000
2432.00,10.08159,25.143245,-0.000304,24.983526,-2.4248,0.369,10.08159,0.00000
2433.00,10.08166,25.143358,-0.000305,24.983565,-2.4254,0.369,10.08166,0.00000
2434.00,10.08152,25.143353,-0.000308,24.983495,-2.4260,0.370,10.08152,0.00000
2435.00,10.08068,25.143478,-0.000303,24.983525,-2.4267,0.370,10.08068,0.00000
2436.00,10.07793,25.143582,-0.000302,24.983541,-2.4273,0.370,10.07793,0.00000
2437.00,10.07793,25.143677,-0.000302,24.983536,-2.4280,0.370,10.07793,0.00000
2438.00,10.07642,25.143634,-0.000306,24.983432,-2.4287,0.370,10.07642,0.00000
2439.00,10.07614,25.143701,-0.000305,24.983459,-2.4294,0.370,10.07614,0.00000
2440.00,10.07835,25.143696,-0.000303,24.983466,-2.4300,0.370,10.07835,0.00000
2441.00,10.08160,25.143849,-0.000300,24.983552,-2.4306,0.370,10.08160,0.00000
2442.00,10.08348,25.143922,-0.000296,24.983553,-2.4313,0.370,10.08348,0.00000
2443.00,10.08544,25.143900,-0.000293,24.983520,-2.4319,0.370,10.08544,0.00000
2444.00,10.08748,25.143965,-0.000291,24.983490,-2.4326,0.370,10.08748,0.00000
2445.00,10.08903,25.144049,-0.000292,24.983486,-2.4332,0.370,10.08903,0.00000
2446.00,10.09132,25.144029,-0.000291,24.983428,-2.4339,0.370,10.09132,0.00000
2447.00,10.09034,25.144060,-0.000293,24.983428,-2.4345,0.370,10.09034,0.00000
2448.00,10.08690,25.144264,-0.000295,24.983537,-2.4352,0.371,10.08690,0.00000
2449.00,10.08150,25.144320,-0.000296,24.983571,-2.4358,0.371,10.08150,0.00000
2450.00,10.07716,25.144424,-0.000296,24.983611,-2.4364,0.371,10.07716,0.00000
2451.00,10.07060,25.144496,-0.000300,24.983608,-2.4371,0.371,10.07060,0.00000
2452.00,10.06691,25.144624,-0.000302,24.983647,-2.4377,0.371,10.06691,0.00000
2453.00,10.06742,25.144612,-0.000302,24.983593,-2.4383,0.371,10.06742,0.00000
2454.00,10.07124,25.144685,-0.000299,24.983576,-2.4389,0.371,10.07124,0.00000
2455.00,10.07171,25.144645,-0.000297,24.983492,-2.4395,0.372,10.07171,0.00000
2456.00,10.07425,25.144720,-0.000297,24.983538,-2.4401,0.372,10.07425,0.00000
2457.00,10.07602,25.144741,-0.000296,24.983530,-2.4408,0.372,10.07602,0.00000
2458.00,10.07805,25.144774,-0.000293,24.983488,-2.4414,0.372,10.07805,0.00000
2459.00,10.07793,25.144955,-0.000294,24.983643,-2.4420,0.372,10.07793,0.00000
2460.00,10.07762,25.145119,-0.000294,24.983788,-2.4426,0.372,10.07762,0.00000
2461.00,10.08040,25.145121,-0.000294,24.983727,-2.4433,0.372,10.08040,0.00000
2462.00,10.09202,25.145082,-0.000292,24.983676,-2.4439,0.372,10.09202,0.00000
@17,2.0000,4.0, 2460.082 
2463.00,10.10079,25.145272,-0.000292,24.983852,-2.4445,0.372,10.10079,0.00000
2464.00,10.12618,25.145110,-0.000296,24.983678,-2.4452,0.372,10.12618,0.00000
2465.00,10.20871,25.145109,-0.000299,24.983624,-2.4458,0.373,10.20871,0.00000
2466.00,10.33576,25.145093,-0.000296,24.983589,-2.4465,0.373,10.33576,0.00000
2467.00,10.49242,25.145111,-0.000296,24.983614,-2.4471,0.373,10.49242,0.00000
2468.00,10.65693,25.145122,-0.000295,24.983596,-2.4478,0.373,10.65693,0.00000
2469.00,10.77483,25.145277,-0.000292,24.983652,-2.4484,0.373,10.77483,0.00000
2470.00,10.80627,25.145277,-0.000289,24.983602,-2.4490,0.373,10.80627,0.00000
2471.00,10.76863,25.145423,-0.000287,24.983695,-2.4496,0.373,10.76863,0.00000
2472.00,10.68115,25.145572,-0.000288,24.983696,-2.4503,0.373,10.68115,0.00000
2473.00,10.57900,25.145549,-0.000290,24.983637,-2.4509,0.373,10.57900,0.00000
2474.00,10.50457,25.145573,-0.000288,24.983680,-2.4515,0.373,10.50457,0.00000
2475.00,10.45861,25.145629,-0.000289,24.983723,-2.4521,0.373,10.45861,0.00000
2476.00,10.42784,25.145646,-0.000291,24.983704,-2.4527,0.373,10.42784,0.00000
2477.00,10.40289,25.145640,-0.000289,24.983702,-2.4534,0.373,10.40289,0.00000
2478.00,10.38246,25.145687,-0.000288,24.983669,-2.4540,0.373,10.38246,0.00000
2479.00,10.36160,25.145830,-0.000290,24.983693,-2.4546,0.373,10.36160,0.00000
2480.00,10.33843,25.145922,-0.000293,24.983691,-2.4552,0.374,10.33843,0.00000
2481.00,10.31688,25.146002,-0.000290,24.983716,-2.4559,0.374,10.31688,0.00000
2482.00,10.29685,25.146129,-0.000292,24.983752,-2.4565,0.374,10.29685,0.00000
2483.00,10.27753,25.146198,-0.000293,24.983776,-2.4572,0.374,10.27753,0.00000
2484.00,10.25505,25.146173,-0.000292,24.983728,-2.4578,0.374,10.25505,0.00000
2485.00,10.23272,25.146248,-0.000290,24.983766,-2.4584,0.374,10.23272,0.00000
2486.00,10.21028,25.146310,-0.000290,24.983764,-2.4591,0.374,10.21028,0.00000
2487.00,10.19155,25.146313,-0.000289,24.983738,-2.4597,0.374,10.19155,0.00000
2488.00,10.17470,25.146367,-0.000288,24.983719,-2.4603,0.374,10.17470,0.00000
2489.00,10.16515,25.146383,-0.000288,24.983739,-2.4610,0.374,10.16515,0.00000
2490.00,10.16072,25.146378,-0.000288,24.983692,-2.4616,0.374,10.16072,0.00000
2491.00,10.15661,25.146483,-0.000290,24.983715,-2.4622,0.374,10.15661,0.00000
2492.00,10.15030,25.146518,-0.000287,24.983718,-2.4629,0.374,10.15030,0.00000
2493.00,10.14508,25.146626,-0.000288,24.983752,-2.4635,0.375,10.14508,0.00000
2494.00,10.13657,25.146764,-0.000288,24.983754,-2.4642,0.375,10.13657,0.00000
2495.00,10.12680,25.146856,-0.000289,24.983760,-2.4649,0.375,10.12680,0.00000
2496.00,10.11682,25.146851,-0.000292,24.983693,-2.4655,0.375,10.11682,0.00000
2497.00,10.10953,25.146920,-0.000296,24.983702,-2.4662,0.375,10.10953,0.00000
2498.00,10.10262,25.146892,-0.000294,24.983668,-2.4669,0.375,10.10262,0.00000
2499.00,10.09685,25.146966,-0.000290,24.983713,-2.4676,0.375,10.09685,0.00000
2500.00,10.09103,25.146974,-0.000290,24.983707,-2.4682,0.375,10.09103,0.00000
2501.00,10.08745,25.147012,-0.000284,24.983703,-2.4689,0.375,10.08745,0.00000
2502.00,10.08360,25.146997,-0.000281,24.983630,-2.4695,0.375,10.08360,0.00000
2503.00,10.07550,25.147119,-0.000280,24.983681,-2.4702,0.375,10.07550,0.00000
2504.00,10.06806,25.147015,-0.000279,24.983532,-2.4709,0.375,10.06806,0.00000
2505.00,10.06430,25.147075,-0.000277,24.983523,-2.4715,0.375,10.06430,0.00000
2506.00,10.06234,25.147106,-0.000278,24.983527,-2.4721,0.375,10.06234,0.00000
2507.00,10.06143,25.147180,-0.000283,24.983559,-2.4728,0.376,10.06143,0.00000
2508.00,10.06707,25.147167,-0.000285,24.983531,-2.4734,0.376,10.06707,0.00000
2509.00,10.07399,25.147268,-0.000285,24.983605,-2.4740,0.376,10.07399,0.00000
2510.00,10.07912,25.147335,-0.000285,24.983605,-2.4746,0.376,10.07912,0.00000
2511.00,10.08374,25.147438,-0.000286,24.983646,-2.4752,0.376,10.08374,0.00000
2512.00,10.08821,25.147587,-0.000285,24.983701,-2.4759,0.376,10.08821,0.00000
2513.00,10.08981,25.147672,-0.000283,24.983686,-2.4765,0.376,10.08981,0.00000
2514.00,10.09013,25.147739,-0.000287,24.983681,-2.4771,0.376,10.09013,0.00000
2515.00,10.08883,25.147788,-0.000289,24.983694,-2.4778,0.376,10.08883,0.00000
2516.00,10.08745,25.147819,-0.000290,24.983644,-2.4784,0.376,10.08745,0.00000
2517.00,10.08470,25.147926,-0.000289,24.983650,-2.4791,0.376,10.08470,0.00000
2518.00,10.08272,25.147838,-0.000290,24.983520,-2.4797,0.376,10.08272,0.00000
2519.00,10.08063,25.147895,-0.000290,24.983478,-2.4804,0.377,10.08063,0.00000
2520.00,10.07938,25.147977,-0.000290,24.983477,-2.4810,0.377,10.07938,0.00000
2521.00,10.07953,25.148005,-0.000290,24.983452,-2.4817,0.377,10.07953,0.00000
2522.00,10.08174,25.147969,-0.000289,24.983388,-2.4823,0.377,10.08174,0.00000
2523.00,10.08448,25.148197,-0.000293,24.983575,-2.4830,0.377,10.08448,0.00000
2524.00,10.08638,25.148265,-0.000292,24.983631,-2.4836,0.377,10.08638,0.00000
2525.00,10.08563,25.148322,-0.000293,24.983647,-2.4843,0.377,10.08563,0.00000
2526.00,10.08537,25.148424,-0.000296,24.983709,-2.4849,0.378,10.08537,0.00000
2527.00,10.08379,25.148448,-0.000298,24.983711,-2.4856,0.378,10.08379,0.00000
2528.00,10.08240,25.148427,-0.000296,24.983652,-2.4862,0.378,10.08240,0.00000
2529.00,10.08372,25.148486,-0.000296,24.983609,-2.4869,0.378,10.08372,0.00000
2530.00,10.08928,25.148545,-0.000296,24.983607,-2.4875,0.378,10.08928,0.00000
2531.00,10.09142,25.148577,-0.000294,24.983578,-2.4882,0.378,10.09142,0.00000
2532.00,10.09425,25.148665,-0.000296,24.983573,-2.4888,0.378,10.09425,0.00000
2533.00,10.09358,25.148749,-0.000296,24.983551,-2.4895,0.378,10.09358,0.00000
2534.00,10.09029,25.148751,-0.000296,24.983547,-2.4901,0.378,10.09029,0.00000
2535.00,10.08443,25.148791,-0.000295,24.983509,-2.4908,0.378,10.08443,0.00000
2536.00,10.08037,25.148819,-0.000296,24.983490,-2.4915,0.378,10.08037,0.00000
2537.00,10.07572,25.148810,-0.000294,24.983469,-2.4921,0.379,10.07572,0.00000
2538.00,10.07443,25.148868,-0.000293,24.983532,-2.4928,0.379,10.07443,0.00000
2539.00,10.07482,25.148768,-0.000294,24.983436,-2.4935,0.379,10.07482,0.00000
2540.00,10.07460,25.148773,-0.000297,24.983448,-2.4941,0.379,10.07460,0.00000
2541.00,10.07473,25.148805,-0.000294,24.983458,-2.4947,0.379,10.07473,0.00000
2542.00,10.07599,25.148812,-0.000292,24.983431,-2.4954,0.379,10.07599,0.00000
2543.00,10.07521,25.148801,-0.000292,24.983389,-2.4960,0.379,10.07521,0.00000
2544.00,10.07099,25.149217,-0.000289,24.983690,-2.4967,0.379,10.07099,0.00000
2545.00,10.07098,25.149259,-0.000286,24.983681,-2.4973,0.379,10.07098,0.00000
2546.00,10.07190,25.149414,-0.000287,24.983813,-2.4979,0.379,10.07190,0.00000
2547.00,10.07182,25.149527,-0.000289,24.983880,-2.4986,0.379,10.07182,0.00000
2548.00,10.07457,25.149682,-0.000286,24.983949,-2.4992,0.379,10.07457,0.00000
2549.00,10.07905,25.149552,-0.000290,24.983784,-2.4998,0.379,10.07905,0.00000
2550.00,10.07986,25.149629,-0.000291,24.983792,-2.5004,0.379,10.07986,0.00000
2551.00,10.07881,25.149586,-0.000295,24.983597,-2.5011,0.380,10.07881,0.00000
2552.00,10.07852,25.149658,-0.000295,24.983566,-2.5017,0.380,10.07852,0.00000
2553.00,10.07610,25.149686,-0.000297,24.983529,-2.5023,0.380,10.07610,0.00000
2554.00,10.07351,25.149760,-0.000295,24.983505,-2.5030,0.380,10.07351,0.00000
2555.00,10.07318,25.149818,-0.000299,24.983509,-2.5036,0.380,10.07318,0.00000
2556.00,10.07401,25.149878,-0.000295,24.983604,-2.5042,0.380,10.07401,0.00000
2557.00,10.07491,25.149920,-0.000293,24.983644,-2.5049,0.380,10.07491,0.00000
2558.00,10.07738,25.149939,-0.000293,24.983571,-2.5055,0.380,10.07738,0.00000
2559.00,10.07993,25.149864,-0.000293,24.983477,-2.5062,0.380,10.07993,0.00000
2560.00,10.08047,25.149854,-0.000290,24.983436,-2.5068,0.380,10.08047,0.00000
2561.00,10.07929,25.149877,-0.000293,24.983385,-2.5074,0.380,10.07929,0.00000
2562.00,10.07775,25.149900,-0.000294,24.983364,-2.5081,0.380,10.07775,0.00000
2563.00,10.07705,25.149890,-0.000295,24.983358,-2.5087,0.380,10.07705,0.00000
2564.00,10.07804,25.150084,-0.000294,24.983485,-2.5093,0.380,10.07804,0.00000
2565.00,10.07988,25.150203,-0.000294,24.983499,-2.5099,0.381,10.07988,0.00000
2566.00,10.08083,25.150355,-0.000292,24.983579,-2.5105,0.381,10.08083,0.00000
2567.00,10.08242,25.150443,-0.000292,24.983574,-2.5111,0.381,10.08242,0.00000
2568.00,10.08568,25.150615,-0.000296,24.983609,-2.5117,0.381,10.08568,0.00000
2569.00,10.08759,25.150639,-0.000300,24.983600,-2.5123,0.381,10.08759,0.00000
2570.00,10.08681,25.150697,-0.000299,24.983606,-2.5129,0.381,10.08681,0.00000
2571.00,10.08771,25.150704,-0.000303,24.983527,-2.5135,0.382,10.08771,0.00000
2572.00,10.09013,25.150781,-0.000305,24.983544,-2.5141,0.382,10.09013,0.00000
2573.00,10.08805,25.150716,-0.000301,24.983492,-2.5148,0.382,10.08805,0.00000
2574.00,10.08683,25.150825,-0.000300,24.983507,-2.5154,0.382,10.08683,0.00000
2575.00,10.08779,25.150898,-0.000300,24.983522,-2.5160,0.382,10.08779,0.00000
2576.00,10.08864,25.150899,-0.000297,24.983499,-2.5166,0.382,10.08864,0.00000
2577.00,10.08720,25.150938,-0.000296,24.983511,-2.5173,0.382,10.08720,0.00000
2578.00,10.08620,25.151048,-0.000296,24.983541,-2.5179,0.382,10.08620,0.00000
2579.00,10.08533,25.151066,-0.000294,24.983527,-2.5185,0.382,10.08533,0.00000
2580.00,10.08477,25.151087,-0.000295,24.983521,-2.5191,0.382,10.08477,0.00000
2581.00,10.08719,25.151271,-0.000294,24.983597,-2.5198,0.383,10.08719,0.00000
2582.00,10.08999,25.151324,-0.000293,24.983566,-2.5204,0.383,10.08999,0.00000
2583.00,10.09131,25.151449,-0.000292,24.983651,-2.5210,0.383,10.09131,0.00000
2584.00,10.09193,25.151524,-0.000291,24.983675,-2.5217,0.383,10.09193,0.00000
2585.00,10.09102,25.151607,-0.000291,24.983686,-2.5223,0.383,10.09102,0.00000
2586.00,10.08775,25.151656,-0.000287,24.983714,-2.5229,0.383,10.08775,0.00000
2587.00,10.08330,25.151696,-0.000289,24.983700,-2.5235,0.383,10.08330,0.00000
2588.00,10.08193,25.151792,-0.000287,24.983713,-2.5242,0.383,10.08193,0.00000
2589.00,10.08096,25.151698,-0.000288,24.983595,-2.5248,0.383,10.08096,0.00000
2590.00,10.08304,25.151628,-0.000290,24.983524,-2.5255,0.383,10.08304,0.00000
2591.00,10.08334,25.151660,-0.000293,24.983536,-2.5261,0.383,10.08334,0.00000
2592.00,10.08517,25.151673,-0.000291,24.983553,-2.5267,0.383,10.08517,0.00000
2593.00,10.08745,25.151752,-0.000293,24.983622,-2.5273,0.383,10.08745,0.00000
2594.00,10.08904,25.151919,-0.000292,24.983721,-2.5280,0.384,10.08904,0.00000
2595.00,10.08732,25.151963,-0.000289,24.983722,-2.5286,0.384,10.08732,0.00000
2596.00,10.08695,25.151968,-0.000286,24.983659,-2.5292,0.383,10.08695,0.00000
2597.00,10.08480,25.152079,-0.000286,24.983638,-2.5298,0.384,10.08480,0.00000
2598.00,10.08233,25.152071,-0.000286,24.983532,-2.5305,0.384,10.08233,0.00000
2599.00,10.08207,25.152187,-0.000287,24.983536,-2.5311,0.384,10.08207,0.00000
2600.00,10.08373,25.152373,-0.000287,24.983636,-2.5317,0.384,10.08373,0.00000
2601.00,10.08418,25.152486,-0.000290,24.983688,-2.5324,0.384,10.08418,0.00000
2602.00,10.08696,25.152509,-0.000289,24.983765,-2.5330,0.384,10.08696,0.00000
2603.00,10.08666,25.152504,-0.000286,24.983754,-2.5336,0.384,10.08666,0.00000
2604.00,10.08360,25.152466,-0.000285,24.983739,-2.5342,0.384,10.08360,0.00000
2605.00,10.08132,25.152546,-0.000286,24.983765,-2.5348,0.384,10.08132,0.00000
2606.00,10.08372,25.152567,-0.000288,24.983746,-2.5355,0.384,10.08372,0.00000
2607.00,10.08375,25.152755,-0.000290,24.983768,-2.5361,0.385,10.08375,0.00000
2608.00,10.08621,25.152830,-0.000293,24.983780,-2.5367,0.385,10.08621,0.00000
2609.00,10.08959,25.152888,-0.000292,24.983810,-2.5374,0.385,10.08959,0.00000
2610.00,10.09113,25.152893,-0.000291,24.983802,-2.5380,0.385,10.09113,0.00000
2611.00,10.08674,25.152917,-0.000289,24.983783,-2.5386,0.385,10.08674,0.00000
2612.00,10.08371,25.152859,-0.000288,24.983721,-2.5392,0.385,10.08371,0.00000
@18,2.0000,4.0, 2610.088 
2613.00,10.08154,25.152948,-0.000289,24.983770,-2.5398,0.385,10.08154,0.00000
2614.00,10.09267,25.152972,-0.000293,24.983734,-2.5404,0.385,10.09267,0.00000
2615.00,10.15941,25.152909,-0.000297,24.983607,-2.5411,0.385,10.15941,0.00000
2616.00,10.28222,25.152953,-0.000297,24.983606,-2.5417,0.386,10.28222,0.00000
2617.00,10.44641,25.153001,-0.000298,24.983643,-2.5423,0.386,10.44641,0.00000
2618.00,10.62283,25.152951,-0.000298,24.983582,-2.5429,0.386,10.62283,0.00000
2619.00,10.75903,25.152998,-0.000295,24.983577,-2.5434,0.386,10.75903,0.00000
2620.00,10.80984,25.153149,-0.000293,24.983709,-2.5440,0.386,10.80984,0.00000
2621.00,10.78398,25.153206,-0.000294,24.983762,-2.5446,0.386,10.78398,0.00000
2622.00,10.70470,25.153270,-0.000295,24.983750,-2.5452,0.386,10.70470,0.00000
2623.00,10.60793,25.153374,-0.000296,24.983779,-2.5458,0.386,10.60793,0.00000
2624.00,10.53207,25.153449,-0.000297,24.983754,-2.5464,0.387,10.53207,0.00000
2625.00,10.48215,25.153532,-0.000294,24.983722,-2.5470,0.387,10.48215,0.00000
2626.00,10.45053,25.153580,-0.000293,24.983677,-2.5477,0.387,10.45053,0.00000
2627.00,10.42492,25.153641,-0.000293,24.983680,-2.5483,0.387,10.42492,0.00000
2628.00,10.39621,25.153631,-0.000290,24.983619,-2.5489,0.387,10.39621,0.00000
2629.00,10.36815,25.153680,-0.000286,24.983632,-2.5495,0.387,10.36815,0.00000
2630.00,10.33994,25.153676,-0.000290,24.983630,-2.5501,0.387,10.33994,0.00000
2631.00,10.31334,25.153750,-0.000289,24.983684,-2.5507,0.387,10.31334,0.00000
2632.00,10.28955,25.153765,-0.000284,24.983667,-2.5513,0.387,10.28955,0.00000
2633.00,10.26713,25.153817,-0.000288,24.983664,-2.5520,0.387,10.26713,0.00000
2634.00,10.24377,25.153827,-0.000294,24.983681,-2.5526,0.387,10.24377,0.00000
2635.00,10.22329,25.153877,-0.000293,24.983739,-2.5532,0.387,10.22329,0.00000
2636.00,10.20466,25.153837,-0.000294,24.983671,-2.5539,0.387,10.20466,0.00000
2637.00,10.18908,25.153878,-0.000298,24.983652,-2.5545,0.388,10.18908,0.00000
2638.00,10.17918,25.153952,-0.000297,24.983698,-2.5551,0.388,10.17918,0.00000
2639.00,10.17560,25.154053,-0.000297,24.983749,-2.5557,0.388,10.17560,0.00000
2640.00,10.17532,25.154034,-0.000298,24.983647,-2.5563,0.388,10.17532,0.00000
2641.00,10.17431,25.154154,-0.000298,24.983701,-2.5569,0.388,10.17431,0.00000
2642.00,10.16762,25.154171,-0.000300,24.983720,-2.5575,0.388,10.16762,0.00000
2643.00,10.15858,25.154172,-0.000300,24.983677,-2.5582,0.388,10.15858,0.00000
2644.00,10.14982,25.154167,-0.000301,24.983635,-2.5588,0.388,10.14982,0.00000
2645.00,10.13832,25.154248,-0.000299,24.983697,-2.5594,0.388,10.13832,0.00000
2646.00,10.12663,25.154252,-0.000300,24.983663,-2.5600,0.388,10.12663,0.00000
2647.00,10.11873,25.154394,-0.000298,24.983721,-2.5607,0.389,10.11873,0.00000
2648.00,10.11392,25.154488,-0.000298,24.983775,-2.5613,0.389,10.11392,0.00000
2649.00,10.10986,25.154626,-0.000296,24.983829,-2.5619,0.389,10.10986,0.00000
2650.00,10.10608,25.154710,-0.000296,24.983797,-2.5626,0.389,10.10608,0.00000
2651.00,10.10221,25.154893,-0.000295,24.983876,-2.5632,0.389,10.10221,0.00000
2652.00,10.09752,25.154839,-0.000295,24.983799,-2.5639,0.389,10.09752,0.00000
2653.00,10.09479,25.154924,-0.000297,24.983812,-2.5645,0.389,10.09479,0.00000
2654.00,10.09151,25.155021,-0.000297,24.983819,-2.5652,0.389,10.09151,0.00000
2655.00,10.08883,25.155148,-0.000295,24.983848,-2.5658,0.389,10.08883,0.00000
2656.00,10.08944,25.155087,-0.000294,24.983753,-2.5665,0.389,10.08944,0.00000
2657.00,10.09191,25.155206,-0.000293,24.983753,-2.5672,0.389,10.09191,0.00000
2658.00,10.09130,25.155262,-0.000293,24.983703,-2.5679,0.389,10.09130,0.00000
2659.00,10.09361,25.155182,-0.000293,24.983582,-2.5685,0.390,10.09361,0.00000
2660.00,10.09560,25.155178,-0.000298,24.983586,-2.5691,0.390,10.09560,0.00000
2661.00,10.09550,25.155367,-0.000296,24.983731,-2.5697,0.390,10.09550,0.00000
2662.00,10.09448,25.155403,-0.000296,24.983761,-2.5703,0.390,10.09448,0.00000
2663.00,10.09595,25.155406,-0.000293,24.983775,-2.5709,0.390,10.09595,0.00000
2664.00,10.09415,25.155550,-0.000289,24.983870,-2.5715,0.390,10.09415,0.00000
2665.00,10.09146,25.155577,-0.000284,24.983778,-2.5722,0.390,10.09146,0.00000
2666.00,10.08785,25.155470,-0.000284,24.983625,-2.5728,0.390,10.08785,0.00000
2667.00,10.08624,25.155497,-0.000283,24.983609,-2.5735,0.390,10.08624,0.00000
2668.00,10.08315,25.155519,-0.000283,24.983576,-2.5741,0.390,10.08315,0.00000
2669.00,10.08068,25.155449,-0.000286,24.983496,-2.5748,0.390,10.08068,0.00000
2670.00,10.08069,25.155456,-0.000289,24.983519,-2.5754,0.390,10.08069,0.00000
2671.00,10.08280,25.155488,-0.000291,24.983491,-2.5760,0.391,10.08280,0.00000
2672.00,10.08720,25.155477,-0.000289,24.983440,-2.5766,0.391,10.08720,0.00000
2673.00,10.08863,25.155614,-0.000285,24.983530,-2.5772,0.390,10.08863,0.00000
2674.00,10.08812,25.155694,-0.000281,24.983552,-2.5778,0.390,10.08812,0.00000
2675.00,10.08733,25.155847,-0.000281,24.983610,-2.5784,0.390,10.08733,0.00000
2676.00,10.08617,25.155959,-0.000282,24.983624,-2.5790,0.390,10.08617,0.00000
2677.00,10.08169,25.156113,-0.000283,24.983674,-2.5796,0.391,10.08169,0.00000
2678.00,10.07793,25.156079,-0.000285,24.983552,-2.5803,0.391,10.07793,0.00000
2679.00,10.07446,25.156258,-0.000287,24.983649,-2.5809,0.391,10.07446,0.00000
2680.00,10.07215,25.156375,-0.000288,24.983687,-2.5815,0.391,10.07215,0.00000
2681.00,10.07117,25.156429,-0.000288,24.983696,-2.5822,0.391,10.07117,0.00000
2682.00,10.06983,25.156537,-0.000289,24.983712,-2.5829,0.391,10.06983,0.00000
2683.00,10.07141,25.156671,-0.000291,24.983774,-2.5836,0.392,10.07141,0.00000
2684.00,10.07558,25.156686,-0.000294,24.983691,-2.5842,0.392,10.07558,0.00000
2685.00,10.07855,25.156673,-0.000296,24.983616,-2.5849,0.392,10.07855,0.00000
2686.00,10.07736,25.156737,-0.000292,24.983633,-2.5855,0.392,10.07736,0.00000
2687.00,10.07813,25.156759,-0.000291,24.983638,-2.5860,0.392,10.07813,0.00000
2688.00,10.07614,25.156749,-0.000288,24.983615,-2.5865,0.392,10.07614,0.00000
2689.00,10.07358,25.156665,-0.000285,24.983500,-2.5871,0.392,10.07358,0.00000
2690.00,10.07225,25.156764,-0.000284,24.983563,-2.5877,0.392,10.07225,0.00000
2691.00,10.07369,25.156812,-0.000287,24.983589,-2.5882,0.392,10.07369,0.00000
2692.00,10.07495,25.156821,-0.000290,24.983568,-2.5888,0.392,10.07495,0.00000
2693.00,10.07645,25.156865,-0.000290,24.983538,-2.5895,0.392,10.07645,0.00000
2694.00,10.07762,25.156993,-0.000291,24.983649,-2.5901,0.392,10.07762,0.00000
2695.00,10.07791,25.157007,-0.000290,24.983598,-2.5907,0.392,10.07791,0.00000
2696.00,10.07933,25.157044,-0.000289,24.983546,-2.5913,0.392,10.07933,0.00000
2697.00,10.07902,25.157084,-0.000286,24.983511,-2.5919,0.392,10.07902,0.00000
2698.00,10.07868,25.157218,-0.000291,24.983574,-2.5925,0.393,10.07868,0.00000
2699.00,10.07745,25.157291,-0.000291,24.983559,-2.5931,0.393,10.07745,0.00000
2700.00,10.07546,25.157295,-0.000292,24.983580,-2.5937,0.393,10.07546,0.00000
2701.00,10.07203,25.157384,-0.000294,24.983648,-2.5943,0.393,10.07203,0.00000
2702.00,10.07039,25.157559,-0.000293,24.983765,-2.5949,0.393,10.07039,0.00000
2703.00,10.07250,25.157555,-0.000291,24.983729,-2.5956,0.393,10.07250,0.00000
2704.00,10.07782,25.157620,-0.000289,24.983768,-2.5962,0.393,10.07782,0.00000
2705.00,10.08399,25.157774,-0.000291,24.983842,-2.5968,0.393,10.08399,0.00000
2706.00,10.08944,25.157811,-0.000290,24.983800,-2.5974,0.393,10.08944,0.00000
2707.00,10.09479,25.157805,-0.000293,24.983766,-2.5980,0.394,10.09479,0.00000
2708.00,10.09829,25.157960,-0.000293,24.983873,-2.5986,0.394,10.09829,0.00000
2709.00,10.09781,25.157994,-0.000295,24.983885,-2.5992,0.394,10.09781,0.00000
2710.00,10.09571,25.158015,-0.000295,24.983858,-2.5998,0.394,10.09571,0.00000
2711.00,10.09435,25.158111,-0.000293,24.983916,-2.6004,0.394,10.09435,0.00000
2712.00,10.09246,25.158156,-0.000289,24.983854,-2.6011,0.394,10.09246,0.00000
2713.00,10.08952,25.158162,-0.000292,24.983794,-2.6017,0.394,10.08952,0.00000
2714.00,10.08724,25.158255,-0.000290,24.983789,-2.6023,0.394,10.08724,0.00000
2715.00,10.08574,25.158281,-0.000285,24.983750,-2.6029,0.394,10.08574,0.00000
2716.00,10.08426,25.158344,-0.000288,24.983751,-2.6036,0.394,10.08426,0.00000
2717.00,10.08277,25.158413,-0.000292,24.983830,-2.6042,0.394,10.08277,0.00000
2718.00,10.08248,25.158495,-0.000290,24.983855,-2.6048,0.394,10.08248,0.00000
2719.00,10.08393,25.158636,-0.000290,24.983929,-2.6054,0.395,10.08393,0.00000
2720.00,10.08293,25.158744,-0.000292,24.983938,-2.6061,0.395,10.08293,0.00000
2721.00,10.08236,25.158808,-0.000288,24.983913,-2.6067,0.395,10.08236,0.00000
2722.00,10.08131,25.158895,-0.000288,24.983896,-2.6074,0.395,10.08131,0.00000
2723.00,10.07979,25.158899,-0.000288,24.983860,-2.6080,0.395,10.07979,0.00000
2724.00,10.07851,25.158763,-0.000287,24.983687,-2.6087,0.395,10.07851,0.00000
2725.00,10.08147,25.158799,-0.000287,24.983746,-2.6093,0.395,10.08147,0.00000
2726.00,10.08489,25.158896,-0.000288,24.983813,-2.6099,0.395,10.08489,0.00000
2727.00,10.09030,25.158880,-0.000291,24.983797,-2.6105,0.395,10.09030,0.00000
2728.00,10.09679,25.158959,-0.000292,24.983752,-2.6111,0.395,10.09679,0.00000
2729.00,10.10214,25.159164,-0.000295,24.983898,-2.6117,0.396,10.10214,0.00000
2730.00,10.10406,25.159371,-0.000294,24.983944,-2.6124,0.396,10.10406,0.00000
2731.00,10.10300,25.159252,-0.000293,24.983737,-2.6130,0.396,10.10300,0.00000
2732.00,10.09931,25.159327,-0.000293,24.983726,-2.6136,0.396,10.09931,0.00000
2733.00,10.09403,25.159333,-0.000294,24.983749,-2.6142,0.396,10.09403,0.00000
2734.00,10.08936,25.159346,-0.000296,24.983717,-2.6148,0.396,10.08936,0.00000
2735.00,10.08617,25.159214,-0.000297,24.983627,-2.6154,0.396,10.08617,0.00000
2736.00,10.08558,25.159326,-0.000296,24.983733,-2.6159,0.396,10.08558,0.00000
2737.00,10.08620,25.159441,-0.000295,24.983790,-2.6165,0.396,10.08620,0.00000
2738.00,10.08863,25.159550,-0.000298,24.983836,-2.6171,0.397,10.08863,0.00000
2739.00,10.08960,25.159663,-0.000296,24.983845,-2.6178,0.397,10.08960,0.00000
2740.00,10.08898,25.159759,-0.000299,24.983827,-2.6184,0.397,10.08898,0.00000
2741.00,10.08852,25.159853,-0.000302,24.983870,-2.6190,0.397,10.08852,0.00000
2742.00,10.08792,25.159781,-0.000300,24.983754,-2.6197,0.397,10.08792,0.00000
2743.00,10.08622,25.159694,-0.000293,24.983635,-2.6203,0.397,10.08622,0.00000
2744.00,10.08572,25.159631,-0.000292,24.983599,-2.6210,0.397,10.08572,0.00000
2745.00,10.08663,25.159666,-0.000290,24.983626,-2.6216,0.397,10.08663,0.00000
2746.00,10.08934,25.159698,-0.000290,24.983599,-2.6222,0.397,10.08934,0.00000
2747.00,10.09071,25.159781,-0.000291,24.983656,-2.6228,0.397,10.09071,0.00000
2748.00,10.09183,25.159942,-0.000291,24.983785,-2.6234,0.397,10.09183,0.00000
2749.00,10.09163,25.160172,-0.000290,24.983910,-2.6240,0.397,10.09163,0.00000
2750.00,10.08979,25.160344,-0.000291,24.984010,-2.6246,0.397,10.08979,0.00000
2751.00,10.08500,25.160455,-0.000290,24.984063,-2.6252,0.397,10.08500,0.00000
2752.00,10.08119,25.160538,-0.000292,24.984014,-2.6259,0.398,10.08119,0.00000
2753.00,10.07906,25.160575,-0.000296,24.983957,-2.6265,0.398,10.07906,0.00000
2754.00,10.07938,25.160517,-0.000297,24.983880,-2.6271,0.398,10.07938,0.00000
2755.00,10.08088,25.160399,-0.000296,24.983726,-2.6277,0.398,10.08088,0.00000
2756.00,10.08400,25.160296,-0.000297,24.983579,-2.6284,0.398,10.08400,0.00000
2757.00,10.08606,25.160370,-0.000300,24.983658,-2.6290,0.398,10.08606,0.00000
2758.00,10.08637,25.160372,-0.000303,24.983616,-2.6296,0.399,10.08637,0.00000
2759.00,10.08684,25.160313,-0.000306,24.983488,-2.6303,0.399,10.08684,0.00000
2760.00,10.08882,25.160376,-0.000307,24.983498,-2.6309,0.399,10.08882,0.00000
2761.00,10.08993,25.160501,-0.000305,24.983588,-2.6315,0.399,10.08993,0.00000
2762.00,10.09483,25.160470,-0.000301,24.983510,-2.6321,0.399,10.09483,0.00000
@19,2.0000,4.0, 2760.08700000001 
2763.00,10.09941,25.160569,-0.000297,24.983561,-2.6327,0.399,10.09941,0.00000
2764.00,10.11082,25.160597,-0.000299,24.983504,-2.6334,0.399,10.11082,0.00000
2765.00,10.17176,25.160643,-0.000298,24.983459,-2.6340,0.399,10.17176,0.00000
2766.00,10.28719,25.160821,-0.000301,24.983527,-2.6346,0.399,10.28719,0.00000
2767.00,10.44016,25.160819,-0.000303,24.983480,-2.6352,0.400,10.44016,0.00000
2768.00,10.60710,25.160561,-0.000304,24.983199,-2.6358,0.400,10.60710,0.00000
2769.00,10.74037,25.160739,-0.000302,24.983347,-2.6364,0.400,10.74037,0.00000
2770.00,10.79199,25.160849,-0.000307,24.983386,-2.6370,0.400,10.79199,0.00000
2771.00,10.76522,25.160770,-0.000306,24.983272,-2.6377,0.400,10.76522,0.00000
2772.00,10.68775,25.160943,-0.000305,24.983358,-2.6383,0.400,10.68775,0.00000
2773.00,10.59045,25.161276,-0.000302,24.983594,-2.6389,0.400,10.59045,0.00000
2774.00,10.51636,25.161296,-0.000302,24.983523,-2.6396,0.400,10.51636,0.00000
2775.00,10.47119,25.161410,-0.000297,24.983590,-2.6402,0.400,10.47119,0.00000
2776.00,10.44364,25.161475,-0.000296,24.983620,-2.6408,0.400,10.44364,0.00000
2777.00,10.42132,25.161561,-0.000298,24.983646,-2.6414,0.400,10.42132,0.00000
2778.00,10.40032,25.161713,-0.000298,24.983691,-2.6420,0.401,10.40032,0.00000
2779.00,10.37522,25.161750,-0.000297,24.983692,-2.6426,0.401,10.37522,0.00000
2780.00,10.34612,25.161777,-0.000298,24.983648,-2.6432,0.401,10.34612,0.00000
2781.00,10.31865,25.161866,-0.000296,24.983658,-2.6438,0.401,10.31865,0.00000
2782.00,10.29374,25.161962,-0.000293,24.983698,-2.6444,0.401,10.29374,0.00000
2783.00,10.27091,25.162041,-0.000295,24.983738,-2.6450,0.401,10.27091,0.00000
2784.00,10.25166,25.162078,-0.000294,24.983744,-2.6456,0.401,10.25166,0.00000
2785.00,10.23462,25.161977,-0.000295,24.983678,-2.6462,0.401,10.23462,0.00000
2786.00,10.22012,25.162016,-0.000293,24.983688,-2.6469,0.401,10.22012,0.00000
2787.00,10.20565,25.161966,-0.000294,24.983593,-2.6475,0.401,10.20565,0.00000
2788.00,10.19247,25.161848,-0.000290,24.983479,-2.6481,0.401,10.19247,0.00000
2789.00,10.18043,25.161952,-0.000289,24.983570,-2.6487,0.401,10.18043,0.00000
2790.00,10.17476,25.162197,-0.000286,24.983731,-2.6493,0.401,10.17476,0.00000
2791.00,10.17172,25.162357,-0.000288,24.983825,-2.6499,0.401,10.17172,0.00000
2792.00,10.16835,25.162481,-0.000289,24.983930,-2.6505,0.402,10.16835,0.00000
2793.00,10.16214,25.162673,-0.000288,24.984029,-2.6511,0.402,10.16214,0.00000
2794.00,10.15193,25.162676,-0.000288,24.983992,-2.6518,0.402,10.15193,0.00000
2795.00,10.13879,25.162599,-0.000292,24.983886,-2.6524,0.402,10.13879,0.00000
2796.00,10.12573,25.162530,-0.000292,24.983800,-2.6530,0.402,10.12573,0.00000
2797.00,10.11692,25.162526,-0.000292,24.983750,-2.6536,0.402,10.11692,0.00000
2798.00,10.11158,25.162543,-0.000295,24.983728,-2.6542,0.402,10.11158,0.00000
2799.00,10.10889,25.162656,-0.000294,24.983752,-2.6548,0.402,10.10889,0.00000
2800.00,10.10536,25.162702,-0.000296,24.983708,-2.6554,0.403,10.10536,0.00000
2801.00,10.10175,25.162796,-0.000292,24.983706,-2.6560,0.402,10.10175,0.00000
2802.00,10.09845,25.162902,-0.000297,24.983737,-2.6566,0.403,10.09845,0.00000
2803.00,10.09557,25.162951,-0.000293,24.983726,-2.6572,0.403,10.09557,0.00000
2804.00,10.09566,25.163023,-0.000293,24.983711,-2.6577,0.403,10.09566,0.00000
2805.00,10.09661,25.163073,-0.000289,24.983749,-2.6583,0.403,10.09661,0.00000
2806.00,10.09580,25.163081,-0.000295,24.983760,-2.6589,0.403,10.09580,0.00000
2807.00,10.09390,25.162980,-0.000290,24.983647,-2.6595,0.403,10.09390,0.00000
2808.00,10.09247,25.162989,-0.000296,24.983682,-2.6602,0.403,10.09247,0.00000
2809.00,10.09062,25.163059,-0.000298,24.983748,-2.6608,0.403,10.09062,0.00000
2810.00,10.08866,25.163229,-0.000298,24.983886,-2.6614,0.404,10.08866,0.00000
2811.00,10.08652,25.163287,-0.000297,24.983932,-2.6620,0.404,10.08652,0.00000
2812.00,10.08504,25.163389,-0.000298,24.984010,-2.6626,0.404,10.08504,0.00000
2813.00,10.08453,25.163570,-0.000294,24.984052,-2.6632,0.404,10.08453,0.00000
2814.00,10.08560,25.163478,-0.000294,24.983935,-2.6638,0.404,10.08560,0.00000
2815.00,10.08725,25.163349,-0.000293,24.983736,-2.6645,0.404,10.08725,0.00000
2816.00,10.08993,25.163343,-0.000293,24.983609,-2.6651,0.404,10.08993,0.00000
2817.00,10.09052,25.163452,-0.000293,24.983594,-2.6657,0.404,10.09052,0.00000
2818.00,10.09051,25.163400,-0.000293,24.983550,-2.6664,0.404,10.09051,0.00000
2819.00,10.09170,25.163521,-0.000295,24.983626,-2.6670,0.404,10.09170,0.00000
2820.00,10.09228,25.163680,-0.000297,24.983724,-2.6676,0.405,10.09228,0.00000
2821.00,10.09078,25.163768,-0.000293,24.983828,-2.6681,0.404,10.09078,0.00000
2822.00,10.09113,25.163843,-0.000290,24.983898,-2.6687,0.404,10.09113,0.00000
2823.00,10.08987,25.163821,-0.000289,24.983841,-2.6693,0.405,10.08987,0.00000
2824.00,10.08696,25.164023,-0.000285,24.983942,-2.6699,0.405,10.08696,0.00000
2825.00,10.08523,25.164046,-0.000284,24.983956,-2.6705,0.405,10.08523,0.00000
2826.00,10.08706,25.164085,-0.000285,24.983905,-2.6711,0.405,10.08706,0.00000
2827.00,10.08552,25.164142,-0.000289,24.983840,-2.6718,0.405,10.08552,0.00000
2828.00,10.08491,25.164212,-0.000292,24.983845,-2.6723,0.405,10.08491,0.00000
2829.00,10.08247,25.164186,-0.000294,24.983713,-2.6729,0.405,10.08247,0.00000
2830.00,10.07934,25.164313,-0.000295,24.983761,-2.6735,0.405,10.07934,0.00000
2831.00,10.07710,25.164448,-0.000296,24.983801,-2.6741,0.405,10.07710,0.00000
2832.00,10.07710,25.164413,-0.000295,24.983771,-2.6747,0.406,10.07710,0.00000
2833.00,10.07806,25.164533,-0.000293,24.983836,-2.6753,0.406,10.07806,0.00000
2834.00,10.07671,25.164487,-0.000290,24.983808,-2.6760,0.405,10.07671,0.00000
2835.00,10.07743,25.164480,-0.000290,24.983714,-2.6767,0.406,10.07743,0.00000
2836.00,10.07707,25.164547,-0.000288,24.983721,-2.6773,0.406,10.07707,0.00000
2837.00,10.07854,25.164756,-0.000288,24.983853,-2.6780,0.406,10.07854,0.00000
2838.00,10.07952,25.164820,-0.000284,24.983828,-2.6787,0.406,10.07952,0.00000
2839.00,10.08310,25.164895,-0.000284,24.983830,-2.6793,0.406,10.08310,0.00000
2840.00,10.08477,25.165010,-0.000282,24.983886,-2.6798,0.406,10.08477,0.00000
2841.00,10.08525,25.165095,-0.000282,24.983865,-2.6804,0.406,10.08525,0.00000
2842.00,10.08528,25.165120,-0.000284,24.983784,-2.6811,0.406,10.08528,0.00000
2843.00,10.08459,25.165241,-0.000286,24.983796,-2.6818,0.406,10.08459,0.00000
2844.00,10.08462,25.165368,-0.000287,24.983864,-2.6824,0.406,10.08462,0.00000
2845.00,10.08469,25.165439,-0.000287,24.983838,-2.6831,0.406,10.08469,0.00000
2846.00,10.08276,25.165446,-0.000291,24.983815,-2.6838,0.407,10.08276,0.00000
2847.00,10.07766,25.165570,-0.000291,24.983868,-2.6844,0.407,10.07766,0.00000
2848.00,10.07639,25.165644,-0.000292,24.983884,-2.6850,0.407,10.07639,0.00000
2849.00,10.07575,25.165700,-0.000294,24.983832,-2.6857,0.407,10.07575,0.00000
2850.00,10.07843,25.165782,-0.000293,24.983860,-2.6863,0.407,10.07843,0.00000
2851.00,10.08345,25.165872,-0.000293,24.983902,-2.6869,0.407,10.08345,0.00000
2852.00,10.09197,25.165838,-0.000292,24.983833,-2.6876,0.407,10.09197,0.00000
2853.00,10.09504,25.165881,-0.000292,24.983816,-2.6882,0.407,10.09504,0.00000
2854.00,10.09648,25.165935,-0.000291,24.983831,-2.6888,0.407,10.09648,0.00000
2855.00,10.09324,25.165960,-0.000291,24.983830,-2.6894,0.407,10.09324,0.00000
2856.00,10.09115,25.165973,-0.000292,24.983767,-2.6900,0.407,10.09115,0.00000
2857.00,10.08938,25.166022,-0.000291,24.983765,-2.6905,0.408,10.08938,0.00000
2858.00,10.08942,25.166070,-0.000290,24.983740,-2.6912,0.408,10.08942,0.00000
2859.00,10.09078,25.166114,-0.000289,24.983735,-2.6918,0.408,10.09078,0.00000
2860.00,10.09166,25.166158,-0.000288,24.983679,-2.6924,0.408,10.09166,0.00000
2861.00,10.09192,25.166242,-0.000284,24.983699,-2.6930,0.408,10.09192,0.00000
2862.00,10.09124,25.166297,-0.000286,24.983690,-2.6936,0.408,10.09124,0.00000
2863.00,10.09148,25.166335,-0.000288,24.983716,-2.6942,0.408,10.09148,0.00000
2864.00,10.09039,25.166435,-0.000288,24.983720,-2.6948,0.408,10.09039,0.00000
2865.00,10.09054,25.166508,-0.000288,24.983734,-2.6955,0.408,10.09054,0.00000
2866.00,10.09103,25.166538,-0.000289,24.983732,-2.6961,0.408,10.09103,0.00000
2867.00,10.09154,25.166624,-0.000287,24.983756,-2.6967,0.408,10.09154,0.00000
2868.00,10.09170,25.166730,-0.000287,24.983759,-2.6973,0.408,10.09170,0.00000
2869.00,10.09230,25.166752,-0.000287,24.983746,-2.6980,0.408,10.09230,0.00000
2870.00,10.09332,25.166749,-0.000288,24.983726,-2.6986,0.408,10.09332,0.00000
2871.00,10.09209,25.166817,-0.000288,24.983710,-2.6992,0.409,10.09209,0.00000
2872.00,10.09030,25.166856,-0.000291,24.983654,-2.6998,0.409,10.09030,0.00000
2873.00,10.09062,25.166860,-0.000291,24.983600,-2.7004,0.409,10.09062,0.00000
2874.00,10.09192,25.166917,-0.000293,24.983590,-2.7010,0.409,10.09192,0.00000
2875.00,10.09445,25.167047,-0.000292,24.983592,-2.7016,0.409,10.09445,0.00000
2876.00,10.09787,25.167093,-0.000292,24.983571,-2.7023,0.409,10.09787,0.00000
2877.00,10.09920,25.167150,-0.000292,24.983614,-2.7029,0.409,10.09920,0.00000
2878.00,10.09819,25.167239,-0.000292,24.983633,-2.7035,0.410,10.09819,0.00000
2879.00,10.09602,25.167325,-0.000294,24.983652,-2.7041,0.410,10.09602,0.00000
2880.00,10.09401,25.167376,-0.000295,24.983661,-2.7047,0.410,10.09401,0.00000
2881.00,10.09272,25.167418,-0.000298,24.983720,-2.7053,0.410,10.09272,0.00000
2882.00,10.09248,25.167495,-0.000297,24.983728,-2.7059,0.410,10.09248,0.00000
2883.00,10.09168,25.167511,-0.000294,24.983740,-2.7065,0.410,10.09168,0.00000
2884.00,10.09151,25.167531,-0.000292,24.983750,-2.7071,0.410,10.09151,0.00000
2885.00,10.08960,25.167521,-0.000293,24.983748,-2.7077,0.410,10.08960,0.00000
2886.00,10.08806,25.167595,-0.000293,24.983714,-2.7083,0.410,10.08806,0.00000
2887.00,10.08893,25.167599,-0.000294,24.983682,-2.7089,0.410,10.08893,0.00000
2888.00,10.09033,25.167618,-0.000297,24.983646,-2.7095,0.410,10.09033,0.00000
2889.00,10.09545,25.167637,-0.000299,24.983621,-2.7102,0.411,10.09545,0.00000
2890.00,10.09844,25.167681,-0.000300,24.983597,-2.7108,0.411,10.09844,0.00000
2891.00,10.10044,25.167729,-0.000300,24.983612,-2.7114,0.411,10.10044,0.00000
2892.00,10.10136,25.167741,-0.000299,24.983619,-2.7120,0.411,10.10136,0.00000
2893.00,10.10012,25.167775,-0.000297,24.983596,-2.7126,0.411,10.10012,0.00000
2894.00,10.09433,25.167842,-0.000300,24.983599,-2.7132,0.411,10.09433,0.00000
2895.00,10.09011,25.167861,-0.000300,24.983586,-2.7138,0.411,10.09011,0.00000
2896.00,10.08661,25.167888,-0.000300,24.983576,-2.7144,0.411,10.08661,0.00000
2897.00,10.08442,25.167958,-0.000301,24.983595,-2.7149,0.412,10.08442,0.00000
2898.00,10.08386,25.167983,-0.000302,24.983597,-2.7155,0.412,10.08386,0.00000
2899.00,10.08378,25.168018,-0.000299,24.983585,-2.7161,0.412,10.08378,0.00000
2900.00,10.08588,25.168110,-0.000296,24.983583,-2.7167,0.412,10.08588,0.00000
2901.00,10.08910,25.168144,-0.000297,24.983583,-2.7173,0.412,10.08910,0.00000
2902.00,10.08929,25.168218,-0.000295,24.983595,-2.7179,0.412,10.08929,0.00000
2903.00,10.09129,25.168309,-0.000295,24.983652,-2.7185,0.412,10.09129,0.00000
2904.00,10.09306,25.168358,-0.000295,24.983680,-2.7191,0.412,10.09306,0.00000
2905.00,10.09503,25.168401,-0.000297,24.983732,-2.7198,0.412,10.09503,0.00000
2906.00,10.09651,25.168504,-0.000296,24.983769,-2.7204,0.412,10.09651,0.00000
2907.00,10.09950,25.168569,-0.000295,24.983790,-2.7210,0.412,10.09950,0.00000
2908.00,10.09902,25.168609,-0.000296,24.983772,-2.7216,0.412,10.09902,0.00000
2909.00,10.09471,25.168645,-0.000294,24.983732,-2.7222,0.412,10.09471,0.00000
2910.00,10.09239,25.168744,-0.000295,24.983776,-2.7228,0.412,10.09239,0.00000
2911.00,10.09336,25.168791,-0.000296,24.983793,-2.7234,0.412,10.09336,0.00000
2912.00,10.09338,25.168809,-0.000297,24.983757,-2.7240,0.412,10.09338,0.00000
@20,2.0000,4.0, 2910.06200000001 
2913.00,10.09493,25.168869,-0.000296,24.983782,-2.7246,0.413,10.09493,0.00000
2914.00,10.10623,25.168985,-0.000300,24.983812,-2.7252,0.413,10.10623,0.00000
2915.00,10.15561,25.169010,-0.000298,24.983738,-2.7259,0.413,10.15561,0.00000
2916.00,10.25719,25.169016,-0.000298,24.983684,-2.7265,0.413,10.25719,0.00000
2917.00,10.40162,25.169129,-0.000299,24.983703,-2.7271,0.413,10.40162,0.00000
2918.00,10.56855,25.169203,-0.000299,24.983695,-2.7278,0.413,10.56855,0.00000
2919.00,10.70953,25.169199,-0.000299,24.983697,-2.7284,0.413,10.70953,0.00000
2920.00,10.77706,25.169222,-0.000299,24.983698,-2.7290,0.413,10.77706,0.00000
2921.00,10.76473,25.169339,-0.000301,24.983701,-2.7296,0.413,10.76473,0.00000
2922.00,10.69719,25.169289,-0.000302,24.983636,-2.7302,0.414,10.69719,0.00000
2923.00,10.60060,25.169389,-0.000304,24.983671,-2.7308,0.414,10.60060,0.00000
2924.00,10.52169,25.169392,-0.000306,24.983589,-2.7315,0.414,10.52169,0.00000
2925.00,10.47091,25.169498,-0.000306,24.983556,-2.7320,0.414,10.47091,0.00000
2926.00,10.43942,25.169487,-0.000304,24.983521,-2.7326,0.414,10.43942,0.00000
2927.00,10.41497,25.169564,-0.000301,24.983490,-2.7332,0.415,10.41497,0.00000
2928.00,10.39218,25.169599,-0.000296,24.983450,-2.7338,0.414,10.39218,0.00000
2929.00,10.36460,25.169776,-0.000293,24.983514,-2.7344,0.414,10.36460,0.00000
2930.00,10.33860,25.169737,-0.000294,24.983487,-2.7350,0.414,10.33860,0.00000
2931.00,10.31309,25.169790,-0.000294,24.983490,-2.7356,0.414,10.31309,0.00000
2932.00,10.28987,25.169863,-0.000297,24.983529,-2.7361,0.415,10.28987,0.00000
2933.00,10.26910,25.169901,-0.000303,24.983525,-2.7367,0.415,10.26910,0.00000
2934.00,10.25338,25.169878,-0.000301,24.983486,-2.7374,0.415,10.25338,0.00000
2935.00,10.23732,25.169948,-0.000299,24.983518,-2.7380,0.415,10.23732,0.00000
2936.00,10.22154,25.170040,-0.000297,24.983549,-2.7386,0.415,10.22154,0.00000
2937.00,10.20711,25.170136,-0.000295,24.983570,-2.7393,0.415,10.20711,0.00000
2938.00,10.19507,25.170202,-0.000289,24.983539,-2.7399,0.415,10.19507,0.00000
2939.00,10.18650,25.170260,-0.000290,24.983520,-2.7405,0.415,10.18650,0.00000
2940.00,10.17829,25.170326,-0.000287,24.983526,-2.7410,0.415,10.17829,0.00000
2941.00,10.17064,25.170326,-0.000290,24.983448,-2.7416,0.415,10.17064,0.00000
2942.00,10.16491,25.170291,-0.000288,24.983399,-2.7422,0.415,10.16491,0.00000
2943.00,10.15835,25.170278,-0.000289,24.983370,-2.7428,0.415,10.15835,0.00000
2944.00,10.14952,25.170324,-0.000292,24.983371,-2.7434,0.416,10.14952,0.00000
2945.00,10.14169,25.170327,-0.000295,24.983334,-2.7440,0.416,10.14169,0.00000
2946.00,10.13466,25.170364,-0.000292,24.983383,-2.7446,0.416,10.13466,0.00000
2947.00,10.12592,25.170450,-0.000294,24.983403,-2.7452,0.416,10.12592,0.00000
2948.00,10.11882,25.170510,-0.000298,24.983430,-2.7458,0.416,10.11882,0.00000
2949.00,10.11037,25.170549,-0.000297,24.983462,-2.7464,0.416,10.11037,0.00000
2950.00,10.10284,25.170607,-0.000299,24.983447,-2.7470,0.416,10.10284,0.00000
2951.00,10.09830,25.170676,-0.000300,24.983432,-2.7475,0.417,10.09830,0.00000
2952.00,10.09757,25.170721,-0.000296,24.983430,-2.7481,0.416,10.09757,0.00000
2953.00,10.09786,25.170777,-0.000297,24.983426,-2.7487,0.417,10.09786,0.00000
2954.00,10.10048,25.170823,-0.000298,24.983380,-2.7493,0.417,10.10048,0.00000
2955.00,10.10455,25.170949,-0.000299,24.983430,-2.7499,0.417,10.10455,0.00000
2956.00,10.10781,25.171024,-0.000301,24.983461,-2.7505,0.417,10.10781,0.00000
2957.00,10.10760,25.171102,-0.000306,24.983475,-2.7511,0.417,10.10760,0.00000
2958.00,10.10494,25.171198,-0.000306,24.983489,-2.7517,0.417,10.10494,0.00000
2959.00,10.10160,25.171262,-0.000301,24.983526,-2.7523,0.417,10.10160,0.00000
2960.00,10.09782,25.171263,-0.000299,24.983488,-2.7529,0.417,10.09782,0.00000
2961.00,10.09559,25.171367,-0.000297,24.983463,-2.7535,0.417,10.09559,0.00000
2962.00,10.09396,25.171400,-0.000297,24.983418,-2.7541,0.417,10.09396,0.00000
2963.00,10.09430,25.171382,-0.000294,24.983349,-2.7547,0.417,10.09430,0.00000
2964.00,10.09362,25.171488,-0.000296,24.983343,-2.7552,0.418,10.09362,0.00000
2965.00,10.09263,25.171569,-0.000299,24.983350,-2.7558,0.418,10.09263,0.00000
2966.00,10.08865,25.171565,-0.000303,24.983333,-2.7564,0.418,10.08865,0.00000
2967.00,10.08742,25.171667,-0.000300,24.983322,-2.7570,0.418,10.08742,0.00000
2968.00,10.08591,25.171749,-0.000302,24.983342,-2.7576,0.418,10.08591,0.00000
2969.00,10.08545,25.171768,-0.000302,24.983329,-2.7582,0.418,10.08545,0.00000
2970.00,10.08507,25.171886,-0.000300,24.983392,-2.7588,0.418,10.08507,0.00000
2971.00,10.08724,25.171958,-0.000297,24.983439,-2.7594,0.418,10.08724,0.00000
2972.00,10.08924,25.171947,-0.000298,24.983452,-2.7601,0.419,10.08924,0.00000
2973.00,10.09097,25.172083,-0.000298,24.983492,-2.7607,0.419,10.09097,0.00000
2974.00,10.09494,25.172199,-0.000297,24.983521,-2.7612,0.419,10.09494,0.00000
2975.00,10.09872,25.172249,-0.000297,24.983522,-2.7618,0.419,10.09872,0.00000
2976.00,10.09567,25.172286,-0.000296,24.983466,-2.7624,0.419,10.09567,0.00000
2977.00,10.09095,25.172343,-0.000299,24.983469,-2.7630,0.419,10.09095,0.00000
2978.00,10.08898,25.172345,-0.000300,24.983492,-2.7636,0.419,10.08898,0.00000
2979.00,10.08770,25.172364,-0.000299,24.983524,-2.7642,0.419,10.08770,0.00000
2980.00,10.08528,25.172414,-0.000299,24.983529,-2.7648,0.419,10.08528,0.00000
2981.00,10.08648,25.172553,-0.000297,24.983618,-2.7654,0.419,10.08648,0.00000
2982.00,10.08971,25.172596,-0.000295,24.983645,-2.7660,0.419,10.08971,0.00000
2983.00,10.09191,25.172637,-0.000295,24.983620,-2.7666,0.419,10.09191,0.00000
2984.00,10.09309,25.172642,-0.000295,24.983561,-2.7671,0.420,10.09309,0.00000
2985.00,10.09380,25.172609,-0.000294,24.983501,-2.7677,0.420,10.09380,0.00000
2986.00,10.09818,25.172601,-0.000294,24.983426,-2.7683,0.420,10.09818,0.00000
2987.00,10.09918,25.172650,-0.000294,24.983391,-2.7689,0.420,10.09918,0.00000
2988.00,10.09637,25.172724,-0.000296,24.983416,-2.7695,0.420,10.09637,0.00000
2989.00,10.09106,25.172780,-0.000294,24.983449,-2.7700,0.420,10.09106,0.00000
2990.00,10.08924,25.172861,-0.000294,24.983490,-2.7706,0.420,10.08924,0.00000
2991.00,10.08726,25.172860,-0.000295,24.983472,-2.7711,0.420,10.08726,0.00000
2992.00,10.08594,25.172909,-0.000294,24.983482,-2.7717,0.420,10.08594,0.00000
2993.00,10.08639,25.172968,-0.000290,24.983483,-2.7722,0.420,10.08639,0.00000
2994.00,10.08891,25.173026,-0.000290,24.983466,-2.7728,0.420,10.08891,0.00000
2995.00,10.08894,25.173085,-0.000293,24.983468,-2.7734,0.420,10.08894,0.00000
2996.00,10.08894,25.173164,-0.000294,24.983478,-2.7740,0.420,10.08894,0.00000
2997.00,10.09130,25.173277,-0.000293,24.983509,-2.7746,0.421,10.09130,0.00000
2998.00,10.09251,25.173281,-0.000292,24.983489,-2.7753,0.421,10.09251,0.00000
2999.00,10.09219,25.173325,-0.000292,24.983514,-2.7759,0.421,10.09219,0.00000
3000.00,10.09160,25.173334,-0.000292,24.983484,-2.7765,0.421,10.09160,0.00000
3001.00,10.08807,25.173409,-0.000292,24.983508,-2.7772,0.421,10.08807,0.00000
3002.00,10.08313,25.173419,-0.000293,24.983464,-2.7778,0.421,10.08313,0.00000
3003.00,10.08123,25.173456,-0.000299,24.983479,-2.7784,0.421,10.08123,0.00000
3004.00,10.08078,25.173537,-0.000299,24.983468,-2.7790,0.421,10.08078,0.00000
3005.00,10.08085,25.173655,-0.000295,24.983449,-2.7796,0.421,10.08085,0.00000
3006.00,10.08323,25.173747,-0.000292,24.983468,-2.7803,0.421,10.08323,0.00000
3007.00,10.08639,25.173877,-0.000290,24.983502,-2.7809,0.421,10.08639,0.00000
3008.00,10.08839,25.174007,-0.000289,24.983508,-2.7815,0.421,10.08839,0.00000
3009.00,10.09067,25.174082,-0.000291,24.983513,-2.7822,0.422,10.09067,0.00000
3010.00,10.09356,25.174089,-0.000291,24.983491,-2.7828,0.422,10.09356,0.00000
3011.00,10.09390,25.174094,-0.000291,24.983448,-2.7834,0.422,10.09390,0.00000
3012.00,10.09335,25.174138,-0.000292,24.983456,-2.7840,0.422,10.09335,0.00000
3013.00,10.09323,25.174125,-0.000293,24.983439,-2.7846,0.422,10.09323,0.00000
3014.00,10.09499,25.174168,-0.000290,24.983438,-2.7852,0.422,10.09499,0.00000
3015.00,10.09630,25.174287,-0.000295,24.983519,-2.7858,0.422,10.09630,0.00000
3016.00,10.09936,25.174355,-0.000295,24.983554,-2.7864,0.422,10.09936,0.00000
3017.00,10.10477,25.174440,-0.000296,24.983593,-2.7869,0.423,10.10477,0.00000
3018.00,10.10818,25.174571,-0.000294,24.983646,-2.7875,0.423,10.10818,0.00000
3019.00,10.10837,25.174649,-0.000294,24.983640,-2.7880,0.423,10.10837,0.00000
3020.00,10.10628,25.174719,-0.000293,24.983651,-2.7886,0.423,10.10628,0.00000
3021.00,10.10199,25.174820,-0.000297,24.983688,-2.7892,0.423,10.10199,0.00000
3022.00,10.09514,25.174819,-0.000297,24.983658,-2.7898,0.423,10.09514,0.00000
3023.00,10.09000,25.174867,-0.000298,24.983638,-2.7904,0.423,10.09000,0.00000
3024.00,10.08617,25.174936,-0.000301,24.983640,-2.7909,0.423,10.08617,0.00000
3025.00,10.08655,25.174996,-0.000301,24.983635,-2.7915,0.423,10.08655,0.00000
3026.00,10.09270,25.175001,-0.000297,24.983609,-2.7921,0.423,10.09270,0.00000
3027.00,10.09815,25.175052,-0.000298,24.983642,-2.7927,0.424,10.09815,0.00000
3028.00,10.10076,25.175100,-0.000297,24.983673,-2.7933,0.424,10.10076,0.00000
3029.00,10.10214,25.175079,-0.000294,24.983672,-2.7938,0.423,10.10214,0.00000
3030.00,10.09836,25.175068,-0.000292,24.983644,-2.7944,0.423,10.09836,0.00000
3031.00,10.09106,25.175120,-0.000294,24.983658,-2.7949,0.424,10.09106,0.00000
3032.00,10.08619,25.175174,-0.000292,24.983621,-2.7955,0.424,10.08619,0.00000
3033.00,10.08484,25.175171,-0.000295,24.983538,-2.7961,0.424,10.08484,0.00000
3034.00,10.08382,25.175246,-0.000296,24.983569,-2.7967,0.424,10.08382,0.00000
3035.00,10.08788,25.175318,-0.000296,24.983585,-2.7973,0.424,10.08788,0.00000
3036.00,10.09284,25.175324,-0.000295,24.983580,-2.7979,0.424,10.09284,0.00000
3037.00,10.09750,25.175447,-0.000297,24.983664,-2.7985,0.425,10.09750,0.00000
3038.00,10.09993,25.175489,-0.000295,24.983695,-2.7991,0.425,10.09993,0.00000
3039.00,10.10205,25.175599,-0.000297,24.983667,-2.7998,0.425,10.10205,0.00000
3040.00,10.10041,25.175635,-0.000298,24.983655,-2.8004,0.425,10.10041,0.00000
3041.00,10.09878,25.175745,-0.000296,24.983659,-2.8010,0.425,10.09878,0.00000
3042.00,10.09459,25.175764,-0.000291,24.983633,-2.8016,0.425,10.09459,0.00000
3043.00,10.09168,25.175911,-0.000293,24.983655,-2.8022,0.425,10.09168,0.00000
3044.00,10.08990,25.175897,-0.000291,24.983673,-2.8028,0.425,10.08990,0.00000
3045.00,10.09051,25.175960,-0.000290,24.983656,-2.8034,0.425,10.09051,0.00000
3046.00,10.09154,25.176024,-0.000291,24.983658,-2.8040,0.425,10.09154,0.00000
3047.00,10.09326,25.176051,-0.000290,24.983630,-2.8046,0.425,10.09326,0.00000
3048.00,10.09431,25.176080,-0.000288,24.983683,-2.8052,0.425,10.09431,0.00000
3049.00,10.09503,25.176168,-0.000288,24.983730,-2.8057,0.425,10.09503,0.00000
3050.00,10.09480,25.176241,-0.000288,24.983765,-2.8063,0.425,10.09480,0.00000
3051.00,10.09447,25.176291,-0.000287,24.983769,-2.8069,0.425,10.09447,0.00000
3052.00,10.09466,25.176333,-0.000288,24.983758,-2.8075,0.425,10.09466,0.00000
3053.00,10.09420,25.176376,-0.000292,24.983716,-2.8081,0.426,10.09420,0.00000
3054.00,10.09385,25.176431,-0.000291,24.983671,-2.8087,0.426,10.09385,0.00000
3055.00,10.09481,25.176496,-0.000290,24.983650,-2.8093,0.426,10.09481,0.00000
3056.00,10.09334,25.176492,-0.000293,24.983574,-2.8099,0.426,10.09334,0.00000
3057.00,10.09337,25.176531,-0.000296,24.983535,-2.8105,0.426,10.09337,0.00000
3058.00,10.09377,25.176505,-0.000294,24.983453,-2.8111,0.426,10.09377,0.00000
3059.00,10.09399,25.176565,-0.000298,24.983459,-2.8117,0.426,10.09399,0.00000
3060.00,10.09270,25.176641,-0.000302,24.983500,-2.8123,0.427,10.09270,0.00000
3061.00,10.09268,25.176777,-0.000303,24.983553,-2.8129,0.427,10.09268,0.00000
3062.00,10.09270,25.176793,-0.000302,24.983526,-2.8135,0.427,10.09270,0.00000
