# Supplementary material for: Triepoxide formation by a flavin-dependent monooxygenase in monensin biosynthesis
Source: Nat Commun. 2023 Oct 7;14:6273. doi: 10.1038/s41467-023-41889-0 (PMC10560226; doi:10.1038/s41467-023-41889-0)
Supplement: Supplementary file 3 — Source data file [file 41467_2023_41889_MOESM3_ESM.zip › Source-data-file for Fig_5c.txt]

$ITC
$ 20 
$NOT
$ 25 
$ 60 
$ 750 
$ 10 
$ 2 
$ADCGainCode:  0 
$False,True,True
$ 0.5 , 1 , 150 , 5 
$ 2 , 4 , 150 , 5 
$ 2 , 4 , 150 , 5 
$ 2 , 4 , 150 , 5 
$ 2 , 4 , 150 , 5 
$ 2 , 4 , 150 , 5 
$ 2 , 4 , 150 , 5 
$ 2 , 4 , 150 , 5 
$ 2 , 4 , 150 , 5 
$ 2 , 4 , 150 , 5 
$ 2 , 4 , 150 , 5 
$ 2 , 4 , 150 , 5 
$ 2 , 4 , 150 , 5 
$ 2 , 4 , 150 , 5 
$ 2 , 4 , 150 , 5 
$ 2 , 4 , 150 , 5 
$ 2 , 4 , 150 , 5 
$ 2 , 4 , 150 , 5 
$ 2 , 4 , 150 , 5 
$ 2 , 4 , 150 , 5 
# 0 
# 0.1 
# 0.1 
# 0.2087 
# 25 
# 3.7758 
# 8.53 
?
% ITC200_MAL1123618
% 0.2087 
% 3.7758 
%-0.449716 , 29.62721 
% 0.074021 , 29.38818 
% 0.8333333 
% 168140 , 168160 
% 0.25 , 81 
%-0.001049 ,-0.033958 
%-20 , 8 
% 0 , 0 
% 0 
% 128000       127579 
% 43.1 
% 500 , 750 , 1000 , 750 
% 0.04257 ,-0.00249 , 0.000047734 ,-0.000000435026 , 0.00000000201917 
% ITC200 Ver: 1.26.4
@0
5.00,11.09279,25.168075,-0.000348,25.102225,-6.3096,-0.258,11.09279,0.00000
6.00,11.09540,25.168101,-0.000345,25.102205,-6.3089,-0.258,11.09540,0.00000
7.00,11.10252,25.168197,-0.000344,25.102218,-6.3082,-0.257,11.10252,0.00000
8.00,11.10230,25.168245,-0.000344,25.102182,-6.3075,-0.257,11.10230,0.00000
9.00,11.10217,25.168314,-0.000345,25.102188,-6.3068,-0.257,11.10217,0.00000
10.00,11.10320,25.168456,-0.000341,25.102193,-6.3060,-0.257,11.10320,0.00000
11.00,11.10377,25.168523,-0.000341,25.102172,-6.3053,-0.256,11.10377,0.00000
12.00,11.10065,25.168552,-0.000338,25.102133,-6.3046,-0.256,11.10065,0.00000
13.00,11.10314,25.168660,-0.000334,25.102116,-6.3039,-0.256,11.10314,0.00000
14.00,11.10699,25.168708,-0.000334,25.102054,-6.3032,-0.256,11.10699,0.00000
15.00,11.11094,25.168904,-0.000336,25.102145,-6.3025,-0.255,11.11094,0.00000
16.00,11.10987,25.168998,-0.000333,25.102146,-6.3018,-0.255,11.10987,0.00000
17.00,11.10818,25.169224,-0.000333,25.102331,-6.3010,-0.255,11.10818,0.00000
18.00,11.10656,25.169284,-0.000330,25.102390,-6.3003,-0.254,11.10656,0.00000
19.00,11.10234,25.169395,-0.000328,25.102494,-6.2996,-0.254,11.10234,0.00000
20.00,11.09868,25.169407,-0.000327,25.102451,-6.2988,-0.254,11.09868,0.00000
21.00,11.09807,25.169442,-0.000328,25.102426,-6.2981,-0.254,11.09807,0.00000
22.00,11.09784,25.169374,-0.000330,25.102296,-6.2974,-0.253,11.09784,0.00000
23.00,11.09739,25.169505,-0.000334,25.102323,-6.2966,-0.253,11.09739,0.00000
24.00,11.09888,25.169639,-0.000334,25.102355,-6.2959,-0.252,11.09888,0.00000
25.00,11.10013,25.169730,-0.000332,25.102348,-6.2952,-0.252,11.10013,0.00000
26.00,11.10099,25.169879,-0.000330,25.102380,-6.2945,-0.252,11.10099,0.00000
27.00,11.10004,25.169902,-0.000334,25.102269,-6.2938,-0.251,11.10004,0.00000
28.00,11.09807,25.169951,-0.000336,25.102192,-6.2931,-0.251,11.09807,0.00000
29.00,11.09339,25.170059,-0.000335,25.102146,-6.2924,-0.251,11.09339,0.00000
30.00,11.08819,25.170135,-0.000337,25.102117,-6.2917,-0.250,11.08819,0.00000
31.00,11.08507,25.170240,-0.000339,25.102119,-6.2910,-0.250,11.08507,0.00000
32.00,11.08278,25.170420,-0.000338,25.102199,-6.2903,-0.250,11.08278,0.00000
33.00,11.08276,25.170576,-0.000339,25.102220,-6.2896,-0.249,11.08276,0.00000
34.00,11.08657,25.170587,-0.000338,25.102131,-6.2889,-0.249,11.08657,0.00000
35.00,11.09038,25.170720,-0.000337,25.102127,-6.2882,-0.249,11.09038,0.00000
36.00,11.09033,25.170772,-0.000340,25.102114,-6.2874,-0.249,11.09033,0.00000
37.00,11.09086,25.170981,-0.000341,25.102170,-6.2867,-0.248,11.09086,0.00000
38.00,11.09135,25.171065,-0.000338,25.102176,-6.2860,-0.248,11.09135,0.00000
39.00,11.08998,25.171205,-0.000340,25.102243,-6.2852,-0.248,11.08998,0.00000
40.00,11.08819,25.171323,-0.000341,25.102317,-6.2845,-0.247,11.08819,0.00000
41.00,11.08999,25.171455,-0.000340,25.102354,-6.2838,-0.247,11.08999,0.00000
42.00,11.09339,25.171459,-0.000340,25.102354,-6.2831,-0.247,11.09339,0.00000
43.00,11.09443,25.171548,-0.000339,25.102401,-6.2824,-0.246,11.09443,0.00000
44.00,11.09526,25.171606,-0.000337,25.102408,-6.2817,-0.246,11.09526,0.00000
45.00,11.09522,25.171632,-0.000334,25.102310,-6.2810,-0.246,11.09522,0.00000
46.00,11.09312,25.171698,-0.000332,25.102260,-6.2803,-0.246,11.09312,0.00000
47.00,11.09008,25.171775,-0.000329,25.102186,-6.2796,-0.246,11.09008,0.00000
48.00,11.09034,25.171822,-0.000331,25.102170,-6.2789,-0.245,11.09034,0.00000
49.00,11.08988,25.171935,-0.000333,25.102187,-6.2781,-0.245,11.08988,0.00000
50.00,11.09153,25.172032,-0.000337,25.102206,-6.2774,-0.244,11.09153,0.00000
51.00,11.09332,25.172155,-0.000340,25.102240,-6.2767,-0.244,11.09332,0.00000
52.00,11.09534,25.172289,-0.000343,25.102303,-6.2760,-0.243,11.09534,0.00000
53.00,11.09547,25.172412,-0.000340,25.102293,-6.2752,-0.243,11.09547,0.00000
54.00,11.09627,25.172512,-0.000339,25.102262,-6.2745,-0.243,11.09627,0.00000
55.00,11.09537,25.172595,-0.000337,25.102292,-6.2738,-0.243,11.09537,0.00000
56.00,11.09545,25.172689,-0.000335,25.102284,-6.2731,-0.242,11.09545,0.00000
57.00,11.09421,25.172800,-0.000335,25.102249,-6.2723,-0.242,11.09421,0.00000
58.00,11.09458,25.172898,-0.000337,25.102237,-6.2716,-0.242,11.09458,0.00000
59.00,11.09487,25.173037,-0.000339,25.102275,-6.2709,-0.241,11.09487,0.00000
60.00,11.09423,25.173137,-0.000342,25.102237,-6.2702,-0.241,11.09423,0.00000
@1,0.5000,1.0, 60.0890000000072 
61.00,11.09345,25.173242,-0.000343,25.102255,-6.2695,-0.241,11.09345,0.00000
62.00,11.09522,25.173317,-0.000338,25.102245,-6.2688,-0.240,11.09522,0.00000
63.00,11.09093,25.173429,-0.000339,25.102227,-6.2681,-0.240,11.09093,0.00000
64.00,11.08852,25.173508,-0.000336,25.102216,-6.2674,-0.240,11.08852,0.00000
65.00,11.08901,25.173619,-0.000337,25.102201,-6.2667,-0.239,11.08901,0.00000
66.00,11.09094,25.173726,-0.000337,25.102218,-6.2660,-0.239,11.09094,0.00000
67.00,11.09103,25.173777,-0.000340,25.102251,-6.2653,-0.239,11.09103,0.00000
68.00,11.09523,25.173821,-0.000342,25.102287,-6.2647,-0.238,11.09523,0.00000
69.00,11.09698,25.173852,-0.000347,25.102251,-6.2640,-0.238,11.09698,0.00000
70.00,11.09691,25.173890,-0.000344,25.102271,-6.2633,-0.237,11.09691,0.00000
71.00,11.09500,25.173914,-0.000344,25.102213,-6.2626,-0.237,11.09500,0.00000
72.00,11.09364,25.173978,-0.000342,25.102219,-6.2619,-0.237,11.09364,0.00000
73.00,11.09425,25.174025,-0.000339,25.102158,-6.2612,-0.237,11.09425,0.00000
74.00,11.09641,25.174059,-0.000337,25.102128,-6.2605,-0.236,11.09641,0.00000
75.00,11.09679,25.174173,-0.000339,25.102130,-6.2599,-0.236,11.09679,0.00000
76.00,11.09651,25.174258,-0.000338,25.102166,-6.2592,-0.236,11.09651,0.00000
77.00,11.09612,25.174372,-0.000336,25.102159,-6.2585,-0.236,11.09612,0.00000
78.00,11.09291,25.174489,-0.000334,25.102237,-6.2578,-0.235,11.09291,0.00000
79.00,11.08899,25.174594,-0.000331,25.102252,-6.2571,-0.235,11.08899,0.00000
80.00,11.08986,25.174610,-0.000331,25.102226,-6.2564,-0.235,11.08986,0.00000
81.00,11.09037,25.174684,-0.000329,25.102188,-6.2558,-0.235,11.09037,0.00000
82.00,11.09021,25.174744,-0.000333,25.102134,-6.2551,-0.234,11.09021,0.00000
83.00,11.08891,25.174855,-0.000336,25.102070,-6.2544,-0.234,11.08891,0.00000
84.00,11.09010,25.175003,-0.000337,25.102076,-6.2538,-0.234,11.09010,0.00000
85.00,11.08511,25.175150,-0.000332,25.102083,-6.2531,-0.233,11.08511,0.00000
86.00,11.08091,25.175282,-0.000337,25.102138,-6.2524,-0.233,11.08091,0.00000
87.00,11.07764,25.175425,-0.000338,25.102199,-6.2517,-0.233,11.07764,0.00000
88.00,11.07794,25.175495,-0.000335,25.102213,-6.2511,-0.232,11.07794,0.00000
89.00,11.07583,25.175547,-0.000335,25.102234,-6.2504,-0.232,11.07583,0.00000
90.00,11.07799,25.175658,-0.000336,25.102297,-6.2498,-0.232,11.07799,0.00000
91.00,11.08031,25.175729,-0.000334,25.102315,-6.2491,-0.231,11.08031,0.00000
92.00,11.08132,25.175800,-0.000334,25.102323,-6.2485,-0.231,11.08132,0.00000
93.00,11.08088,25.175874,-0.000335,25.102322,-6.2478,-0.231,11.08088,0.00000
94.00,11.08050,25.175934,-0.000334,25.102314,-6.2472,-0.230,11.08050,0.00000
95.00,11.07967,25.175982,-0.000333,25.102316,-6.2465,-0.230,11.07967,0.00000
96.00,11.07991,25.176076,-0.000332,25.102323,-6.2458,-0.230,11.07991,0.00000
97.00,11.07955,25.176143,-0.000327,25.102264,-6.2452,-0.230,11.07955,0.00000
98.00,11.08044,25.176266,-0.000329,25.102277,-6.2445,-0.230,11.08044,0.00000
99.00,11.08209,25.176430,-0.000331,25.102343,-6.2438,-0.229,11.08209,0.00000
100.00,11.08374,25.176532,-0.000332,25.102297,-6.2431,-0.229,11.08374,0.00000
101.00,11.08284,25.176634,-0.000331,25.102277,-6.2424,-0.229,11.08284,0.00000
102.00,11.08500,25.176814,-0.000330,25.102398,-6.2417,-0.228,11.08500,0.00000
103.00,11.08685,25.176893,-0.000324,25.102415,-6.2410,-0.228,11.08685,0.00000
104.00,11.08782,25.176896,-0.000321,25.102341,-6.2403,-0.228,11.08782,0.00000
105.00,11.08774,25.176983,-0.000319,25.102341,-6.2396,-0.228,11.08774,0.00000
106.00,11.09081,25.176944,-0.000322,25.102246,-6.2389,-0.228,11.09081,0.00000
107.00,11.09383,25.176934,-0.000326,25.102210,-6.2382,-0.227,11.09383,0.00000
108.00,11.09463,25.176949,-0.000330,25.102178,-6.2375,-0.227,11.09463,0.00000
109.00,11.09472,25.176999,-0.000331,25.102177,-6.2368,-0.226,11.09472,0.00000
110.00,11.09483,25.177118,-0.000331,25.102248,-6.2361,-0.226,11.09483,0.00000
111.00,11.09116,25.177276,-0.000324,25.102314,-6.2354,-0.226,11.09116,0.00000
112.00,11.08766,25.177306,-0.000323,25.102240,-6.2346,-0.226,11.08766,0.00000
113.00,11.08672,25.177387,-0.000321,25.102216,-6.2339,-0.226,11.08672,0.00000
114.00,11.08560,25.177516,-0.000322,25.102235,-6.2332,-0.225,11.08560,0.00000
115.00,11.08485,25.177587,-0.000326,25.102222,-6.2325,-0.225,11.08485,0.00000
116.00,11.08575,25.177690,-0.000333,25.102240,-6.2318,-0.224,11.08575,0.00000
117.00,11.08397,25.177828,-0.000337,25.102257,-6.2311,-0.224,11.08397,0.00000
118.00,11.08058,25.177976,-0.000339,25.102332,-6.2304,-0.223,11.08058,0.00000
119.00,11.07589,25.178090,-0.000338,25.102341,-6.2298,-0.223,11.07589,0.00000
120.00,11.07248,25.178135,-0.000339,25.102272,-6.2291,-0.223,11.07248,0.00000
121.00,11.07023,25.178239,-0.000337,25.102244,-6.2284,-0.222,11.07023,0.00000
122.00,11.06847,25.178365,-0.000338,25.102282,-6.2277,-0.222,11.06847,0.00000
123.00,11.06776,25.178458,-0.000336,25.102256,-6.2270,-0.222,11.06776,0.00000
124.00,11.06765,25.178598,-0.000335,25.102252,-6.2263,-0.221,11.06765,0.00000
125.00,11.06696,25.178735,-0.000335,25.102284,-6.2256,-0.221,11.06696,0.00000
126.00,11.06591,25.178804,-0.000335,25.102256,-6.2249,-0.221,11.06591,0.00000
127.00,11.06536,25.178878,-0.000335,25.102190,-6.2243,-0.221,11.06536,0.00000
128.00,11.06520,25.178948,-0.000336,25.102179,-6.2236,-0.220,11.06520,0.00000
129.00,11.06478,25.178967,-0.000337,25.102152,-6.2229,-0.220,11.06478,0.00000
130.00,11.06343,25.179035,-0.000335,25.102145,-6.2222,-0.220,11.06343,0.00000
131.00,11.06357,25.179158,-0.000331,25.102199,-6.2216,-0.219,11.06357,0.00000
132.00,11.06337,25.179232,-0.000331,25.102233,-6.2209,-0.219,11.06337,0.00000
133.00,11.06002,25.179312,-0.000333,25.102196,-6.2202,-0.219,11.06002,0.00000
134.00,11.05908,25.179420,-0.000334,25.102194,-6.2195,-0.218,11.05908,0.00000
135.00,11.06181,25.179498,-0.000331,25.102175,-6.2188,-0.218,11.06181,0.00000
136.00,11.06224,25.179540,-0.000334,25.102127,-6.2181,-0.218,11.06224,0.00000
137.00,11.06464,25.179644,-0.000333,25.102111,-6.2174,-0.217,11.06464,0.00000
138.00,11.06768,25.179761,-0.000333,25.102139,-6.2167,-0.217,11.06768,0.00000
139.00,11.06952,25.179835,-0.000336,25.102129,-6.2160,-0.217,11.06952,0.00000
140.00,11.06790,25.179934,-0.000339,25.102081,-6.2154,-0.216,11.06790,0.00000
141.00,11.06669,25.180080,-0.000341,25.102096,-6.2147,-0.216,11.06669,0.00000
142.00,11.06453,25.180160,-0.000343,25.102122,-6.2140,-0.216,11.06453,0.00000
143.00,11.06394,25.180238,-0.000341,25.102088,-6.2133,-0.215,11.06394,0.00000
144.00,11.06347,25.180283,-0.000337,25.102047,-6.2126,-0.215,11.06347,0.00000
145.00,11.06459,25.180364,-0.000332,25.102080,-6.2119,-0.215,11.06459,0.00000
146.00,11.06554,25.180415,-0.000330,25.102094,-6.2113,-0.215,11.06554,0.00000
147.00,11.06617,25.180491,-0.000328,25.102053,-6.2106,-0.215,11.06617,0.00000
148.00,11.06977,25.180555,-0.000326,25.102087,-6.2099,-0.215,11.06977,0.00000
149.00,11.07358,25.180644,-0.000326,25.102144,-6.2093,-0.214,11.07358,0.00000
150.00,11.07218,25.180745,-0.000330,25.102199,-6.2086,-0.214,11.07218,0.00000
151.00,11.06933,25.180782,-0.000333,25.102187,-6.2079,-0.213,11.06933,0.00000
152.00,11.06636,25.180812,-0.000335,25.102177,-6.2072,-0.213,11.06636,0.00000
153.00,11.06049,25.180852,-0.000337,25.102145,-6.2066,-0.213,11.06049,0.00000
154.00,11.05476,25.180960,-0.000339,25.102136,-6.2059,-0.212,11.05476,0.00000
155.00,11.05497,25.181002,-0.000342,25.102094,-6.2053,-0.212,11.05497,0.00000
156.00,11.05543,25.181136,-0.000344,25.102113,-6.2046,-0.211,11.05543,0.00000
157.00,11.05631,25.181276,-0.000346,25.102144,-6.2039,-0.211,11.05631,0.00000
158.00,11.05722,25.181392,-0.000345,25.102153,-6.2033,-0.211,11.05722,0.00000
159.00,11.05867,25.181498,-0.000347,25.102171,-6.2026,-0.210,11.05867,0.00000
160.00,11.06044,25.181590,-0.000341,25.102187,-6.2019,-0.210,11.06044,0.00000
161.00,11.06332,25.181630,-0.000336,25.102139,-6.2012,-0.210,11.06332,0.00000
162.00,11.06501,25.181720,-0.000331,25.102180,-6.2006,-0.210,11.06501,0.00000
163.00,11.06609,25.181814,-0.000330,25.102189,-6.1999,-0.210,11.06609,0.00000
164.00,11.06881,25.181853,-0.000327,25.102160,-6.1992,-0.209,11.06881,0.00000
165.00,11.06707,25.181919,-0.000331,25.102146,-6.1986,-0.209,11.06707,0.00000
166.00,11.06450,25.182010,-0.000332,25.102150,-6.1979,-0.209,11.06450,0.00000
167.00,11.06083,25.182080,-0.000333,25.102131,-6.1973,-0.208,11.06083,0.00000
168.00,11.05865,25.182134,-0.000338,25.102131,-6.1966,-0.208,11.05865,0.00000
169.00,11.05687,25.182235,-0.000338,25.102137,-6.1960,-0.207,11.05687,0.00000
170.00,11.05935,25.182349,-0.000338,25.102130,-6.1953,-0.207,11.05935,0.00000
171.00,11.06169,25.182476,-0.000337,25.102160,-6.1947,-0.207,11.06169,0.00000
172.00,11.06302,25.182571,-0.000336,25.102123,-6.1940,-0.207,11.06302,0.00000
173.00,11.06314,25.182687,-0.000334,25.102119,-6.1934,-0.206,11.06314,0.00000
174.00,11.06116,25.182786,-0.000332,25.102113,-6.1927,-0.206,11.06116,0.00000
175.00,11.06067,25.182823,-0.000329,25.102093,-6.1921,-0.206,11.06067,0.00000
176.00,11.06254,25.182801,-0.000332,25.101993,-6.1914,-0.206,11.06254,0.00000
177.00,11.05614,25.182853,-0.000334,25.101963,-6.1908,-0.205,11.05614,0.00000
178.00,11.04741,25.182954,-0.000333,25.101963,-6.1902,-0.205,11.04741,0.00000
179.00,11.03885,25.182956,-0.000335,25.101897,-6.1895,-0.204,11.03885,0.00000
180.00,11.02926,25.183052,-0.000335,25.101917,-6.1889,-0.204,11.02926,0.00000
181.00,11.02019,25.183171,-0.000335,25.101977,-6.1883,-0.204,11.02019,0.00000
182.00,11.02323,25.183287,-0.000336,25.101994,-6.1876,-0.203,11.02323,0.00000
183.00,11.02969,25.183337,-0.000337,25.101965,-6.1870,-0.203,11.02969,0.00000
184.00,11.03740,25.183494,-0.000336,25.102076,-6.1863,-0.203,11.03740,0.00000
185.00,11.04369,25.183578,-0.000339,25.102065,-6.1857,-0.202,11.04369,0.00000
186.00,11.04810,25.183681,-0.000337,25.102096,-6.1851,-0.202,11.04810,0.00000
187.00,11.05140,25.183763,-0.000340,25.102138,-6.1844,-0.202,11.05140,0.00000
188.00,11.05286,25.183851,-0.000341,25.102188,-6.1838,-0.201,11.05286,0.00000
189.00,11.05329,25.183921,-0.000341,25.102173,-6.1832,-0.201,11.05329,0.00000
190.00,11.05094,25.184032,-0.000339,25.102232,-6.1826,-0.201,11.05094,0.00000
191.00,11.04779,25.184091,-0.000342,25.102224,-6.1820,-0.200,11.04779,0.00000
192.00,11.04574,25.184125,-0.000340,25.102200,-6.1813,-0.200,11.04574,0.00000
193.00,11.04382,25.184214,-0.000339,25.102211,-6.1807,-0.200,11.04382,0.00000
194.00,11.04618,25.184326,-0.000338,25.102206,-6.1801,-0.200,11.04618,0.00000
195.00,11.05340,25.184405,-0.000335,25.102183,-6.1794,-0.199,11.05340,0.00000
196.00,11.05687,25.184516,-0.000333,25.102173,-6.1788,-0.199,11.05687,0.00000
197.00,11.05617,25.184647,-0.000331,25.102181,-6.1781,-0.199,11.05617,0.00000
198.00,11.05524,25.184698,-0.000328,25.102156,-6.1775,-0.199,11.05524,0.00000
199.00,11.05355,25.184749,-0.000327,25.102139,-6.1769,-0.198,11.05355,0.00000
200.00,11.04987,25.184838,-0.000327,25.102132,-6.1762,-0.198,11.04987,0.00000
201.00,11.04586,25.184925,-0.000327,25.102121,-6.1756,-0.198,11.04586,0.00000
202.00,11.04292,25.184965,-0.000330,25.102107,-6.1749,-0.197,11.04292,0.00000
203.00,11.03961,25.185083,-0.000334,25.102095,-6.1743,-0.197,11.03961,0.00000
204.00,11.03409,25.185187,-0.000336,25.102088,-6.1737,-0.197,11.03409,0.00000
205.00,11.02835,25.185238,-0.000336,25.102047,-6.1731,-0.196,11.02835,0.00000
206.00,11.02987,25.185335,-0.000335,25.102047,-6.1724,-0.196,11.02987,0.00000
207.00,11.03219,25.185441,-0.000332,25.102047,-6.1718,-0.196,11.03219,0.00000
208.00,11.03653,25.185516,-0.000333,25.102059,-6.1712,-0.196,11.03653,0.00000
209.00,11.03947,25.185636,-0.000335,25.102084,-6.1706,-0.195,11.03947,0.00000
210.00,11.04143,25.185750,-0.000337,25.102092,-6.1699,-0.195,11.04143,0.00000
@2,2.0000,4.0, 210.094000000012 
211.00,11.04362,25.185881,-0.000335,25.102143,-6.1693,-0.195,11.04362,0.00000
212.00,11.04846,25.186021,-0.000335,25.102192,-6.1686,-0.194,11.04846,0.00000
213.00,11.05185,25.186090,-0.000333,25.102178,-6.1680,-0.194,11.05185,0.00000
214.00,11.05957,25.186185,-0.000331,25.102203,-6.1674,-0.194,11.05957,0.00000
215.00,11.07346,25.186284,-0.000327,25.102289,-6.1667,-0.194,11.07346,0.00000
216.00,11.09089,25.186381,-0.000330,25.102328,-6.1661,-0.193,11.09089,0.00000
217.00,11.11068,25.186510,-0.000329,25.102419,-6.1655,-0.193,11.11068,0.00000
218.00,11.12583,25.186602,-0.000327,25.102460,-6.1648,-0.193,11.12583,0.00000
219.00,11.13670,25.186706,-0.000326,25.102475,-6.1642,-0.193,11.13670,0.00000
220.00,11.13923,25.186799,-0.000329,25.102421,-6.1636,-0.192,11.13923,0.00000
221.00,11.13160,25.186837,-0.000324,25.102332,-6.1629,-0.192,11.13160,0.00000
222.00,11.11574,25.186816,-0.000327,25.102177,-6.1623,-0.192,11.11574,0.00000
223.00,11.10184,25.186990,-0.000324,25.102164,-6.1616,-0.192,11.10184,0.00000
224.00,11.08507,25.187074,-0.000323,25.102146,-6.1610,-0.191,11.08507,0.00000
225.00,11.06844,25.187166,-0.000319,25.102107,-6.1603,-0.191,11.06844,0.00000
226.00,11.05555,25.187265,-0.000320,25.102111,-6.1596,-0.191,11.05555,0.00000
227.00,11.04645,25.187369,-0.000319,25.102103,-6.1590,-0.191,11.04645,0.00000
228.00,11.04075,25.187445,-0.000322,25.102078,-6.1584,-0.190,11.04075,0.00000
229.00,11.03729,25.187484,-0.000325,25.102074,-6.1578,-0.190,11.03729,0.00000
230.00,11.03540,25.187565,-0.000325,25.102132,-6.1571,-0.190,11.03540,0.00000
231.00,11.03478,25.187674,-0.000327,25.102173,-6.1565,-0.189,11.03478,0.00000
232.00,11.03590,25.187846,-0.000323,25.102195,-6.1559,-0.189,11.03590,0.00000
233.00,11.03632,25.187903,-0.000324,25.102194,-6.1553,-0.189,11.03632,0.00000
234.00,11.03563,25.188051,-0.000324,25.102200,-6.1546,-0.188,11.03563,0.00000
235.00,11.03610,25.188160,-0.000328,25.102183,-6.1540,-0.188,11.03610,0.00000
236.00,11.03722,25.188211,-0.000333,25.102152,-6.1534,-0.188,11.03722,0.00000
237.00,11.03887,25.188240,-0.000335,25.102133,-6.1528,-0.187,11.03887,0.00000
238.00,11.04335,25.188330,-0.000331,25.102141,-6.1521,-0.187,11.04335,0.00000
239.00,11.04677,25.188358,-0.000331,25.102135,-6.1515,-0.187,11.04677,0.00000
240.00,11.04956,25.188441,-0.000330,25.102151,-6.1509,-0.187,11.04956,0.00000
241.00,11.04975,25.188529,-0.000325,25.102151,-6.1503,-0.186,11.04975,0.00000
242.00,11.04826,25.188598,-0.000331,25.102190,-6.1496,-0.186,11.04826,0.00000
243.00,11.04348,25.188661,-0.000336,25.102149,-6.1490,-0.185,11.04348,0.00000
244.00,11.04229,25.188776,-0.000337,25.102143,-6.1484,-0.185,11.04229,0.00000
245.00,11.04438,25.188850,-0.000334,25.102110,-6.1478,-0.185,11.04438,0.00000
246.00,11.04566,25.188905,-0.000336,25.102115,-6.1472,-0.184,11.04566,0.00000
247.00,11.04515,25.188988,-0.000333,25.102126,-6.1465,-0.184,11.04515,0.00000
248.00,11.04625,25.189109,-0.000331,25.102180,-6.1459,-0.184,11.04625,0.00000
249.00,11.04712,25.189159,-0.000331,25.102201,-6.1453,-0.184,11.04712,0.00000
250.00,11.04617,25.189262,-0.000335,25.102251,-6.1447,-0.183,11.04617,0.00000
251.00,11.04655,25.189390,-0.000335,25.102312,-6.1441,-0.183,11.04655,0.00000
252.00,11.04825,25.189502,-0.000334,25.102336,-6.1434,-0.182,11.04825,0.00000
253.00,11.04891,25.189615,-0.000334,25.102371,-6.1428,-0.182,11.04891,0.00000
254.00,11.05026,25.189709,-0.000331,25.102372,-6.1422,-0.182,11.05026,0.00000
255.00,11.04829,25.189753,-0.000330,25.102389,-6.1416,-0.182,11.04829,0.00000
256.00,11.04702,25.189855,-0.000328,25.102359,-6.1410,-0.182,11.04702,0.00000
257.00,11.04633,25.189943,-0.000330,25.102384,-6.1404,-0.181,11.04633,0.00000
258.00,11.04658,25.189993,-0.000329,25.102362,-6.1397,-0.181,11.04658,0.00000
259.00,11.04513,25.190072,-0.000334,25.102317,-6.1391,-0.181,11.04513,0.00000
260.00,11.04593,25.190122,-0.000333,25.102224,-6.1385,-0.180,11.04593,0.00000
261.00,11.04605,25.190189,-0.000337,25.102185,-6.1378,-0.180,11.04605,0.00000
262.00,11.04512,25.190300,-0.000335,25.102129,-6.1372,-0.180,11.04512,0.00000
263.00,11.04327,25.190390,-0.000333,25.102084,-6.1365,-0.179,11.04327,0.00000
264.00,11.04089,25.190532,-0.000331,25.102065,-6.1358,-0.179,11.04089,0.00000
265.00,11.03677,25.190682,-0.000332,25.102105,-6.1352,-0.179,11.03677,0.00000
266.00,11.03393,25.190789,-0.000329,25.102145,-6.1345,-0.179,11.03393,0.00000
267.00,11.03075,25.190895,-0.000329,25.102165,-6.1339,-0.178,11.03075,0.00000
268.00,11.02903,25.190961,-0.000331,25.102196,-6.1332,-0.178,11.02903,0.00000
269.00,11.02861,25.191039,-0.000334,25.102288,-6.1326,-0.178,11.02861,0.00000
270.00,11.02861,25.191124,-0.000337,25.102312,-6.1320,-0.177,11.02861,0.00000
271.00,11.02918,25.191200,-0.000340,25.102313,-6.1314,-0.177,11.02918,0.00000
272.00,11.02990,25.191263,-0.000341,25.102364,-6.1308,-0.176,11.02990,0.00000
273.00,11.02851,25.191355,-0.000340,25.102342,-6.1301,-0.176,11.02851,0.00000
274.00,11.02468,25.191416,-0.000336,25.102269,-6.1295,-0.176,11.02468,0.00000
275.00,11.02236,25.191471,-0.000337,25.102187,-6.1289,-0.175,11.02236,0.00000
276.00,11.01930,25.191597,-0.000339,25.102174,-6.1283,-0.175,11.01930,0.00000
277.00,11.01662,25.191665,-0.000341,25.102101,-6.1277,-0.175,11.01662,0.00000
278.00,11.01487,25.191773,-0.000340,25.102134,-6.1270,-0.174,11.01487,0.00000
279.00,11.01365,25.191873,-0.000339,25.102189,-6.1264,-0.174,11.01365,0.00000
280.00,11.01242,25.192044,-0.000330,25.102278,-6.1258,-0.174,11.01242,0.00000
281.00,11.01266,25.192149,-0.000324,25.102301,-6.1252,-0.174,11.01266,0.00000
282.00,11.01361,25.192299,-0.000320,25.102322,-6.1246,-0.174,11.01361,0.00000
283.00,11.01353,25.192424,-0.000325,25.102329,-6.1240,-0.174,11.01353,0.00000
284.00,11.01446,25.192575,-0.000328,25.102308,-6.1233,-0.173,11.01446,0.00000
285.00,11.01375,25.192616,-0.000333,25.102243,-6.1227,-0.173,11.01375,0.00000
286.00,11.01176,25.192687,-0.000337,25.102213,-6.1221,-0.172,11.01176,0.00000
287.00,11.01088,25.192693,-0.000339,25.102208,-6.1214,-0.172,11.01088,0.00000
288.00,11.01048,25.192758,-0.000337,25.102243,-6.1208,-0.171,11.01048,0.00000
289.00,11.01051,25.192773,-0.000336,25.102234,-6.1202,-0.171,11.01051,0.00000
290.00,11.01394,25.192866,-0.000338,25.102267,-6.1196,-0.171,11.01394,0.00000
291.00,11.01680,25.192921,-0.000340,25.102307,-6.1190,-0.170,11.01680,0.00000
292.00,11.01919,25.193019,-0.000342,25.102301,-6.1183,-0.170,11.01919,0.00000
293.00,11.02400,25.193109,-0.000340,25.102287,-6.1177,-0.170,11.02400,0.00000
294.00,11.02857,25.193201,-0.000337,25.102275,-6.1171,-0.169,11.02857,0.00000
295.00,11.02744,25.193300,-0.000333,25.102296,-6.1165,-0.169,11.02744,0.00000
296.00,11.02500,25.193405,-0.000331,25.102290,-6.1159,-0.169,11.02500,0.00000
297.00,11.02341,25.193458,-0.000331,25.102262,-6.1153,-0.169,11.02341,0.00000
298.00,11.01981,25.193553,-0.000332,25.102221,-6.1147,-0.169,11.01981,0.00000
299.00,11.01523,25.193651,-0.000337,25.102241,-6.1141,-0.168,11.01523,0.00000
300.00,11.01468,25.193703,-0.000343,25.102218,-6.1135,-0.167,11.01468,0.00000
301.00,11.01594,25.193747,-0.000345,25.102161,-6.1129,-0.167,11.01594,0.00000
302.00,11.01549,25.193861,-0.000344,25.102193,-6.1122,-0.167,11.01549,0.00000
303.00,11.01797,25.193866,-0.000342,25.102165,-6.1116,-0.166,11.01797,0.00000
304.00,11.02185,25.193861,-0.000340,25.102165,-6.1110,-0.166,11.02185,0.00000
305.00,11.02442,25.193937,-0.000335,25.102197,-6.1104,-0.166,11.02442,0.00000
306.00,11.02726,25.193985,-0.000329,25.102210,-6.1098,-0.166,11.02726,0.00000
307.00,11.02939,25.194064,-0.000330,25.102215,-6.1092,-0.166,11.02939,0.00000
308.00,11.02854,25.194198,-0.000331,25.102276,-6.1086,-0.165,11.02854,0.00000
309.00,11.02796,25.194346,-0.000326,25.102290,-6.1080,-0.165,11.02796,0.00000
310.00,11.02633,25.194431,-0.000324,25.102291,-6.1074,-0.165,11.02633,0.00000
311.00,11.02494,25.194609,-0.000328,25.102337,-6.1068,-0.165,11.02494,0.00000
312.00,11.02341,25.194671,-0.000324,25.102307,-6.1062,-0.164,11.02341,0.00000
313.00,11.02125,25.194745,-0.000324,25.102260,-6.1056,-0.164,11.02125,0.00000
314.00,11.01953,25.194821,-0.000324,25.102235,-6.1050,-0.164,11.01953,0.00000
315.00,11.01975,25.194882,-0.000326,25.102166,-6.1044,-0.163,11.01975,0.00000
316.00,11.01704,25.194885,-0.000328,25.102110,-6.1038,-0.163,11.01704,0.00000
317.00,11.01405,25.195008,-0.000329,25.102116,-6.1032,-0.163,11.01405,0.00000
318.00,11.01218,25.195097,-0.000328,25.102122,-6.1026,-0.162,11.01218,0.00000
319.00,11.00950,25.195207,-0.000332,25.102152,-6.1020,-0.162,11.00950,0.00000
320.00,11.00779,25.195328,-0.000329,25.102207,-6.1014,-0.162,11.00779,0.00000
321.00,11.00705,25.195471,-0.000322,25.102233,-6.1008,-0.162,11.00705,0.00000
322.00,11.00647,25.195556,-0.000319,25.102205,-6.1002,-0.162,11.00647,0.00000
323.00,11.00822,25.195647,-0.000319,25.102199,-6.0996,-0.161,11.00822,0.00000
324.00,11.00843,25.195762,-0.000319,25.102170,-6.0990,-0.161,11.00843,0.00000
325.00,11.00567,25.195864,-0.000321,25.102149,-6.0984,-0.161,11.00567,0.00000
326.00,11.00315,25.195936,-0.000328,25.102140,-6.0978,-0.160,11.00315,0.00000
327.00,11.00324,25.196029,-0.000331,25.102182,-6.0972,-0.160,11.00324,0.00000
328.00,11.00143,25.196123,-0.000330,25.102227,-6.0966,-0.160,11.00143,0.00000
329.00,11.00182,25.196182,-0.000329,25.102225,-6.0960,-0.159,11.00182,0.00000
330.00,11.00694,25.196243,-0.000327,25.102242,-6.0954,-0.159,11.00694,0.00000
331.00,11.01363,25.196329,-0.000324,25.102249,-6.0948,-0.159,11.01363,0.00000
332.00,11.01782,25.196436,-0.000322,25.102257,-6.0942,-0.159,11.01782,0.00000
333.00,11.02100,25.196487,-0.000324,25.102209,-6.0936,-0.158,11.02100,0.00000
334.00,11.02614,25.196557,-0.000326,25.102250,-6.0930,-0.158,11.02614,0.00000
335.00,11.02492,25.196659,-0.000327,25.102230,-6.0924,-0.158,11.02492,0.00000
336.00,11.02002,25.196772,-0.000329,25.102224,-6.0919,-0.157,11.02002,0.00000
337.00,11.01606,25.196825,-0.000330,25.102220,-6.0913,-0.157,11.01606,0.00000
338.00,11.01023,25.196949,-0.000329,25.102273,-6.0907,-0.157,11.01023,0.00000
339.00,11.00094,25.197039,-0.000329,25.102226,-6.0901,-0.157,11.00094,0.00000
340.00,10.99657,25.197142,-0.000333,25.102273,-6.0895,-0.156,10.99657,0.00000
341.00,10.99660,25.197238,-0.000332,25.102341,-6.0888,-0.156,10.99660,0.00000
342.00,10.99889,25.197326,-0.000334,25.102351,-6.0882,-0.156,10.99889,0.00000
343.00,11.00531,25.197405,-0.000331,25.102341,-6.0876,-0.155,11.00531,0.00000
344.00,11.01212,25.197512,-0.000325,25.102352,-6.0870,-0.155,11.01212,0.00000
345.00,11.01383,25.197578,-0.000323,25.102338,-6.0864,-0.155,11.01383,0.00000
346.00,11.01241,25.197646,-0.000326,25.102271,-6.0858,-0.155,11.01241,0.00000
347.00,11.00918,25.197755,-0.000326,25.102237,-6.0852,-0.154,11.00918,0.00000
348.00,11.00580,25.197832,-0.000331,25.102165,-6.0847,-0.154,11.00580,0.00000
349.00,11.00244,25.197861,-0.000335,25.102124,-6.0841,-0.153,11.00244,0.00000
350.00,11.00148,25.197970,-0.000334,25.102132,-6.0835,-0.153,11.00148,0.00000
351.00,11.00050,25.198042,-0.000333,25.102174,-6.0829,-0.153,11.00050,0.00000
352.00,10.99979,25.198089,-0.000332,25.102172,-6.0822,-0.153,10.99979,0.00000
353.00,10.99974,25.198145,-0.000330,25.102177,-6.0816,-0.152,10.99974,0.00000
354.00,11.00032,25.198249,-0.000329,25.102188,-6.0810,-0.152,11.00032,0.00000
355.00,11.00368,25.198341,-0.000329,25.102202,-6.0804,-0.152,11.00368,0.00000
356.00,11.00840,25.198401,-0.000329,25.102175,-6.0798,-0.152,11.00840,0.00000
357.00,11.01168,25.198525,-0.000330,25.102185,-6.0792,-0.151,11.01168,0.00000
358.00,11.01287,25.198702,-0.000328,25.102243,-6.0786,-0.151,11.01287,0.00000
359.00,11.01304,25.198835,-0.000327,25.102241,-6.0781,-0.151,11.01304,0.00000
360.00,11.00874,25.198886,-0.000328,25.102185,-6.0775,-0.150,11.00874,0.00000
@3,2.0000,4.0, 360.095000000001 
361.00,11.00290,25.198971,-0.000328,25.102152,-6.0769,-0.150,11.00290,0.00000
362.00,11.00222,25.199034,-0.000325,25.102170,-6.0763,-0.150,11.00222,0.00000
363.00,11.00551,25.199045,-0.000326,25.102160,-6.0757,-0.150,11.00551,0.00000
364.00,11.01752,25.199105,-0.000328,25.102229,-6.0751,-0.149,11.01752,0.00000
365.00,11.04292,25.199192,-0.000328,25.102302,-6.0745,-0.149,11.04292,0.00000
366.00,11.07938,25.199264,-0.000326,25.102348,-6.0739,-0.149,11.07938,0.00000
367.00,11.11689,25.199400,-0.000326,25.102384,-6.0733,-0.148,11.11689,0.00000
368.00,11.15081,25.199535,-0.000326,25.102425,-6.0727,-0.148,11.15081,0.00000
369.00,11.17142,25.199646,-0.000324,25.102377,-6.0722,-0.148,11.17142,0.00000
370.00,11.17557,25.199713,-0.000323,25.102244,-6.0716,-0.148,11.17557,0.00000
371.00,11.16492,25.199847,-0.000325,25.102205,-6.0710,-0.147,11.16492,0.00000
372.00,11.14209,25.199878,-0.000329,25.102113,-6.0704,-0.147,11.14209,0.00000
373.00,11.11302,25.199941,-0.000332,25.102031,-6.0698,-0.146,11.11302,0.00000
374.00,11.08669,25.199974,-0.000335,25.101995,-6.0693,-0.146,11.08669,0.00000
375.00,11.06386,25.200118,-0.000335,25.102077,-6.0687,-0.146,11.06386,0.00000
376.00,11.04527,25.200221,-0.000335,25.102100,-6.0681,-0.145,11.04527,0.00000
377.00,11.03038,25.200329,-0.000335,25.102135,-6.0675,-0.145,11.03038,0.00000
378.00,11.01853,25.200400,-0.000334,25.102168,-6.0669,-0.145,11.01853,0.00000
379.00,11.00886,25.200517,-0.000332,25.102139,-6.0663,-0.144,11.00886,0.00000
380.00,11.00223,25.200561,-0.000335,25.102092,-6.0657,-0.144,11.00223,0.00000
381.00,10.99710,25.200640,-0.000336,25.102108,-6.0652,-0.143,10.99710,0.00000
382.00,10.99496,25.200717,-0.000335,25.102104,-6.0646,-0.143,10.99496,0.00000
383.00,10.99588,25.200833,-0.000334,25.102123,-6.0640,-0.143,10.99588,0.00000
384.00,10.99684,25.200969,-0.000335,25.102200,-6.0634,-0.143,10.99684,0.00000
385.00,10.99809,25.201128,-0.000333,25.102240,-6.0628,-0.142,10.99809,0.00000
386.00,10.99907,25.201208,-0.000329,25.102213,-6.0622,-0.142,10.99907,0.00000
387.00,10.99814,25.201295,-0.000328,25.102178,-6.0616,-0.142,10.99814,0.00000
388.00,10.99796,25.201370,-0.000326,25.102184,-6.0610,-0.142,10.99796,0.00000
389.00,10.99759,25.201438,-0.000326,25.102152,-6.0604,-0.142,10.99759,0.00000
390.00,10.99713,25.201482,-0.000327,25.102157,-6.0598,-0.141,10.99713,0.00000
391.00,10.99679,25.201574,-0.000330,25.102169,-6.0592,-0.141,10.99679,0.00000
392.00,10.99779,25.201701,-0.000332,25.102266,-6.0586,-0.140,10.99779,0.00000
393.00,10.99625,25.201757,-0.000332,25.102231,-6.0580,-0.140,10.99625,0.00000
394.00,10.99645,25.201834,-0.000329,25.102285,-6.0574,-0.140,10.99645,0.00000
395.00,10.99480,25.201874,-0.000326,25.102291,-6.0568,-0.140,10.99480,0.00000
396.00,10.99403,25.201902,-0.000321,25.102259,-6.0562,-0.140,10.99403,0.00000
397.00,10.99481,25.201886,-0.000324,25.102197,-6.0556,-0.139,10.99481,0.00000
398.00,10.99470,25.201947,-0.000328,25.102204,-6.0550,-0.139,10.99470,0.00000
399.00,10.99098,25.202037,-0.000328,25.102214,-6.0544,-0.139,10.99098,0.00000
400.00,10.98817,25.202100,-0.000325,25.102146,-6.0539,-0.138,10.98817,0.00000
401.00,10.98599,25.202226,-0.000327,25.102140,-6.0533,-0.138,10.98599,0.00000
402.00,10.99009,25.202363,-0.000324,25.102181,-6.0527,-0.138,10.99009,0.00000
403.00,10.99233,25.202507,-0.000319,25.102185,-6.0521,-0.138,10.99233,0.00000
404.00,10.99293,25.202550,-0.000317,25.102087,-6.0515,-0.138,10.99293,0.00000
405.00,10.99247,25.202645,-0.000317,25.102097,-6.0509,-0.138,10.99247,0.00000
406.00,10.99130,25.202721,-0.000318,25.102138,-6.0503,-0.137,10.99130,0.00000
407.00,10.98500,25.202785,-0.000318,25.102136,-6.0497,-0.137,10.98500,0.00000
408.00,10.98465,25.202807,-0.000316,25.102130,-6.0491,-0.137,10.98465,0.00000
409.00,10.98690,25.202857,-0.000320,25.102163,-6.0485,-0.136,10.98690,0.00000
410.00,10.98988,25.202943,-0.000323,25.102206,-6.0479,-0.136,10.98988,0.00000
411.00,10.99023,25.203006,-0.000322,25.102201,-6.0473,-0.136,10.99023,0.00000
412.00,10.98830,25.203074,-0.000320,25.102165,-6.0467,-0.135,10.98830,0.00000
413.00,10.98549,25.203189,-0.000324,25.102169,-6.0461,-0.135,10.98549,0.00000
414.00,10.98403,25.203274,-0.000326,25.102180,-6.0455,-0.135,10.98403,0.00000
415.00,10.98300,25.203380,-0.000325,25.102172,-6.0450,-0.134,10.98300,0.00000
416.00,10.98211,25.203469,-0.000329,25.102174,-6.0444,-0.134,10.98211,0.00000
417.00,10.98011,25.203566,-0.000335,25.102229,-6.0438,-0.133,10.98011,0.00000
418.00,10.97871,25.203617,-0.000335,25.102204,-6.0432,-0.133,10.97871,0.00000
419.00,10.97785,25.203730,-0.000334,25.102191,-6.0426,-0.133,10.97785,0.00000
420.00,10.97719,25.203770,-0.000332,25.102191,-6.0420,-0.133,10.97719,0.00000
421.00,10.97900,25.203829,-0.000331,25.102135,-6.0414,-0.132,10.97900,0.00000
422.00,10.98327,25.203934,-0.000329,25.102085,-6.0408,-0.132,10.98327,0.00000
423.00,10.98454,25.204028,-0.000330,25.102054,-6.0402,-0.132,10.98454,0.00000
424.00,10.98241,25.204089,-0.000332,25.102028,-6.0396,-0.131,10.98241,0.00000
425.00,10.98031,25.204197,-0.000336,25.102000,-6.0391,-0.131,10.98031,0.00000
426.00,10.97774,25.204308,-0.000336,25.102046,-6.0385,-0.131,10.97774,0.00000
427.00,10.97352,25.204352,-0.000335,25.101991,-6.0379,-0.130,10.97352,0.00000
428.00,10.97266,25.204431,-0.000335,25.102020,-6.0373,-0.130,10.97266,0.00000
429.00,10.97316,25.204489,-0.000335,25.102023,-6.0367,-0.130,10.97316,0.00000
430.00,10.97451,25.204506,-0.000335,25.102005,-6.0361,-0.130,10.97451,0.00000
431.00,10.97380,25.204558,-0.000335,25.101966,-6.0356,-0.129,10.97380,0.00000
432.00,10.97583,25.204626,-0.000332,25.101963,-6.0350,-0.129,10.97583,0.00000
433.00,10.97727,25.204709,-0.000329,25.101982,-6.0344,-0.129,10.97727,0.00000
434.00,10.97949,25.204793,-0.000327,25.101984,-6.0339,-0.129,10.97949,0.00000
435.00,10.97906,25.204913,-0.000328,25.102016,-6.0333,-0.128,10.97906,0.00000
436.00,10.97924,25.204980,-0.000328,25.102011,-6.0327,-0.128,10.97924,0.00000
437.00,10.97749,25.205023,-0.000328,25.102023,-6.0321,-0.128,10.97749,0.00000
438.00,10.97427,25.205078,-0.000331,25.102006,-6.0315,-0.127,10.97427,0.00000
439.00,10.97171,25.205185,-0.000332,25.102032,-6.0309,-0.127,10.97171,0.00000
440.00,10.97122,25.205284,-0.000330,25.102044,-6.0303,-0.127,10.97122,0.00000
441.00,10.97207,25.205380,-0.000329,25.102065,-6.0297,-0.126,10.97207,0.00000
442.00,10.97166,25.205490,-0.000327,25.102064,-6.0292,-0.126,10.97166,0.00000
443.00,10.97148,25.205576,-0.000326,25.102099,-6.0286,-0.126,10.97148,0.00000
444.00,10.97145,25.205609,-0.000324,25.102072,-6.0280,-0.126,10.97145,0.00000
445.00,10.96980,25.205706,-0.000322,25.102063,-6.0274,-0.126,10.96980,0.00000
446.00,10.96977,25.205756,-0.000323,25.102032,-6.0268,-0.125,10.96977,0.00000
447.00,10.97153,25.205862,-0.000326,25.102043,-6.0262,-0.125,10.97153,0.00000
448.00,10.97274,25.205924,-0.000326,25.101995,-6.0256,-0.125,10.97274,0.00000
449.00,10.97274,25.206051,-0.000327,25.102041,-6.0250,-0.124,10.97274,0.00000
450.00,10.97242,25.206121,-0.000325,25.102030,-6.0244,-0.124,10.97242,0.00000
451.00,10.97161,25.206253,-0.000325,25.102095,-6.0238,-0.124,10.97161,0.00000
452.00,10.96981,25.206358,-0.000326,25.102149,-6.0232,-0.124,10.96981,0.00000
453.00,10.96847,25.206481,-0.000323,25.102218,-6.0226,-0.123,10.96847,0.00000
454.00,10.96712,25.206547,-0.000324,25.102181,-6.0221,-0.123,10.96712,0.00000
455.00,10.96733,25.206604,-0.000329,25.102148,-6.0215,-0.123,10.96733,0.00000
456.00,10.96753,25.206692,-0.000326,25.102136,-6.0209,-0.122,10.96753,0.00000
457.00,10.96967,25.206770,-0.000326,25.102105,-6.0203,-0.122,10.96967,0.00000
458.00,10.97461,25.206848,-0.000328,25.102050,-6.0197,-0.122,10.97461,0.00000
459.00,10.97796,25.206915,-0.000328,25.102051,-6.0191,-0.121,10.97796,0.00000
460.00,10.97999,25.206989,-0.000329,25.102096,-6.0185,-0.121,10.97999,0.00000
461.00,10.98003,25.207038,-0.000331,25.102053,-6.0179,-0.121,10.98003,0.00000
462.00,10.97825,25.207124,-0.000329,25.102068,-6.0173,-0.120,10.97825,0.00000
463.00,10.97268,25.207199,-0.000329,25.102035,-6.0167,-0.120,10.97268,0.00000
464.00,10.97136,25.207293,-0.000324,25.102040,-6.0162,-0.120,10.97136,0.00000
465.00,10.97072,25.207389,-0.000324,25.102012,-6.0156,-0.120,10.97072,0.00000
466.00,10.97119,25.207459,-0.000323,25.102031,-6.0150,-0.120,10.97119,0.00000
467.00,10.97095,25.207539,-0.000326,25.101976,-6.0145,-0.119,10.97095,0.00000
468.00,10.97105,25.207608,-0.000327,25.101969,-6.0139,-0.119,10.97105,0.00000
469.00,10.97044,25.207718,-0.000333,25.101967,-6.0133,-0.118,10.97044,0.00000
470.00,10.97003,25.207830,-0.000334,25.101991,-6.0128,-0.118,10.97003,0.00000
471.00,10.96903,25.207911,-0.000335,25.101946,-6.0122,-0.118,10.96903,0.00000
472.00,10.96852,25.208003,-0.000333,25.101976,-6.0116,-0.117,10.96852,0.00000
473.00,10.96839,25.208046,-0.000330,25.101972,-6.0110,-0.117,10.96839,0.00000
474.00,10.96934,25.208159,-0.000329,25.102011,-6.0103,-0.117,10.96934,0.00000
475.00,10.96933,25.208243,-0.000325,25.101971,-6.0097,-0.117,10.96933,0.00000
476.00,10.96756,25.208327,-0.000323,25.102021,-6.0091,-0.117,10.96756,0.00000
477.00,10.96566,25.208371,-0.000324,25.101994,-6.0085,-0.116,10.96566,0.00000
478.00,10.96603,25.208535,-0.000327,25.102019,-6.0079,-0.116,10.96603,0.00000
479.00,10.96468,25.208568,-0.000327,25.101993,-6.0073,-0.116,10.96468,0.00000
480.00,10.96648,25.208618,-0.000326,25.102007,-6.0067,-0.115,10.96648,0.00000
481.00,10.96738,25.208745,-0.000327,25.102022,-6.0061,-0.115,10.96738,0.00000
482.00,10.96882,25.208844,-0.000329,25.102065,-6.0055,-0.115,10.96882,0.00000
483.00,10.96994,25.208924,-0.000330,25.102086,-6.0049,-0.114,10.96994,0.00000
484.00,10.96918,25.209016,-0.000327,25.102101,-6.0043,-0.114,10.96918,0.00000
485.00,10.96741,25.209122,-0.000331,25.102129,-6.0037,-0.114,10.96741,0.00000
486.00,10.97069,25.209249,-0.000330,25.102116,-6.0031,-0.113,10.97069,0.00000
487.00,10.97238,25.209342,-0.000329,25.102115,-6.0024,-0.113,10.97238,0.00000
488.00,10.97146,25.209440,-0.000327,25.102118,-6.0018,-0.113,10.97146,0.00000
489.00,10.97264,25.209535,-0.000329,25.102123,-6.0012,-0.112,10.97264,0.00000
490.00,10.97212,25.209626,-0.000326,25.102107,-6.0006,-0.112,10.97212,0.00000
491.00,10.96916,25.209633,-0.000323,25.102078,-6.0000,-0.112,10.96916,0.00000
492.00,10.96607,25.209687,-0.000321,25.102029,-5.9995,-0.112,10.96607,0.00000
493.00,10.96474,25.209737,-0.000320,25.101988,-5.9989,-0.112,10.96474,0.00000
494.00,10.96391,25.209809,-0.000321,25.101977,-5.9983,-0.111,10.96391,0.00000
495.00,10.96715,25.209895,-0.000321,25.101960,-5.9977,-0.111,10.96715,0.00000
496.00,10.96940,25.209990,-0.000323,25.101964,-5.9972,-0.111,10.96940,0.00000
497.00,10.97175,25.210097,-0.000323,25.101991,-5.9966,-0.111,10.97175,0.00000
498.00,10.97384,25.210236,-0.000323,25.102032,-5.9960,-0.110,10.97384,0.00000
499.00,10.97399,25.210329,-0.000321,25.102006,-5.9954,-0.110,10.97399,0.00000
500.00,10.97043,25.210378,-0.000319,25.102018,-5.9949,-0.110,10.97043,0.00000
501.00,10.96775,25.210448,-0.000322,25.102035,-5.9943,-0.110,10.96775,0.00000
502.00,10.96872,25.210464,-0.000325,25.102033,-5.9937,-0.109,10.96872,0.00000
503.00,10.97129,25.210513,-0.000326,25.102064,-5.9932,-0.109,10.97129,0.00000
504.00,10.97837,25.210618,-0.000329,25.102078,-5.9926,-0.108,10.97837,0.00000
505.00,10.98433,25.210674,-0.000332,25.102069,-5.9920,-0.108,10.98433,0.00000
506.00,10.98668,25.210748,-0.000330,25.102046,-5.9915,-0.108,10.98668,0.00000
507.00,10.98033,25.210886,-0.000325,25.102101,-5.9909,-0.108,10.98033,0.00000
508.00,10.96937,25.210985,-0.000327,25.102127,-5.9903,-0.107,10.96937,0.00000
509.00,10.95736,25.211015,-0.000325,25.102104,-5.9897,-0.107,10.95736,0.00000
510.00,10.94548,25.211149,-0.000327,25.102163,-5.9891,-0.107,10.94548,0.00000
@4,2.0000,4.0, 510.085000000006 
511.00,10.93827,25.211313,-0.000331,25.102232,-5.9885,-0.106,10.93827,0.00000
512.00,10.94164,25.211400,-0.000335,25.102167,-5.9880,-0.106,10.94164,0.00000
513.00,10.95094,25.211423,-0.000331,25.102075,-5.9874,-0.105,10.95094,0.00000
514.00,10.96739,25.211543,-0.000328,25.102116,-5.9868,-0.105,10.96739,0.00000
515.00,10.99652,25.211632,-0.000322,25.102116,-5.9863,-0.105,10.99652,0.00000
516.00,11.03244,25.211672,-0.000316,25.102105,-5.9857,-0.105,11.03244,0.00000
517.00,11.06995,25.211718,-0.000312,25.102132,-5.9851,-0.105,11.06995,0.00000
518.00,11.10669,25.211835,-0.000313,25.102167,-5.9846,-0.105,11.10669,0.00000
519.00,11.13235,25.211904,-0.000317,25.102124,-5.9840,-0.105,11.13235,0.00000
520.00,11.14300,25.211998,-0.000323,25.102037,-5.9835,-0.104,11.14300,0.00000
521.00,11.14254,25.212105,-0.000324,25.101960,-5.9829,-0.104,11.14254,0.00000
522.00,11.13293,25.212236,-0.000324,25.101907,-5.9823,-0.104,11.13293,0.00000
523.00,11.11653,25.212369,-0.000328,25.101898,-5.9818,-0.103,11.11653,0.00000
524.00,11.09664,25.212499,-0.000327,25.101881,-5.9812,-0.103,11.09664,0.00000
525.00,11.07530,25.212555,-0.000328,25.101894,-5.9806,-0.103,11.07530,0.00000
526.00,11.05355,25.212649,-0.000327,25.101951,-5.9800,-0.102,11.05355,0.00000
527.00,11.03869,25.212782,-0.000325,25.102021,-5.9794,-0.102,11.03869,0.00000
528.00,11.02483,25.212831,-0.000315,25.102032,-5.9788,-0.102,11.02483,0.00000
529.00,11.01109,25.212886,-0.000310,25.102076,-5.9781,-0.102,11.01109,0.00000
530.00,10.99648,25.212958,-0.000309,25.102068,-5.9775,-0.102,10.99648,0.00000
531.00,10.98537,25.213019,-0.000318,25.102050,-5.9769,-0.101,10.98537,0.00000
532.00,10.97295,25.213058,-0.000328,25.102017,-5.9763,-0.101,10.97295,0.00000
533.00,10.96522,25.213135,-0.000338,25.102014,-5.9757,-0.100,10.96522,0.00000
534.00,10.96259,25.213201,-0.000350,25.101982,-5.9752,-0.099,10.96259,0.00000
535.00,10.96575,25.213221,-0.000355,25.102005,-5.9746,-0.099,10.96575,0.00000
536.00,10.97028,25.213312,-0.000352,25.102020,-5.9740,-0.098,10.97028,0.00000
537.00,10.97013,25.213424,-0.000350,25.102060,-5.9734,-0.098,10.97013,0.00000
538.00,10.96683,25.213479,-0.000349,25.102039,-5.9728,-0.098,10.96683,0.00000
539.00,10.96426,25.213541,-0.000345,25.102061,-5.9722,-0.098,10.96426,0.00000
540.00,10.96188,25.213714,-0.000342,25.102122,-5.9717,-0.097,10.96188,0.00000
541.00,10.96167,25.213793,-0.000337,25.102130,-5.9711,-0.097,10.96167,0.00000
542.00,10.96303,25.213867,-0.000334,25.102097,-5.9705,-0.097,10.96303,0.00000
543.00,10.96368,25.213962,-0.000335,25.102094,-5.9699,-0.097,10.96368,0.00000
544.00,10.96502,25.214074,-0.000334,25.102136,-5.9694,-0.097,10.96502,0.00000
545.00,10.96489,25.214144,-0.000331,25.102116,-5.9688,-0.096,10.96489,0.00000
546.00,10.95817,25.214219,-0.000332,25.102121,-5.9682,-0.096,10.95817,0.00000
547.00,10.95335,25.214261,-0.000333,25.102127,-5.9676,-0.096,10.95335,0.00000
548.00,10.95346,25.214380,-0.000331,25.102176,-5.9670,-0.095,10.95346,0.00000
549.00,10.95142,25.214490,-0.000331,25.102198,-5.9665,-0.095,10.95142,0.00000
550.00,10.95277,25.214559,-0.000333,25.102196,-5.9658,-0.095,10.95277,0.00000
551.00,10.95860,25.214607,-0.000332,25.102189,-5.9652,-0.095,10.95860,0.00000
552.00,10.96436,25.214661,-0.000329,25.102170,-5.9646,-0.094,10.96436,0.00000
553.00,10.96757,25.214752,-0.000326,25.102236,-5.9640,-0.094,10.96757,0.00000
554.00,10.97064,25.214760,-0.000326,25.102183,-5.9634,-0.094,10.97064,0.00000
555.00,10.97106,25.214860,-0.000323,25.102143,-5.9629,-0.094,10.97106,0.00000
556.00,10.97166,25.214973,-0.000322,25.102155,-5.9623,-0.094,10.97166,0.00000
557.00,10.97139,25.215088,-0.000325,25.102174,-5.9616,-0.093,10.97139,0.00000
558.00,10.97002,25.215144,-0.000330,25.102091,-5.9610,-0.093,10.97002,0.00000
559.00,10.96760,25.215291,-0.000329,25.102105,-5.9605,-0.093,10.96760,0.00000
560.00,10.96357,25.215348,-0.000331,25.102110,-5.9599,-0.092,10.96357,0.00000
561.00,10.95686,25.215447,-0.000332,25.102107,-5.9593,-0.092,10.95686,0.00000
562.00,10.94919,25.215568,-0.000332,25.102137,-5.9587,-0.092,10.94919,0.00000
563.00,10.94650,25.215672,-0.000329,25.102157,-5.9582,-0.091,10.94650,0.00000
564.00,10.94534,25.215744,-0.000326,25.102147,-5.9576,-0.091,10.94534,0.00000
565.00,10.94630,25.215876,-0.000325,25.102141,-5.9570,-0.091,10.94630,0.00000
566.00,10.94821,25.215983,-0.000325,25.102129,-5.9564,-0.091,10.94821,0.00000
567.00,10.95241,25.215999,-0.000321,25.102091,-5.9559,-0.091,10.95241,0.00000
568.00,10.95137,25.216071,-0.000322,25.102104,-5.9553,-0.090,10.95137,0.00000
569.00,10.95166,25.216159,-0.000323,25.102106,-5.9547,-0.090,10.95166,0.00000
570.00,10.95149,25.216211,-0.000323,25.102162,-5.9542,-0.090,10.95149,0.00000
571.00,10.95091,25.216254,-0.000323,25.102125,-5.9536,-0.090,10.95091,0.00000
572.00,10.94970,25.216340,-0.000324,25.102092,-5.9530,-0.089,10.94970,0.00000
573.00,10.94736,25.216436,-0.000323,25.102053,-5.9524,-0.089,10.94736,0.00000
574.00,10.94521,25.216512,-0.000322,25.102043,-5.9519,-0.089,10.94521,0.00000
575.00,10.94323,25.216588,-0.000320,25.102030,-5.9513,-0.089,10.94323,0.00000
576.00,10.94261,25.216653,-0.000320,25.102094,-5.9507,-0.088,10.94261,0.00000
577.00,10.94238,25.216748,-0.000320,25.102141,-5.9501,-0.088,10.94238,0.00000
578.00,10.94332,25.216772,-0.000320,25.102200,-5.9495,-0.088,10.94332,0.00000
579.00,10.94257,25.216847,-0.000322,25.102214,-5.9489,-0.087,10.94257,0.00000
580.00,10.94446,25.216887,-0.000324,25.102197,-5.9483,-0.087,10.94446,0.00000
581.00,10.94081,25.216970,-0.000324,25.102209,-5.9477,-0.087,10.94081,0.00000
582.00,10.93025,25.217084,-0.000324,25.102248,-5.9471,-0.087,10.93025,0.00000
583.00,10.92537,25.217245,-0.000322,25.102226,-5.9465,-0.086,10.92537,0.00000
584.00,10.92284,25.217347,-0.000321,25.102217,-5.9459,-0.086,10.92284,0.00000
585.00,10.92084,25.217508,-0.000318,25.102213,-5.9453,-0.086,10.92084,0.00000
586.00,10.92431,25.217641,-0.000316,25.102189,-5.9447,-0.086,10.92431,0.00000
587.00,10.93320,25.217759,-0.000316,25.102141,-5.9441,-0.085,10.93320,0.00000
588.00,10.93840,25.217829,-0.000318,25.102169,-5.9435,-0.085,10.93840,0.00000
589.00,10.93995,25.217918,-0.000319,25.102169,-5.9429,-0.085,10.93995,0.00000
590.00,10.93915,25.218019,-0.000323,25.102197,-5.9423,-0.084,10.93915,0.00000
591.00,10.93928,25.218100,-0.000326,25.102191,-5.9417,-0.084,10.93928,0.00000
592.00,10.93793,25.218161,-0.000330,25.102229,-5.9412,-0.083,10.93793,0.00000
593.00,10.93580,25.218268,-0.000330,25.102220,-5.9406,-0.083,10.93580,0.00000
594.00,10.93519,25.218351,-0.000333,25.102269,-5.9400,-0.083,10.93519,0.00000
595.00,10.93464,25.218421,-0.000333,25.102269,-5.9394,-0.082,10.93464,0.00000
596.00,10.93336,25.218468,-0.000332,25.102249,-5.9388,-0.082,10.93336,0.00000
597.00,10.93276,25.218555,-0.000329,25.102226,-5.9382,-0.082,10.93276,0.00000
598.00,10.93289,25.218627,-0.000329,25.102194,-5.9377,-0.082,10.93289,0.00000
599.00,10.93498,25.218737,-0.000327,25.102178,-5.9371,-0.081,10.93498,0.00000
600.00,10.94046,25.218810,-0.000326,25.102164,-5.9365,-0.081,10.94046,0.00000
601.00,10.94183,25.218892,-0.000327,25.102175,-5.9360,-0.081,10.94183,0.00000
602.00,10.94359,25.218994,-0.000328,25.102192,-5.9354,-0.081,10.94359,0.00000
603.00,10.94547,25.219107,-0.000326,25.102208,-5.9348,-0.080,10.94547,0.00000
604.00,10.94494,25.219195,-0.000326,25.102188,-5.9343,-0.080,10.94494,0.00000
605.00,10.94181,25.219291,-0.000328,25.102185,-5.9337,-0.080,10.94181,0.00000
606.00,10.94574,25.219366,-0.000330,25.102181,-5.9332,-0.079,10.94574,0.00000
607.00,10.94827,25.219437,-0.000327,25.102185,-5.9327,-0.079,10.94827,0.00000
608.00,10.94767,25.219437,-0.000326,25.102139,-5.9321,-0.079,10.94767,0.00000
609.00,10.94496,25.219515,-0.000324,25.102095,-5.9316,-0.079,10.94496,0.00000
610.00,10.94319,25.219571,-0.000321,25.102087,-5.9310,-0.079,10.94319,0.00000
611.00,10.93627,25.219674,-0.000319,25.102069,-5.9305,-0.078,10.93627,0.00000
612.00,10.92937,25.219742,-0.000320,25.102082,-5.9299,-0.078,10.92937,0.00000
613.00,10.92750,25.219826,-0.000323,25.102080,-5.9294,-0.078,10.92750,0.00000
614.00,10.92926,25.219861,-0.000322,25.102098,-5.9288,-0.077,10.92926,0.00000
615.00,10.92981,25.219965,-0.000324,25.102122,-5.9283,-0.077,10.92981,0.00000
616.00,10.93150,25.220070,-0.000323,25.102171,-5.9277,-0.077,10.93150,0.00000
617.00,10.93353,25.220157,-0.000322,25.102151,-5.9271,-0.077,10.93353,0.00000
618.00,10.93426,25.220228,-0.000319,25.102170,-5.9266,-0.076,10.93426,0.00000
619.00,10.93282,25.220347,-0.000318,25.102228,-5.9260,-0.076,10.93282,0.00000
620.00,10.93077,25.220388,-0.000320,25.102207,-5.9254,-0.076,10.93077,0.00000
621.00,10.93093,25.220458,-0.000322,25.102187,-5.9248,-0.076,10.93093,0.00000
622.00,10.93275,25.220534,-0.000325,25.102216,-5.9242,-0.075,10.93275,0.00000
623.00,10.93367,25.220636,-0.000325,25.102268,-5.9236,-0.075,10.93367,0.00000
624.00,10.93804,25.220684,-0.000327,25.102263,-5.9231,-0.075,10.93804,0.00000
625.00,10.94101,25.220784,-0.000324,25.102284,-5.9225,-0.074,10.94101,0.00000
626.00,10.94259,25.220822,-0.000324,25.102283,-5.9219,-0.074,10.94259,0.00000
627.00,10.94464,25.220896,-0.000329,25.102233,-5.9213,-0.074,10.94464,0.00000
628.00,10.94517,25.221009,-0.000330,25.102216,-5.9207,-0.073,10.94517,0.00000
629.00,10.94030,25.221126,-0.000330,25.102179,-5.9201,-0.073,10.94030,0.00000
630.00,10.93802,25.221258,-0.000329,25.102200,-5.9196,-0.073,10.93802,0.00000
631.00,10.93673,25.221371,-0.000326,25.102203,-5.9190,-0.072,10.93673,0.00000
632.00,10.93634,25.221484,-0.000322,25.102226,-5.9184,-0.072,10.93634,0.00000
633.00,10.93424,25.221546,-0.000324,25.102200,-5.9179,-0.072,10.93424,0.00000
634.00,10.93527,25.221592,-0.000323,25.102191,-5.9173,-0.072,10.93527,0.00000
635.00,10.93536,25.221699,-0.000323,25.102198,-5.9168,-0.072,10.93536,0.00000
636.00,10.93349,25.221828,-0.000323,25.102184,-5.9162,-0.071,10.93349,0.00000
637.00,10.92981,25.221917,-0.000323,25.102162,-5.9156,-0.071,10.92981,0.00000
638.00,10.92969,25.222021,-0.000322,25.102169,-5.9151,-0.071,10.92969,0.00000
639.00,10.93050,25.222074,-0.000324,25.102163,-5.9145,-0.071,10.93050,0.00000
640.00,10.93136,25.222089,-0.000326,25.102135,-5.9139,-0.070,10.93136,0.00000
641.00,10.93133,25.222112,-0.000327,25.102172,-5.9134,-0.070,10.93133,0.00000
642.00,10.93126,25.222151,-0.000326,25.102184,-5.9128,-0.070,10.93126,0.00000
643.00,10.92881,25.222193,-0.000326,25.102160,-5.9123,-0.069,10.92881,0.00000
644.00,10.92639,25.222280,-0.000327,25.102164,-5.9117,-0.069,10.92639,0.00000
645.00,10.92628,25.222353,-0.000329,25.102141,-5.9111,-0.069,10.92628,0.00000
646.00,10.92856,25.222442,-0.000332,25.102134,-5.9105,-0.068,10.92856,0.00000
647.00,10.93141,25.222540,-0.000332,25.102118,-5.9099,-0.068,10.93141,0.00000
648.00,10.93600,25.222631,-0.000333,25.102131,-5.9093,-0.067,10.93600,0.00000
649.00,10.94138,25.222747,-0.000332,25.102121,-5.9087,-0.067,10.94138,0.00000
650.00,10.94731,25.222840,-0.000331,25.102118,-5.9081,-0.067,10.94731,0.00000
651.00,10.94535,25.222971,-0.000328,25.102135,-5.9076,-0.067,10.94535,0.00000
652.00,10.94335,25.223025,-0.000327,25.102139,-5.9070,-0.066,10.94335,0.00000
653.00,10.94080,25.223101,-0.000323,25.102155,-5.9064,-0.066,10.94080,0.00000
654.00,10.93870,25.223205,-0.000323,25.102177,-5.9058,-0.066,10.93870,0.00000
655.00,10.93225,25.223299,-0.000320,25.102226,-5.9052,-0.066,10.93225,0.00000
656.00,10.93026,25.223410,-0.000320,25.102223,-5.9047,-0.066,10.93026,0.00000
657.00,10.93007,25.223534,-0.000317,25.102249,-5.9041,-0.066,10.93007,0.00000
658.00,10.92885,25.223634,-0.000317,25.102240,-5.9035,-0.066,10.92885,0.00000
659.00,10.92398,25.223689,-0.000316,25.102257,-5.9029,-0.065,10.92398,0.00000
660.00,10.92129,25.223751,-0.000316,25.102206,-5.9023,-0.065,10.92129,0.00000
@5,2.0000,4.0, 660.097999999998 
661.00,10.92131,25.223783,-0.000313,25.102156,-5.9018,-0.065,10.92131,0.00000
662.00,10.92167,25.223893,-0.000322,25.102161,-5.9012,-0.065,10.92167,0.00000
663.00,10.92976,25.223979,-0.000328,25.102120,-5.9006,-0.064,10.92976,0.00000
664.00,10.94931,25.224134,-0.000333,25.102156,-5.9001,-0.063,10.94931,0.00000
665.00,10.97635,25.224231,-0.000339,25.102186,-5.8995,-0.063,10.97635,0.00000
666.00,11.01138,25.224314,-0.000344,25.102257,-5.8990,-0.062,11.01138,0.00000
667.00,11.04901,25.224387,-0.000337,25.102302,-5.8984,-0.062,11.04901,0.00000
668.00,11.07991,25.224514,-0.000335,25.102379,-5.8979,-0.062,11.07991,0.00000
669.00,11.09975,25.224572,-0.000334,25.102304,-5.8973,-0.062,11.09975,0.00000
670.00,11.10660,25.224650,-0.000333,25.102255,-5.8967,-0.062,11.10660,0.00000
671.00,11.10294,25.224730,-0.000335,25.102145,-5.8962,-0.061,11.10294,0.00000
672.00,11.08877,25.224803,-0.000340,25.102023,-5.8956,-0.061,11.08877,0.00000
673.00,11.07165,25.224825,-0.000338,25.101915,-5.8950,-0.061,11.07165,0.00000
674.00,11.05399,25.224927,-0.000337,25.101935,-5.8945,-0.060,11.05399,0.00000
675.00,11.03705,25.225001,-0.000337,25.101908,-5.8939,-0.060,11.03705,0.00000
676.00,11.01896,25.225115,-0.000335,25.101991,-5.8933,-0.060,11.01896,0.00000
677.00,11.00456,25.225208,-0.000334,25.102030,-5.8928,-0.060,11.00456,0.00000
678.00,10.99051,25.225307,-0.000339,25.102076,-5.8922,-0.059,10.99051,0.00000
679.00,10.97886,25.225365,-0.000336,25.102108,-5.8916,-0.059,10.97886,0.00000
680.00,10.97006,25.225477,-0.000330,25.102184,-5.8911,-0.059,10.97006,0.00000
681.00,10.96367,25.225479,-0.000330,25.102126,-5.8905,-0.059,10.96367,0.00000
682.00,10.96302,25.225560,-0.000340,25.102127,-5.8900,-0.058,10.96302,0.00000
683.00,10.96702,25.225647,-0.000352,25.102108,-5.8894,-0.057,10.96702,0.00000
684.00,10.97178,25.225741,-0.000372,25.102110,-5.8889,-0.056,10.97178,0.00000
685.00,10.97475,25.225903,-0.000394,25.102134,-5.8883,-0.054,10.97475,0.00000
686.00,10.97676,25.226111,-0.000409,25.102199,-5.8877,-0.053,10.97676,0.00000
687.00,10.97538,25.226203,-0.000397,25.102187,-5.8872,-0.053,10.97538,0.00000
688.00,10.96114,25.226305,-0.000378,25.102234,-5.8866,-0.053,10.96114,0.00000
689.00,10.94341,25.226370,-0.000349,25.102192,-5.8860,-0.054,10.94341,0.00000
690.00,10.92938,25.226376,-0.000322,25.102136,-5.8855,-0.055,10.92938,0.00000
691.00,10.91733,25.226399,-0.000297,25.102099,-5.8849,-0.056,10.91733,0.00000
692.00,10.90580,25.226478,-0.000290,25.102136,-5.8844,-0.057,10.90580,0.00000
693.00,10.90621,25.226571,-0.000288,25.102134,-5.8838,-0.057,10.90621,0.00000
694.00,10.90843,25.226645,-0.000292,25.102178,-5.8832,-0.056,10.90843,0.00000
695.00,10.90887,25.226789,-0.000294,25.102290,-5.8827,-0.056,10.90887,0.00000
696.00,10.91097,25.226885,-0.000298,25.102292,-5.8821,-0.056,10.91097,0.00000
697.00,10.91053,25.226932,-0.000306,25.102307,-5.8815,-0.055,10.91053,0.00000
698.00,10.90984,25.226956,-0.000305,25.102290,-5.8809,-0.055,10.90984,0.00000
699.00,10.91288,25.227017,-0.000310,25.102241,-5.8804,-0.055,10.91288,0.00000
700.00,10.91809,25.227005,-0.000311,25.102151,-5.8798,-0.054,10.91809,0.00000
701.00,10.91914,25.227033,-0.000311,25.102169,-5.8792,-0.054,10.91914,0.00000
702.00,10.91877,25.227106,-0.000311,25.102185,-5.8787,-0.054,10.91877,0.00000
703.00,10.91831,25.227183,-0.000320,25.102226,-5.8782,-0.053,10.91831,0.00000
704.00,10.91750,25.227226,-0.000328,25.102248,-5.8776,-0.052,10.91750,0.00000
705.00,10.91406,25.227251,-0.000337,25.102225,-5.8771,-0.052,10.91406,0.00000
706.00,10.91059,25.227361,-0.000344,25.102222,-5.8766,-0.051,10.91059,0.00000
707.00,10.91042,25.227461,-0.000349,25.102196,-5.8760,-0.050,10.91042,0.00000
708.00,10.90735,25.227491,-0.000352,25.102129,-5.8755,-0.050,10.90735,0.00000
709.00,10.90369,25.227624,-0.000347,25.102122,-5.8749,-0.050,10.90369,0.00000
710.00,10.90307,25.227702,-0.000348,25.102079,-5.8744,-0.050,10.90307,0.00000
711.00,10.90228,25.227765,-0.000344,25.102056,-5.8738,-0.049,10.90228,0.00000
712.00,10.90056,25.227782,-0.000343,25.101954,-5.8733,-0.049,10.90056,0.00000
713.00,10.90191,25.227916,-0.000340,25.101963,-5.8728,-0.049,10.90191,0.00000
714.00,10.90128,25.227965,-0.000338,25.101971,-5.8723,-0.049,10.90128,0.00000
715.00,10.90019,25.228033,-0.000336,25.101964,-5.8717,-0.049,10.90019,0.00000
716.00,10.90336,25.228090,-0.000340,25.101947,-5.8712,-0.048,10.90336,0.00000
717.00,10.90804,25.228248,-0.000335,25.102047,-5.8706,-0.048,10.90804,0.00000
718.00,10.90975,25.228285,-0.000330,25.102024,-5.8700,-0.048,10.90975,0.00000
719.00,10.91322,25.228361,-0.000320,25.101969,-5.8695,-0.048,10.91322,0.00000
720.00,10.91532,25.228508,-0.000312,25.101992,-5.8690,-0.049,10.91532,0.00000
721.00,10.91420,25.228557,-0.000306,25.101995,-5.8684,-0.049,10.91420,0.00000
722.00,10.91267,25.228593,-0.000306,25.101994,-5.8679,-0.048,10.91267,0.00000
723.00,10.91296,25.228673,-0.000307,25.102000,-5.8674,-0.048,10.91296,0.00000
724.00,10.91052,25.228755,-0.000318,25.102042,-5.8668,-0.048,10.91052,0.00000
725.00,10.90982,25.228862,-0.000325,25.102061,-5.8662,-0.047,10.90982,0.00000
726.00,10.91026,25.229002,-0.000330,25.102010,-5.8657,-0.046,10.91026,0.00000
727.00,10.91176,25.229110,-0.000328,25.101984,-5.8651,-0.046,10.91176,0.00000
728.00,10.91665,25.229262,-0.000331,25.102030,-5.8646,-0.046,10.91665,0.00000
729.00,10.92890,25.229379,-0.000328,25.102040,-5.8640,-0.046,10.92890,0.00000
730.00,10.94471,25.229428,-0.000330,25.102077,-5.8634,-0.045,10.94471,0.00000
731.00,10.96217,25.229500,-0.000335,25.102138,-5.8629,-0.045,10.96217,0.00000
732.00,10.98090,25.229570,-0.000341,25.102159,-5.8623,-0.044,10.98090,0.00000
733.00,10.99956,25.229611,-0.000338,25.102132,-5.8617,-0.044,10.99956,0.00000
734.00,11.01398,25.229629,-0.000316,25.102116,-5.8612,-0.045,11.01398,0.00000
735.00,11.01596,25.229715,-0.000310,25.102145,-5.8606,-0.045,11.01596,0.00000
736.00,11.01259,25.229786,-0.000314,25.102175,-5.8601,-0.044,11.01259,0.00000
737.00,11.00257,25.229840,-0.000320,25.102200,-5.8596,-0.044,11.00257,0.00000
738.00,10.98763,25.229899,-0.000329,25.102224,-5.8590,-0.043,10.98763,0.00000
739.00,10.96760,25.230025,-0.000358,25.102271,-5.8585,-0.042,10.96760,0.00000
740.00,10.95411,25.230124,-0.000368,25.102241,-5.8580,-0.041,10.95411,0.00000
741.00,10.94440,25.230183,-0.000360,25.102159,-5.8574,-0.041,10.94440,0.00000
742.00,10.94095,25.230300,-0.000352,25.102150,-5.8569,-0.041,10.94095,0.00000
743.00,10.94092,25.230389,-0.000348,25.102115,-5.8563,-0.041,10.94092,0.00000
744.00,10.94279,25.230435,-0.000347,25.102075,-5.8558,-0.040,10.94279,0.00000
745.00,10.94560,25.230503,-0.000343,25.102056,-5.8552,-0.040,10.94560,0.00000
746.00,10.94932,25.230539,-0.000342,25.102065,-5.8547,-0.040,10.94932,0.00000
747.00,10.95561,25.230626,-0.000344,25.102028,-5.8541,-0.040,10.95561,0.00000
748.00,10.95930,25.230805,-0.000343,25.102089,-5.8536,-0.039,10.95930,0.00000
749.00,10.96062,25.230940,-0.000340,25.102092,-5.8530,-0.039,10.96062,0.00000
750.00,10.95901,25.231052,-0.000342,25.102149,-5.8524,-0.039,10.95901,0.00000
751.00,10.95747,25.231175,-0.000347,25.102219,-5.8519,-0.038,10.95747,0.00000
752.00,10.94949,25.231277,-0.000346,25.102329,-5.8513,-0.038,10.94949,0.00000
753.00,10.94238,25.231303,-0.000345,25.102354,-5.8508,-0.038,10.94238,0.00000
754.00,10.94024,25.231330,-0.000346,25.102409,-5.8502,-0.037,10.94024,0.00000
755.00,10.94154,25.231392,-0.000343,25.102383,-5.8497,-0.037,10.94154,0.00000
756.00,10.94018,25.231548,-0.000338,25.102391,-5.8491,-0.037,10.94018,0.00000
757.00,10.93890,25.231632,-0.000336,25.102358,-5.8485,-0.037,10.93890,0.00000
758.00,10.93904,25.231692,-0.000335,25.102293,-5.8479,-0.037,10.93904,0.00000
759.00,10.93625,25.231848,-0.000331,25.102229,-5.8474,-0.037,10.93625,0.00000
760.00,10.93135,25.231993,-0.000331,25.102247,-5.8468,-0.036,10.93135,0.00000
761.00,10.92909,25.232073,-0.000331,25.102250,-5.8462,-0.036,10.92909,0.00000
762.00,10.92781,25.232128,-0.000330,25.102221,-5.8457,-0.036,10.92781,0.00000
763.00,10.92751,25.232252,-0.000327,25.102231,-5.8452,-0.036,10.92751,0.00000
764.00,10.92529,25.232309,-0.000324,25.102228,-5.8446,-0.035,10.92529,0.00000
765.00,10.92601,25.232382,-0.000322,25.102242,-5.8440,-0.035,10.92601,0.00000
766.00,10.92605,25.232435,-0.000318,25.102224,-5.8435,-0.035,10.92605,0.00000
767.00,10.92747,25.232497,-0.000318,25.102203,-5.8429,-0.035,10.92747,0.00000
768.00,10.92555,25.232548,-0.000318,25.102219,-5.8424,-0.035,10.92555,0.00000
769.00,10.92452,25.232610,-0.000321,25.102270,-5.8418,-0.034,10.92452,0.00000
770.00,10.92321,25.232637,-0.000326,25.102261,-5.8413,-0.034,10.92321,0.00000
771.00,10.92275,25.232689,-0.000330,25.102225,-5.8408,-0.033,10.92275,0.00000
772.00,10.92181,25.232785,-0.000332,25.102293,-5.8402,-0.033,10.92181,0.00000
773.00,10.92196,25.232903,-0.000332,25.102343,-5.8397,-0.033,10.92196,0.00000
774.00,10.92328,25.233029,-0.000333,25.102354,-5.8392,-0.032,10.92328,0.00000
775.00,10.92392,25.233115,-0.000328,25.102305,-5.8387,-0.032,10.92392,0.00000
776.00,10.92456,25.233227,-0.000324,25.102321,-5.8381,-0.032,10.92456,0.00000
777.00,10.92406,25.233337,-0.000319,25.102247,-5.8376,-0.032,10.92406,0.00000
778.00,10.92457,25.233436,-0.000315,25.102215,-5.8370,-0.032,10.92457,0.00000
779.00,10.92718,25.233504,-0.000305,25.102146,-5.8365,-0.033,10.92718,0.00000
780.00,10.92658,25.233615,-0.000308,25.102114,-5.8359,-0.032,10.92658,0.00000
781.00,10.92546,25.233718,-0.000311,25.102101,-5.8354,-0.032,10.92546,0.00000
782.00,10.92542,25.233803,-0.000316,25.102100,-5.8349,-0.031,10.92542,0.00000
783.00,10.92464,25.233887,-0.000324,25.102044,-5.8343,-0.031,10.92464,0.00000
784.00,10.92542,25.233939,-0.000334,25.102036,-5.8338,-0.030,10.92542,0.00000
785.00,10.92720,25.234024,-0.000334,25.102048,-5.8333,-0.030,10.92720,0.00000
786.00,10.92904,25.234075,-0.000333,25.102029,-5.8328,-0.030,10.92904,0.00000
787.00,10.93008,25.234119,-0.000333,25.102027,-5.8322,-0.029,10.93008,0.00000
788.00,10.93085,25.234207,-0.000334,25.102085,-5.8317,-0.029,10.93085,0.00000
789.00,10.92768,25.234331,-0.000335,25.102141,-5.8312,-0.028,10.92768,0.00000
790.00,10.92554,25.234401,-0.000332,25.102131,-5.8307,-0.028,10.92554,0.00000
791.00,10.92371,25.234506,-0.000332,25.102192,-5.8301,-0.028,10.92371,0.00000
792.00,10.92499,25.234605,-0.000329,25.102213,-5.8296,-0.028,10.92499,0.00000
793.00,10.92558,25.234662,-0.000325,25.102152,-5.8290,-0.028,10.92558,0.00000
794.00,10.92696,25.234772,-0.000324,25.102167,-5.8285,-0.028,10.92696,0.00000
795.00,10.92833,25.234833,-0.000325,25.102219,-5.8279,-0.027,10.92833,0.00000
796.00,10.92800,25.234902,-0.000327,25.102218,-5.8274,-0.027,10.92800,0.00000
797.00,10.92375,25.234938,-0.000331,25.102191,-5.8269,-0.026,10.92375,0.00000
798.00,10.92313,25.235030,-0.000338,25.102262,-5.8264,-0.026,10.92313,0.00000
799.00,10.92166,25.235073,-0.000340,25.102217,-5.8258,-0.026,10.92166,0.00000
800.00,10.92055,25.235194,-0.000347,25.102209,-5.8253,-0.025,10.92055,0.00000
801.00,10.92215,25.235255,-0.000345,25.102184,-5.8248,-0.025,10.92215,0.00000
802.00,10.92586,25.235372,-0.000345,25.102217,-5.8243,-0.024,10.92586,0.00000
803.00,10.92551,25.235427,-0.000341,25.102155,-5.8237,-0.024,10.92551,0.00000
804.00,10.92470,25.235556,-0.000344,25.102174,-5.8232,-0.024,10.92470,0.00000
805.00,10.92318,25.235613,-0.000339,25.102160,-5.8226,-0.024,10.92318,0.00000
806.00,10.92144,25.235788,-0.000337,25.102196,-5.8221,-0.024,10.92144,0.00000
807.00,10.91815,25.235870,-0.000334,25.102158,-5.8215,-0.023,10.91815,0.00000
808.00,10.91772,25.235967,-0.000337,25.102148,-5.8210,-0.023,10.91772,0.00000
809.00,10.91930,25.236010,-0.000335,25.102135,-5.8205,-0.023,10.91930,0.00000
810.00,10.92057,25.236124,-0.000338,25.102162,-5.8199,-0.022,10.92057,0.00000
@6,2.0000,4.0, 810.090000000011 
811.00,10.92112,25.236142,-0.000341,25.102115,-5.8194,-0.022,10.92112,0.00000
812.00,10.92356,25.236242,-0.000343,25.102140,-5.8188,-0.022,10.92356,0.00000
813.00,10.92780,25.236358,-0.000340,25.102164,-5.8183,-0.021,10.92780,0.00000
814.00,10.93860,25.236444,-0.000338,25.102192,-5.8177,-0.021,10.93860,0.00000
815.00,10.96214,25.236496,-0.000337,25.102212,-5.8172,-0.021,10.96214,0.00000
816.00,10.99531,25.236548,-0.000341,25.102263,-5.8167,-0.021,10.99531,0.00000
817.00,11.03507,25.236650,-0.000342,25.102317,-5.8162,-0.020,11.03507,0.00000
818.00,11.07429,25.236675,-0.000343,25.102346,-5.8156,-0.020,11.07429,0.00000
819.00,11.10364,25.236704,-0.000342,25.102325,-5.8151,-0.020,11.10364,0.00000
820.00,11.11504,25.236787,-0.000343,25.102281,-5.8146,-0.020,11.11504,0.00000
821.00,11.10896,25.236882,-0.000342,25.102238,-5.8140,-0.019,11.10896,0.00000
822.00,11.08838,25.236935,-0.000344,25.102180,-5.8135,-0.019,11.08838,0.00000
823.00,11.06047,25.237083,-0.000344,25.102161,-5.8129,-0.019,11.06047,0.00000
824.00,11.03298,25.237238,-0.000347,25.102187,-5.8124,-0.018,11.03298,0.00000
825.00,11.00947,25.237345,-0.000347,25.102197,-5.8119,-0.018,11.00947,0.00000
826.00,10.99162,25.237493,-0.000344,25.102231,-5.8113,-0.018,10.99162,0.00000
827.00,10.97818,25.237621,-0.000342,25.102287,-5.8108,-0.017,10.97818,0.00000
828.00,10.96803,25.237637,-0.000341,25.102307,-5.8103,-0.017,10.96803,0.00000
829.00,10.95510,25.237731,-0.000340,25.102348,-5.8097,-0.017,10.95510,0.00000
830.00,10.94593,25.237781,-0.000341,25.102348,-5.8092,-0.016,10.94593,0.00000
831.00,10.93786,25.237793,-0.000345,25.102301,-5.8086,-0.016,10.93786,0.00000
832.00,10.93039,25.237784,-0.000341,25.102214,-5.8081,-0.016,10.93039,0.00000
833.00,10.92578,25.237839,-0.000339,25.102221,-5.8075,-0.016,10.92578,0.00000
834.00,10.92758,25.237892,-0.000338,25.102176,-5.8070,-0.015,10.92758,0.00000
835.00,10.92751,25.237991,-0.000336,25.102208,-5.8064,-0.015,10.92751,0.00000
836.00,10.92533,25.238078,-0.000337,25.102215,-5.8059,-0.015,10.92533,0.00000
837.00,10.92556,25.238233,-0.000337,25.102283,-5.8053,-0.015,10.92556,0.00000
838.00,10.92527,25.238376,-0.000339,25.102295,-5.8048,-0.014,10.92527,0.00000
839.00,10.92334,25.238467,-0.000337,25.102308,-5.8043,-0.014,10.92334,0.00000
840.00,10.92015,25.238564,-0.000335,25.102305,-5.8037,-0.014,10.92015,0.00000
841.00,10.91953,25.238683,-0.000331,25.102392,-5.8032,-0.014,10.91953,0.00000
842.00,10.91809,25.238690,-0.000331,25.102338,-5.8027,-0.014,10.91809,0.00000
843.00,10.91437,25.238796,-0.000331,25.102343,-5.8022,-0.013,10.91437,0.00000
844.00,10.91117,25.238880,-0.000329,25.102369,-5.8017,-0.013,10.91117,0.00000
845.00,10.90932,25.238933,-0.000329,25.102409,-5.8011,-0.013,10.90932,0.00000
846.00,10.90617,25.238972,-0.000329,25.102347,-5.8006,-0.013,10.90617,0.00000
847.00,10.90251,25.239099,-0.000333,25.102327,-5.8001,-0.012,10.90251,0.00000
848.00,10.90101,25.239180,-0.000330,25.102323,-5.7995,-0.012,10.90101,0.00000
849.00,10.90134,25.239240,-0.000328,25.102251,-5.7990,-0.012,10.90134,0.00000
850.00,10.90159,25.239319,-0.000330,25.102173,-5.7984,-0.012,10.90159,0.00000
851.00,10.90327,25.239388,-0.000331,25.102184,-5.7979,-0.011,10.90327,0.00000
852.00,10.90726,25.239464,-0.000329,25.102231,-5.7974,-0.011,10.90726,0.00000
853.00,10.90939,25.239514,-0.000332,25.102234,-5.7968,-0.011,10.90939,0.00000
854.00,10.90984,25.239533,-0.000337,25.102242,-5.7963,-0.010,10.90984,0.00000
855.00,10.91084,25.239646,-0.000338,25.102314,-5.7958,-0.010,10.91084,0.00000
856.00,10.90988,25.239789,-0.000337,25.102373,-5.7952,-0.010,10.90988,0.00000
857.00,10.90751,25.239834,-0.000336,25.102326,-5.7947,-0.010,10.90751,0.00000
858.00,10.90532,25.239948,-0.000337,25.102290,-5.7942,-0.009,10.90532,0.00000
859.00,10.90032,25.240039,-0.000337,25.102247,-5.7937,-0.009,10.90032,0.00000
860.00,10.89632,25.240065,-0.000338,25.102146,-5.7932,-0.009,10.89632,0.00000
861.00,10.89462,25.240070,-0.000339,25.102055,-5.7926,-0.008,10.89462,0.00000
862.00,10.89390,25.240234,-0.000341,25.102160,-5.7921,-0.008,10.89390,0.00000
863.00,10.89588,25.240314,-0.000339,25.102168,-5.7916,-0.008,10.89588,0.00000
864.00,10.90012,25.240438,-0.000335,25.102200,-5.7911,-0.008,10.90012,0.00000
865.00,10.90101,25.240586,-0.000335,25.102275,-5.7905,-0.007,10.90101,0.00000
866.00,10.90366,25.240727,-0.000331,25.102345,-5.7900,-0.007,10.90366,0.00000
867.00,10.90423,25.240739,-0.000329,25.102254,-5.7895,-0.007,10.90423,0.00000
868.00,10.90143,25.240738,-0.000326,25.102234,-5.7890,-0.007,10.90143,0.00000
869.00,10.89991,25.240860,-0.000327,25.102263,-5.7885,-0.007,10.89991,0.00000
870.00,10.90046,25.240963,-0.000328,25.102261,-5.7880,-0.006,10.90046,0.00000
871.00,10.89824,25.241060,-0.000332,25.102237,-5.7874,-0.006,10.89824,0.00000
872.00,10.89606,25.241206,-0.000336,25.102299,-5.7869,-0.006,10.89606,0.00000
873.00,10.89643,25.241299,-0.000338,25.102283,-5.7864,-0.005,10.89643,0.00000
874.00,10.89567,25.241342,-0.000341,25.102291,-5.7858,-0.005,10.89567,0.00000
875.00,10.89533,25.241345,-0.000339,25.102271,-5.7853,-0.005,10.89533,0.00000
876.00,10.89733,25.241406,-0.000335,25.102293,-5.7848,-0.005,10.89733,0.00000
877.00,10.89933,25.241446,-0.000334,25.102261,-5.7842,-0.005,10.89933,0.00000
878.00,10.90064,25.241540,-0.000337,25.102302,-5.7837,-0.004,10.90064,0.00000
879.00,10.90120,25.241617,-0.000338,25.102284,-5.7832,-0.004,10.90120,0.00000
880.00,10.90051,25.241724,-0.000342,25.102315,-5.7827,-0.004,10.90051,0.00000
881.00,10.89787,25.241809,-0.000348,25.102339,-5.7821,-0.003,10.89787,0.00000
882.00,10.89828,25.241941,-0.000352,25.102386,-5.7816,-0.003,10.89828,0.00000
883.00,10.89647,25.242063,-0.000353,25.102435,-5.7811,-0.002,10.89647,0.00000
884.00,10.89615,25.242154,-0.000355,25.102470,-5.7806,-0.002,10.89615,0.00000
885.00,10.89549,25.242212,-0.000358,25.102486,-5.7801,-0.002,10.89549,0.00000
886.00,10.89485,25.242274,-0.000363,25.102500,-5.7796,-0.001,10.89485,0.00000
887.00,10.89369,25.242289,-0.000365,25.102463,-5.7791,-0.001,10.89369,0.00000
888.00,10.89407,25.242294,-0.000366,25.102415,-5.7786,-0.001,10.89407,0.00000
889.00,10.89191,25.242379,-0.000367,25.102438,-5.7780,-0.001,10.89191,0.00000
890.00,10.89209,25.242541,-0.000367,25.102466,-5.7775,0.000,10.89209,0.00000
891.00,10.89333,25.242666,-0.000362,25.102435,-5.7770,0.000,10.89333,0.00000
892.00,10.89482,25.242800,-0.000360,25.102470,-5.7765,0.000,10.89482,0.00000
893.00,10.89676,25.242909,-0.000358,25.102458,-5.7759,0.001,10.89676,0.00000
894.00,10.89957,25.242987,-0.000354,25.102451,-5.7754,0.001,10.89957,0.00000
895.00,10.90244,25.242982,-0.000349,25.102372,-5.7748,0.001,10.90244,0.00000
896.00,10.90244,25.243061,-0.000344,25.102399,-5.7743,0.001,10.90244,0.00000
897.00,10.90133,25.243185,-0.000341,25.102363,-5.7738,0.001,10.90133,0.00000
898.00,10.90082,25.243389,-0.000345,25.102441,-5.7733,0.002,10.90082,0.00000
899.00,10.89984,25.243458,-0.000344,25.102419,-5.7728,0.002,10.89984,0.00000
900.00,10.89760,25.243591,-0.000343,25.102507,-5.7723,0.002,10.89760,0.00000
901.00,10.89639,25.243677,-0.000345,25.102501,-5.7717,0.003,10.89639,0.00000
902.00,10.89561,25.243725,-0.000343,25.102575,-5.7712,0.003,10.89561,0.00000
903.00,10.89334,25.243705,-0.000338,25.102534,-5.7707,0.003,10.89334,0.00000
904.00,10.89227,25.243824,-0.000333,25.102532,-5.7702,0.003,10.89227,0.00000
905.00,10.89053,25.243889,-0.000332,25.102471,-5.7696,0.003,10.89053,0.00000
906.00,10.89042,25.243956,-0.000331,25.102454,-5.7691,0.004,10.89042,0.00000
907.00,10.88884,25.243977,-0.000333,25.102389,-5.7686,0.004,10.88884,0.00000
908.00,10.88806,25.244105,-0.000329,25.102388,-5.7680,0.004,10.88806,0.00000
909.00,10.88747,25.244146,-0.000330,25.102408,-5.7675,0.004,10.88747,0.00000
910.00,10.88888,25.244229,-0.000330,25.102391,-5.7670,0.005,10.88888,0.00000
911.00,10.89002,25.244352,-0.000330,25.102412,-5.7665,0.005,10.89002,0.00000
912.00,10.89125,25.244516,-0.000328,25.102404,-5.7660,0.005,10.89125,0.00000
913.00,10.89223,25.244568,-0.000333,25.102384,-5.7655,0.005,10.89223,0.00000
914.00,10.89560,25.244698,-0.000334,25.102380,-5.7650,0.006,10.89560,0.00000
915.00,10.89567,25.244803,-0.000337,25.102437,-5.7645,0.006,10.89567,0.00000
916.00,10.89533,25.244782,-0.000337,25.102371,-5.7640,0.007,10.89533,0.00000
917.00,10.89715,25.244838,-0.000333,25.102405,-5.7634,0.007,10.89715,0.00000
918.00,10.89909,25.244930,-0.000330,25.102413,-5.7629,0.007,10.89909,0.00000
919.00,10.89741,25.244980,-0.000333,25.102413,-5.7624,0.007,10.89741,0.00000
920.00,10.89691,25.245037,-0.000334,25.102390,-5.7619,0.008,10.89691,0.00000
921.00,10.89624,25.245190,-0.000335,25.102436,-5.7614,0.008,10.89624,0.00000
922.00,10.89130,25.245224,-0.000340,25.102401,-5.7609,0.008,10.89130,0.00000
923.00,10.88856,25.245314,-0.000340,25.102432,-5.7605,0.009,10.88856,0.00000
924.00,10.88625,25.245317,-0.000339,25.102420,-5.7600,0.009,10.88625,0.00000
925.00,10.88508,25.245391,-0.000336,25.102424,-5.7595,0.009,10.88508,0.00000
926.00,10.88451,25.245420,-0.000335,25.102369,-5.7590,0.009,10.88451,0.00000
927.00,10.88542,25.245527,-0.000336,25.102374,-5.7585,0.010,10.88542,0.00000
928.00,10.88907,25.245584,-0.000337,25.102376,-5.7579,0.010,10.88907,0.00000
929.00,10.89275,25.245675,-0.000337,25.102359,-5.7574,0.010,10.89275,0.00000
930.00,10.89805,25.245765,-0.000334,25.102359,-5.7569,0.011,10.89805,0.00000
931.00,10.90121,25.245885,-0.000333,25.102423,-5.7564,0.011,10.90121,0.00000
932.00,10.90127,25.245980,-0.000335,25.102495,-5.7559,0.011,10.90127,0.00000
933.00,10.89679,25.246058,-0.000333,25.102506,-5.7554,0.011,10.89679,0.00000
934.00,10.89473,25.246190,-0.000330,25.102542,-5.7549,0.012,10.89473,0.00000
935.00,10.89184,25.246267,-0.000332,25.102557,-5.7543,0.012,10.89184,0.00000
936.00,10.89137,25.246408,-0.000336,25.102590,-5.7538,0.012,10.89137,0.00000
937.00,10.89533,25.246456,-0.000334,25.102536,-5.7533,0.013,10.89533,0.00000
938.00,10.89700,25.246537,-0.000334,25.102530,-5.7528,0.013,10.89700,0.00000
939.00,10.89681,25.246666,-0.000333,25.102535,-5.7523,0.013,10.89681,0.00000
940.00,10.89450,25.246739,-0.000333,25.102547,-5.7518,0.013,10.89450,0.00000
941.00,10.88980,25.246769,-0.000331,25.102549,-5.7513,0.014,10.88980,0.00000
942.00,10.88616,25.246809,-0.000329,25.102541,-5.7508,0.014,10.88616,0.00000
943.00,10.88558,25.246931,-0.000325,25.102585,-5.7503,0.014,10.88558,0.00000
944.00,10.88641,25.246998,-0.000326,25.102614,-5.7497,0.014,10.88641,0.00000
945.00,10.88945,25.247081,-0.000324,25.102586,-5.7492,0.014,10.88945,0.00000
946.00,10.89262,25.247116,-0.000321,25.102489,-5.7488,0.014,10.89262,0.00000
947.00,10.89286,25.247239,-0.000320,25.102452,-5.7482,0.015,10.89286,0.00000
948.00,10.89129,25.247258,-0.000321,25.102415,-5.7477,0.015,10.89129,0.00000
949.00,10.89040,25.247291,-0.000320,25.102325,-5.7472,0.015,10.89040,0.00000
950.00,10.88950,25.247334,-0.000317,25.102298,-5.7467,0.015,10.88950,0.00000
951.00,10.88922,25.247387,-0.000317,25.102359,-5.7461,0.015,10.88922,0.00000
952.00,10.88657,25.247413,-0.000323,25.102409,-5.7456,0.016,10.88657,0.00000
953.00,10.88745,25.247478,-0.000326,25.102412,-5.7451,0.016,10.88745,0.00000
954.00,10.88757,25.247538,-0.000329,25.102461,-5.7446,0.017,10.88757,0.00000
955.00,10.88673,25.247550,-0.000333,25.102405,-5.7441,0.017,10.88673,0.00000
956.00,10.89024,25.247735,-0.000334,25.102396,-5.7436,0.018,10.89024,0.00000
957.00,10.89646,25.247870,-0.000332,25.102361,-5.7431,0.018,10.89646,0.00000
958.00,10.89833,25.247941,-0.000330,25.102307,-5.7426,0.018,10.89833,0.00000
959.00,10.89660,25.248041,-0.000332,25.102312,-5.7420,0.018,10.89660,0.00000
960.00,10.89532,25.248192,-0.000335,25.102373,-5.7415,0.019,10.89532,0.00000
@7,2.0000,4.0, 960.071000000011 
961.00,10.89021,25.248237,-0.000338,25.102392,-5.7410,0.019,10.89021,0.00000
962.00,10.88736,25.248295,-0.000338,25.102378,-5.7405,0.019,10.88736,0.00000
963.00,10.89136,25.248440,-0.000341,25.102379,-5.7400,0.020,10.89136,0.00000
964.00,10.90638,25.248502,-0.000341,25.102319,-5.7395,0.020,10.90638,0.00000
965.00,10.93311,25.248679,-0.000340,25.102391,-5.7390,0.020,10.93311,0.00000
966.00,10.96970,25.248763,-0.000335,25.102357,-5.7385,0.020,10.96970,0.00000
967.00,11.01255,25.248887,-0.000333,25.102432,-5.7380,0.021,11.01255,0.00000
968.00,11.04784,25.248977,-0.000330,25.102510,-5.7375,0.021,11.04784,0.00000
969.00,11.06992,25.249071,-0.000328,25.102551,-5.7370,0.021,11.06992,0.00000
970.00,11.07487,25.249079,-0.000327,25.102462,-5.7365,0.021,11.07487,0.00000
971.00,11.06248,25.249157,-0.000329,25.102448,-5.7360,0.021,11.06248,0.00000
972.00,11.03863,25.249256,-0.000331,25.102370,-5.7355,0.022,11.03863,0.00000
973.00,11.01353,25.249355,-0.000332,25.102307,-5.7350,0.022,11.01353,0.00000
974.00,10.98948,25.249511,-0.000336,25.102274,-5.7345,0.023,10.98948,0.00000
975.00,10.96937,25.249583,-0.000339,25.102262,-5.7340,0.023,10.96937,0.00000
976.00,10.95576,25.249631,-0.000342,25.102242,-5.7335,0.024,10.95576,0.00000
977.00,10.94628,25.249657,-0.000341,25.102226,-5.7331,0.024,10.94628,0.00000
978.00,10.93811,25.249748,-0.000339,25.102250,-5.7326,0.024,10.93811,0.00000
979.00,10.93309,25.249789,-0.000338,25.102271,-5.7321,0.024,10.93309,0.00000
980.00,10.92994,25.249885,-0.000335,25.102281,-5.7315,0.025,10.92994,0.00000
981.00,10.92841,25.250016,-0.000328,25.102332,-5.7310,0.025,10.92841,0.00000
982.00,10.92796,25.250133,-0.000323,25.102406,-5.7305,0.025,10.92796,0.00000
983.00,10.92702,25.250139,-0.000321,25.102363,-5.7300,0.025,10.92702,0.00000
984.00,10.92098,25.250184,-0.000317,25.102405,-5.7295,0.025,10.92098,0.00000
985.00,10.91443,25.250275,-0.000320,25.102453,-5.7290,0.025,10.91443,0.00000
986.00,10.90832,25.250336,-0.000320,25.102479,-5.7285,0.025,10.90832,0.00000
987.00,10.89809,25.250433,-0.000322,25.102509,-5.7280,0.026,10.89809,0.00000
988.00,10.88994,25.250503,-0.000324,25.102550,-5.7276,0.026,10.88994,0.00000
989.00,10.89142,25.250560,-0.000322,25.102530,-5.7271,0.026,10.89142,0.00000
990.00,10.89194,25.250537,-0.000319,25.102496,-5.7266,0.026,10.89194,0.00000
991.00,10.89016,25.250530,-0.000324,25.102469,-5.7261,0.027,10.89016,0.00000
992.00,10.89095,25.250490,-0.000327,25.102396,-5.7257,0.027,10.89095,0.00000
993.00,10.89194,25.250542,-0.000327,25.102380,-5.7252,0.027,10.89194,0.00000
994.00,10.89191,25.250598,-0.000328,25.102336,-5.7247,0.028,10.89191,0.00000
995.00,10.89006,25.250679,-0.000327,25.102320,-5.7242,0.028,10.89006,0.00000
996.00,10.88721,25.250706,-0.000325,25.102310,-5.7237,0.028,10.88721,0.00000
997.00,10.88468,25.250782,-0.000328,25.102334,-5.7232,0.028,10.88468,0.00000
998.00,10.88552,25.250821,-0.000329,25.102326,-5.7227,0.029,10.88552,0.00000
999.00,10.88008,25.250898,-0.000332,25.102347,-5.7222,0.029,10.88008,0.00000
1000.00,10.87845,25.251003,-0.000334,25.102389,-5.7217,0.029,10.87845,0.00000
1001.00,10.87842,25.251100,-0.000335,25.102399,-5.7212,0.030,10.87842,0.00000
1002.00,10.88026,25.251220,-0.000335,25.102386,-5.7207,0.030,10.88026,0.00000
1003.00,10.87942,25.251375,-0.000338,25.102411,-5.7202,0.030,10.87942,0.00000
1004.00,10.87743,25.251455,-0.000338,25.102429,-5.7197,0.031,10.87743,0.00000
1005.00,10.87245,25.251564,-0.000337,25.102487,-5.7192,0.031,10.87245,0.00000
1006.00,10.86840,25.251674,-0.000335,25.102482,-5.7187,0.031,10.86840,0.00000
1007.00,10.86455,25.251737,-0.000330,25.102514,-5.7182,0.032,10.86455,0.00000
1008.00,10.86189,25.251776,-0.000325,25.102493,-5.7178,0.032,10.86189,0.00000
1009.00,10.86235,25.251868,-0.000322,25.102512,-5.7173,0.032,10.86235,0.00000
1010.00,10.86388,25.251947,-0.000321,25.102449,-5.7168,0.032,10.86388,0.00000
1011.00,10.86461,25.252074,-0.000315,25.102499,-5.7163,0.032,10.86461,0.00000
1012.00,10.86662,25.252107,-0.000316,25.102488,-5.7158,0.032,10.86662,0.00000
1013.00,10.86738,25.252163,-0.000312,25.102525,-5.7154,0.032,10.86738,0.00000
1014.00,10.86943,25.252221,-0.000313,25.102499,-5.7149,0.032,10.86943,0.00000
1015.00,10.87334,25.252307,-0.000314,25.102503,-5.7144,0.033,10.87334,0.00000
1016.00,10.87767,25.252348,-0.000317,25.102425,-5.7139,0.033,10.87767,0.00000
1017.00,10.88074,25.252454,-0.000318,25.102391,-5.7135,0.033,10.88074,0.00000
1018.00,10.88315,25.252579,-0.000321,25.102348,-5.7130,0.034,10.88315,0.00000
1019.00,10.88385,25.252685,-0.000321,25.102372,-5.7125,0.034,10.88385,0.00000
1020.00,10.88269,25.252711,-0.000326,25.102342,-5.7121,0.034,10.88269,0.00000
1021.00,10.88394,25.252810,-0.000328,25.102394,-5.7116,0.035,10.88394,0.00000
1022.00,10.88204,25.252905,-0.000329,25.102424,-5.7111,0.035,10.88204,0.00000
1023.00,10.88107,25.253000,-0.000328,25.102472,-5.7106,0.035,10.88107,0.00000
1024.00,10.88291,25.253093,-0.000327,25.102455,-5.7101,0.036,10.88291,0.00000
1025.00,10.88018,25.253193,-0.000322,25.102459,-5.7096,0.036,10.88018,0.00000
1026.00,10.87190,25.253281,-0.000324,25.102398,-5.7091,0.036,10.87190,0.00000
1027.00,10.86720,25.253403,-0.000323,25.102378,-5.7086,0.036,10.86720,0.00000
1028.00,10.86261,25.253439,-0.000324,25.102301,-5.7081,0.036,10.86261,0.00000
1029.00,10.85863,25.253515,-0.000323,25.102308,-5.7076,0.037,10.85863,0.00000
1030.00,10.86138,25.253587,-0.000323,25.102312,-5.7072,0.037,10.86138,0.00000
1031.00,10.86697,25.253618,-0.000319,25.102352,-5.7067,0.037,10.86697,0.00000
1032.00,10.86830,25.253610,-0.000318,25.102346,-5.7063,0.037,10.86830,0.00000
1033.00,10.87030,25.253665,-0.000319,25.102382,-5.7058,0.037,10.87030,0.00000
1034.00,10.87201,25.253707,-0.000321,25.102395,-5.7053,0.038,10.87201,0.00000
1035.00,10.86807,25.253760,-0.000321,25.102425,-5.7048,0.038,10.86807,0.00000
1036.00,10.86389,25.253869,-0.000321,25.102425,-5.7043,0.038,10.86389,0.00000
1037.00,10.86249,25.253988,-0.000320,25.102449,-5.7038,0.039,10.86249,0.00000
1038.00,10.86179,25.254081,-0.000321,25.102446,-5.7033,0.039,10.86179,0.00000
1039.00,10.85887,25.254202,-0.000323,25.102437,-5.7028,0.039,10.85887,0.00000
1040.00,10.86241,25.254292,-0.000323,25.102440,-5.7024,0.039,10.86241,0.00000
1041.00,10.87157,25.254381,-0.000326,25.102434,-5.7019,0.040,10.87157,0.00000
1042.00,10.88079,25.254503,-0.000326,25.102443,-5.7014,0.040,10.88079,0.00000
1043.00,10.88619,25.254630,-0.000321,25.102474,-5.7010,0.040,10.88619,0.00000
1044.00,10.88956,25.254675,-0.000314,25.102461,-5.7005,0.040,10.88956,0.00000
1045.00,10.88792,25.254823,-0.000312,25.102491,-5.7001,0.040,10.88792,0.00000
1046.00,10.88335,25.254841,-0.000308,25.102489,-5.6996,0.040,10.88335,0.00000
1047.00,10.87782,25.254937,-0.000309,25.102505,-5.6991,0.041,10.87782,0.00000
1048.00,10.87413,25.254938,-0.000313,25.102447,-5.6986,0.041,10.87413,0.00000
1049.00,10.87301,25.255012,-0.000317,25.102400,-5.6981,0.041,10.87301,0.00000
1050.00,10.87325,25.255070,-0.000316,25.102343,-5.6976,0.042,10.87325,0.00000
1051.00,10.87423,25.255159,-0.000322,25.102286,-5.6971,0.042,10.87423,0.00000
1052.00,10.87668,25.255204,-0.000325,25.102254,-5.6966,0.043,10.87668,0.00000
1053.00,10.87756,25.255284,-0.000324,25.102226,-5.6961,0.043,10.87756,0.00000
1054.00,10.87783,25.255443,-0.000329,25.102290,-5.6957,0.043,10.87783,0.00000
1055.00,10.87916,25.255512,-0.000331,25.102262,-5.6952,0.044,10.87916,0.00000
1056.00,10.87608,25.255656,-0.000327,25.102306,-5.6947,0.044,10.87608,0.00000
1057.00,10.87453,25.255733,-0.000323,25.102299,-5.6942,0.044,10.87453,0.00000
1058.00,10.87564,25.255890,-0.000324,25.102382,-5.6937,0.044,10.87564,0.00000
1059.00,10.87739,25.255926,-0.000323,25.102364,-5.6933,0.044,10.87739,0.00000
1060.00,10.87672,25.255967,-0.000323,25.102369,-5.6928,0.045,10.87672,0.00000
1061.00,10.87503,25.256022,-0.000330,25.102373,-5.6923,0.045,10.87503,0.00000
1062.00,10.87444,25.256097,-0.000333,25.102377,-5.6918,0.046,10.87444,0.00000
1063.00,10.87278,25.256183,-0.000331,25.102346,-5.6914,0.046,10.87278,0.00000
1064.00,10.86844,25.256268,-0.000328,25.102363,-5.6909,0.046,10.86844,0.00000
1065.00,10.86644,25.256366,-0.000328,25.102347,-5.6904,0.046,10.86644,0.00000
1066.00,10.86681,25.256472,-0.000325,25.102341,-5.6899,0.046,10.86681,0.00000
1067.00,10.86317,25.256566,-0.000323,25.102344,-5.6895,0.047,10.86317,0.00000
1068.00,10.86142,25.256628,-0.000323,25.102361,-5.6890,0.047,10.86142,0.00000
1069.00,10.86458,25.256672,-0.000325,25.102320,-5.6886,0.047,10.86458,0.00000
1070.00,10.86528,25.256777,-0.000332,25.102352,-5.6881,0.048,10.86528,0.00000
1071.00,10.86725,25.256870,-0.000332,25.102367,-5.6876,0.048,10.86725,0.00000
1072.00,10.87034,25.256983,-0.000334,25.102405,-5.6871,0.048,10.87034,0.00000
1073.00,10.86969,25.257050,-0.000333,25.102365,-5.6866,0.049,10.86969,0.00000
1074.00,10.86740,25.257164,-0.000332,25.102348,-5.6861,0.049,10.86740,0.00000
1075.00,10.86830,25.257255,-0.000327,25.102327,-5.6857,0.049,10.86830,0.00000
1076.00,10.86791,25.257320,-0.000325,25.102316,-5.6852,0.049,10.86791,0.00000
1077.00,10.86463,25.257410,-0.000328,25.102275,-5.6847,0.050,10.86463,0.00000
1078.00,10.86409,25.257505,-0.000334,25.102269,-5.6842,0.050,10.86409,0.00000
1079.00,10.86419,25.257533,-0.000335,25.102234,-5.6837,0.051,10.86419,0.00000
1080.00,10.86254,25.257640,-0.000338,25.102227,-5.6832,0.051,10.86254,0.00000
1081.00,10.85960,25.257733,-0.000338,25.102244,-5.6827,0.051,10.85960,0.00000
1082.00,10.86323,25.257769,-0.000333,25.102248,-5.6823,0.051,10.86323,0.00000
1083.00,10.86178,25.257831,-0.000325,25.102231,-5.6818,0.051,10.86178,0.00000
1084.00,10.85920,25.257953,-0.000323,25.102272,-5.6813,0.052,10.85920,0.00000
1085.00,10.85968,25.258032,-0.000317,25.102319,-5.6809,0.052,10.85968,0.00000
1086.00,10.86185,25.258113,-0.000314,25.102307,-5.6804,0.052,10.86185,0.00000
1087.00,10.85977,25.258199,-0.000313,25.102326,-5.6799,0.052,10.85977,0.00000
1088.00,10.86206,25.258279,-0.000313,25.102334,-5.6794,0.052,10.86206,0.00000
1089.00,10.86466,25.258372,-0.000309,25.102325,-5.6790,0.052,10.86466,0.00000
1090.00,10.86553,25.258468,-0.000309,25.102351,-5.6785,0.052,10.86553,0.00000
1091.00,10.86845,25.258529,-0.000313,25.102319,-5.6780,0.053,10.86845,0.00000
1092.00,10.87226,25.258593,-0.000315,25.102270,-5.6776,0.053,10.87226,0.00000
1093.00,10.87319,25.258771,-0.000317,25.102315,-5.6771,0.053,10.87319,0.00000
1094.00,10.87194,25.258931,-0.000319,25.102384,-5.6766,0.054,10.87194,0.00000
1095.00,10.87074,25.259032,-0.000318,25.102374,-5.6762,0.054,10.87074,0.00000
1096.00,10.87009,25.259165,-0.000317,25.102404,-5.6757,0.054,10.87009,0.00000
1097.00,10.86792,25.259291,-0.000316,25.102471,-5.6752,0.055,10.86792,0.00000
1098.00,10.86538,25.259327,-0.000318,25.102512,-5.6747,0.055,10.86538,0.00000
1099.00,10.86667,25.259362,-0.000320,25.102485,-5.6742,0.055,10.86667,0.00000
1100.00,10.86704,25.259349,-0.000322,25.102451,-5.6738,0.056,10.86704,0.00000
1101.00,10.86586,25.259364,-0.000319,25.102481,-5.6733,0.056,10.86586,0.00000
1102.00,10.86485,25.259463,-0.000318,25.102459,-5.6728,0.056,10.86485,0.00000
1103.00,10.86598,25.259524,-0.000318,25.102399,-5.6723,0.056,10.86598,0.00000
1104.00,10.86104,25.259610,-0.000313,25.102391,-5.6719,0.056,10.86104,0.00000
1105.00,10.85821,25.259756,-0.000318,25.102402,-5.6714,0.057,10.85821,0.00000
1106.00,10.85473,25.259841,-0.000322,25.102326,-5.6709,0.057,10.85473,0.00000
1107.00,10.85223,25.259883,-0.000322,25.102281,-5.6705,0.057,10.85223,0.00000
1108.00,10.85242,25.259928,-0.000319,25.102244,-5.6700,0.058,10.85242,0.00000
1109.00,10.86216,25.259951,-0.000319,25.102201,-5.6695,0.058,10.86216,0.00000
1110.00,10.87098,25.260011,-0.000314,25.102195,-5.6691,0.058,10.87098,0.00000
@8,2.0000,4.0, 1110.064 
1111.00,10.87724,25.260089,-0.000311,25.102222,-5.6686,0.058,10.87724,0.00000
1112.00,10.88391,25.260167,-0.000314,25.102269,-5.6681,0.058,10.88391,0.00000
1113.00,10.89056,25.260307,-0.000316,25.102309,-5.6676,0.059,10.89056,0.00000
1114.00,10.90013,25.260397,-0.000319,25.102393,-5.6671,0.059,10.90013,0.00000
1115.00,10.92068,25.260432,-0.000317,25.102376,-5.6667,0.059,10.92068,0.00000
1116.00,10.95984,25.260541,-0.000311,25.102389,-5.6662,0.059,10.95984,0.00000
1117.00,11.00102,25.260604,-0.000310,25.102405,-5.6658,0.060,11.00102,0.00000
1118.00,11.03774,25.260622,-0.000309,25.102395,-5.6653,0.060,11.03774,0.00000
1119.00,11.05868,25.260717,-0.000308,25.102347,-5.6649,0.060,11.05868,0.00000
1120.00,11.06081,25.260857,-0.000310,25.102352,-5.6644,0.061,11.06081,0.00000
1121.00,11.04308,25.260906,-0.000313,25.102322,-5.6639,0.061,11.04308,0.00000
1122.00,11.01616,25.261037,-0.000314,25.102314,-5.6635,0.061,11.01616,0.00000
1123.00,10.98979,25.261095,-0.000315,25.102314,-5.6630,0.061,10.98979,0.00000
1124.00,10.97275,25.261171,-0.000315,25.102368,-5.6625,0.062,10.97275,0.00000
1125.00,10.96556,25.261209,-0.000314,25.102384,-5.6621,0.062,10.96556,0.00000
1126.00,10.95713,25.261321,-0.000318,25.102449,-5.6616,0.062,10.95713,0.00000
1127.00,10.94898,25.261359,-0.000319,25.102432,-5.6612,0.062,10.94898,0.00000
1128.00,10.93778,25.261477,-0.000320,25.102473,-5.6607,0.063,10.93778,0.00000
1129.00,10.92625,25.261530,-0.000318,25.102442,-5.6603,0.063,10.92625,0.00000
1130.00,10.91023,25.261628,-0.000320,25.102485,-5.6598,0.063,10.91023,0.00000
1131.00,10.89857,25.261684,-0.000318,25.102497,-5.6593,0.063,10.89857,0.00000
1132.00,10.88944,25.261751,-0.000319,25.102534,-5.6589,0.064,10.88944,0.00000
1133.00,10.87852,25.261842,-0.000322,25.102577,-5.6584,0.064,10.87852,0.00000
1134.00,10.86197,25.262009,-0.000325,25.102623,-5.6580,0.064,10.86197,0.00000
1135.00,10.83503,25.262082,-0.000325,25.102603,-5.6575,0.065,10.83503,0.00000
1136.00,10.80805,25.262136,-0.000325,25.102570,-5.6571,0.065,10.80805,0.00000
1137.00,10.79421,25.262244,-0.000323,25.102548,-5.6566,0.065,10.79421,0.00000
1138.00,10.79413,25.262275,-0.000319,25.102465,-5.6562,0.065,10.79413,0.00000
1139.00,10.79560,25.262301,-0.000316,25.102415,-5.6557,0.065,10.79560,0.00000
1140.00,10.81072,25.262410,-0.000317,25.102382,-5.6553,0.066,10.81072,0.00000
1141.00,10.82273,25.262513,-0.000317,25.102374,-5.6548,0.066,10.82273,0.00000
1142.00,10.82247,25.262552,-0.000320,25.102345,-5.6544,0.066,10.82247,0.00000
1143.00,10.81648,25.262675,-0.000319,25.102422,-5.6539,0.067,10.81648,0.00000
1144.00,10.81277,25.262725,-0.000318,25.102407,-5.6535,0.067,10.81277,0.00000
1145.00,10.80658,25.262750,-0.000319,25.102425,-5.6530,0.067,10.80658,0.00000
1146.00,10.80177,25.262830,-0.000320,25.102410,-5.6525,0.068,10.80177,0.00000
1147.00,10.79856,25.262941,-0.000316,25.102409,-5.6521,0.068,10.79856,0.00000
1148.00,10.79588,25.262986,-0.000314,25.102369,-5.6516,0.068,10.79588,0.00000
1149.00,10.79910,25.263062,-0.000319,25.102407,-5.6512,0.068,10.79910,0.00000
1150.00,10.80079,25.263140,-0.000321,25.102364,-5.6507,0.069,10.80079,0.00000
1151.00,10.80460,25.263216,-0.000324,25.102387,-5.6503,0.069,10.80460,0.00000
1152.00,10.80783,25.263277,-0.000329,25.102385,-5.6498,0.070,10.80783,0.00000
1153.00,10.81337,25.263375,-0.000333,25.102354,-5.6494,0.070,10.81337,0.00000
1154.00,10.81560,25.263444,-0.000330,25.102251,-5.6489,0.070,10.81560,0.00000
1155.00,10.82230,25.263513,-0.000328,25.102194,-5.6485,0.071,10.82230,0.00000
1156.00,10.82943,25.263571,-0.000324,25.102124,-5.6480,0.071,10.82943,0.00000
1157.00,10.83410,25.263627,-0.000321,25.102100,-5.6475,0.071,10.83410,0.00000
1158.00,10.83477,25.263712,-0.000322,25.102102,-5.6471,0.071,10.83477,0.00000
1159.00,10.83414,25.263810,-0.000324,25.102162,-5.6466,0.071,10.83414,0.00000
1160.00,10.83333,25.263917,-0.000321,25.102248,-5.6461,0.072,10.83333,0.00000
1161.00,10.82939,25.264004,-0.000321,25.102284,-5.6457,0.072,10.82939,0.00000
1162.00,10.82914,25.264136,-0.000320,25.102318,-5.6452,0.072,10.82914,0.00000
1163.00,10.82655,25.264185,-0.000319,25.102302,-5.6447,0.072,10.82655,0.00000
1164.00,10.82509,25.264258,-0.000318,25.102287,-5.6443,0.072,10.82509,0.00000
1165.00,10.82238,25.264323,-0.000318,25.102254,-5.6438,0.073,10.82238,0.00000
1166.00,10.82288,25.264441,-0.000319,25.102270,-5.6434,0.073,10.82288,0.00000
1167.00,10.82241,25.264549,-0.000319,25.102297,-5.6429,0.073,10.82241,0.00000
1168.00,10.82634,25.264656,-0.000320,25.102323,-5.6425,0.074,10.82634,0.00000
1169.00,10.83073,25.264760,-0.000320,25.102343,-5.6421,0.074,10.83073,0.00000
1170.00,10.83352,25.264854,-0.000320,25.102412,-5.6416,0.074,10.83352,0.00000
1171.00,10.83782,25.264893,-0.000320,25.102420,-5.6412,0.074,10.83782,0.00000
1172.00,10.84282,25.264964,-0.000319,25.102392,-5.6408,0.075,10.84282,0.00000
1173.00,10.84766,25.265048,-0.000315,25.102398,-5.6404,0.075,10.84766,0.00000
1174.00,10.84598,25.265107,-0.000314,25.102418,-5.6399,0.075,10.84598,0.00000
1175.00,10.84385,25.265133,-0.000314,25.102326,-5.6395,0.075,10.84385,0.00000
1176.00,10.83892,25.265228,-0.000316,25.102352,-5.6391,0.076,10.83892,0.00000
1177.00,10.83664,25.265241,-0.000316,25.102348,-5.6386,0.076,10.83664,0.00000
1178.00,10.83180,25.265328,-0.000316,25.102353,-5.6382,0.076,10.83180,0.00000
1179.00,10.83442,25.265452,-0.000317,25.102364,-5.6377,0.076,10.83442,0.00000
1180.00,10.83836,25.265571,-0.000318,25.102440,-5.6373,0.077,10.83836,0.00000
1181.00,10.84138,25.265588,-0.000314,25.102389,-5.6369,0.077,10.84138,0.00000
1182.00,10.84088,25.265711,-0.000313,25.102420,-5.6365,0.077,10.84088,0.00000
1183.00,10.83847,25.265760,-0.000311,25.102404,-5.6361,0.077,10.83847,0.00000
1184.00,10.83402,25.265746,-0.000309,25.102358,-5.6356,0.077,10.83402,0.00000
1185.00,10.83195,25.265800,-0.000309,25.102347,-5.6352,0.078,10.83195,0.00000
1186.00,10.83223,25.265937,-0.000312,25.102426,-5.6348,0.078,10.83223,0.00000
1187.00,10.83400,25.265994,-0.000313,25.102433,-5.6343,0.078,10.83400,0.00000
1188.00,10.83982,25.266053,-0.000312,25.102437,-5.6339,0.078,10.83982,0.00000
1189.00,10.84492,25.266145,-0.000313,25.102448,-5.6335,0.079,10.84492,0.00000
1190.00,10.84744,25.266235,-0.000310,25.102467,-5.6331,0.079,10.84744,0.00000
1191.00,10.84699,25.266293,-0.000311,25.102419,-5.6327,0.079,10.84699,0.00000
1192.00,10.84432,25.266398,-0.000312,25.102398,-5.6323,0.079,10.84432,0.00000
1193.00,10.84008,25.266543,-0.000315,25.102422,-5.6318,0.080,10.84008,0.00000
1194.00,10.83383,25.266657,-0.000319,25.102426,-5.6314,0.080,10.83383,0.00000
1195.00,10.82906,25.266717,-0.000320,25.102363,-5.6310,0.081,10.82906,0.00000
1196.00,10.82868,25.266806,-0.000316,25.102349,-5.6305,0.081,10.82868,0.00000
1197.00,10.83011,25.266876,-0.000318,25.102352,-5.6301,0.081,10.83011,0.00000
1198.00,10.83292,25.266938,-0.000315,25.102334,-5.6297,0.081,10.83292,0.00000
1199.00,10.84199,25.267057,-0.000308,25.102346,-5.6293,0.081,10.84199,0.00000
1200.00,10.84925,25.267179,-0.000308,25.102381,-5.6288,0.082,10.84925,0.00000
1201.00,10.85190,25.267287,-0.000308,25.102399,-5.6284,0.082,10.85190,0.00000
1202.00,10.85396,25.267381,-0.000308,25.102371,-5.6280,0.082,10.85396,0.00000
1203.00,10.85246,25.267543,-0.000307,25.102400,-5.6275,0.082,10.85246,0.00000
1204.00,10.85332,25.267559,-0.000307,25.102391,-5.6271,0.082,10.85332,0.00000
1205.00,10.85182,25.267691,-0.000304,25.102414,-5.6266,0.083,10.85182,0.00000
1206.00,10.85008,25.267754,-0.000302,25.102392,-5.6262,0.083,10.85008,0.00000
1207.00,10.84868,25.267793,-0.000302,25.102428,-5.6257,0.083,10.84868,0.00000
1208.00,10.84879,25.267765,-0.000306,25.102413,-5.6253,0.083,10.84879,0.00000
1209.00,10.84284,25.267864,-0.000312,25.102430,-5.6248,0.084,10.84284,0.00000
1210.00,10.84027,25.267873,-0.000318,25.102408,-5.6244,0.084,10.84027,0.00000
1211.00,10.83878,25.267947,-0.000322,25.102437,-5.6240,0.085,10.83878,0.00000
1212.00,10.83607,25.268034,-0.000324,25.102432,-5.6235,0.085,10.83607,0.00000
1213.00,10.83024,25.268141,-0.000326,25.102426,-5.6231,0.086,10.83024,0.00000
1214.00,10.82328,25.268225,-0.000328,25.102410,-5.6227,0.086,10.82328,0.00000
1215.00,10.81733,25.268314,-0.000331,25.102372,-5.6223,0.086,10.81733,0.00000
1216.00,10.81352,25.268407,-0.000333,25.102326,-5.6218,0.087,10.81352,0.00000
1217.00,10.81360,25.268515,-0.000333,25.102295,-5.6214,0.087,10.81360,0.00000
1218.00,10.81867,25.268568,-0.000332,25.102227,-5.6209,0.087,10.81867,0.00000
1219.00,10.82361,25.268673,-0.000331,25.102221,-5.6204,0.088,10.82361,0.00000
1220.00,10.82348,25.268723,-0.000330,25.102189,-5.6200,0.088,10.82348,0.00000
1221.00,10.82604,25.268802,-0.000325,25.102201,-5.6195,0.088,10.82604,0.00000
1222.00,10.82784,25.268889,-0.000324,25.102244,-5.6191,0.088,10.82784,0.00000
1223.00,10.82655,25.268947,-0.000321,25.102281,-5.6186,0.088,10.82655,0.00000
1224.00,10.82214,25.268981,-0.000319,25.102316,-5.6182,0.089,10.82214,0.00000
1225.00,10.82441,25.269095,-0.000316,25.102364,-5.6177,0.089,10.82441,0.00000
1226.00,10.82486,25.269166,-0.000313,25.102386,-5.6173,0.089,10.82486,0.00000
1227.00,10.82382,25.269221,-0.000311,25.102328,-5.6168,0.089,10.82382,0.00000
1228.00,10.82485,25.269335,-0.000313,25.102354,-5.6164,0.089,10.82485,0.00000
1229.00,10.82971,25.269441,-0.000311,25.102324,-5.6159,0.090,10.82971,0.00000
1230.00,10.83051,25.269496,-0.000309,25.102345,-5.6155,0.090,10.83051,0.00000
1231.00,10.83247,25.269626,-0.000309,25.102383,-5.6150,0.090,10.83247,0.00000
1232.00,10.83357,25.269728,-0.000305,25.102441,-5.6146,0.090,10.83357,0.00000
1233.00,10.83543,25.269771,-0.000304,25.102437,-5.6141,0.090,10.83543,0.00000
1234.00,10.83789,25.269838,-0.000300,25.102410,-5.6137,0.090,10.83789,0.00000
1235.00,10.84262,25.269947,-0.000301,25.102398,-5.6132,0.091,10.84262,0.00000
1236.00,10.84600,25.269997,-0.000306,25.102329,-5.6128,0.091,10.84600,0.00000
1237.00,10.84640,25.270007,-0.000308,25.102251,-5.6123,0.091,10.84640,0.00000
1238.00,10.84317,25.270125,-0.000304,25.102227,-5.6118,0.092,10.84317,0.00000
1239.00,10.83770,25.270257,-0.000305,25.102274,-5.6114,0.092,10.83770,0.00000
1240.00,10.83356,25.270362,-0.000303,25.102282,-5.6109,0.092,10.83356,0.00000
1241.00,10.82826,25.270435,-0.000303,25.102299,-5.6105,0.092,10.82826,0.00000
1242.00,10.82491,25.270527,-0.000302,25.102352,-5.6100,0.092,10.82491,0.00000
1243.00,10.82526,25.270593,-0.000303,25.102379,-5.6096,0.093,10.82526,0.00000
1244.00,10.82502,25.270631,-0.000306,25.102331,-5.6091,0.093,10.82502,0.00000
1245.00,10.82432,25.270687,-0.000310,25.102350,-5.6087,0.093,10.82432,0.00000
1246.00,10.82426,25.270710,-0.000314,25.102337,-5.6082,0.094,10.82426,0.00000
1247.00,10.82415,25.270782,-0.000319,25.102300,-5.6078,0.094,10.82415,0.00000
1248.00,10.82704,25.270851,-0.000321,25.102305,-5.6074,0.095,10.82704,0.00000
1249.00,10.82961,25.270916,-0.000325,25.102358,-5.6070,0.095,10.82961,0.00000
1250.00,10.83036,25.270999,-0.000323,25.102343,-5.6065,0.095,10.83036,0.00000
1251.00,10.83251,25.271108,-0.000318,25.102350,-5.6061,0.095,10.83251,0.00000
1252.00,10.83698,25.271216,-0.000316,25.102369,-5.6057,0.095,10.83698,0.00000
1253.00,10.83662,25.271301,-0.000317,25.102358,-5.6052,0.096,10.83662,0.00000
1254.00,10.83873,25.271412,-0.000315,25.102297,-5.6048,0.096,10.83873,0.00000
1255.00,10.83573,25.271478,-0.000315,25.102258,-5.6044,0.096,10.83573,0.00000
1256.00,10.83292,25.271593,-0.000319,25.102264,-5.6039,0.097,10.83292,0.00000
1257.00,10.83155,25.271736,-0.000316,25.102265,-5.6035,0.097,10.83155,0.00000
1258.00,10.83310,25.271912,-0.000311,25.102272,-5.6031,0.097,10.83310,0.00000
1259.00,10.83316,25.271999,-0.000307,25.102313,-5.6026,0.097,10.83316,0.00000
1260.00,10.83803,25.272128,-0.000304,25.102359,-5.6022,0.097,10.83803,0.00000
1261.00,10.83866,25.272147,-0.000296,25.102291,-5.6018,0.097,10.83866,0.00000
@9,2.0000,4.0, 1260.076 
1262.00,10.83462,25.272166,-0.000298,25.102285,-5.6013,0.097,10.83462,0.00000
1263.00,10.83349,25.272180,-0.000299,25.102268,-5.6009,0.097,10.83349,0.00000
1264.00,10.84467,25.272311,-0.000300,25.102335,-5.6004,0.097,10.84467,0.00000
1265.00,10.86713,25.272382,-0.000304,25.102329,-5.6000,0.098,10.86713,0.00000
1266.00,10.90052,25.272506,-0.000310,25.102443,-5.5996,0.098,10.90052,0.00000
1267.00,10.94289,25.272612,-0.000315,25.102508,-5.5991,0.099,10.94289,0.00000
1268.00,10.98276,25.272683,-0.000320,25.102556,-5.5987,0.099,10.98276,0.00000
1269.00,11.00684,25.272671,-0.000320,25.102521,-5.5983,0.100,11.00684,0.00000
1270.00,11.01515,25.272686,-0.000315,25.102490,-5.5978,0.100,11.01515,0.00000
1271.00,11.01088,25.272716,-0.000313,25.102391,-5.5974,0.100,11.01088,0.00000
1272.00,10.99335,25.272778,-0.000309,25.102297,-5.5969,0.100,10.99335,0.00000
1273.00,10.96770,25.272880,-0.000306,25.102245,-5.5965,0.100,10.96770,0.00000
1274.00,10.94309,25.272966,-0.000310,25.102225,-5.5961,0.101,10.94309,0.00000
1275.00,10.92253,25.273078,-0.000311,25.102235,-5.5957,0.101,10.92253,0.00000
1276.00,10.90466,25.273141,-0.000312,25.102248,-5.5952,0.101,10.90466,0.00000
1277.00,10.89091,25.273162,-0.000313,25.102276,-5.5948,0.102,10.89091,0.00000
1278.00,10.88221,25.273203,-0.000310,25.102311,-5.5944,0.102,10.88221,0.00000
1279.00,10.87707,25.273287,-0.000306,25.102309,-5.5940,0.102,10.87707,0.00000
1280.00,10.87114,25.273341,-0.000308,25.102352,-5.5936,0.102,10.87114,0.00000
1281.00,10.86730,25.273485,-0.000308,25.102431,-5.5931,0.102,10.86730,0.00000
1282.00,10.86458,25.273592,-0.000307,25.102441,-5.5927,0.103,10.86458,0.00000
1283.00,10.85931,25.273685,-0.000309,25.102416,-5.5923,0.103,10.85931,0.00000
1284.00,10.85067,25.273740,-0.000311,25.102392,-5.5919,0.103,10.85067,0.00000
1285.00,10.84189,25.273894,-0.000310,25.102408,-5.5914,0.103,10.84189,0.00000
1286.00,10.83412,25.273969,-0.000313,25.102382,-5.5910,0.104,10.83412,0.00000
1287.00,10.82966,25.274079,-0.000313,25.102377,-5.5906,0.104,10.82966,0.00000
1288.00,10.82659,25.274116,-0.000308,25.102355,-5.5902,0.104,10.82659,0.00000
1289.00,10.83088,25.274210,-0.000311,25.102342,-5.5897,0.104,10.83088,0.00000
1290.00,10.83465,25.274272,-0.000313,25.102307,-5.5893,0.105,10.83465,0.00000
1291.00,10.83213,25.274312,-0.000309,25.102268,-5.5889,0.105,10.83213,0.00000
1292.00,10.82801,25.274369,-0.000311,25.102258,-5.5884,0.105,10.82801,0.00000
1293.00,10.82642,25.274432,-0.000316,25.102253,-5.5880,0.105,10.82642,0.00000
1294.00,10.82379,25.274499,-0.000315,25.102215,-5.5875,0.106,10.82379,0.00000
1295.00,10.82278,25.274522,-0.000317,25.102181,-5.5871,0.106,10.82278,0.00000
1296.00,10.82867,25.274590,-0.000318,25.102163,-5.5867,0.106,10.82867,0.00000
1297.00,10.82871,25.274656,-0.000320,25.102174,-5.5863,0.107,10.82871,0.00000
1298.00,10.82969,25.274694,-0.000319,25.102150,-5.5859,0.107,10.82969,0.00000
1299.00,10.82787,25.274707,-0.000314,25.102191,-5.5855,0.107,10.82787,0.00000
1300.00,10.82388,25.274741,-0.000312,25.102181,-5.5851,0.107,10.82388,0.00000
1301.00,10.81676,25.274865,-0.000313,25.102228,-5.5846,0.107,10.81676,0.00000
1302.00,10.81591,25.274938,-0.000311,25.102222,-5.5842,0.108,10.81591,0.00000
1303.00,10.81189,25.275046,-0.000310,25.102270,-5.5838,0.108,10.81189,0.00000
1304.00,10.80990,25.275192,-0.000312,25.102269,-5.5834,0.108,10.80990,0.00000
1305.00,10.80977,25.275305,-0.000312,25.102320,-5.5830,0.109,10.80977,0.00000
1306.00,10.81007,25.275361,-0.000312,25.102320,-5.5826,0.109,10.81007,0.00000
1307.00,10.81133,25.275465,-0.000315,25.102330,-5.5822,0.109,10.81133,0.00000
1308.00,10.81686,25.275581,-0.000318,25.102326,-5.5817,0.110,10.81686,0.00000
1309.00,10.81563,25.275673,-0.000319,25.102346,-5.5813,0.110,10.81563,0.00000
1310.00,10.81541,25.275808,-0.000316,25.102329,-5.5809,0.110,10.81541,0.00000
1311.00,10.81671,25.275957,-0.000311,25.102324,-5.5805,0.110,10.81671,0.00000
1312.00,10.81449,25.276046,-0.000316,25.102364,-5.5801,0.110,10.81449,0.00000
1313.00,10.80681,25.276173,-0.000317,25.102375,-5.5797,0.111,10.80681,0.00000
1314.00,10.80743,25.276302,-0.000317,25.102410,-5.5793,0.111,10.80743,0.00000
1315.00,10.80934,25.276379,-0.000317,25.102465,-5.5789,0.111,10.80934,0.00000
1316.00,10.80755,25.276399,-0.000319,25.102472,-5.5785,0.112,10.80755,0.00000
1317.00,10.80681,25.276450,-0.000310,25.102460,-5.5780,0.112,10.80681,0.00000
1318.00,10.81013,25.276548,-0.000309,25.102509,-5.5776,0.112,10.81013,0.00000
1319.00,10.80834,25.276554,-0.000314,25.102516,-5.5772,0.112,10.80834,0.00000
1320.00,10.80665,25.276634,-0.000319,25.102504,-5.5767,0.113,10.80665,0.00000
1321.00,10.80984,25.276735,-0.000318,25.102521,-5.5763,0.113,10.80984,0.00000
1322.00,10.81166,25.276870,-0.000316,25.102514,-5.5759,0.113,10.81166,0.00000
1323.00,10.81286,25.276904,-0.000312,25.102435,-5.5755,0.113,10.81286,0.00000
1324.00,10.81488,25.277022,-0.000308,25.102403,-5.5750,0.113,10.81488,0.00000
1325.00,10.81397,25.277059,-0.000307,25.102363,-5.5746,0.114,10.81397,0.00000
1326.00,10.80942,25.277151,-0.000310,25.102377,-5.5742,0.114,10.80942,0.00000
1327.00,10.80495,25.277181,-0.000313,25.102389,-5.5738,0.114,10.80495,0.00000
1328.00,10.80116,25.277215,-0.000315,25.102396,-5.5734,0.114,10.80116,0.00000
1329.00,10.79831,25.277249,-0.000316,25.102360,-5.5730,0.115,10.79831,0.00000
1330.00,10.79754,25.277293,-0.000319,25.102293,-5.5726,0.115,10.79754,0.00000
1331.00,10.79959,25.277309,-0.000322,25.102189,-5.5721,0.116,10.79959,0.00000
1332.00,10.80440,25.277350,-0.000326,25.102102,-5.5717,0.116,10.80440,0.00000
1333.00,10.80889,25.277450,-0.000327,25.102110,-5.5712,0.117,10.80889,0.00000
1334.00,10.80949,25.277535,-0.000327,25.102137,-5.5708,0.117,10.80949,0.00000
1335.00,10.80815,25.277674,-0.000324,25.102218,-5.5703,0.117,10.80815,0.00000
1336.00,10.80544,25.277762,-0.000320,25.102294,-5.5699,0.117,10.80544,0.00000
1337.00,10.80542,25.277838,-0.000318,25.102349,-5.5695,0.117,10.80542,0.00000
1338.00,10.80326,25.277880,-0.000315,25.102325,-5.5691,0.118,10.80326,0.00000
1339.00,10.80465,25.277964,-0.000312,25.102369,-5.5687,0.118,10.80465,0.00000
1340.00,10.80762,25.278034,-0.000314,25.102380,-5.5683,0.118,10.80762,0.00000
1341.00,10.80912,25.278083,-0.000317,25.102330,-5.5679,0.118,10.80912,0.00000
1342.00,10.80624,25.278268,-0.000317,25.102370,-5.5674,0.119,10.80624,0.00000
1343.00,10.80503,25.278387,-0.000321,25.102405,-5.5670,0.119,10.80503,0.00000
1344.00,10.80602,25.278445,-0.000322,25.102355,-5.5666,0.119,10.80602,0.00000
1345.00,10.80517,25.278548,-0.000319,25.102323,-5.5662,0.120,10.80517,0.00000
1346.00,10.80735,25.278711,-0.000316,25.102398,-5.5658,0.120,10.80735,0.00000
1347.00,10.80985,25.278693,-0.000316,25.102345,-5.5654,0.120,10.80985,0.00000
1348.00,10.81016,25.278806,-0.000314,25.102378,-5.5649,0.120,10.81016,0.00000
1349.00,10.80795,25.278940,-0.000312,25.102381,-5.5645,0.121,10.80795,0.00000
1350.00,10.81072,25.279019,-0.000310,25.102369,-5.5641,0.121,10.81072,0.00000
1351.00,10.81183,25.279112,-0.000308,25.102307,-5.5637,0.121,10.81183,0.00000
1352.00,10.81080,25.279245,-0.000307,25.102302,-5.5633,0.121,10.81080,0.00000
1353.00,10.81306,25.279317,-0.000306,25.102279,-5.5629,0.121,10.81306,0.00000
1354.00,10.81477,25.279402,-0.000307,25.102289,-5.5625,0.122,10.81477,0.00000
1355.00,10.80953,25.279459,-0.000306,25.102276,-5.5620,0.122,10.80953,0.00000
1356.00,10.80524,25.279460,-0.000306,25.102277,-5.5616,0.122,10.80524,0.00000
1357.00,10.80507,25.279487,-0.000306,25.102325,-5.5612,0.122,10.80507,0.00000
1358.00,10.80507,25.279533,-0.000304,25.102323,-5.5608,0.123,10.80507,0.00000
1359.00,10.80557,25.279583,-0.000300,25.102334,-5.5604,0.123,10.80557,0.00000
1360.00,10.80840,25.279578,-0.000300,25.102301,-5.5601,0.123,10.80840,0.00000
1361.00,10.81021,25.279651,-0.000303,25.102279,-5.5597,0.123,10.81021,0.00000
1362.00,10.80899,25.279794,-0.000304,25.102262,-5.5593,0.123,10.80899,0.00000
1363.00,10.80703,25.279893,-0.000307,25.102255,-5.5589,0.124,10.80703,0.00000
1364.00,10.80439,25.279928,-0.000311,25.102184,-5.5585,0.124,10.80439,0.00000
1365.00,10.80377,25.280061,-0.000314,25.102219,-5.5581,0.125,10.80377,0.00000
1366.00,10.80379,25.280141,-0.000313,25.102223,-5.5577,0.125,10.80379,0.00000
1367.00,10.80509,25.280109,-0.000312,25.102141,-5.5573,0.125,10.80509,0.00000
1368.00,10.80580,25.280148,-0.000304,25.102118,-5.5568,0.125,10.80580,0.00000
1369.00,10.80536,25.280244,-0.000300,25.102157,-5.5564,0.125,10.80536,0.00000
1370.00,10.79979,25.280349,-0.000299,25.102207,-5.5560,0.125,10.79979,0.00000
1371.00,10.79628,25.280420,-0.000299,25.102271,-5.5556,0.125,10.79628,0.00000
1372.00,10.79842,25.280512,-0.000299,25.102318,-5.5552,0.125,10.79842,0.00000
1373.00,10.80034,25.280550,-0.000305,25.102343,-5.5549,0.126,10.80034,0.00000
1374.00,10.80319,25.280642,-0.000309,25.102369,-5.5545,0.126,10.80319,0.00000
1375.00,10.80748,25.280702,-0.000310,25.102384,-5.5541,0.127,10.80748,0.00000
1376.00,10.81044,25.280813,-0.000309,25.102397,-5.5536,0.127,10.81044,0.00000
1377.00,10.80884,25.280918,-0.000309,25.102406,-5.5532,0.127,10.80884,0.00000
1378.00,10.80194,25.281060,-0.000308,25.102413,-5.5528,0.127,10.80194,0.00000
1379.00,10.79591,25.281151,-0.000308,25.102377,-5.5524,0.128,10.79591,0.00000
1380.00,10.79496,25.281207,-0.000308,25.102324,-5.5520,0.128,10.79496,0.00000
1381.00,10.79594,25.281217,-0.000305,25.102230,-5.5515,0.128,10.79594,0.00000
1382.00,10.79852,25.281276,-0.000304,25.102219,-5.5511,0.128,10.79852,0.00000
1383.00,10.80161,25.281305,-0.000307,25.102190,-5.5507,0.128,10.80161,0.00000
1384.00,10.80881,25.281348,-0.000308,25.102212,-5.5502,0.129,10.80881,0.00000
1385.00,10.81705,25.281439,-0.000306,25.102239,-5.5498,0.129,10.81705,0.00000
1386.00,10.82389,25.281542,-0.000303,25.102303,-5.5493,0.129,10.82389,0.00000
1387.00,10.82373,25.281667,-0.000294,25.102359,-5.5489,0.129,10.82373,0.00000
1388.00,10.82418,25.281749,-0.000290,25.102353,-5.5485,0.129,10.82418,0.00000
1389.00,10.82282,25.281819,-0.000285,25.102321,-5.5481,0.129,10.82282,0.00000
1390.00,10.81970,25.281881,-0.000288,25.102300,-5.5477,0.129,10.81970,0.00000
1391.00,10.81241,25.282000,-0.000296,25.102292,-5.5473,0.130,10.81241,0.00000
1392.00,10.81372,25.282061,-0.000305,25.102243,-5.5469,0.130,10.81372,0.00000
1393.00,10.81646,25.282117,-0.000308,25.102250,-5.5465,0.131,10.81646,0.00000
1394.00,10.81503,25.282175,-0.000312,25.102276,-5.5461,0.131,10.81503,0.00000
1395.00,10.81055,25.282291,-0.000314,25.102295,-5.5457,0.131,10.81055,0.00000
1396.00,10.80996,25.282348,-0.000313,25.102304,-5.5452,0.132,10.80996,0.00000
1397.00,10.80659,25.282442,-0.000312,25.102331,-5.5448,0.132,10.80659,0.00000
1398.00,10.80622,25.282574,-0.000309,25.102388,-5.5444,0.132,10.80622,0.00000
1399.00,10.80488,25.282676,-0.000312,25.102408,-5.5440,0.132,10.80488,0.00000
1400.00,10.80586,25.282689,-0.000307,25.102412,-5.5436,0.132,10.80586,0.00000
1401.00,10.80827,25.282740,-0.000309,25.102403,-5.5431,0.133,10.80827,0.00000
1402.00,10.80836,25.282779,-0.000312,25.102420,-5.5427,0.133,10.80836,0.00000
1403.00,10.81128,25.282802,-0.000313,25.102376,-5.5424,0.133,10.81128,0.00000
1404.00,10.81486,25.282917,-0.000309,25.102395,-5.5420,0.133,10.81486,0.00000
1405.00,10.81950,25.283020,-0.000315,25.102370,-5.5416,0.134,10.81950,0.00000
1406.00,10.82053,25.283117,-0.000315,25.102366,-5.5411,0.134,10.82053,0.00000
1407.00,10.81799,25.283194,-0.000314,25.102357,-5.5407,0.134,10.81799,0.00000
1408.00,10.81166,25.283322,-0.000317,25.102376,-5.5403,0.135,10.81166,0.00000
1409.00,10.80816,25.283282,-0.000319,25.102331,-5.5399,0.135,10.80816,0.00000
1410.00,10.80356,25.283350,-0.000317,25.102377,-5.5395,0.135,10.80356,0.00000
1411.00,10.80052,25.283413,-0.000317,25.102408,-5.5391,0.135,10.80052,0.00000
@10,2.0000,4.0, 1410.07100000001 
1412.00,10.80284,25.283450,-0.000323,25.102378,-5.5387,0.136,10.80284,0.00000
1413.00,10.80799,25.283495,-0.000326,25.102368,-5.5383,0.136,10.80799,0.00000
1414.00,10.82196,25.283599,-0.000327,25.102335,-5.5379,0.137,10.82196,0.00000
1415.00,10.84366,25.283659,-0.000328,25.102342,-5.5375,0.137,10.84366,0.00000
1416.00,10.87416,25.283708,-0.000328,25.102389,-5.5370,0.138,10.87416,0.00000
1417.00,10.91309,25.283810,-0.000325,25.102412,-5.5366,0.138,10.91309,0.00000
1418.00,10.95261,25.283824,-0.000324,25.102369,-5.5362,0.138,10.95261,0.00000
1419.00,10.98149,25.283914,-0.000324,25.102400,-5.5358,0.138,10.98149,0.00000
1420.00,10.99728,25.283991,-0.000325,25.102358,-5.5354,0.139,10.99728,0.00000
1421.00,10.99543,25.284075,-0.000324,25.102275,-5.5350,0.139,10.99543,0.00000
1422.00,10.97879,25.284160,-0.000322,25.102277,-5.5345,0.139,10.97879,0.00000
1423.00,10.95376,25.284293,-0.000319,25.102298,-5.5341,0.139,10.95376,0.00000
1424.00,10.92739,25.284399,-0.000319,25.102338,-5.5337,0.139,10.92739,0.00000
1425.00,10.90548,25.284483,-0.000315,25.102326,-5.5333,0.140,10.90548,0.00000
1426.00,10.88648,25.284587,-0.000313,25.102334,-5.5329,0.140,10.88648,0.00000
1427.00,10.87331,25.284713,-0.000313,25.102346,-5.5324,0.140,10.87331,0.00000
1428.00,10.86567,25.284835,-0.000313,25.102388,-5.5320,0.140,10.86567,0.00000
1429.00,10.85911,25.284897,-0.000307,25.102355,-5.5316,0.140,10.85911,0.00000
1430.00,10.85111,25.284965,-0.000306,25.102346,-5.5312,0.141,10.85111,0.00000
1431.00,10.84503,25.285031,-0.000302,25.102357,-5.5308,0.141,10.84503,0.00000
1432.00,10.83587,25.285086,-0.000304,25.102332,-5.5304,0.141,10.83587,0.00000
1433.00,10.82612,25.285102,-0.000307,25.102276,-5.5299,0.141,10.82612,0.00000
1434.00,10.81839,25.285168,-0.000308,25.102248,-5.5295,0.142,10.81839,0.00000
1435.00,10.81283,25.285256,-0.000308,25.102247,-5.5291,0.142,10.81283,0.00000
1436.00,10.81278,25.285313,-0.000309,25.102239,-5.5287,0.142,10.81278,0.00000
1437.00,10.81268,25.285367,-0.000306,25.102243,-5.5283,0.142,10.81268,0.00000
1438.00,10.81364,25.285445,-0.000305,25.102285,-5.5279,0.142,10.81364,0.00000
1439.00,10.81314,25.285524,-0.000306,25.102326,-5.5275,0.143,10.81314,0.00000
1440.00,10.81529,25.285644,-0.000303,25.102374,-5.5271,0.143,10.81529,0.00000
1441.00,10.81472,25.285740,-0.000307,25.102433,-5.5267,0.143,10.81472,0.00000
1442.00,10.81442,25.285776,-0.000310,25.102437,-5.5263,0.143,10.81442,0.00000
1443.00,10.81023,25.285847,-0.000310,25.102384,-5.5259,0.144,10.81023,0.00000
1444.00,10.80755,25.285924,-0.000311,25.102344,-5.5255,0.144,10.80755,0.00000
1445.00,10.79999,25.285957,-0.000314,25.102316,-5.5251,0.144,10.79999,0.00000
1446.00,10.79066,25.286052,-0.000313,25.102271,-5.5247,0.145,10.79066,0.00000
1447.00,10.79016,25.286137,-0.000308,25.102252,-5.5243,0.145,10.79016,0.00000
1448.00,10.79687,25.286281,-0.000304,25.102340,-5.5239,0.145,10.79687,0.00000
1449.00,10.79783,25.286320,-0.000307,25.102348,-5.5235,0.145,10.79783,0.00000
1450.00,10.79856,25.286344,-0.000309,25.102303,-5.5231,0.146,10.79856,0.00000
1451.00,10.79959,25.286372,-0.000314,25.102260,-5.5227,0.146,10.79959,0.00000
1452.00,10.79467,25.286485,-0.000319,25.102256,-5.5223,0.146,10.79467,0.00000
1453.00,10.78925,25.286528,-0.000320,25.102214,-5.5219,0.147,10.78925,0.00000
1454.00,10.78773,25.286648,-0.000321,25.102218,-5.5215,0.147,10.78773,0.00000
1455.00,10.78639,25.286764,-0.000319,25.102266,-5.5211,0.147,10.78639,0.00000
1456.00,10.78482,25.286881,-0.000319,25.102280,-5.5207,0.148,10.78482,0.00000
1457.00,10.78527,25.286923,-0.000318,25.102268,-5.5203,0.148,10.78527,0.00000
1458.00,10.78268,25.287022,-0.000320,25.102267,-5.5199,0.148,10.78268,0.00000
1459.00,10.78081,25.287116,-0.000317,25.102285,-5.5195,0.149,10.78081,0.00000
1460.00,10.78027,25.287209,-0.000313,25.102306,-5.5191,0.149,10.78027,0.00000
1461.00,10.78243,25.287218,-0.000308,25.102298,-5.5187,0.149,10.78243,0.00000
1462.00,10.78368,25.287306,-0.000305,25.102368,-5.5184,0.149,10.78368,0.00000
1463.00,10.78366,25.287395,-0.000303,25.102342,-5.5180,0.149,10.78366,0.00000
1464.00,10.78470,25.287523,-0.000303,25.102413,-5.5176,0.149,10.78470,0.00000
1465.00,10.78965,25.287592,-0.000306,25.102364,-5.5172,0.150,10.78965,0.00000
1466.00,10.79471,25.287714,-0.000309,25.102326,-5.5168,0.150,10.79471,0.00000
1467.00,10.79576,25.287829,-0.000308,25.102299,-5.5164,0.150,10.79576,0.00000
1468.00,10.79594,25.287872,-0.000307,25.102305,-5.5160,0.150,10.79594,0.00000
1469.00,10.79878,25.287896,-0.000304,25.102227,-5.5157,0.150,10.79878,0.00000
1470.00,10.79719,25.287983,-0.000302,25.102232,-5.5153,0.150,10.79719,0.00000
1471.00,10.78991,25.288064,-0.000303,25.102291,-5.5149,0.151,10.78991,0.00000
1472.00,10.78552,25.288156,-0.000304,25.102303,-5.5145,0.151,10.78552,0.00000
1473.00,10.78246,25.288270,-0.000304,25.102370,-5.5141,0.151,10.78246,0.00000
1474.00,10.77667,25.288359,-0.000306,25.102405,-5.5137,0.152,10.77667,0.00000
1475.00,10.77115,25.288413,-0.000307,25.102402,-5.5133,0.152,10.77115,0.00000
1476.00,10.77051,25.288507,-0.000308,25.102423,-5.5129,0.152,10.77051,0.00000
1477.00,10.76975,25.288541,-0.000309,25.102347,-5.5124,0.153,10.76975,0.00000
1478.00,10.76887,25.288582,-0.000314,25.102273,-5.5120,0.153,10.76887,0.00000
1479.00,10.77092,25.288648,-0.000315,25.102214,-5.5116,0.153,10.77092,0.00000
1480.00,10.77436,25.288787,-0.000315,25.102256,-5.5112,0.154,10.77436,0.00000
1481.00,10.77897,25.288898,-0.000314,25.102270,-5.5108,0.154,10.77897,0.00000
1482.00,10.78161,25.288957,-0.000312,25.102317,-5.5104,0.154,10.78161,0.00000
1483.00,10.78354,25.289060,-0.000304,25.102375,-5.5100,0.154,10.78354,0.00000
1484.00,10.78035,25.289112,-0.000299,25.102377,-5.5096,0.154,10.78035,0.00000
1485.00,10.77956,25.289149,-0.000297,25.102403,-5.5093,0.154,10.77956,0.00000
1486.00,10.77898,25.289156,-0.000294,25.102340,-5.5089,0.154,10.77898,0.00000
1487.00,10.77864,25.289287,-0.000294,25.102352,-5.5085,0.154,10.77864,0.00000
1488.00,10.77901,25.289336,-0.000296,25.102292,-5.5081,0.154,10.77901,0.00000
1489.00,10.78286,25.289451,-0.000301,25.102295,-5.5077,0.155,10.78286,0.00000
1490.00,10.78158,25.289586,-0.000304,25.102265,-5.5073,0.155,10.78158,0.00000
1491.00,10.77867,25.289781,-0.000309,25.102303,-5.5068,0.156,10.77867,0.00000
1492.00,10.77284,25.289855,-0.000311,25.102274,-5.5064,0.156,10.77284,0.00000
1493.00,10.76568,25.289973,-0.000315,25.102252,-5.5060,0.156,10.76568,0.00000
1494.00,10.75210,25.290061,-0.000316,25.102259,-5.5056,0.157,10.75210,0.00000
1495.00,10.73966,25.290114,-0.000318,25.102240,-5.5052,0.157,10.73966,0.00000
1496.00,10.73371,25.290117,-0.000321,25.102232,-5.5048,0.158,10.73371,0.00000
1497.00,10.73742,25.290234,-0.000321,25.102260,-5.5044,0.158,10.73742,0.00000
1498.00,10.74625,25.290353,-0.000320,25.102314,-5.5041,0.158,10.74625,0.00000
1499.00,10.76563,25.290437,-0.000321,25.102359,-5.5036,0.158,10.76563,0.00000
1500.00,10.78629,25.290553,-0.000321,25.102429,-5.5033,0.159,10.78629,0.00000
1501.00,10.80146,25.290651,-0.000314,25.102414,-5.5029,0.159,10.80146,0.00000
1502.00,10.80739,25.290712,-0.000311,25.102383,-5.5025,0.159,10.80739,0.00000
1503.00,10.80857,25.290686,-0.000309,25.102371,-5.5021,0.159,10.80857,0.00000
1504.00,10.80146,25.290760,-0.000305,25.102316,-5.5017,0.159,10.80146,0.00000
1505.00,10.79410,25.290815,-0.000302,25.102267,-5.5013,0.159,10.79410,0.00000
1506.00,10.78642,25.290889,-0.000304,25.102278,-5.5009,0.159,10.78642,0.00000
1507.00,10.78267,25.290901,-0.000305,25.102309,-5.5005,0.160,10.78267,0.00000
1508.00,10.77970,25.291010,-0.000302,25.102331,-5.5002,0.160,10.77970,0.00000
1509.00,10.77586,25.291078,-0.000302,25.102386,-5.4998,0.160,10.77586,0.00000
1510.00,10.77304,25.291151,-0.000301,25.102378,-5.4994,0.160,10.77304,0.00000
1511.00,10.77264,25.291260,-0.000302,25.102422,-5.4990,0.161,10.77264,0.00000
1512.00,10.77400,25.291413,-0.000298,25.102428,-5.4986,0.161,10.77400,0.00000
1513.00,10.77479,25.291530,-0.000300,25.102381,-5.4982,0.161,10.77479,0.00000
1514.00,10.77854,25.291617,-0.000300,25.102358,-5.4978,0.161,10.77854,0.00000
1515.00,10.78084,25.291642,-0.000303,25.102314,-5.4974,0.162,10.78084,0.00000
1516.00,10.77947,25.291680,-0.000304,25.102272,-5.4970,0.162,10.77947,0.00000
1517.00,10.77565,25.291735,-0.000303,25.102265,-5.4967,0.162,10.77565,0.00000
1518.00,10.77349,25.291780,-0.000305,25.102313,-5.4963,0.163,10.77349,0.00000
1519.00,10.77341,25.291813,-0.000308,25.102284,-5.4959,0.163,10.77341,0.00000
1520.00,10.77215,25.291924,-0.000308,25.102314,-5.4956,0.163,10.77215,0.00000
1521.00,10.77261,25.291932,-0.000309,25.102255,-5.4952,0.163,10.77261,0.00000
1522.00,10.77342,25.291965,-0.000313,25.102238,-5.4948,0.164,10.77342,0.00000
1523.00,10.77296,25.291995,-0.000311,25.102219,-5.4944,0.164,10.77296,0.00000
1524.00,10.77080,25.292104,-0.000307,25.102267,-5.4940,0.164,10.77080,0.00000
1525.00,10.77025,25.292128,-0.000303,25.102260,-5.4936,0.164,10.77025,0.00000
1526.00,10.76829,25.292232,-0.000299,25.102324,-5.4932,0.164,10.76829,0.00000
1527.00,10.77137,25.292261,-0.000299,25.102297,-5.4928,0.164,10.77137,0.00000
1528.00,10.77279,25.292338,-0.000298,25.102305,-5.4924,0.165,10.77279,0.00000
1529.00,10.77543,25.292458,-0.000297,25.102322,-5.4920,0.165,10.77543,0.00000
1530.00,10.77904,25.292562,-0.000297,25.102310,-5.4916,0.165,10.77904,0.00000
1531.00,10.77896,25.292666,-0.000297,25.102331,-5.4912,0.165,10.77896,0.00000
1532.00,10.77533,25.292790,-0.000297,25.102316,-5.4908,0.166,10.77533,0.00000
1533.00,10.77744,25.292898,-0.000301,25.102246,-5.4904,0.166,10.77744,0.00000
1534.00,10.77610,25.292905,-0.000305,25.102176,-5.4900,0.166,10.77610,0.00000
1535.00,10.77288,25.292970,-0.000309,25.102184,-5.4896,0.167,10.77288,0.00000
1536.00,10.77440,25.293080,-0.000312,25.102217,-5.4892,0.167,10.77440,0.00000
1537.00,10.77556,25.293127,-0.000310,25.102260,-5.4888,0.167,10.77556,0.00000
1538.00,10.77398,25.293155,-0.000306,25.102297,-5.4884,0.167,10.77398,0.00000
1539.00,10.77268,25.293246,-0.000306,25.102333,-5.4880,0.167,10.77268,0.00000
1540.00,10.77493,25.293311,-0.000307,25.102332,-5.4877,0.168,10.77493,0.00000
1541.00,10.77574,25.293309,-0.000303,25.102268,-5.4873,0.168,10.77574,0.00000
1542.00,10.77565,25.293364,-0.000304,25.102230,-5.4869,0.168,10.77565,0.00000
1543.00,10.77233,25.293510,-0.000305,25.102284,-5.4865,0.168,10.77233,0.00000
1544.00,10.77017,25.293595,-0.000304,25.102284,-5.4861,0.169,10.77017,0.00000
1545.00,10.76669,25.293729,-0.000300,25.102335,-5.4857,0.169,10.76669,0.00000
1546.00,10.76579,25.293763,-0.000301,25.102292,-5.4853,0.169,10.76579,0.00000
1547.00,10.76451,25.293850,-0.000300,25.102342,-5.4849,0.169,10.76451,0.00000
1548.00,10.76479,25.293858,-0.000303,25.102277,-5.4845,0.169,10.76479,0.00000
1549.00,10.77120,25.293940,-0.000306,25.102262,-5.4841,0.170,10.77120,0.00000
1550.00,10.77570,25.293923,-0.000308,25.102177,-5.4838,0.170,10.77570,0.00000
1551.00,10.77815,25.294066,-0.000308,25.102231,-5.4833,0.170,10.77815,0.00000
1552.00,10.77899,25.294154,-0.000310,25.102180,-5.4830,0.171,10.77899,0.00000
1553.00,10.78009,25.294271,-0.000309,25.102224,-5.4826,0.171,10.78009,0.00000
1554.00,10.77536,25.294296,-0.000306,25.102197,-5.4822,0.171,10.77536,0.00000
1555.00,10.77262,25.294462,-0.000305,25.102308,-5.4818,0.172,10.77262,0.00000
1556.00,10.76831,25.294503,-0.000306,25.102271,-5.4815,0.172,10.76831,0.00000
1557.00,10.76798,25.294640,-0.000309,25.102318,-5.4811,0.172,10.76798,0.00000
1558.00,10.76974,25.294650,-0.000310,25.102244,-5.4807,0.173,10.76974,0.00000
1559.00,10.77143,25.294752,-0.000309,25.102268,-5.4803,0.173,10.77143,0.00000
1560.00,10.77248,25.294693,-0.000308,25.102134,-5.4799,0.173,10.77248,0.00000
1561.00,10.77491,25.294779,-0.000308,25.102142,-5.4796,0.173,10.77491,0.00000
@11,2.0000,4.0, 1560.06700000001 
1562.00,10.77500,25.294799,-0.000304,25.102128,-5.4792,0.173,10.77500,0.00000
1563.00,10.77959,25.294924,-0.000300,25.102159,-5.4788,0.173,10.77959,0.00000
1564.00,10.79437,25.294923,-0.000303,25.102080,-5.4784,0.174,10.79437,0.00000
1565.00,10.81383,25.295045,-0.000304,25.102130,-5.4781,0.174,10.81383,0.00000
1566.00,10.84226,25.295077,-0.000307,25.102101,-5.4777,0.174,10.84226,0.00000
1567.00,10.87923,25.295150,-0.000312,25.102153,-5.4774,0.175,10.87923,0.00000
1568.00,10.91603,25.295194,-0.000316,25.102169,-5.4770,0.175,10.91603,0.00000
1569.00,10.94108,25.295282,-0.000315,25.102231,-5.4766,0.175,10.94108,0.00000
1570.00,10.95623,25.295357,-0.000311,25.102199,-5.4763,0.176,10.95623,0.00000
1571.00,10.95831,25.295447,-0.000307,25.102163,-5.4759,0.176,10.95831,0.00000
1572.00,10.94832,25.295507,-0.000305,25.102047,-5.4755,0.176,10.94832,0.00000
1573.00,10.92692,25.295547,-0.000305,25.102019,-5.4751,0.176,10.92692,0.00000
1574.00,10.90570,25.295685,-0.000305,25.102055,-5.4747,0.176,10.90570,0.00000
1575.00,10.88500,25.295781,-0.000311,25.102105,-5.4743,0.177,10.88500,0.00000
1576.00,10.86680,25.295905,-0.000316,25.102162,-5.4739,0.177,10.86680,0.00000
1577.00,10.84914,25.296027,-0.000320,25.102201,-5.4734,0.178,10.84914,0.00000
1578.00,10.83651,25.296145,-0.000318,25.102194,-5.4731,0.178,10.83651,0.00000
1579.00,10.82478,25.296247,-0.000318,25.102160,-5.4726,0.178,10.82478,0.00000
1580.00,10.81542,25.296349,-0.000313,25.102127,-5.4722,0.178,10.81542,0.00000
1581.00,10.80987,25.296415,-0.000311,25.102122,-5.4719,0.178,10.80987,0.00000
1582.00,10.80357,25.296476,-0.000308,25.102164,-5.4714,0.179,10.80357,0.00000
1583.00,10.80146,25.296565,-0.000307,25.102189,-5.4711,0.179,10.80146,0.00000
1584.00,10.79970,25.296586,-0.000309,25.102177,-5.4707,0.179,10.79970,0.00000
1585.00,10.79650,25.296595,-0.000308,25.102141,-5.4703,0.179,10.79650,0.00000
1586.00,10.79025,25.296628,-0.000307,25.102101,-5.4699,0.179,10.79025,0.00000
1587.00,10.78790,25.296678,-0.000303,25.102091,-5.4695,0.180,10.78790,0.00000
1588.00,10.78275,25.296752,-0.000303,25.102094,-5.4691,0.180,10.78275,0.00000
1589.00,10.77873,25.296795,-0.000299,25.102096,-5.4687,0.180,10.77873,0.00000
1590.00,10.77646,25.296923,-0.000301,25.102175,-5.4683,0.180,10.77646,0.00000
1591.00,10.77369,25.297057,-0.000299,25.102300,-5.4679,0.180,10.77369,0.00000
1592.00,10.76975,25.297162,-0.000300,25.102297,-5.4675,0.181,10.76975,0.00000
1593.00,10.76708,25.297226,-0.000300,25.102293,-5.4671,0.181,10.76708,0.00000
1594.00,10.76589,25.297371,-0.000302,25.102331,-5.4667,0.181,10.76589,0.00000
1595.00,10.76672,25.297417,-0.000307,25.102319,-5.4664,0.182,10.76672,0.00000
1596.00,10.76974,25.297510,-0.000310,25.102280,-5.4660,0.182,10.76974,0.00000
1597.00,10.77546,25.297567,-0.000305,25.102278,-5.4656,0.182,10.77546,0.00000
1598.00,10.77574,25.297675,-0.000305,25.102273,-5.4652,0.182,10.77574,0.00000
1599.00,10.77046,25.297705,-0.000301,25.102236,-5.4649,0.183,10.77046,0.00000
1600.00,10.76519,25.297793,-0.000293,25.102248,-5.4645,0.182,10.76519,0.00000
1601.00,10.76148,25.297864,-0.000276,25.102228,-5.4641,0.182,10.76148,0.00000
1602.00,10.75786,25.297839,-0.000277,25.102175,-5.4637,0.182,10.75786,0.00000
1603.00,10.75959,25.297883,-0.000281,25.102215,-5.4634,0.182,10.75959,0.00000
1604.00,10.76341,25.297958,-0.000290,25.102291,-5.4630,0.183,10.76341,0.00000
1605.00,10.76596,25.298022,-0.000295,25.102281,-5.4626,0.183,10.76596,0.00000
1606.00,10.76432,25.298008,-0.000316,25.102283,-5.4622,0.184,10.76432,0.00000
1607.00,10.76466,25.298250,-0.000316,25.102390,-5.4618,0.185,10.76466,0.00000
1608.00,10.76503,25.298333,-0.000308,25.102367,-5.4614,0.185,10.76503,0.00000
1609.00,10.76633,25.298483,-0.000298,25.102349,-5.4610,0.184,10.76633,0.00000
1610.00,10.76424,25.298531,-0.000299,25.102282,-5.4606,0.185,10.76424,0.00000
1611.00,10.76432,25.298693,-0.000300,25.102272,-5.4602,0.185,10.76432,0.00000
1612.00,10.75932,25.298682,-0.000307,25.102206,-5.4598,0.185,10.75932,0.00000
1613.00,10.75653,25.298772,-0.000309,25.102225,-5.4594,0.186,10.75653,0.00000
1614.00,10.75421,25.298795,-0.000311,25.102196,-5.4591,0.186,10.75421,0.00000
1615.00,10.75685,25.298891,-0.000300,25.102231,-5.4587,0.186,10.75685,0.00000
1616.00,10.75961,25.298935,-0.000294,25.102246,-5.4583,0.186,10.75961,0.00000
1617.00,10.76732,25.298996,-0.000280,25.102199,-5.4579,0.185,10.76732,0.00000
1618.00,10.77074,25.299037,-0.000273,25.102162,-5.4575,0.185,10.77074,0.00000
1619.00,10.77446,25.299143,-0.000266,25.102175,-5.4571,0.185,10.77446,0.00000
1620.00,10.77292,25.299320,-0.000284,25.102227,-5.4566,0.186,10.77292,0.00000
1621.00,10.77033,25.299342,-0.000292,25.102176,-5.4562,0.186,10.77033,0.00000
1622.00,10.76575,25.299541,-0.000309,25.102288,-5.4558,0.187,10.76575,0.00000
1623.00,10.76075,25.299663,-0.000320,25.102314,-5.4554,0.188,10.76075,0.00000
1624.00,10.75633,25.299694,-0.000334,25.102277,-5.4550,0.189,10.75633,0.00000
1625.00,10.75555,25.299659,-0.000322,25.102249,-5.4546,0.189,10.75555,0.00000
1626.00,10.75635,25.299838,-0.000317,25.102353,-5.4542,0.189,10.75635,0.00000
1627.00,10.75783,25.299778,-0.000311,25.102291,-5.4538,0.189,10.75783,0.00000
1628.00,10.75898,25.299758,-0.000311,25.102211,-5.4534,0.189,10.75898,0.00000
1629.00,10.76143,25.299841,-0.000307,25.102207,-5.4530,0.189,10.76143,0.00000
1630.00,10.76603,25.299951,-0.000304,25.102143,-5.4526,0.190,10.76603,0.00000
1631.00,10.76815,25.300004,-0.000301,25.102075,-5.4522,0.190,10.76815,0.00000
1632.00,10.76557,25.300143,-0.000303,25.102072,-5.4518,0.190,10.76557,0.00000
1633.00,10.76212,25.300262,-0.000306,25.102134,-5.4514,0.190,10.76212,0.00000
1634.00,10.76145,25.300322,-0.000307,25.102104,-5.4511,0.191,10.76145,0.00000
1635.00,10.75915,25.300411,-0.000308,25.102131,-5.4507,0.191,10.75915,0.00000
1636.00,10.75562,25.300508,-0.000305,25.102136,-5.4503,0.191,10.75562,0.00000
1637.00,10.75457,25.300522,-0.000306,25.102088,-5.4499,0.191,10.75457,0.00000
1638.00,10.75671,25.300621,-0.000306,25.102100,-5.4496,0.191,10.75671,0.00000
1639.00,10.75566,25.300776,-0.000303,25.102188,-5.4492,0.192,10.75566,0.00000
1640.00,10.75717,25.300831,-0.000310,25.102219,-5.4488,0.192,10.75717,0.00000
1641.00,10.76121,25.300850,-0.000316,25.102194,-5.4484,0.193,10.76121,0.00000
1642.00,10.76493,25.300931,-0.000317,25.102244,-5.4480,0.193,10.76493,0.00000
1643.00,10.76381,25.301002,-0.000315,25.102253,-5.4476,0.193,10.76381,0.00000
1644.00,10.76007,25.301012,-0.000312,25.102227,-5.4473,0.193,10.76007,0.00000
1645.00,10.75447,25.301062,-0.000299,25.102206,-5.4469,0.193,10.75447,0.00000
1646.00,10.75477,25.301160,-0.000294,25.102240,-5.4465,0.193,10.75477,0.00000
1647.00,10.75224,25.301311,-0.000296,25.102275,-5.4461,0.193,10.75224,0.00000
1648.00,10.75106,25.301317,-0.000303,25.102214,-5.4457,0.194,10.75106,0.00000
1649.00,10.75023,25.301358,-0.000315,25.102191,-5.4453,0.195,10.75023,0.00000
1650.00,10.75063,25.301429,-0.000335,25.102204,-5.4449,0.196,10.75063,0.00000
1651.00,10.74630,25.301500,-0.000346,25.102204,-5.4445,0.197,10.74630,0.00000
1652.00,10.74520,25.301559,-0.000343,25.102233,-5.4442,0.197,10.74520,0.00000
1653.00,10.74574,25.301667,-0.000336,25.102299,-5.4438,0.197,10.74574,0.00000
1654.00,10.74840,25.301789,-0.000331,25.102371,-5.4434,0.197,10.74840,0.00000
1655.00,10.74529,25.301888,-0.000324,25.102387,-5.4430,0.197,10.74529,0.00000
1656.00,10.74285,25.301946,-0.000318,25.102368,-5.4426,0.197,10.74285,0.00000
1657.00,10.74239,25.302012,-0.000316,25.102355,-5.4422,0.197,10.74239,0.00000
1658.00,10.74168,25.302099,-0.000317,25.102321,-5.4419,0.198,10.74168,0.00000
1659.00,10.73975,25.302180,-0.000319,25.102271,-5.4415,0.198,10.73975,0.00000
1660.00,10.74228,25.302302,-0.000315,25.102284,-5.4411,0.198,10.74228,0.00000
1661.00,10.74472,25.302382,-0.000314,25.102290,-5.4407,0.199,10.74472,0.00000
1662.00,10.74450,25.302462,-0.000313,25.102280,-5.4403,0.199,10.74450,0.00000
1663.00,10.74807,25.302561,-0.000310,25.102275,-5.4400,0.199,10.74807,0.00000
1664.00,10.74956,25.302621,-0.000307,25.102284,-5.4396,0.199,10.74956,0.00000
1665.00,10.74796,25.302645,-0.000309,25.102300,-5.4392,0.199,10.74796,0.00000
1666.00,10.74257,25.302689,-0.000307,25.102300,-5.4388,0.199,10.74257,0.00000
1667.00,10.73875,25.302704,-0.000306,25.102269,-5.4384,0.200,10.73875,0.00000
1668.00,10.73397,25.302786,-0.000306,25.102313,-5.4380,0.200,10.73397,0.00000
1669.00,10.73407,25.302852,-0.000303,25.102304,-5.4376,0.200,10.73407,0.00000
1670.00,10.73847,25.302989,-0.000302,25.102314,-5.4372,0.200,10.73847,0.00000
1671.00,10.74449,25.303116,-0.000302,25.102355,-5.4369,0.200,10.74449,0.00000
1672.00,10.75038,25.303261,-0.000305,25.102382,-5.4365,0.201,10.75038,0.00000
1673.00,10.75303,25.303319,-0.000304,25.102370,-5.4361,0.201,10.75303,0.00000
1674.00,10.75153,25.303435,-0.000304,25.102399,-5.4357,0.201,10.75153,0.00000
1675.00,10.74984,25.303506,-0.000302,25.102362,-5.4353,0.202,10.74984,0.00000
1676.00,10.74675,25.303539,-0.000301,25.102320,-5.4349,0.202,10.74675,0.00000
1677.00,10.74284,25.303625,-0.000294,25.102320,-5.4345,0.202,10.74284,0.00000
1678.00,10.74202,25.303732,-0.000293,25.102306,-5.4340,0.202,10.74202,0.00000
1679.00,10.74414,25.303825,-0.000295,25.102342,-5.4336,0.202,10.74414,0.00000
1680.00,10.74410,25.303852,-0.000298,25.102314,-5.4333,0.202,10.74410,0.00000
1681.00,10.74404,25.303985,-0.000297,25.102357,-5.4329,0.203,10.74404,0.00000
1682.00,10.74478,25.304023,-0.000297,25.102299,-5.4325,0.203,10.74478,0.00000
1683.00,10.74639,25.304128,-0.000293,25.102315,-5.4321,0.203,10.74639,0.00000
1684.00,10.74412,25.304139,-0.000290,25.102250,-5.4317,0.203,10.74412,0.00000
1685.00,10.74157,25.304186,-0.000291,25.102256,-5.4313,0.203,10.74157,0.00000
1686.00,10.74176,25.304206,-0.000295,25.102212,-5.4309,0.203,10.74176,0.00000
1687.00,10.74191,25.304274,-0.000299,25.102168,-5.4305,0.204,10.74191,0.00000
1688.00,10.73875,25.304336,-0.000304,25.102154,-5.4301,0.204,10.73875,0.00000
1689.00,10.73796,25.304429,-0.000307,25.102149,-5.4297,0.205,10.73796,0.00000
1690.00,10.73909,25.304494,-0.000308,25.102121,-5.4293,0.205,10.73909,0.00000
1691.00,10.73946,25.304568,-0.000306,25.102067,-5.4290,0.205,10.73946,0.00000
1692.00,10.73793,25.304624,-0.000305,25.102072,-5.4286,0.205,10.73793,0.00000
1693.00,10.73615,25.304677,-0.000305,25.102053,-5.4282,0.206,10.73615,0.00000
1694.00,10.73537,25.304860,-0.000305,25.102115,-5.4279,0.206,10.73537,0.00000
1695.00,10.73771,25.305026,-0.000304,25.102171,-5.4275,0.206,10.73771,0.00000
1696.00,10.73800,25.305136,-0.000305,25.102218,-5.4272,0.206,10.73800,0.00000
1697.00,10.73919,25.305295,-0.000303,25.102330,-5.4268,0.207,10.73919,0.00000
1698.00,10.74326,25.305418,-0.000301,25.102407,-5.4264,0.207,10.74326,0.00000
1699.00,10.74570,25.305395,-0.000302,25.102358,-5.4260,0.207,10.74570,0.00000
1700.00,10.74261,25.305475,-0.000301,25.102403,-5.4256,0.207,10.74261,0.00000
1701.00,10.73865,25.305560,-0.000299,25.102428,-5.4253,0.207,10.73865,0.00000
1702.00,10.73731,25.305549,-0.000300,25.102352,-5.4249,0.207,10.73731,0.00000
1703.00,10.73743,25.305569,-0.000301,25.102238,-5.4245,0.208,10.73743,0.00000
1704.00,10.73961,25.305652,-0.000300,25.102243,-5.4242,0.208,10.73961,0.00000
1705.00,10.74370,25.305735,-0.000301,25.102223,-5.4238,0.208,10.74370,0.00000
1706.00,10.75245,25.305785,-0.000302,25.102167,-5.4235,0.209,10.75245,0.00000
1707.00,10.75491,25.305841,-0.000303,25.102157,-5.4231,0.209,10.75491,0.00000
1708.00,10.75473,25.305875,-0.000306,25.102202,-5.4227,0.209,10.75473,0.00000
1709.00,10.75352,25.305933,-0.000305,25.102189,-5.4223,0.210,10.75352,0.00000
1710.00,10.74845,25.306036,-0.000302,25.102230,-5.4220,0.210,10.74845,0.00000
1711.00,10.74135,25.306078,-0.000303,25.102213,-5.4216,0.210,10.74135,0.00000
@12,2.0000,4.0, 1710.064 
1712.00,10.74184,25.306256,-0.000302,25.102338,-5.4212,0.210,10.74184,0.00000
1713.00,10.74417,25.306359,-0.000298,25.102345,-5.4208,0.210,10.74417,0.00000
1714.00,10.75224,25.306404,-0.000298,25.102281,-5.4204,0.210,10.75224,0.00000
1715.00,10.77158,25.306368,-0.000302,25.102189,-5.4200,0.211,10.77158,0.00000
1716.00,10.80216,25.306402,-0.000302,25.102253,-5.4196,0.211,10.80216,0.00000
1717.00,10.83793,25.306430,-0.000303,25.102223,-5.4192,0.211,10.83793,0.00000
1718.00,10.87586,25.306406,-0.000305,25.102198,-5.4189,0.212,10.87586,0.00000
1719.00,10.90656,25.306534,-0.000304,25.102298,-5.4185,0.212,10.90656,0.00000
1720.00,10.92412,25.306680,-0.000301,25.102325,-5.4181,0.212,10.92412,0.00000
1721.00,10.92764,25.306776,-0.000301,25.102264,-5.4177,0.212,10.92764,0.00000
1722.00,10.91648,25.306852,-0.000301,25.102171,-5.4173,0.212,10.91648,0.00000
1723.00,10.89485,25.306983,-0.000299,25.102130,-5.4169,0.212,10.89485,0.00000
1724.00,10.87059,25.307001,-0.000300,25.102076,-5.4166,0.213,10.87059,0.00000
1725.00,10.84722,25.307012,-0.000302,25.102029,-5.4162,0.213,10.84722,0.00000
1726.00,10.82561,25.307157,-0.000302,25.102036,-5.4158,0.213,10.82561,0.00000
1727.00,10.80988,25.307215,-0.000303,25.102044,-5.4154,0.214,10.80988,0.00000
1728.00,10.79747,25.307371,-0.000304,25.102112,-5.4150,0.214,10.79747,0.00000
1729.00,10.78823,25.307424,-0.000306,25.102065,-5.4146,0.214,10.78823,0.00000
1730.00,10.78015,25.307529,-0.000306,25.102077,-5.4142,0.214,10.78015,0.00000
1731.00,10.77470,25.307622,-0.000305,25.102125,-5.4138,0.215,10.77470,0.00000
1732.00,10.76842,25.307703,-0.000302,25.102168,-5.4134,0.215,10.76842,0.00000
1733.00,10.76398,25.307746,-0.000301,25.102169,-5.4130,0.215,10.76398,0.00000
1734.00,10.76126,25.307883,-0.000300,25.102219,-5.4126,0.215,10.76126,0.00000
1735.00,10.75621,25.307927,-0.000300,25.102171,-5.4122,0.215,10.75621,0.00000
1736.00,10.75152,25.307985,-0.000299,25.102171,-5.4118,0.216,10.75152,0.00000
1737.00,10.75333,25.308044,-0.000302,25.102139,-5.4114,0.216,10.75333,0.00000
1738.00,10.75568,25.308132,-0.000308,25.102142,-5.4111,0.216,10.75568,0.00000
1739.00,10.75289,25.308228,-0.000313,25.102172,-5.4107,0.217,10.75289,0.00000
1740.00,10.75428,25.308258,-0.000315,25.102199,-5.4103,0.217,10.75428,0.00000
1741.00,10.75484,25.308235,-0.000320,25.102149,-5.4099,0.218,10.75484,0.00000
1742.00,10.75111,25.308394,-0.000319,25.102237,-5.4095,0.218,10.75111,0.00000
1743.00,10.74677,25.308479,-0.000314,25.102239,-5.4092,0.218,10.74677,0.00000
1744.00,10.74439,25.308487,-0.000308,25.102200,-5.4088,0.218,10.74439,0.00000
1745.00,10.74303,25.308625,-0.000308,25.102202,-5.4084,0.218,10.74303,0.00000
1746.00,10.74041,25.308819,-0.000301,25.102268,-5.4081,0.218,10.74041,0.00000
1747.00,10.73775,25.308872,-0.000303,25.102231,-5.4077,0.219,10.73775,0.00000
1748.00,10.73657,25.308905,-0.000306,25.102220,-5.4073,0.219,10.73657,0.00000
1749.00,10.73661,25.309060,-0.000305,25.102252,-5.4069,0.219,10.73661,0.00000
1750.00,10.73310,25.309073,-0.000303,25.102237,-5.4065,0.219,10.73310,0.00000
1751.00,10.72798,25.309120,-0.000305,25.102273,-5.4062,0.220,10.72798,0.00000
1752.00,10.72486,25.309155,-0.000301,25.102263,-5.4058,0.220,10.72486,0.00000
1753.00,10.71903,25.309274,-0.000301,25.102270,-5.4054,0.220,10.71903,0.00000
1754.00,10.71576,25.309302,-0.000300,25.102262,-5.4050,0.220,10.71576,0.00000
1755.00,10.71838,25.309477,-0.000302,25.102370,-5.4046,0.220,10.71838,0.00000
1756.00,10.72324,25.309526,-0.000302,25.102281,-5.4043,0.221,10.72324,0.00000
1757.00,10.72685,25.309581,-0.000304,25.102245,-5.4039,0.221,10.72685,0.00000
1758.00,10.73393,25.309652,-0.000302,25.102238,-5.4035,0.221,10.73393,0.00000
1759.00,10.73855,25.309725,-0.000305,25.102209,-5.4031,0.221,10.73855,0.00000
1760.00,10.73910,25.309736,-0.000304,25.102126,-5.4028,0.222,10.73910,0.00000
1761.00,10.73962,25.309818,-0.000304,25.102155,-5.4024,0.222,10.73962,0.00000
1762.00,10.73632,25.309857,-0.000304,25.102132,-5.4020,0.222,10.73632,0.00000
1763.00,10.73190,25.309921,-0.000303,25.102174,-5.4016,0.222,10.73190,0.00000
1764.00,10.72867,25.309999,-0.000303,25.102222,-5.4013,0.223,10.72867,0.00000
1765.00,10.72786,25.310094,-0.000305,25.102245,-5.4009,0.223,10.72786,0.00000
1766.00,10.72675,25.310224,-0.000303,25.102301,-5.4005,0.223,10.72675,0.00000
1767.00,10.72626,25.310336,-0.000307,25.102336,-5.4001,0.223,10.72626,0.00000
1768.00,10.72592,25.310322,-0.000308,25.102235,-5.3997,0.224,10.72592,0.00000
1769.00,10.72489,25.310376,-0.000307,25.102177,-5.3994,0.224,10.72489,0.00000
1770.00,10.72525,25.310461,-0.000303,25.102186,-5.3990,0.224,10.72525,0.00000
1771.00,10.72632,25.310475,-0.000304,25.102113,-5.3986,0.224,10.72632,0.00000
1772.00,10.72777,25.310602,-0.000302,25.102147,-5.3982,0.224,10.72777,0.00000
1773.00,10.72987,25.310735,-0.000305,25.102194,-5.3978,0.225,10.72987,0.00000
1774.00,10.73221,25.310845,-0.000306,25.102238,-5.3974,0.225,10.73221,0.00000
1775.00,10.72900,25.310901,-0.000308,25.102218,-5.3970,0.225,10.72900,0.00000
1776.00,10.72584,25.310962,-0.000308,25.102220,-5.3966,0.226,10.72584,0.00000
1777.00,10.72608,25.311033,-0.000311,25.102220,-5.3962,0.226,10.72608,0.00000
1778.00,10.72439,25.311130,-0.000309,25.102285,-5.3958,0.226,10.72439,0.00000
1779.00,10.72134,25.311192,-0.000305,25.102285,-5.3954,0.226,10.72134,0.00000
1780.00,10.72239,25.311310,-0.000304,25.102321,-5.3949,0.227,10.72239,0.00000
1781.00,10.72304,25.311444,-0.000307,25.102409,-5.3945,0.227,10.72304,0.00000
1782.00,10.72293,25.311445,-0.000302,25.102358,-5.3942,0.227,10.72293,0.00000
1783.00,10.72474,25.311466,-0.000301,25.102265,-5.3938,0.227,10.72474,0.00000
1784.00,10.72633,25.311540,-0.000303,25.102289,-5.3934,0.228,10.72633,0.00000
1785.00,10.72669,25.311522,-0.000301,25.102205,-5.3930,0.228,10.72669,0.00000
1786.00,10.72582,25.311641,-0.000296,25.102209,-5.3926,0.228,10.72582,0.00000
1787.00,10.72397,25.311721,-0.000298,25.102222,-5.3922,0.228,10.72397,0.00000
1788.00,10.72378,25.311839,-0.000300,25.102270,-5.3918,0.228,10.72378,0.00000
1789.00,10.72338,25.311957,-0.000301,25.102263,-5.3914,0.229,10.72338,0.00000
1790.00,10.72326,25.312113,-0.000306,25.102355,-5.3910,0.229,10.72326,0.00000
1791.00,10.72384,25.312111,-0.000307,25.102273,-5.3907,0.230,10.72384,0.00000
1792.00,10.72596,25.312225,-0.000307,25.102301,-5.3903,0.230,10.72596,0.00000
1793.00,10.72319,25.312276,-0.000304,25.102287,-5.3899,0.230,10.72319,0.00000
1794.00,10.72182,25.312290,-0.000304,25.102264,-5.3895,0.230,10.72182,0.00000
1795.00,10.72199,25.312359,-0.000302,25.102248,-5.3891,0.230,10.72199,0.00000
1796.00,10.72147,25.312379,-0.000303,25.102192,-5.3887,0.231,10.72147,0.00000
1797.00,10.71815,25.312407,-0.000298,25.102174,-5.3883,0.231,10.71815,0.00000
1798.00,10.71745,25.312492,-0.000298,25.102185,-5.3879,0.231,10.71745,0.00000
1799.00,10.71659,25.312544,-0.000296,25.102146,-5.3875,0.231,10.71659,0.00000
1800.00,10.71597,25.312613,-0.000297,25.102158,-5.3871,0.231,10.71597,0.00000
1801.00,10.71735,25.312755,-0.000298,25.102262,-5.3867,0.232,10.71735,0.00000
1802.00,10.72043,25.312881,-0.000300,25.102288,-5.3863,0.232,10.72043,0.00000
1803.00,10.72202,25.312926,-0.000302,25.102257,-5.3859,0.232,10.72202,0.00000
1804.00,10.72245,25.312998,-0.000300,25.102256,-5.3855,0.232,10.72245,0.00000
1805.00,10.72198,25.313082,-0.000298,25.102249,-5.3851,0.233,10.72198,0.00000
1806.00,10.72219,25.313105,-0.000298,25.102173,-5.3848,0.233,10.72219,0.00000
1807.00,10.71942,25.313155,-0.000302,25.102112,-5.3844,0.233,10.71942,0.00000
1808.00,10.71636,25.313247,-0.000299,25.102110,-5.3840,0.233,10.71636,0.00000
1809.00,10.71814,25.313386,-0.000301,25.102166,-5.3836,0.234,10.71814,0.00000
1810.00,10.71922,25.313397,-0.000300,25.102119,-5.3832,0.234,10.71922,0.00000
1811.00,10.71883,25.313532,-0.000299,25.102208,-5.3828,0.234,10.71883,0.00000
1812.00,10.71797,25.313588,-0.000296,25.102267,-5.3824,0.234,10.71797,0.00000
1813.00,10.71885,25.313710,-0.000296,25.102293,-5.3820,0.234,10.71885,0.00000
1814.00,10.71895,25.313699,-0.000297,25.102222,-5.3816,0.235,10.71895,0.00000
1815.00,10.71963,25.313829,-0.000297,25.102249,-5.3812,0.235,10.71963,0.00000
1816.00,10.72101,25.313820,-0.000297,25.102178,-5.3808,0.235,10.72101,0.00000
1817.00,10.72389,25.313910,-0.000300,25.102137,-5.3804,0.235,10.72389,0.00000
1818.00,10.72475,25.313892,-0.000300,25.102134,-5.3800,0.236,10.72475,0.00000
1819.00,10.72207,25.313988,-0.000298,25.102162,-5.3795,0.236,10.72207,0.00000
1820.00,10.71868,25.314078,-0.000296,25.102221,-5.3791,0.236,10.71868,0.00000
1821.00,10.71555,25.314268,-0.000294,25.102290,-5.3787,0.236,10.71555,0.00000
1822.00,10.71277,25.314336,-0.000291,25.102295,-5.3783,0.236,10.71277,0.00000
1823.00,10.71052,25.314398,-0.000291,25.102249,-5.3779,0.236,10.71052,0.00000
1824.00,10.70846,25.314531,-0.000295,25.102334,-5.3775,0.237,10.70846,0.00000
1825.00,10.70821,25.314593,-0.000300,25.102323,-5.3771,0.237,10.70821,0.00000
1826.00,10.70861,25.314599,-0.000300,25.102264,-5.3767,0.237,10.70861,0.00000
1827.00,10.71008,25.314687,-0.000301,25.102248,-5.3762,0.238,10.71008,0.00000
1828.00,10.71398,25.314819,-0.000304,25.102285,-5.3758,0.238,10.71398,0.00000
1829.00,10.71770,25.314895,-0.000306,25.102274,-5.3754,0.239,10.71770,0.00000
1830.00,10.72037,25.314950,-0.000307,25.102233,-5.3750,0.239,10.72037,0.00000
1831.00,10.71981,25.315036,-0.000309,25.102263,-5.3746,0.239,10.71981,0.00000
1832.00,10.71858,25.315055,-0.000310,25.102211,-5.3742,0.240,10.71858,0.00000
1833.00,10.71767,25.315171,-0.000310,25.102232,-5.3738,0.240,10.71767,0.00000
1834.00,10.71693,25.315202,-0.000310,25.102106,-5.3735,0.240,10.71693,0.00000
1835.00,10.71467,25.315293,-0.000309,25.102112,-5.3731,0.240,10.71467,0.00000
1836.00,10.71398,25.315450,-0.000312,25.102123,-5.3727,0.241,10.71398,0.00000
1837.00,10.71394,25.315559,-0.000314,25.102137,-5.3723,0.241,10.71394,0.00000
1838.00,10.71234,25.315590,-0.000315,25.102120,-5.3720,0.241,10.71234,0.00000
1839.00,10.71212,25.315635,-0.000314,25.102185,-5.3716,0.242,10.71212,0.00000
1840.00,10.71368,25.315676,-0.000316,25.102151,-5.3712,0.242,10.71368,0.00000
1841.00,10.71571,25.315682,-0.000313,25.102098,-5.3708,0.242,10.71571,0.00000
1842.00,10.71948,25.315809,-0.000311,25.102100,-5.3704,0.242,10.71948,0.00000
1843.00,10.72453,25.315892,-0.000313,25.102068,-5.3700,0.242,10.72453,0.00000
1844.00,10.72796,25.316016,-0.000313,25.102069,-5.3697,0.243,10.72796,0.00000
1845.00,10.72874,25.316096,-0.000309,25.102078,-5.3693,0.243,10.72874,0.00000
1846.00,10.72853,25.316177,-0.000310,25.102142,-5.3689,0.243,10.72853,0.00000
1847.00,10.72539,25.316205,-0.000309,25.102221,-5.3686,0.243,10.72539,0.00000
1848.00,10.71914,25.316290,-0.000307,25.102246,-5.3682,0.243,10.71914,0.00000
1849.00,10.71358,25.316290,-0.000306,25.102179,-5.3678,0.244,10.71358,0.00000
1850.00,10.71088,25.316380,-0.000308,25.102181,-5.3674,0.244,10.71088,0.00000
1851.00,10.71152,25.316393,-0.000306,25.102136,-5.3670,0.244,10.71152,0.00000
1852.00,10.71550,25.316440,-0.000308,25.102031,-5.3666,0.244,10.71550,0.00000
1853.00,10.71996,25.316523,-0.000305,25.102039,-5.3662,0.244,10.71996,0.00000
1854.00,10.72439,25.316692,-0.000303,25.102102,-5.3658,0.245,10.72439,0.00000
1855.00,10.72524,25.316806,-0.000302,25.102119,-5.3654,0.245,10.72524,0.00000
1856.00,10.72192,25.316936,-0.000301,25.102132,-5.3650,0.245,10.72192,0.00000
1857.00,10.71611,25.317002,-0.000297,25.102200,-5.3646,0.245,10.71611,0.00000
1858.00,10.71325,25.317083,-0.000296,25.102241,-5.3642,0.245,10.71325,0.00000
1859.00,10.71070,25.317044,-0.000296,25.102224,-5.3638,0.246,10.71070,0.00000
1860.00,10.71254,25.317089,-0.000294,25.102266,-5.3634,0.246,10.71254,0.00000
1861.00,10.71238,25.317160,-0.000296,25.102303,-5.3630,0.246,10.71238,0.00000
@13,2.0000,4.0, 1860.027 
1862.00,10.71103,25.317278,-0.000299,25.102313,-5.3627,0.246,10.71103,0.00000
1863.00,10.70955,25.317383,-0.000300,25.102337,-5.3623,0.247,10.70955,0.00000
1864.00,10.71558,25.317523,-0.000297,25.102372,-5.3619,0.247,10.71558,0.00000
1865.00,10.72915,25.317489,-0.000300,25.102251,-5.3615,0.247,10.72915,0.00000
1866.00,10.75653,25.317575,-0.000301,25.102292,-5.3611,0.247,10.75653,0.00000
1867.00,10.79410,25.317654,-0.000301,25.102345,-5.3607,0.248,10.79410,0.00000
1868.00,10.83444,25.317677,-0.000301,25.102313,-5.3604,0.248,10.83444,0.00000
1869.00,10.86709,25.317811,-0.000306,25.102310,-5.3600,0.248,10.86709,0.00000
1870.00,10.88814,25.317952,-0.000307,25.102356,-5.3596,0.249,10.88814,0.00000
1871.00,10.89524,25.318003,-0.000305,25.102269,-5.3591,0.249,10.89524,0.00000
1872.00,10.88775,25.318036,-0.000304,25.102181,-5.3588,0.249,10.88775,0.00000
1873.00,10.86985,25.318073,-0.000300,25.102073,-5.3584,0.249,10.86985,0.00000
1874.00,10.84837,25.318080,-0.000298,25.102063,-5.3580,0.249,10.84837,0.00000
1875.00,10.82940,25.318188,-0.000297,25.102087,-5.3576,0.249,10.82940,0.00000
1876.00,10.81085,25.318252,-0.000297,25.102062,-5.3572,0.250,10.81085,0.00000
1877.00,10.79632,25.318383,-0.000300,25.102121,-5.3568,0.250,10.79632,0.00000
1878.00,10.78417,25.318437,-0.000305,25.102189,-5.3564,0.250,10.78417,0.00000
1879.00,10.77321,25.318521,-0.000307,25.102195,-5.3560,0.251,10.77321,0.00000
1880.00,10.76033,25.318589,-0.000303,25.102232,-5.3556,0.251,10.76033,0.00000
1881.00,10.75055,25.318551,-0.000303,25.102203,-5.3552,0.251,10.75055,0.00000
1882.00,10.74210,25.318610,-0.000303,25.102178,-5.3548,0.251,10.74210,0.00000
1883.00,10.73443,25.318775,-0.000300,25.102201,-5.3544,0.252,10.73443,0.00000
1884.00,10.72800,25.318867,-0.000298,25.102209,-5.3540,0.252,10.72800,0.00000
1885.00,10.72488,25.318872,-0.000302,25.102106,-5.3536,0.252,10.72488,0.00000
1886.00,10.72088,25.319035,-0.000303,25.102137,-5.3532,0.252,10.72088,0.00000
1887.00,10.71540,25.319005,-0.000302,25.102043,-5.3528,0.252,10.71540,0.00000
1888.00,10.71291,25.319049,-0.000302,25.102041,-5.3524,0.253,10.71291,0.00000
1889.00,10.71207,25.319141,-0.000301,25.102065,-5.3520,0.253,10.71207,0.00000
1890.00,10.71054,25.319278,-0.000304,25.102152,-5.3516,0.253,10.71054,0.00000
1891.00,10.70972,25.319370,-0.000307,25.102155,-5.3512,0.254,10.70972,0.00000
1892.00,10.71227,25.319504,-0.000306,25.102205,-5.3508,0.254,10.71227,0.00000
1893.00,10.71224,25.319554,-0.000306,25.102183,-5.3505,0.254,10.71224,0.00000
1894.00,10.71134,25.319522,-0.000309,25.102048,-5.3501,0.255,10.71134,0.00000
1895.00,10.71020,25.319593,-0.000306,25.102021,-5.3497,0.255,10.71020,0.00000
1896.00,10.70997,25.319698,-0.000300,25.102052,-5.3493,0.255,10.70997,0.00000
1897.00,10.70937,25.319802,-0.000297,25.102104,-5.3489,0.255,10.70937,0.00000
1898.00,10.71033,25.319864,-0.000296,25.102116,-5.3485,0.255,10.71033,0.00000
1899.00,10.71106,25.320008,-0.000292,25.102250,-5.3481,0.255,10.71106,0.00000
1900.00,10.71042,25.320063,-0.000293,25.102257,-5.3477,0.255,10.71042,0.00000
1901.00,10.70910,25.320104,-0.000292,25.102268,-5.3473,0.255,10.70910,0.00000
1902.00,10.70664,25.320210,-0.000294,25.102315,-5.3469,0.256,10.70664,0.00000
1903.00,10.70466,25.320300,-0.000296,25.102275,-5.3466,0.256,10.70466,0.00000
1904.00,10.70154,25.320450,-0.000299,25.102280,-5.3462,0.256,10.70154,0.00000
1905.00,10.69756,25.320625,-0.000297,25.102313,-5.3458,0.257,10.69756,0.00000
1906.00,10.69215,25.320763,-0.000297,25.102315,-5.3454,0.257,10.69215,0.00000
1907.00,10.68981,25.320824,-0.000296,25.102253,-5.3451,0.257,10.68981,0.00000
1908.00,10.68967,25.320939,-0.000294,25.102298,-5.3447,0.257,10.68967,0.00000
1909.00,10.69393,25.320993,-0.000296,25.102308,-5.3443,0.258,10.69393,0.00000
1910.00,10.69552,25.320976,-0.000296,25.102279,-5.3439,0.258,10.69552,0.00000
1911.00,10.69745,25.321001,-0.000294,25.102238,-5.3435,0.258,10.69745,0.00000
1912.00,10.69849,25.321062,-0.000298,25.102268,-5.3431,0.259,10.69849,0.00000
1913.00,10.69915,25.321134,-0.000298,25.102300,-5.3428,0.259,10.69915,0.00000
1914.00,10.69524,25.321157,-0.000295,25.102233,-5.3424,0.259,10.69524,0.00000
1915.00,10.69489,25.321270,-0.000295,25.102253,-5.3420,0.259,10.69489,0.00000
1916.00,10.69682,25.321390,-0.000301,25.102330,-5.3416,0.260,10.69682,0.00000
1917.00,10.69645,25.321461,-0.000297,25.102301,-5.3412,0.260,10.69645,0.00000
1918.00,10.69192,25.321581,-0.000298,25.102323,-5.3408,0.260,10.69192,0.00000
1919.00,10.68988,25.321739,-0.000299,25.102414,-5.3404,0.260,10.68988,0.00000
1920.00,10.69078,25.321742,-0.000303,25.102386,-5.3400,0.260,10.69078,0.00000
1921.00,10.69266,25.321705,-0.000300,25.102279,-5.3396,0.261,10.69266,0.00000
1922.00,10.69350,25.321789,-0.000299,25.102323,-5.3393,0.261,10.69350,0.00000
1923.00,10.69803,25.321844,-0.000301,25.102312,-5.3389,0.261,10.69803,0.00000
1924.00,10.70204,25.321814,-0.000303,25.102252,-5.3385,0.261,10.70204,0.00000
1925.00,10.70263,25.321976,-0.000299,25.102334,-5.3381,0.261,10.70263,0.00000
1926.00,10.70126,25.322150,-0.000298,25.102413,-5.3377,0.262,10.70126,0.00000
1927.00,10.69932,25.322222,-0.000300,25.102386,-5.3373,0.262,10.69932,0.00000
1928.00,10.69781,25.322203,-0.000299,25.102317,-5.3369,0.262,10.69781,0.00000
1929.00,10.69753,25.322276,-0.000297,25.102325,-5.3365,0.262,10.69753,0.00000
1930.00,10.69663,25.322267,-0.000295,25.102255,-5.3362,0.263,10.69663,0.00000
1931.00,10.69626,25.322285,-0.000299,25.102224,-5.3357,0.263,10.69626,0.00000
1932.00,10.69771,25.322327,-0.000298,25.102236,-5.3353,0.263,10.69771,0.00000
1933.00,10.69538,25.322382,-0.000300,25.102199,-5.3349,0.264,10.69538,0.00000
1934.00,10.69166,25.322468,-0.000301,25.102166,-5.3345,0.264,10.69166,0.00000
1935.00,10.69082,25.322559,-0.000306,25.102119,-5.3341,0.264,10.69082,0.00000
1936.00,10.68973,25.322666,-0.000304,25.102125,-5.3338,0.264,10.68973,0.00000
1937.00,10.68728,25.322772,-0.000304,25.102106,-5.3333,0.265,10.68728,0.00000
1938.00,10.68735,25.322896,-0.000304,25.102133,-5.3329,0.265,10.68735,0.00000
1939.00,10.68973,25.322969,-0.000305,25.102136,-5.3326,0.265,10.68973,0.00000
1940.00,10.69080,25.323014,-0.000303,25.102113,-5.3322,0.265,10.69080,0.00000
1941.00,10.69257,25.323032,-0.000304,25.102102,-5.3318,0.265,10.69257,0.00000
1942.00,10.69107,25.323119,-0.000303,25.102115,-5.3314,0.266,10.69107,0.00000
1943.00,10.69084,25.323251,-0.000300,25.102183,-5.3310,0.266,10.69084,0.00000
1944.00,10.68945,25.323286,-0.000300,25.102190,-5.3306,0.266,10.68945,0.00000
1945.00,10.68828,25.323421,-0.000299,25.102238,-5.3302,0.266,10.68828,0.00000
1946.00,10.68579,25.323502,-0.000299,25.102180,-5.3298,0.266,10.68579,0.00000
1947.00,10.68892,25.323610,-0.000301,25.102201,-5.3294,0.267,10.68892,0.00000
1948.00,10.68960,25.323672,-0.000302,25.102224,-5.3290,0.267,10.68960,0.00000
1949.00,10.68855,25.323763,-0.000302,25.102193,-5.3287,0.267,10.68855,0.00000
1950.00,10.69039,25.323694,-0.000303,25.102144,-5.3283,0.268,10.69039,0.00000
1951.00,10.69222,25.323793,-0.000299,25.102190,-5.3279,0.268,10.69222,0.00000
1952.00,10.69206,25.323772,-0.000297,25.102114,-5.3275,0.268,10.69206,0.00000
1953.00,10.69342,25.323806,-0.000298,25.102066,-5.3271,0.268,10.69342,0.00000
1954.00,10.69719,25.323868,-0.000299,25.102077,-5.3268,0.269,10.69719,0.00000
1955.00,10.69581,25.323940,-0.000301,25.102034,-5.3264,0.269,10.69581,0.00000
1956.00,10.69406,25.323975,-0.000302,25.102005,-5.3260,0.269,10.69406,0.00000
1957.00,10.69143,25.324114,-0.000300,25.102086,-5.3256,0.269,10.69143,0.00000
1958.00,10.68813,25.324151,-0.000300,25.102046,-5.3253,0.270,10.68813,0.00000
1959.00,10.68417,25.324265,-0.000295,25.102101,-5.3249,0.270,10.68417,0.00000
1960.00,10.68194,25.324532,-0.000292,25.102295,-5.3245,0.270,10.68194,0.00000
1961.00,10.67939,25.324610,-0.000295,25.102303,-5.3241,0.270,10.67939,0.00000
1962.00,10.68006,25.324756,-0.000300,25.102342,-5.3237,0.270,10.68006,0.00000
1963.00,10.68205,25.324933,-0.000300,25.102398,-5.3233,0.271,10.68205,0.00000
1964.00,10.68275,25.325017,-0.000303,25.102367,-5.3229,0.271,10.68275,0.00000
1965.00,10.68480,25.325044,-0.000300,25.102261,-5.3226,0.271,10.68480,0.00000
1966.00,10.68676,25.325139,-0.000298,25.102274,-5.3222,0.271,10.68676,0.00000
1967.00,10.68689,25.325167,-0.000299,25.102208,-5.3218,0.271,10.68689,0.00000
1968.00,10.68801,25.325182,-0.000302,25.102160,-5.3214,0.272,10.68801,0.00000
1969.00,10.69095,25.325158,-0.000304,25.102060,-5.3211,0.272,10.69095,0.00000
1970.00,10.69004,25.325151,-0.000309,25.102035,-5.3207,0.273,10.69004,0.00000
1971.00,10.68969,25.325175,-0.000310,25.102000,-5.3204,0.273,10.68969,0.00000
1972.00,10.69038,25.325154,-0.000308,25.101956,-5.3200,0.273,10.69038,0.00000
1973.00,10.68718,25.325203,-0.000303,25.101954,-5.3197,0.273,10.68718,0.00000
1974.00,10.68349,25.325342,-0.000297,25.102065,-5.3193,0.273,10.68349,0.00000
1975.00,10.68384,25.325460,-0.000296,25.102074,-5.3189,0.273,10.68384,0.00000
1976.00,10.68513,25.325607,-0.000292,25.102121,-5.3185,0.274,10.68513,0.00000
1977.00,10.68566,25.325684,-0.000293,25.102124,-5.3181,0.274,10.68566,0.00000
1978.00,10.69174,25.325779,-0.000295,25.102127,-5.3176,0.274,10.69174,0.00000
1979.00,10.69677,25.325903,-0.000297,25.102094,-5.3172,0.274,10.69677,0.00000
1980.00,10.69611,25.326020,-0.000295,25.102110,-5.3168,0.275,10.69611,0.00000
1981.00,10.69449,25.326110,-0.000301,25.102173,-5.3164,0.275,10.69449,0.00000
1982.00,10.69228,25.326228,-0.000301,25.102172,-5.3160,0.275,10.69228,0.00000
1983.00,10.68725,25.326306,-0.000301,25.102214,-5.3156,0.276,10.68725,0.00000
1984.00,10.68269,25.326347,-0.000301,25.102206,-5.3152,0.276,10.68269,0.00000
1985.00,10.68378,25.326451,-0.000303,25.102242,-5.3148,0.276,10.68378,0.00000
1986.00,10.68464,25.326586,-0.000305,25.102261,-5.3144,0.276,10.68464,0.00000
1987.00,10.68595,25.326681,-0.000307,25.102340,-5.3140,0.277,10.68595,0.00000
1988.00,10.68830,25.326751,-0.000307,25.102308,-5.3136,0.277,10.68830,0.00000
1989.00,10.69205,25.326751,-0.000310,25.102276,-5.3132,0.277,10.69205,0.00000
1990.00,10.69049,25.326727,-0.000309,25.102215,-5.3129,0.277,10.69049,0.00000
1991.00,10.68985,25.326702,-0.000303,25.102122,-5.3125,0.277,10.68985,0.00000
1992.00,10.68833,25.326712,-0.000302,25.102057,-5.3121,0.278,10.68833,0.00000
1993.00,10.68473,25.326741,-0.000303,25.102049,-5.3117,0.278,10.68473,0.00000
1994.00,10.67818,25.326889,-0.000304,25.102072,-5.3114,0.278,10.67818,0.00000
1995.00,10.67633,25.327013,-0.000301,25.102110,-5.3110,0.278,10.67633,0.00000
1996.00,10.67481,25.327102,-0.000302,25.102141,-5.3106,0.279,10.67481,0.00000
1997.00,10.67363,25.327220,-0.000304,25.102123,-5.3102,0.279,10.67363,0.00000
1998.00,10.67264,25.327314,-0.000303,25.102115,-5.3098,0.279,10.67264,0.00000
1999.00,10.67329,25.327400,-0.000300,25.102165,-5.3094,0.279,10.67329,0.00000
2000.00,10.67388,25.327440,-0.000299,25.102141,-5.3091,0.280,10.67388,0.00000
2001.00,10.67875,25.327483,-0.000300,25.102145,-5.3087,0.280,10.67875,0.00000
2002.00,10.68554,25.327533,-0.000296,25.102162,-5.3083,0.280,10.68554,0.00000
2003.00,10.69019,25.327639,-0.000297,25.102241,-5.3079,0.280,10.69019,0.00000
2004.00,10.69057,25.327680,-0.000298,25.102230,-5.3075,0.280,10.69057,0.00000
2005.00,10.69175,25.327766,-0.000301,25.102290,-5.3071,0.281,10.69175,0.00000
2006.00,10.68701,25.327861,-0.000301,25.102287,-5.3068,0.281,10.68701,0.00000
2007.00,10.68152,25.327970,-0.000304,25.102338,-5.3064,0.281,10.68152,0.00000
2008.00,10.67938,25.328056,-0.000301,25.102280,-5.3060,0.281,10.67938,0.00000
2009.00,10.68107,25.328151,-0.000303,25.102303,-5.3057,0.282,10.68107,0.00000
2010.00,10.68313,25.328162,-0.000302,25.102191,-5.3053,0.282,10.68313,0.00000
2011.00,10.68732,25.328247,-0.000301,25.102157,-5.3049,0.282,10.68732,0.00000
@14,2.0000,4.0, 2010.01800000001 
2012.00,10.68835,25.328294,-0.000301,25.102140,-5.3045,0.282,10.68835,0.00000
2013.00,10.68997,25.328308,-0.000304,25.102105,-5.3041,0.283,10.68997,0.00000
2014.00,10.69674,25.328415,-0.000298,25.102102,-5.3037,0.283,10.69674,0.00000
2015.00,10.71141,25.328526,-0.000296,25.102148,-5.3033,0.283,10.71141,0.00000
2016.00,10.73605,25.328583,-0.000297,25.102174,-5.3029,0.283,10.73605,0.00000
2017.00,10.77173,25.328641,-0.000299,25.102184,-5.3025,0.283,10.77173,0.00000
2018.00,10.80859,25.328777,-0.000302,25.102279,-5.3021,0.284,10.80859,0.00000
2019.00,10.83889,25.328852,-0.000308,25.102299,-5.3017,0.284,10.83889,0.00000
2020.00,10.86289,25.328944,-0.000311,25.102339,-5.3013,0.285,10.86289,0.00000
2021.00,10.86859,25.329032,-0.000310,25.102326,-5.3009,0.285,10.86859,0.00000
2022.00,10.85669,25.329143,-0.000309,25.102267,-5.3005,0.285,10.85669,0.00000
2023.00,10.83797,25.329188,-0.000307,25.102188,-5.3001,0.285,10.83797,0.00000
2024.00,10.81800,25.329209,-0.000307,25.102063,-5.2997,0.286,10.81800,0.00000
2025.00,10.79120,25.329293,-0.000309,25.102014,-5.2993,0.286,10.79120,0.00000
2026.00,10.76889,25.329318,-0.000310,25.101943,-5.2989,0.286,10.76889,0.00000
2027.00,10.75306,25.329411,-0.000311,25.101922,-5.2985,0.287,10.75306,0.00000
2028.00,10.73946,25.329524,-0.000313,25.101927,-5.2981,0.287,10.73946,0.00000
2029.00,10.72961,25.329607,-0.000312,25.102000,-5.2977,0.287,10.72961,0.00000
2030.00,10.72364,25.329726,-0.000311,25.102074,-5.2973,0.288,10.72364,0.00000
2031.00,10.72068,25.329863,-0.000310,25.102166,-5.2969,0.288,10.72068,0.00000
2032.00,10.71972,25.329925,-0.000307,25.102267,-5.2965,0.288,10.71972,0.00000
2033.00,10.71637,25.329927,-0.000304,25.102268,-5.2961,0.288,10.71637,0.00000
2034.00,10.71154,25.329978,-0.000301,25.102270,-5.2958,0.288,10.71154,0.00000
2035.00,10.70676,25.329993,-0.000295,25.102249,-5.2954,0.288,10.70676,0.00000
2036.00,10.70357,25.330070,-0.000292,25.102256,-5.2950,0.288,10.70357,0.00000
2037.00,10.70654,25.330178,-0.000292,25.102211,-5.2947,0.288,10.70654,0.00000
2038.00,10.70979,25.330289,-0.000290,25.102242,-5.2943,0.289,10.70979,0.00000
2039.00,10.70945,25.330404,-0.000289,25.102254,-5.2939,0.289,10.70945,0.00000
2040.00,10.70598,25.330513,-0.000293,25.102241,-5.2935,0.289,10.70598,0.00000
2041.00,10.70053,25.330587,-0.000295,25.102244,-5.2932,0.289,10.70053,0.00000
2042.00,10.69041,25.330622,-0.000297,25.102269,-5.2928,0.290,10.69041,0.00000
2043.00,10.68341,25.330670,-0.000298,25.102257,-5.2924,0.290,10.68341,0.00000
2044.00,10.67820,25.330684,-0.000301,25.102211,-5.2920,0.290,10.67820,0.00000
2045.00,10.67516,25.330760,-0.000302,25.102217,-5.2917,0.291,10.67516,0.00000
2046.00,10.67323,25.330787,-0.000300,25.102183,-5.2913,0.291,10.67323,0.00000
2047.00,10.67290,25.330846,-0.000296,25.102154,-5.2909,0.291,10.67290,0.00000
2048.00,10.67276,25.330957,-0.000295,25.102192,-5.2906,0.291,10.67276,0.00000
2049.00,10.67469,25.331039,-0.000294,25.102173,-5.2902,0.291,10.67469,0.00000
2050.00,10.67887,25.331105,-0.000293,25.102155,-5.2898,0.291,10.67887,0.00000
2051.00,10.68417,25.331223,-0.000294,25.102165,-5.2894,0.292,10.68417,0.00000
2052.00,10.68544,25.331279,-0.000292,25.102155,-5.2891,0.292,10.68544,0.00000
2053.00,10.68681,25.331322,-0.000295,25.102124,-5.2887,0.292,10.68681,0.00000
2054.00,10.68751,25.331442,-0.000295,25.102161,-5.2883,0.292,10.68751,0.00000
2055.00,10.68545,25.331450,-0.000296,25.102131,-5.2879,0.293,10.68545,0.00000
2056.00,10.68222,25.331513,-0.000293,25.102123,-5.2876,0.293,10.68222,0.00000
2057.00,10.67947,25.331612,-0.000296,25.102143,-5.2872,0.293,10.67947,0.00000
2058.00,10.67813,25.331758,-0.000294,25.102160,-5.2868,0.293,10.67813,0.00000
2059.00,10.67617,25.331884,-0.000293,25.102237,-5.2864,0.293,10.67617,0.00000
2060.00,10.67405,25.331988,-0.000292,25.102283,-5.2861,0.294,10.67405,0.00000
2061.00,10.67118,25.332068,-0.000294,25.102338,-5.2857,0.294,10.67118,0.00000
2062.00,10.66806,25.332106,-0.000295,25.102346,-5.2853,0.294,10.66806,0.00000
2063.00,10.66619,25.332115,-0.000298,25.102308,-5.2849,0.295,10.66619,0.00000
2064.00,10.66793,25.332102,-0.000296,25.102225,-5.2845,0.295,10.66793,0.00000
2065.00,10.67286,25.332191,-0.000296,25.102204,-5.2841,0.295,10.67286,0.00000
2066.00,10.67595,25.332289,-0.000296,25.102210,-5.2837,0.295,10.67595,0.00000
2067.00,10.67976,25.332349,-0.000294,25.102163,-5.2834,0.296,10.67976,0.00000
2068.00,10.68121,25.332436,-0.000289,25.102175,-5.2830,0.296,10.68121,0.00000
2069.00,10.68073,25.332501,-0.000295,25.102191,-5.2826,0.296,10.68073,0.00000
2070.00,10.67723,25.332631,-0.000293,25.102227,-5.2823,0.296,10.67723,0.00000
2071.00,10.67358,25.332674,-0.000292,25.102194,-5.2819,0.296,10.67358,0.00000
2072.00,10.67030,25.332724,-0.000293,25.102187,-5.2816,0.297,10.67030,0.00000
2073.00,10.66557,25.332773,-0.000298,25.102211,-5.2812,0.297,10.66557,0.00000
2074.00,10.65772,25.332839,-0.000298,25.102213,-5.2808,0.297,10.65772,0.00000
2075.00,10.65084,25.332909,-0.000301,25.102290,-5.2804,0.298,10.65084,0.00000
2076.00,10.65021,25.332928,-0.000303,25.102270,-5.2800,0.298,10.65021,0.00000
2077.00,10.65182,25.332966,-0.000302,25.102237,-5.2796,0.298,10.65182,0.00000
2078.00,10.65505,25.333026,-0.000297,25.102183,-5.2793,0.298,10.65505,0.00000
2079.00,10.66262,25.333125,-0.000294,25.102207,-5.2789,0.298,10.66262,0.00000
2080.00,10.67009,25.333107,-0.000289,25.102092,-5.2785,0.298,10.67009,0.00000
2081.00,10.67157,25.333252,-0.000289,25.102122,-5.2781,0.299,10.67157,0.00000
2082.00,10.67199,25.333377,-0.000289,25.102161,-5.2777,0.299,10.67199,0.00000
2083.00,10.67248,25.333509,-0.000290,25.102168,-5.2773,0.299,10.67248,0.00000
2084.00,10.67021,25.333544,-0.000292,25.102098,-5.2769,0.299,10.67021,0.00000
2085.00,10.66771,25.333594,-0.000295,25.102049,-5.2765,0.300,10.66771,0.00000
2086.00,10.66968,25.333579,-0.000296,25.102003,-5.2761,0.300,10.66968,0.00000
2087.00,10.66952,25.333674,-0.000291,25.102016,-5.2757,0.300,10.66952,0.00000
2088.00,10.66887,25.333732,-0.000288,25.102049,-5.2753,0.300,10.66887,0.00000
2089.00,10.66867,25.333783,-0.000287,25.102074,-5.2749,0.300,10.66867,0.00000
2090.00,10.66901,25.333806,-0.000284,25.102035,-5.2745,0.300,10.66901,0.00000
2091.00,10.66542,25.333874,-0.000287,25.102011,-5.2742,0.301,10.66542,0.00000
2092.00,10.66453,25.333877,-0.000294,25.102005,-5.2738,0.301,10.66453,0.00000
2093.00,10.66416,25.333923,-0.000298,25.102007,-5.2734,0.302,10.66416,0.00000
2094.00,10.66431,25.334049,-0.000297,25.102036,-5.2730,0.302,10.66431,0.00000
2095.00,10.66514,25.334217,-0.000299,25.102110,-5.2726,0.302,10.66514,0.00000
2096.00,10.67122,25.334325,-0.000300,25.102116,-5.2722,0.302,10.67122,0.00000
2097.00,10.67576,25.334497,-0.000301,25.102158,-5.2718,0.303,10.67576,0.00000
2098.00,10.67704,25.334572,-0.000303,25.102124,-5.2715,0.303,10.67704,0.00000
2099.00,10.67897,25.334591,-0.000303,25.102070,-5.2711,0.303,10.67897,0.00000
2100.00,10.67881,25.334710,-0.000303,25.102135,-5.2707,0.304,10.67881,0.00000
2101.00,10.67547,25.334791,-0.000300,25.102167,-5.2704,0.304,10.67547,0.00000
2102.00,10.66926,25.334904,-0.000299,25.102185,-5.2700,0.304,10.66926,0.00000
2103.00,10.66749,25.335034,-0.000296,25.102265,-5.2696,0.304,10.66749,0.00000
2104.00,10.66678,25.335206,-0.000296,25.102361,-5.2693,0.304,10.66678,0.00000
2105.00,10.66868,25.335280,-0.000293,25.102317,-5.2689,0.304,10.66868,0.00000
2106.00,10.66873,25.335402,-0.000290,25.102337,-5.2685,0.304,10.66873,0.00000
2107.00,10.67215,25.335456,-0.000288,25.102293,-5.2682,0.305,10.67215,0.00000
2108.00,10.67695,25.335435,-0.000288,25.102223,-5.2678,0.305,10.67695,0.00000
2109.00,10.68285,25.335464,-0.000289,25.102204,-5.2674,0.305,10.68285,0.00000
2110.00,10.68338,25.335506,-0.000295,25.102284,-5.2671,0.305,10.68338,0.00000
2111.00,10.68390,25.335609,-0.000297,25.102322,-5.2667,0.306,10.68390,0.00000
2112.00,10.68409,25.335624,-0.000299,25.102314,-5.2664,0.306,10.68409,0.00000
2113.00,10.68206,25.335724,-0.000297,25.102319,-5.2660,0.306,10.68206,0.00000
2114.00,10.67387,25.335858,-0.000293,25.102377,-5.2656,0.307,10.67387,0.00000
2115.00,10.67043,25.335937,-0.000289,25.102331,-5.2653,0.307,10.67043,0.00000
2116.00,10.66881,25.335920,-0.000289,25.102273,-5.2649,0.307,10.66881,0.00000
2117.00,10.66688,25.335988,-0.000287,25.102266,-5.2645,0.307,10.66688,0.00000
2118.00,10.66571,25.336071,-0.000289,25.102295,-5.2641,0.307,10.66571,0.00000
2119.00,10.66817,25.336047,-0.000291,25.102172,-5.2638,0.307,10.66817,0.00000
2120.00,10.67064,25.336118,-0.000289,25.102141,-5.2634,0.308,10.67064,0.00000
2121.00,10.67072,25.336185,-0.000286,25.102076,-5.2630,0.308,10.67072,0.00000
2122.00,10.67048,25.336319,-0.000286,25.102122,-5.2626,0.308,10.67048,0.00000
2123.00,10.66794,25.336413,-0.000287,25.102116,-5.2623,0.308,10.66794,0.00000
2124.00,10.66774,25.336549,-0.000290,25.102134,-5.2619,0.309,10.66774,0.00000
2125.00,10.66575,25.336646,-0.000293,25.102182,-5.2615,0.309,10.66575,0.00000
2126.00,10.66625,25.336748,-0.000294,25.102266,-5.2612,0.309,10.66625,0.00000
2127.00,10.66854,25.336807,-0.000296,25.102279,-5.2608,0.309,10.66854,0.00000
2128.00,10.66851,25.336838,-0.000297,25.102265,-5.2604,0.310,10.66851,0.00000
2129.00,10.66767,25.336904,-0.000297,25.102328,-5.2601,0.310,10.66767,0.00000
2130.00,10.66808,25.336918,-0.000301,25.102313,-5.2597,0.310,10.66808,0.00000
2131.00,10.66776,25.336887,-0.000300,25.102262,-5.2594,0.311,10.66776,0.00000
2132.00,10.66575,25.336910,-0.000299,25.102227,-5.2590,0.311,10.66575,0.00000
2133.00,10.66630,25.336946,-0.000299,25.102171,-5.2586,0.311,10.66630,0.00000
2134.00,10.66534,25.336944,-0.000295,25.102134,-5.2582,0.311,10.66534,0.00000
2135.00,10.66347,25.337043,-0.000293,25.102130,-5.2579,0.311,10.66347,0.00000
2136.00,10.66229,25.337136,-0.000297,25.102138,-5.2575,0.312,10.66229,0.00000
2137.00,10.66274,25.337210,-0.000295,25.102119,-5.2571,0.312,10.66274,0.00000
2138.00,10.66126,25.337342,-0.000294,25.102208,-5.2567,0.312,10.66126,0.00000
2139.00,10.65996,25.337427,-0.000297,25.102259,-5.2564,0.312,10.65996,0.00000
2140.00,10.65875,25.337468,-0.000296,25.102215,-5.2560,0.312,10.65875,0.00000
2141.00,10.65619,25.337585,-0.000292,25.102245,-5.2556,0.313,10.65619,0.00000
2142.00,10.65319,25.337587,-0.000294,25.102223,-5.2552,0.313,10.65319,0.00000
2143.00,10.65302,25.337681,-0.000295,25.102223,-5.2549,0.313,10.65302,0.00000
2144.00,10.65358,25.337775,-0.000297,25.102172,-5.2545,0.314,10.65358,0.00000
2145.00,10.65580,25.337832,-0.000297,25.102181,-5.2541,0.314,10.65580,0.00000
2146.00,10.65982,25.337865,-0.000298,25.102164,-5.2538,0.314,10.65982,0.00000
2147.00,10.66328,25.338012,-0.000296,25.102234,-5.2534,0.314,10.66328,0.00000
2148.00,10.66533,25.338099,-0.000294,25.102275,-5.2530,0.314,10.66533,0.00000
2149.00,10.66654,25.338217,-0.000293,25.102317,-5.2527,0.315,10.66654,0.00000
2150.00,10.66850,25.338382,-0.000293,25.102372,-5.2523,0.315,10.66850,0.00000
2151.00,10.66848,25.338544,-0.000292,25.102430,-5.2519,0.315,10.66848,0.00000
2152.00,10.66770,25.338644,-0.000293,25.102439,-5.2516,0.315,10.66770,0.00000
2153.00,10.66485,25.338755,-0.000293,25.102478,-5.2512,0.316,10.66485,0.00000
2154.00,10.66381,25.338816,-0.000293,25.102454,-5.2508,0.316,10.66381,0.00000
2155.00,10.66031,25.338754,-0.000295,25.102348,-5.2505,0.316,10.66031,0.00000
2156.00,10.65625,25.338742,-0.000295,25.102281,-5.2501,0.316,10.65625,0.00000
2157.00,10.65446,25.338761,-0.000295,25.102202,-5.2497,0.317,10.65446,0.00000
2158.00,10.65471,25.338788,-0.000290,25.102099,-5.2494,0.317,10.65471,0.00000
2159.00,10.65271,25.338884,-0.000286,25.102044,-5.2490,0.317,10.65271,0.00000
2160.00,10.65139,25.339077,-0.000284,25.102109,-5.2486,0.317,10.65139,0.00000
2161.00,10.65063,25.339224,-0.000286,25.102169,-5.2483,0.317,10.65063,0.00000
@15,2.0000,4.0, 2160.03 
2162.00,10.64766,25.339336,-0.000287,25.102213,-5.2479,0.317,10.64766,0.00000
2163.00,10.64925,25.339359,-0.000288,25.102190,-5.2476,0.318,10.64925,0.00000
2164.00,10.65461,25.339343,-0.000289,25.102152,-5.2472,0.318,10.65461,0.00000
2165.00,10.66933,25.339377,-0.000288,25.102138,-5.2468,0.318,10.66933,0.00000
2166.00,10.69461,25.339373,-0.000286,25.102064,-5.2465,0.318,10.69461,0.00000
2167.00,10.72896,25.339452,-0.000291,25.102068,-5.2461,0.319,10.72896,0.00000
2168.00,10.76613,25.339588,-0.000296,25.102161,-5.2457,0.319,10.76613,0.00000
2169.00,10.80014,25.339685,-0.000294,25.102229,-5.2454,0.319,10.80014,0.00000
2170.00,10.82126,25.339751,-0.000298,25.102224,-5.2450,0.320,10.82126,0.00000
2171.00,10.82857,25.339871,-0.000302,25.102257,-5.2447,0.320,10.82857,0.00000
2172.00,10.82311,25.339880,-0.000299,25.102179,-5.2444,0.320,10.82311,0.00000
2173.00,10.80828,25.339946,-0.000299,25.102133,-5.2441,0.320,10.80828,0.00000
2174.00,10.78976,25.339993,-0.000304,25.102094,-5.2437,0.321,10.78976,0.00000
2175.00,10.77248,25.340015,-0.000303,25.102063,-5.2434,0.321,10.77248,0.00000
2176.00,10.75676,25.340044,-0.000301,25.102043,-5.2430,0.321,10.75676,0.00000
2177.00,10.74165,25.340108,-0.000299,25.102059,-5.2427,0.321,10.74165,0.00000
2178.00,10.72851,25.340101,-0.000300,25.102037,-5.2423,0.322,10.72851,0.00000
2179.00,10.71839,25.340201,-0.000301,25.102081,-5.2419,0.322,10.71839,0.00000
2180.00,10.70907,25.340279,-0.000299,25.102141,-5.2415,0.322,10.70907,0.00000
2181.00,10.69986,25.340338,-0.000300,25.102136,-5.2412,0.322,10.69986,0.00000
2182.00,10.69492,25.340363,-0.000299,25.102103,-5.2408,0.322,10.69492,0.00000
2183.00,10.69203,25.340375,-0.000297,25.102001,-5.2404,0.323,10.69203,0.00000
2184.00,10.69011,25.340339,-0.000299,25.101931,-5.2401,0.323,10.69011,0.00000
2185.00,10.68626,25.340401,-0.000302,25.101906,-5.2397,0.323,10.68626,0.00000
2186.00,10.68396,25.340450,-0.000301,25.101893,-5.2393,0.323,10.68396,0.00000
2187.00,10.67992,25.340613,-0.000304,25.101974,-5.2390,0.324,10.67992,0.00000
2188.00,10.67165,25.340691,-0.000306,25.102059,-5.2386,0.324,10.67165,0.00000
2189.00,10.66238,25.340831,-0.000300,25.102133,-5.2383,0.324,10.66238,0.00000
2190.00,10.65916,25.340895,-0.000298,25.102191,-5.2379,0.324,10.65916,0.00000
2191.00,10.65841,25.341010,-0.000298,25.102253,-5.2375,0.325,10.65841,0.00000
2192.00,10.65862,25.341047,-0.000295,25.102231,-5.2371,0.325,10.65862,0.00000
2193.00,10.66079,25.341133,-0.000295,25.102198,-5.2368,0.325,10.66079,0.00000
2194.00,10.66309,25.341216,-0.000297,25.102168,-5.2364,0.325,10.66309,0.00000
2195.00,10.66208,25.341381,-0.000296,25.102152,-5.2361,0.325,10.66208,0.00000
2196.00,10.65843,25.341510,-0.000300,25.102141,-5.2357,0.326,10.65843,0.00000
2197.00,10.65249,25.341600,-0.000300,25.102166,-5.2353,0.326,10.65249,0.00000
2198.00,10.64952,25.341788,-0.000304,25.102237,-5.2350,0.326,10.64952,0.00000
2199.00,10.64949,25.341927,-0.000302,25.102274,-5.2346,0.327,10.64949,0.00000
2200.00,10.64966,25.341928,-0.000301,25.102193,-5.2343,0.327,10.64966,0.00000
2201.00,10.64967,25.341996,-0.000296,25.102155,-5.2339,0.327,10.64967,0.00000
2202.00,10.65246,25.342133,-0.000296,25.102171,-5.2336,0.327,10.65246,0.00000
2203.00,10.65312,25.342193,-0.000291,25.102157,-5.2332,0.327,10.65312,0.00000
2204.00,10.65140,25.342266,-0.000291,25.102131,-5.2328,0.327,10.65140,0.00000
2205.00,10.65107,25.342372,-0.000289,25.102162,-5.2325,0.328,10.65107,0.00000
2206.00,10.65022,25.342409,-0.000292,25.102159,-5.2321,0.328,10.65022,0.00000
2207.00,10.64904,25.342480,-0.000292,25.102144,-5.2318,0.328,10.64904,0.00000
2208.00,10.64729,25.342457,-0.000294,25.102033,-5.2314,0.328,10.64729,0.00000
2209.00,10.64366,25.342513,-0.000295,25.102037,-5.2310,0.329,10.64366,0.00000
2210.00,10.63997,25.342597,-0.000297,25.102031,-5.2307,0.329,10.63997,0.00000
2211.00,10.64095,25.342762,-0.000298,25.102132,-5.2303,0.329,10.64095,0.00000
2212.00,10.64259,25.342827,-0.000299,25.102139,-5.2300,0.330,10.64259,0.00000
2213.00,10.64438,25.342963,-0.000302,25.102249,-5.2296,0.330,10.64438,0.00000
2214.00,10.64988,25.342980,-0.000301,25.102233,-5.2293,0.330,10.64988,0.00000
2215.00,10.65353,25.343033,-0.000303,25.102225,-5.2289,0.330,10.65353,0.00000
2216.00,10.65010,25.342926,-0.000301,25.102066,-5.2286,0.331,10.65010,0.00000
2217.00,10.64569,25.342946,-0.000297,25.102044,-5.2282,0.331,10.64569,0.00000
2218.00,10.64222,25.342995,-0.000295,25.102008,-5.2279,0.331,10.64222,0.00000
2219.00,10.63651,25.343078,-0.000298,25.101983,-5.2275,0.331,10.63651,0.00000
2220.00,10.63394,25.343215,-0.000295,25.102052,-5.2271,0.331,10.63394,0.00000
2221.00,10.63566,25.343413,-0.000294,25.102095,-5.2268,0.332,10.63566,0.00000
2222.00,10.63967,25.343524,-0.000294,25.102034,-5.2264,0.332,10.63967,0.00000
2223.00,10.64314,25.343657,-0.000293,25.102032,-5.2260,0.332,10.64314,0.00000
2224.00,10.64416,25.343784,-0.000290,25.102067,-5.2257,0.332,10.64416,0.00000
2225.00,10.64242,25.343821,-0.000294,25.102044,-5.2253,0.332,10.64242,0.00000
2226.00,10.63976,25.343811,-0.000294,25.102028,-5.2250,0.333,10.63976,0.00000
2227.00,10.63830,25.343836,-0.000296,25.102053,-5.2246,0.333,10.63830,0.00000
2228.00,10.63836,25.343870,-0.000296,25.102068,-5.2242,0.333,10.63836,0.00000
2229.00,10.63907,25.343866,-0.000297,25.102066,-5.2239,0.334,10.63907,0.00000
2230.00,10.63614,25.343934,-0.000299,25.102106,-5.2235,0.334,10.63614,0.00000
2231.00,10.63313,25.344042,-0.000299,25.102142,-5.2232,0.334,10.63313,0.00000
2232.00,10.62783,25.344128,-0.000300,25.102165,-5.2228,0.334,10.62783,0.00000
2233.00,10.62664,25.344180,-0.000298,25.102129,-5.2224,0.335,10.62664,0.00000
2234.00,10.62894,25.344247,-0.000298,25.102107,-5.2221,0.335,10.62894,0.00000
2235.00,10.63249,25.344317,-0.000295,25.102034,-5.2217,0.335,10.63249,0.00000
2236.00,10.63605,25.344438,-0.000293,25.102037,-5.2213,0.335,10.63605,0.00000
2237.00,10.64106,25.344546,-0.000292,25.102073,-5.2209,0.335,10.64106,0.00000
2238.00,10.64206,25.344631,-0.000296,25.102098,-5.2205,0.336,10.64206,0.00000
2239.00,10.64058,25.344770,-0.000297,25.102086,-5.2202,0.336,10.64058,0.00000
2240.00,10.64164,25.344815,-0.000298,25.102089,-5.2198,0.336,10.64164,0.00000
2241.00,10.64231,25.344888,-0.000299,25.102115,-5.2194,0.337,10.64231,0.00000
2242.00,10.64200,25.344949,-0.000298,25.102098,-5.2191,0.337,10.64200,0.00000
2243.00,10.63971,25.344982,-0.000294,25.102070,-5.2187,0.337,10.63971,0.00000
2244.00,10.63901,25.344976,-0.000291,25.102045,-5.2183,0.337,10.63901,0.00000
2245.00,10.64013,25.344989,-0.000291,25.101981,-5.2180,0.337,10.64013,0.00000
2246.00,10.64284,25.345069,-0.000289,25.101995,-5.2176,0.337,10.64284,0.00000
2247.00,10.64390,25.345005,-0.000287,25.101920,-5.2173,0.337,10.64390,0.00000
2248.00,10.64700,25.345090,-0.000286,25.101950,-5.2169,0.338,10.64700,0.00000
2249.00,10.64609,25.345238,-0.000284,25.102024,-5.2166,0.338,10.64609,0.00000
2250.00,10.64382,25.345414,-0.000282,25.102136,-5.2163,0.338,10.64382,0.00000
2251.00,10.64112,25.345468,-0.000280,25.102105,-5.2159,0.338,10.64112,0.00000
2252.00,10.63880,25.345588,-0.000282,25.102188,-5.2156,0.338,10.63880,0.00000
2253.00,10.63829,25.345727,-0.000283,25.102300,-5.2152,0.338,10.63829,0.00000
2254.00,10.64097,25.345831,-0.000285,25.102373,-5.2149,0.339,10.64097,0.00000
2255.00,10.64558,25.345931,-0.000284,25.102368,-5.2146,0.339,10.64558,0.00000
2256.00,10.65104,25.346017,-0.000291,25.102409,-5.2143,0.339,10.65104,0.00000
2257.00,10.65119,25.346179,-0.000289,25.102424,-5.2139,0.339,10.65119,0.00000
2258.00,10.64664,25.346167,-0.000290,25.102293,-5.2136,0.340,10.64664,0.00000
2259.00,10.64213,25.346190,-0.000290,25.102204,-5.2132,0.340,10.64213,0.00000
2260.00,10.63606,25.346166,-0.000291,25.102180,-5.2129,0.340,10.63606,0.00000
2261.00,10.62791,25.346229,-0.000290,25.102160,-5.2125,0.340,10.62791,0.00000
2262.00,10.62409,25.346318,-0.000292,25.102144,-5.2121,0.341,10.62409,0.00000
2263.00,10.62408,25.346425,-0.000291,25.102150,-5.2118,0.341,10.62408,0.00000
2264.00,10.62631,25.346494,-0.000291,25.102137,-5.2114,0.341,10.62631,0.00000
2265.00,10.62659,25.346596,-0.000291,25.102123,-5.2111,0.341,10.62659,0.00000
2266.00,10.62956,25.346659,-0.000287,25.102127,-5.2107,0.341,10.62956,0.00000
2267.00,10.63553,25.346613,-0.000286,25.102063,-5.2104,0.341,10.63553,0.00000
2268.00,10.63946,25.346664,-0.000288,25.102056,-5.2100,0.342,10.63946,0.00000
2269.00,10.64027,25.346778,-0.000290,25.102115,-5.2097,0.342,10.64027,0.00000
2270.00,10.63993,25.346874,-0.000292,25.102161,-5.2093,0.342,10.63993,0.00000
2271.00,10.63578,25.346921,-0.000292,25.102105,-5.2090,0.343,10.63578,0.00000
2272.00,10.62997,25.347080,-0.000291,25.102172,-5.2086,0.343,10.62997,0.00000
2273.00,10.62419,25.347215,-0.000290,25.102191,-5.2082,0.343,10.62419,0.00000
2274.00,10.62274,25.347232,-0.000292,25.102167,-5.2079,0.343,10.62274,0.00000
2275.00,10.62155,25.347310,-0.000290,25.102200,-5.2075,0.344,10.62155,0.00000
2276.00,10.62415,25.347436,-0.000292,25.102292,-5.2072,0.344,10.62415,0.00000
2277.00,10.62809,25.347489,-0.000291,25.102270,-5.2069,0.344,10.62809,0.00000
2278.00,10.63253,25.347457,-0.000287,25.102263,-5.2065,0.344,10.63253,0.00000
2279.00,10.63508,25.347516,-0.000285,25.102229,-5.2062,0.344,10.63508,0.00000
2280.00,10.63973,25.347553,-0.000287,25.102147,-5.2059,0.345,10.63973,0.00000
2281.00,10.64175,25.347572,-0.000288,25.102082,-5.2056,0.345,10.64175,0.00000
2282.00,10.63708,25.347693,-0.000289,25.102105,-5.2052,0.345,10.63708,0.00000
2283.00,10.63294,25.347852,-0.000291,25.102141,-5.2049,0.345,10.63294,0.00000
2284.00,10.62844,25.347917,-0.000292,25.102131,-5.2046,0.346,10.62844,0.00000
2285.00,10.62320,25.347910,-0.000292,25.102110,-5.2042,0.346,10.62320,0.00000
2286.00,10.62071,25.347957,-0.000294,25.102127,-5.2038,0.346,10.62071,0.00000
2287.00,10.62433,25.348018,-0.000297,25.102141,-5.2035,0.346,10.62433,0.00000
2288.00,10.62656,25.348112,-0.000299,25.102103,-5.2032,0.347,10.62656,0.00000
2289.00,10.62791,25.348230,-0.000298,25.102133,-5.2028,0.347,10.62791,0.00000
2290.00,10.63067,25.348363,-0.000301,25.102108,-5.2024,0.347,10.63067,0.00000
2291.00,10.63204,25.348472,-0.000301,25.102110,-5.2021,0.348,10.63204,0.00000
2292.00,10.63340,25.348517,-0.000298,25.102083,-5.2017,0.348,10.63340,0.00000
2293.00,10.63358,25.348502,-0.000298,25.102120,-5.2014,0.348,10.63358,0.00000
2294.00,10.63502,25.348580,-0.000299,25.102120,-5.2010,0.348,10.63502,0.00000
2295.00,10.63542,25.348721,-0.000295,25.102195,-5.2007,0.349,10.63542,0.00000
2296.00,10.63472,25.348789,-0.000294,25.102186,-5.2003,0.349,10.63472,0.00000
2297.00,10.63270,25.348832,-0.000297,25.102148,-5.2000,0.349,10.63270,0.00000
2298.00,10.63263,25.348946,-0.000295,25.102112,-5.1996,0.349,10.63263,0.00000
2299.00,10.63107,25.349000,-0.000295,25.102114,-5.1993,0.349,10.63107,0.00000
2300.00,10.63010,25.349038,-0.000297,25.102110,-5.1989,0.350,10.63010,0.00000
2301.00,10.63044,25.349123,-0.000297,25.102125,-5.1986,0.350,10.63044,0.00000
2302.00,10.63035,25.349180,-0.000292,25.102139,-5.1982,0.350,10.63035,0.00000
2303.00,10.63145,25.349217,-0.000293,25.102137,-5.1979,0.350,10.63145,0.00000
2304.00,10.63289,25.349284,-0.000296,25.102133,-5.1976,0.350,10.63289,0.00000
2305.00,10.63315,25.349376,-0.000295,25.102171,-5.1972,0.351,10.63315,0.00000
2306.00,10.63375,25.349418,-0.000293,25.102148,-5.1969,0.351,10.63375,0.00000
2307.00,10.63404,25.349513,-0.000294,25.102158,-5.1965,0.351,10.63404,0.00000
2308.00,10.63232,25.349646,-0.000294,25.102141,-5.1962,0.351,10.63232,0.00000
2309.00,10.63102,25.349687,-0.000286,25.102120,-5.1958,0.351,10.63102,0.00000
2310.00,10.63051,25.349745,-0.000287,25.102110,-5.1955,0.351,10.63051,0.00000
2311.00,10.62749,25.349815,-0.000291,25.102079,-5.1951,0.352,10.62749,0.00000
@16,2.0000,4.0, 2310.02800000001 
2312.00,10.62491,25.349940,-0.000293,25.102113,-5.1947,0.352,10.62491,0.00000
2313.00,10.62270,25.349988,-0.000295,25.102147,-5.1944,0.352,10.62270,0.00000
2314.00,10.62417,25.350106,-0.000299,25.102195,-5.1940,0.353,10.62417,0.00000
2315.00,10.63654,25.350183,-0.000299,25.102181,-5.1937,0.353,10.63654,0.00000
2316.00,10.66219,25.350258,-0.000298,25.102221,-5.1934,0.353,10.66219,0.00000
2317.00,10.69857,25.350261,-0.000299,25.102238,-5.1930,0.354,10.69857,0.00000
2318.00,10.74043,25.350269,-0.000301,25.102218,-5.1927,0.354,10.74043,0.00000
2319.00,10.77888,25.350346,-0.000305,25.102249,-5.1924,0.354,10.77888,0.00000
2320.00,10.80321,25.350429,-0.000304,25.102310,-5.1920,0.354,10.80321,0.00000
2321.00,10.80872,25.350564,-0.000303,25.102367,-5.1917,0.355,10.80872,0.00000
2322.00,10.80050,25.350616,-0.000302,25.102297,-5.1914,0.355,10.80050,0.00000
2323.00,10.78220,25.350701,-0.000297,25.102282,-5.1910,0.355,10.78220,0.00000
2324.00,10.75932,25.350736,-0.000294,25.102203,-5.1907,0.355,10.75932,0.00000
2325.00,10.73905,25.350729,-0.000298,25.102070,-5.1904,0.355,10.73905,0.00000
2326.00,10.72264,25.350730,-0.000298,25.101992,-5.1900,0.356,10.72264,0.00000
2327.00,10.70830,25.350882,-0.000296,25.102001,-5.1897,0.356,10.70830,0.00000
2328.00,10.69565,25.350934,-0.000298,25.101965,-5.1894,0.356,10.69565,0.00000
2329.00,10.68301,25.351035,-0.000299,25.101965,-5.1890,0.356,10.68301,0.00000
2330.00,10.67024,25.351172,-0.000296,25.102013,-5.1887,0.357,10.67024,0.00000
2331.00,10.66099,25.351287,-0.000295,25.102005,-5.1883,0.357,10.66099,0.00000
2332.00,10.65271,25.351435,-0.000297,25.102101,-5.1880,0.357,10.65271,0.00000
2333.00,10.64694,25.351533,-0.000296,25.102126,-5.1877,0.357,10.64694,0.00000
2334.00,10.64442,25.351625,-0.000296,25.102215,-5.1873,0.358,10.64442,0.00000
2335.00,10.64331,25.351580,-0.000297,25.102103,-5.1870,0.358,10.64331,0.00000
2336.00,10.64124,25.351657,-0.000297,25.102144,-5.1867,0.358,10.64124,0.00000
2337.00,10.63961,25.351648,-0.000295,25.102060,-5.1864,0.358,10.63961,0.00000
2338.00,10.63910,25.351850,-0.000292,25.102183,-5.1860,0.358,10.63910,0.00000
2339.00,10.63819,25.351907,-0.000291,25.102131,-5.1857,0.358,10.63819,0.00000
2340.00,10.63501,25.352021,-0.000289,25.102207,-5.1854,0.359,10.63501,0.00000
2341.00,10.63232,25.352137,-0.000289,25.102247,-5.1851,0.359,10.63232,0.00000
2342.00,10.62930,25.352256,-0.000289,25.102291,-5.1847,0.359,10.62930,0.00000
2343.00,10.62535,25.352198,-0.000291,25.102181,-5.1844,0.359,10.62535,0.00000
2344.00,10.62069,25.352256,-0.000291,25.102225,-5.1841,0.360,10.62069,0.00000
2345.00,10.61863,25.352429,-0.000289,25.102276,-5.1838,0.360,10.61863,0.00000
2346.00,10.61908,25.352426,-0.000285,25.102220,-5.1835,0.360,10.61908,0.00000
2347.00,10.62064,25.352405,-0.000286,25.102150,-5.1832,0.360,10.62064,0.00000
2348.00,10.62114,25.352519,-0.000284,25.102194,-5.1829,0.360,10.62114,0.00000
2349.00,10.62397,25.352559,-0.000282,25.102162,-5.1826,0.360,10.62397,0.00000
2350.00,10.62493,25.352508,-0.000285,25.102056,-5.1822,0.360,10.62493,0.00000
2351.00,10.62331,25.352500,-0.000287,25.101972,-5.1819,0.361,10.62331,0.00000
2352.00,10.62163,25.352519,-0.000290,25.101942,-5.1816,0.361,10.62163,0.00000
2353.00,10.62122,25.352607,-0.000292,25.101943,-5.1812,0.361,10.62122,0.00000
2354.00,10.61766,25.352729,-0.000295,25.101986,-5.1809,0.362,10.61766,0.00000
2355.00,10.61512,25.352846,-0.000291,25.102088,-5.1805,0.362,10.61512,0.00000
2356.00,10.61306,25.352998,-0.000291,25.102204,-5.1802,0.362,10.61306,0.00000
2357.00,10.61111,25.353177,-0.000288,25.102339,-5.1799,0.362,10.61111,0.00000
2358.00,10.61103,25.353223,-0.000287,25.102362,-5.1796,0.362,10.61103,0.00000
2359.00,10.61269,25.353249,-0.000288,25.102347,-5.1793,0.362,10.61269,0.00000
2360.00,10.61481,25.353414,-0.000292,25.102395,-5.1790,0.363,10.61481,0.00000
2361.00,10.61696,25.353464,-0.000294,25.102382,-5.1787,0.363,10.61696,0.00000
2362.00,10.61808,25.353437,-0.000297,25.102304,-5.1784,0.364,10.61808,0.00000
2363.00,10.61747,25.353471,-0.000298,25.102277,-5.1780,0.364,10.61747,0.00000
2364.00,10.61764,25.353553,-0.000297,25.102228,-5.1777,0.364,10.61764,0.00000
2365.00,10.61625,25.353498,-0.000297,25.102142,-5.1774,0.364,10.61625,0.00000
2366.00,10.61310,25.353598,-0.000296,25.102198,-5.1771,0.364,10.61310,0.00000
2367.00,10.61101,25.353729,-0.000296,25.102274,-5.1768,0.365,10.61101,0.00000
2368.00,10.61146,25.353825,-0.000297,25.102285,-5.1764,0.365,10.61146,0.00000
2369.00,10.61315,25.353873,-0.000297,25.102302,-5.1761,0.365,10.61315,0.00000
2370.00,10.61450,25.353984,-0.000295,25.102324,-5.1758,0.365,10.61450,0.00000
2371.00,10.61791,25.353998,-0.000292,25.102224,-5.1755,0.365,10.61791,0.00000
2372.00,10.61944,25.354098,-0.000289,25.102236,-5.1752,0.366,10.61944,0.00000
2373.00,10.61646,25.354208,-0.000287,25.102279,-5.1749,0.366,10.61646,0.00000
2374.00,10.61397,25.354285,-0.000287,25.102275,-5.1746,0.366,10.61397,0.00000
2375.00,10.61389,25.354321,-0.000290,25.102281,-5.1743,0.366,10.61389,0.00000
2376.00,10.61451,25.354401,-0.000291,25.102280,-5.1739,0.366,10.61451,0.00000
2377.00,10.61460,25.354444,-0.000292,25.102226,-5.1736,0.367,10.61460,0.00000
2378.00,10.61526,25.354523,-0.000295,25.102189,-5.1733,0.367,10.61526,0.00000
2379.00,10.61490,25.354613,-0.000296,25.102212,-5.1730,0.367,10.61490,0.00000
2380.00,10.61411,25.354802,-0.000297,25.102275,-5.1727,0.368,10.61411,0.00000
2381.00,10.61256,25.354915,-0.000298,25.102315,-5.1724,0.368,10.61256,0.00000
2382.00,10.61077,25.354894,-0.000299,25.102213,-5.1721,0.368,10.61077,0.00000
2383.00,10.61139,25.354948,-0.000300,25.102161,-5.1718,0.368,10.61139,0.00000
2384.00,10.61270,25.355004,-0.000300,25.102081,-5.1715,0.369,10.61270,0.00000
2385.00,10.61374,25.354983,-0.000299,25.101944,-5.1712,0.369,10.61374,0.00000
2386.00,10.61378,25.355032,-0.000299,25.101922,-5.1710,0.369,10.61378,0.00000
2387.00,10.61189,25.355110,-0.000300,25.101952,-5.1707,0.369,10.61189,0.00000
2388.00,10.60878,25.355154,-0.000301,25.102018,-5.1704,0.370,10.60878,0.00000
2389.00,10.60518,25.355280,-0.000299,25.102092,-5.1701,0.370,10.60518,0.00000
2390.00,10.61139,25.355339,-0.000296,25.102091,-5.1697,0.370,10.61139,0.00000
2391.00,10.61767,25.355368,-0.000298,25.102064,-5.1694,0.370,10.61767,0.00000
2392.00,10.61909,25.355494,-0.000297,25.102083,-5.1691,0.370,10.61909,0.00000
2393.00,10.61795,25.355605,-0.000298,25.102117,-5.1688,0.371,10.61795,0.00000
2394.00,10.61502,25.355533,-0.000302,25.101996,-5.1685,0.371,10.61502,0.00000
2395.00,10.60406,25.355532,-0.000306,25.101990,-5.1682,0.372,10.60406,0.00000
2396.00,10.59482,25.355609,-0.000304,25.102042,-5.1679,0.372,10.59482,0.00000
2397.00,10.59588,25.355606,-0.000301,25.102018,-5.1676,0.372,10.59588,0.00000
2398.00,10.59881,25.355637,-0.000296,25.101962,-5.1672,0.372,10.59881,0.00000
2399.00,10.60453,25.355865,-0.000289,25.102076,-5.1669,0.372,10.60453,0.00000
2400.00,10.60656,25.356104,-0.000286,25.102209,-5.1666,0.372,10.60656,0.00000
2401.00,10.60714,25.356258,-0.000290,25.102246,-5.1663,0.372,10.60714,0.00000
2402.00,10.60832,25.356402,-0.000291,25.102264,-5.1660,0.373,10.60832,0.00000
2403.00,10.61074,25.356487,-0.000292,25.102276,-5.1656,0.373,10.61074,0.00000
2404.00,10.61279,25.356533,-0.000293,25.102305,-5.1653,0.373,10.61279,0.00000
2405.00,10.61478,25.356566,-0.000297,25.102258,-5.1650,0.374,10.61478,0.00000
2406.00,10.61730,25.356610,-0.000292,25.102203,-5.1647,0.374,10.61730,0.00000
2407.00,10.61762,25.356683,-0.000290,25.102238,-5.1644,0.374,10.61762,0.00000
2408.00,10.61677,25.356694,-0.000291,25.102200,-5.1640,0.374,10.61677,0.00000
2409.00,10.61033,25.356736,-0.000292,25.102160,-5.1637,0.374,10.61033,0.00000
2410.00,10.60484,25.356784,-0.000290,25.102200,-5.1634,0.374,10.60484,0.00000
2411.00,10.60182,25.356814,-0.000289,25.102193,-5.1631,0.375,10.60182,0.00000
2412.00,10.59925,25.356935,-0.000291,25.102251,-5.1628,0.375,10.59925,0.00000
2413.00,10.59767,25.357085,-0.000291,25.102293,-5.1624,0.375,10.59767,0.00000
2414.00,10.59921,25.357084,-0.000291,25.102236,-5.1622,0.375,10.59921,0.00000
2415.00,10.60238,25.357129,-0.000291,25.102181,-5.1618,0.376,10.60238,0.00000
2416.00,10.60264,25.357221,-0.000293,25.102223,-5.1615,0.376,10.60264,0.00000
2417.00,10.60402,25.357275,-0.000294,25.102182,-5.1612,0.376,10.60402,0.00000
2418.00,10.60754,25.357322,-0.000294,25.102140,-5.1609,0.376,10.60754,0.00000
2419.00,10.60874,25.357395,-0.000297,25.102100,-5.1605,0.377,10.60874,0.00000
2420.00,10.60889,25.357486,-0.000296,25.102088,-5.1602,0.377,10.60889,0.00000
2421.00,10.60885,25.357556,-0.000296,25.102046,-5.1599,0.377,10.60885,0.00000
2422.00,10.60889,25.357554,-0.000293,25.102033,-5.1596,0.377,10.60889,0.00000
2423.00,10.60418,25.357626,-0.000295,25.102062,-5.1593,0.378,10.60418,0.00000
2424.00,10.60299,25.357794,-0.000291,25.102169,-5.1589,0.378,10.60299,0.00000
2425.00,10.60314,25.357830,-0.000294,25.102170,-5.1586,0.378,10.60314,0.00000
2426.00,10.60324,25.357880,-0.000295,25.102164,-5.1583,0.378,10.60324,0.00000
2427.00,10.59999,25.358094,-0.000297,25.102226,-5.1580,0.379,10.59999,0.00000
2428.00,10.60011,25.358226,-0.000296,25.102237,-5.1576,0.379,10.60011,0.00000
2429.00,10.60094,25.358321,-0.000298,25.102238,-5.1573,0.379,10.60094,0.00000
2430.00,10.60242,25.358336,-0.000297,25.102135,-5.1570,0.379,10.60242,0.00000
2431.00,10.60502,25.358381,-0.000295,25.102086,-5.1567,0.379,10.60502,0.00000
2432.00,10.60736,25.358429,-0.000298,25.102042,-5.1563,0.380,10.60736,0.00000
2433.00,10.60937,25.358441,-0.000297,25.102020,-5.1560,0.380,10.60937,0.00000
2434.00,10.60918,25.358505,-0.000296,25.102029,-5.1557,0.380,10.60918,0.00000
2435.00,10.60980,25.358655,-0.000297,25.102152,-5.1554,0.380,10.60980,0.00000
2436.00,10.61058,25.358791,-0.000297,25.102230,-5.1550,0.381,10.61058,0.00000
2437.00,10.61199,25.358740,-0.000291,25.102169,-5.1547,0.381,10.61199,0.00000
2438.00,10.61401,25.358802,-0.000289,25.102166,-5.1544,0.381,10.61401,0.00000
2439.00,10.61688,25.358836,-0.000286,25.102148,-5.1541,0.381,10.61688,0.00000
2440.00,10.61589,25.358911,-0.000283,25.102176,-5.1538,0.381,10.61589,0.00000
2441.00,10.61197,25.358971,-0.000278,25.102183,-5.1535,0.381,10.61197,0.00000
2442.00,10.60998,25.359058,-0.000282,25.102210,-5.1531,0.381,10.60998,0.00000
2443.00,10.60576,25.359107,-0.000276,25.102230,-5.1528,0.381,10.60576,0.00000
2444.00,10.60188,25.359102,-0.000276,25.102179,-5.1525,0.381,10.60188,0.00000
2445.00,10.60066,25.359173,-0.000271,25.102172,-5.1522,0.381,10.60066,0.00000
2446.00,10.60471,25.359209,-0.000275,25.102107,-5.1518,0.381,10.60471,0.00000
2447.00,10.60881,25.359263,-0.000271,25.102104,-5.1515,0.381,10.60881,0.00000
2448.00,10.61267,25.359330,-0.000278,25.102106,-5.1511,0.382,10.61267,0.00000
2449.00,10.61504,25.359467,-0.000285,25.102154,-5.1508,0.382,10.61504,0.00000
2450.00,10.61316,25.359486,-0.000296,25.102098,-5.1505,0.383,10.61316,0.00000
2451.00,10.60616,25.359599,-0.000298,25.102188,-5.1502,0.383,10.60616,0.00000
2452.00,10.59900,25.359692,-0.000303,25.102187,-5.1499,0.384,10.59900,0.00000
2453.00,10.59595,25.359752,-0.000306,25.102153,-5.1495,0.384,10.59595,0.00000
2454.00,10.59470,25.359822,-0.000300,25.102162,-5.1492,0.384,10.59470,0.00000
2455.00,10.59595,25.359917,-0.000299,25.102231,-5.1489,0.385,10.59595,0.00000
2456.00,10.60002,25.359939,-0.000299,25.102203,-5.1485,0.385,10.60002,0.00000
2457.00,10.60174,25.360006,-0.000303,25.102222,-5.1482,0.385,10.60174,0.00000
2458.00,10.60059,25.360119,-0.000300,25.102260,-5.1479,0.385,10.60059,0.00000
2459.00,10.59960,25.360157,-0.000303,25.102243,-5.1476,0.386,10.59960,0.00000
2460.00,10.59940,25.360212,-0.000299,25.102180,-5.1472,0.386,10.59940,0.00000
2461.00,10.59976,25.360377,-0.000306,25.102216,-5.1469,0.386,10.59976,0.00000
@17,2.0000,4.0, 2460.019 
2462.00,10.60216,25.360474,-0.000304,25.102236,-5.1466,0.386,10.60216,0.00000
2463.00,10.60309,25.360479,-0.000307,25.102222,-5.1463,0.387,10.60309,0.00000
2464.00,10.60624,25.360481,-0.000310,25.102148,-5.1460,0.387,10.60624,0.00000
2465.00,10.61595,25.360541,-0.000312,25.102132,-5.1457,0.387,10.61595,0.00000
2466.00,10.63548,25.360536,-0.000305,25.102095,-5.1453,0.387,10.63548,0.00000
2467.00,10.66364,25.360560,-0.000308,25.102073,-5.1450,0.388,10.66364,0.00000
2468.00,10.69942,25.360651,-0.000311,25.102066,-5.1447,0.388,10.69942,0.00000
2469.00,10.73366,25.360811,-0.000316,25.102146,-5.1444,0.389,10.73366,0.00000
2470.00,10.75804,25.360851,-0.000319,25.102136,-5.1441,0.389,10.75804,0.00000
2471.00,10.76743,25.360853,-0.000314,25.102040,-5.1437,0.389,10.76743,0.00000
2472.00,10.76948,25.360930,-0.000311,25.101974,-5.1434,0.390,10.76948,0.00000
2473.00,10.75830,25.361007,-0.000303,25.101905,-5.1431,0.389,10.75830,0.00000
2474.00,10.74121,25.361008,-0.000297,25.101847,-5.1428,0.389,10.74121,0.00000
2475.00,10.72396,25.361057,-0.000292,25.101792,-5.1425,0.389,10.72396,0.00000
2476.00,10.70678,25.361241,-0.000300,25.101880,-5.1421,0.390,10.70678,0.00000
2477.00,10.68467,25.361305,-0.000299,25.101878,-5.1418,0.390,10.68467,0.00000
2478.00,10.66747,25.361371,-0.000301,25.101898,-5.1415,0.390,10.66747,0.00000
2479.00,10.65563,25.361588,-0.000301,25.102023,-5.1411,0.391,10.65563,0.00000
2480.00,10.64683,25.361782,-0.000303,25.102111,-5.1408,0.391,10.64683,0.00000
2481.00,10.64499,25.361781,-0.000302,25.102072,-5.1405,0.391,10.64499,0.00000
2482.00,10.64133,25.361954,-0.000305,25.102152,-5.1401,0.392,10.64133,0.00000
2483.00,10.63672,25.362074,-0.000305,25.102230,-5.1398,0.392,10.63672,0.00000
2484.00,10.63168,25.362111,-0.000304,25.102209,-5.1395,0.392,10.63168,0.00000
2485.00,10.62580,25.362164,-0.000305,25.102249,-5.1392,0.392,10.62580,0.00000
2486.00,10.61502,25.362293,-0.000301,25.102337,-5.1388,0.393,10.61502,0.00000
2487.00,10.60818,25.362223,-0.000298,25.102269,-5.1385,0.393,10.60818,0.00000
2488.00,10.60432,25.362263,-0.000296,25.102261,-5.1381,0.393,10.60432,0.00000
2489.00,10.60106,25.362297,-0.000296,25.102219,-5.1378,0.393,10.60106,0.00000
2490.00,10.59894,25.362309,-0.000291,25.102158,-5.1375,0.393,10.59894,0.00000
2491.00,10.59853,25.362421,-0.000291,25.102193,-5.1371,0.393,10.59853,0.00000
2492.00,10.59888,25.362640,-0.000289,25.102291,-5.1368,0.393,10.59888,0.00000
2493.00,10.59837,25.362783,-0.000289,25.102240,-5.1365,0.393,10.59837,0.00000
2494.00,10.59499,25.362825,-0.000289,25.102223,-5.1362,0.394,10.59499,0.00000
2495.00,10.59351,25.362950,-0.000292,25.102236,-5.1358,0.394,10.59351,0.00000
2496.00,10.59374,25.362993,-0.000292,25.102214,-5.1354,0.394,10.59374,0.00000
2497.00,10.59403,25.363036,-0.000296,25.102213,-5.1351,0.395,10.59403,0.00000
2498.00,10.59383,25.363070,-0.000296,25.102243,-5.1347,0.395,10.59383,0.00000
2499.00,10.59710,25.363234,-0.000299,25.102332,-5.1344,0.395,10.59710,0.00000
2500.00,10.59458,25.363295,-0.000297,25.102360,-5.1341,0.395,10.59458,0.00000
2501.00,10.58767,25.363337,-0.000297,25.102331,-5.1337,0.396,10.58767,0.00000
2502.00,10.58312,25.363377,-0.000294,25.102350,-5.1334,0.396,10.58312,0.00000
2503.00,10.57908,25.363414,-0.000292,25.102357,-5.1331,0.396,10.57908,0.00000
2504.00,10.57758,25.363467,-0.000290,25.102317,-5.1328,0.396,10.57758,0.00000
2505.00,10.57985,25.363542,-0.000291,25.102305,-5.1325,0.396,10.57985,0.00000
2506.00,10.58142,25.363601,-0.000292,25.102309,-5.1322,0.396,10.58142,0.00000
2507.00,10.58208,25.363675,-0.000292,25.102267,-5.1319,0.397,10.58208,0.00000
2508.00,10.58629,25.363771,-0.000293,25.102299,-5.1316,0.397,10.58629,0.00000
2509.00,10.58627,25.363838,-0.000292,25.102311,-5.1313,0.397,10.58627,0.00000
2510.00,10.58533,25.363883,-0.000290,25.102319,-5.1310,0.397,10.58533,0.00000
2511.00,10.58696,25.363949,-0.000289,25.102299,-5.1307,0.397,10.58696,0.00000
2512.00,10.58682,25.364074,-0.000292,25.102355,-5.1303,0.398,10.58682,0.00000
2513.00,10.58239,25.364077,-0.000292,25.102297,-5.1300,0.398,10.58239,0.00000
2514.00,10.57999,25.364076,-0.000292,25.102236,-5.1297,0.398,10.57999,0.00000
2515.00,10.57985,25.364138,-0.000295,25.102205,-5.1294,0.398,10.57985,0.00000
2516.00,10.58151,25.364204,-0.000301,25.102198,-5.1291,0.399,10.58151,0.00000
2517.00,10.58361,25.364193,-0.000296,25.102127,-5.1288,0.399,10.58361,0.00000
2518.00,10.58707,25.364323,-0.000301,25.102174,-5.1285,0.399,10.58707,0.00000
2519.00,10.58900,25.364451,-0.000302,25.102216,-5.1282,0.400,10.58900,0.00000
2520.00,10.58994,25.364537,-0.000300,25.102206,-5.1279,0.400,10.58994,0.00000
2521.00,10.58793,25.364628,-0.000295,25.102218,-5.1275,0.400,10.58793,0.00000
2522.00,10.58729,25.364756,-0.000290,25.102245,-5.1272,0.400,10.58729,0.00000
2523.00,10.58717,25.364806,-0.000280,25.102180,-5.1269,0.400,10.58717,0.00000
2524.00,10.58779,25.364901,-0.000277,25.102201,-5.1266,0.400,10.58779,0.00000
2525.00,10.58491,25.365006,-0.000276,25.102216,-5.1262,0.400,10.58491,0.00000
2526.00,10.58419,25.365116,-0.000276,25.102212,-5.1259,0.400,10.58419,0.00000
2527.00,10.58200,25.365243,-0.000282,25.102225,-5.1256,0.400,10.58200,0.00000
2528.00,10.57836,25.365348,-0.000290,25.102258,-5.1252,0.401,10.57836,0.00000
2529.00,10.57373,25.365365,-0.000292,25.102211,-5.1249,0.401,10.57373,0.00000
2530.00,10.57338,25.365414,-0.000294,25.102206,-5.1246,0.402,10.57338,0.00000
2531.00,10.57286,25.365443,-0.000290,25.102168,-5.1243,0.402,10.57286,0.00000
2532.00,10.57406,25.365457,-0.000288,25.102137,-5.1240,0.402,10.57406,0.00000
2533.00,10.57992,25.365536,-0.000287,25.102147,-5.1237,0.402,10.57992,0.00000
2534.00,10.58409,25.365682,-0.000285,25.102169,-5.1233,0.402,10.58409,0.00000
2535.00,10.58401,25.365767,-0.000287,25.102190,-5.1230,0.403,10.58401,0.00000
2536.00,10.58596,25.365910,-0.000289,25.102225,-5.1227,0.403,10.58596,0.00000
2537.00,10.58536,25.365939,-0.000289,25.102170,-5.1224,0.403,10.58536,0.00000
2538.00,10.58103,25.366024,-0.000289,25.102181,-5.1221,0.403,10.58103,0.00000
2539.00,10.57918,25.366005,-0.000287,25.102124,-5.1218,0.403,10.57918,0.00000
2540.00,10.58214,25.366123,-0.000282,25.102116,-5.1215,0.404,10.58214,0.00000
2541.00,10.58489,25.366157,-0.000283,25.102087,-5.1212,0.404,10.58489,0.00000
2542.00,10.58723,25.366277,-0.000281,25.102155,-5.1209,0.404,10.58723,0.00000
2543.00,10.58982,25.366322,-0.000277,25.102126,-5.1206,0.404,10.58982,0.00000
2544.00,10.59076,25.366471,-0.000277,25.102187,-5.1203,0.404,10.59076,0.00000
2545.00,10.59109,25.366535,-0.000280,25.102210,-5.1200,0.404,10.59109,0.00000
2546.00,10.58881,25.366625,-0.000280,25.102191,-5.1197,0.405,10.58881,0.00000
2547.00,10.58686,25.366648,-0.000280,25.102114,-5.1194,0.405,10.58686,0.00000
2548.00,10.58520,25.366713,-0.000282,25.102092,-5.1191,0.405,10.58520,0.00000
2549.00,10.58392,25.366775,-0.000283,25.102098,-5.1188,0.405,10.58392,0.00000
2550.00,10.58242,25.366806,-0.000284,25.102058,-5.1185,0.405,10.58242,0.00000
2551.00,10.58092,25.366859,-0.000287,25.102084,-5.1181,0.406,10.58092,0.00000
2552.00,10.57809,25.366971,-0.000288,25.102144,-5.1178,0.406,10.57809,0.00000
2553.00,10.57517,25.367101,-0.000287,25.102235,-5.1175,0.406,10.57517,0.00000
2554.00,10.57393,25.367145,-0.000292,25.102234,-5.1172,0.407,10.57393,0.00000
2555.00,10.57146,25.367251,-0.000290,25.102323,-5.1169,0.407,10.57146,0.00000
2556.00,10.57112,25.367299,-0.000291,25.102368,-5.1165,0.407,10.57112,0.00000
2557.00,10.57471,25.367401,-0.000293,25.102428,-5.1162,0.407,10.57471,0.00000
2558.00,10.57690,25.367402,-0.000296,25.102386,-5.1159,0.408,10.57690,0.00000
2559.00,10.57944,25.367505,-0.000290,25.102421,-5.1156,0.408,10.57944,0.00000
2560.00,10.58217,25.367546,-0.000289,25.102431,-5.1153,0.408,10.58217,0.00000
2561.00,10.58404,25.367650,-0.000283,25.102430,-5.1150,0.408,10.58404,0.00000
2562.00,10.58263,25.367682,-0.000281,25.102340,-5.1147,0.408,10.58263,0.00000
2563.00,10.58190,25.367728,-0.000281,25.102314,-5.1143,0.408,10.58190,0.00000
2564.00,10.58254,25.367776,-0.000288,25.102301,-5.1141,0.408,10.58254,0.00000
2565.00,10.58385,25.367785,-0.000284,25.102195,-5.1138,0.409,10.58385,0.00000
2566.00,10.58209,25.367877,-0.000290,25.102211,-5.1135,0.409,10.58209,0.00000
2567.00,10.58180,25.367968,-0.000290,25.102293,-5.1132,0.409,10.58180,0.00000
2568.00,10.58560,25.368129,-0.000292,25.102336,-5.1129,0.410,10.58560,0.00000
2569.00,10.58609,25.368116,-0.000278,25.102252,-5.1126,0.409,10.58609,0.00000
2570.00,10.58313,25.368226,-0.000284,25.102303,-5.1123,0.409,10.58313,0.00000
2571.00,10.58158,25.368246,-0.000275,25.102245,-5.1119,0.409,10.58158,0.00000
2572.00,10.57847,25.368244,-0.000279,25.102175,-5.1116,0.410,10.57847,0.00000
2573.00,10.57088,25.368271,-0.000279,25.102135,-5.1114,0.410,10.57088,0.00000
2574.00,10.56433,25.368452,-0.000296,25.102193,-5.1110,0.411,10.56433,0.00000
2575.00,10.56285,25.368578,-0.000297,25.102172,-5.1107,0.411,10.56285,0.00000
2576.00,10.56400,25.368736,-0.000307,25.102241,-5.1104,0.412,10.56400,0.00000
2577.00,10.56754,25.368852,-0.000305,25.102270,-5.1101,0.412,10.56754,0.00000
2578.00,10.57248,25.368934,-0.000310,25.102273,-5.1098,0.412,10.57248,0.00000
2579.00,10.57704,25.368990,-0.000305,25.102261,-5.1095,0.412,10.57704,0.00000
2580.00,10.58023,25.369016,-0.000302,25.102269,-5.1093,0.413,10.58023,0.00000
2581.00,10.58280,25.369020,-0.000299,25.102255,-5.1090,0.413,10.58280,0.00000
2582.00,10.58399,25.369103,-0.000301,25.102336,-5.1086,0.413,10.58399,0.00000
2583.00,10.58321,25.369165,-0.000301,25.102363,-5.1083,0.413,10.58321,0.00000
2584.00,10.58343,25.369221,-0.000304,25.102373,-5.1080,0.414,10.58343,0.00000
2585.00,10.58111,25.369311,-0.000311,25.102418,-5.1077,0.414,10.58111,0.00000
2586.00,10.58006,25.369355,-0.000314,25.102406,-5.1074,0.415,10.58006,0.00000
2587.00,10.57828,25.369372,-0.000315,25.102266,-5.1071,0.415,10.57828,0.00000
2588.00,10.57931,25.369461,-0.000311,25.102248,-5.1068,0.415,10.57931,0.00000
2589.00,10.57519,25.369530,-0.000306,25.102243,-5.1065,0.415,10.57519,0.00000
2590.00,10.57327,25.369535,-0.000302,25.102133,-5.1062,0.415,10.57327,0.00000
2591.00,10.56845,25.369683,-0.000302,25.102143,-5.1059,0.415,10.56845,0.00000
2592.00,10.56608,25.369851,-0.000302,25.102216,-5.1056,0.416,10.56608,0.00000
2593.00,10.56280,25.369927,-0.000302,25.102259,-5.1053,0.416,10.56280,0.00000
2594.00,10.56509,25.369985,-0.000306,25.102259,-5.1050,0.416,10.56509,0.00000
2595.00,10.56898,25.370246,-0.000303,25.102444,-5.1047,0.417,10.56898,0.00000
2596.00,10.57324,25.370241,-0.000295,25.102410,-5.1044,0.416,10.57324,0.00000
2597.00,10.57477,25.370256,-0.000297,25.102365,-5.1041,0.417,10.57477,0.00000
2598.00,10.57351,25.370303,-0.000298,25.102318,-5.1038,0.417,10.57351,0.00000
2599.00,10.57062,25.370357,-0.000296,25.102304,-5.1035,0.417,10.57062,0.00000
2600.00,10.56715,25.370308,-0.000299,25.102187,-5.1033,0.417,10.56715,0.00000
2601.00,10.56414,25.370396,-0.000304,25.102224,-5.1030,0.418,10.56414,0.00000
2602.00,10.56293,25.370441,-0.000299,25.102202,-5.1027,0.418,10.56293,0.00000
2603.00,10.56447,25.370552,-0.000301,25.102227,-5.1024,0.418,10.56447,0.00000
2604.00,10.56355,25.370642,-0.000302,25.102247,-5.1021,0.418,10.56355,0.00000
2605.00,10.56255,25.370677,-0.000299,25.102217,-5.1018,0.418,10.56255,0.00000
2606.00,10.56256,25.370718,-0.000300,25.102151,-5.1015,0.419,10.56256,0.00000
2607.00,10.56261,25.370828,-0.000300,25.102199,-5.1011,0.419,10.56261,0.00000
2608.00,10.56274,25.370824,-0.000298,25.102147,-5.1008,0.419,10.56274,0.00000
2609.00,10.56676,25.370911,-0.000297,25.102138,-5.1005,0.419,10.56676,0.00000
2610.00,10.56805,25.370973,-0.000299,25.102103,-5.1002,0.419,10.56805,0.00000
2611.00,10.57016,25.371113,-0.000299,25.102156,-5.0999,0.420,10.57016,0.00000
2612.00,10.57218,25.371232,-0.000300,25.102178,-5.0996,0.420,10.57218,0.00000
@18,2.0000,4.0, 2610.03600000001 
2613.00,10.57292,25.371375,-0.000298,25.102232,-5.0993,0.420,10.57292,0.00000
2614.00,10.57635,25.371458,-0.000295,25.102215,-5.0990,0.420,10.57635,0.00000
2615.00,10.59032,25.371550,-0.000294,25.102270,-5.0987,0.420,10.59032,0.00000
2616.00,10.61194,25.371506,-0.000294,25.102231,-5.0984,0.421,10.61194,0.00000
2617.00,10.64371,25.371525,-0.000296,25.102271,-5.0981,0.421,10.64371,0.00000
2618.00,10.68008,25.371469,-0.000294,25.102241,-5.0978,0.421,10.68008,0.00000
2619.00,10.71230,25.371453,-0.000296,25.102257,-5.0975,0.421,10.71230,0.00000
2620.00,10.73261,25.371419,-0.000296,25.102208,-5.0972,0.422,10.73261,0.00000
2621.00,10.74051,25.371454,-0.000297,25.102134,-5.0969,0.422,10.74051,0.00000
2622.00,10.73403,25.371395,-0.000297,25.102006,-5.0967,0.422,10.73403,0.00000
2623.00,10.71943,25.371455,-0.000300,25.101942,-5.0964,0.422,10.71943,0.00000
2624.00,10.70134,25.371495,-0.000300,25.101889,-5.0961,0.423,10.70134,0.00000
2625.00,10.68230,25.371647,-0.000299,25.101940,-5.0958,0.423,10.68230,0.00000
2626.00,10.66519,25.371739,-0.000296,25.101986,-5.0955,0.423,10.66519,0.00000
2627.00,10.64971,25.371870,-0.000294,25.102015,-5.0952,0.423,10.64971,0.00000
2628.00,10.63732,25.371969,-0.000291,25.102051,-5.0949,0.423,10.63732,0.00000
2629.00,10.62602,25.372093,-0.000293,25.102065,-5.0946,0.424,10.62602,0.00000
2630.00,10.61785,25.372210,-0.000291,25.102103,-5.0943,0.424,10.61785,0.00000
2631.00,10.61261,25.372338,-0.000293,25.102129,-5.0940,0.424,10.61261,0.00000
2632.00,10.60720,25.372433,-0.000293,25.102140,-5.0937,0.424,10.60720,0.00000
2633.00,10.60259,25.372548,-0.000295,25.102160,-5.0934,0.424,10.60259,0.00000
2634.00,10.60031,25.372612,-0.000292,25.102184,-5.0931,0.425,10.60031,0.00000
2635.00,10.59857,25.372649,-0.000292,25.102159,-5.0928,0.425,10.59857,0.00000
2636.00,10.59203,25.372710,-0.000291,25.102176,-5.0926,0.425,10.59203,0.00000
2637.00,10.58743,25.372783,-0.000292,25.102176,-5.0923,0.425,10.58743,0.00000
2638.00,10.58313,25.372871,-0.000291,25.102195,-5.0920,0.425,10.58313,0.00000
2639.00,10.58035,25.372887,-0.000293,25.102135,-5.0917,0.426,10.58035,0.00000
2640.00,10.57678,25.372977,-0.000291,25.102134,-5.0914,0.426,10.57678,0.00000
2641.00,10.57411,25.373034,-0.000290,25.102111,-5.0911,0.426,10.57411,0.00000
2642.00,10.57425,25.373113,-0.000288,25.102126,-5.0908,0.426,10.57425,0.00000
2643.00,10.57117,25.373138,-0.000291,25.102116,-5.0905,0.427,10.57117,0.00000
2644.00,10.56672,25.373227,-0.000293,25.102145,-5.0902,0.427,10.56672,0.00000
2645.00,10.56215,25.373271,-0.000294,25.102123,-5.0899,0.427,10.56215,0.00000
2646.00,10.55848,25.373354,-0.000296,25.102136,-5.0896,0.427,10.55848,0.00000
2647.00,10.54981,25.373368,-0.000294,25.102083,-5.0893,0.428,10.54981,0.00000
2648.00,10.54828,25.373436,-0.000290,25.102050,-5.0890,0.428,10.54828,0.00000
2649.00,10.55042,25.373580,-0.000290,25.102090,-5.0887,0.428,10.55042,0.00000
2650.00,10.55239,25.373636,-0.000292,25.102116,-5.0885,0.428,10.55239,0.00000
2651.00,10.55439,25.373756,-0.000291,25.102143,-5.0882,0.428,10.55439,0.00000
2652.00,10.55926,25.373829,-0.000294,25.102157,-5.0879,0.429,10.55926,0.00000
2653.00,10.56058,25.373899,-0.000294,25.102182,-5.0876,0.429,10.56058,0.00000
2654.00,10.55998,25.373946,-0.000288,25.102168,-5.0873,0.429,10.55998,0.00000
2655.00,10.56174,25.374043,-0.000284,25.102171,-5.0870,0.429,10.56174,0.00000
2656.00,10.56580,25.374047,-0.000286,25.102133,-5.0868,0.429,10.56580,0.00000
2657.00,10.56747,25.374160,-0.000284,25.102161,-5.0865,0.429,10.56747,0.00000
2658.00,10.56670,25.374193,-0.000286,25.102176,-5.0861,0.429,10.56670,0.00000
2659.00,10.56735,25.374266,-0.000288,25.102187,-5.0858,0.430,10.56735,0.00000
2660.00,10.56911,25.374319,-0.000293,25.102187,-5.0855,0.430,10.56911,0.00000
2661.00,10.56636,25.374406,-0.000293,25.102216,-5.0852,0.430,10.56636,0.00000
2662.00,10.56464,25.374468,-0.000295,25.102227,-5.0849,0.431,10.56464,0.00000
2663.00,10.56613,25.374588,-0.000290,25.102183,-5.0846,0.431,10.56613,0.00000
2664.00,10.56386,25.374642,-0.000290,25.102155,-5.0843,0.431,10.56386,0.00000
2665.00,10.55838,25.374718,-0.000283,25.102120,-5.0840,0.431,10.55838,0.00000
2666.00,10.55391,25.374782,-0.000281,25.102120,-5.0836,0.431,10.55391,0.00000
2667.00,10.54861,25.374865,-0.000279,25.102142,-5.0834,0.431,10.54861,0.00000
2668.00,10.54513,25.375004,-0.000279,25.102243,-5.0831,0.431,10.54513,0.00000
2669.00,10.54296,25.375170,-0.000278,25.102409,-5.0828,0.431,10.54296,0.00000
2670.00,10.54215,25.375250,-0.000280,25.102469,-5.0825,0.431,10.54215,0.00000
2671.00,10.54306,25.375385,-0.000280,25.102539,-5.0822,0.432,10.54306,0.00000
2672.00,10.54782,25.375493,-0.000279,25.102578,-5.0819,0.432,10.54782,0.00000
2673.00,10.55148,25.375528,-0.000283,25.102554,-5.0816,0.432,10.55148,0.00000
2674.00,10.55398,25.375586,-0.000284,25.102471,-5.0813,0.432,10.55398,0.00000
2675.00,10.55463,25.375648,-0.000288,25.102442,-5.0810,0.433,10.55463,0.00000
2676.00,10.55666,25.375705,-0.000286,25.102412,-5.0807,0.433,10.55666,0.00000
2677.00,10.55545,25.375808,-0.000290,25.102444,-5.0804,0.433,10.55545,0.00000
2678.00,10.55251,25.375867,-0.000290,25.102388,-5.0802,0.434,10.55251,0.00000
2679.00,10.55153,25.375869,-0.000292,25.102299,-5.0799,0.434,10.55153,0.00000
2680.00,10.55216,25.375962,-0.000288,25.102320,-5.0796,0.434,10.55216,0.00000
2681.00,10.55377,25.375975,-0.000289,25.102277,-5.0793,0.434,10.55377,0.00000
2682.00,10.55560,25.375958,-0.000286,25.102194,-5.0790,0.434,10.55560,0.00000
2683.00,10.55896,25.376054,-0.000285,25.102252,-5.0787,0.434,10.55896,0.00000
2684.00,10.56108,25.376091,-0.000285,25.102284,-5.0785,0.435,10.56108,0.00000
2685.00,10.56261,25.376113,-0.000290,25.102274,-5.0782,0.435,10.56261,0.00000
2686.00,10.56029,25.376122,-0.000295,25.102231,-5.0779,0.435,10.56029,0.00000
2687.00,10.56130,25.376192,-0.000303,25.102222,-5.0776,0.436,10.56130,0.00000
2688.00,10.56036,25.376203,-0.000303,25.102180,-5.0773,0.436,10.56036,0.00000
2689.00,10.55887,25.376318,-0.000303,25.102206,-5.0770,0.437,10.55887,0.00000
2690.00,10.56053,25.376452,-0.000300,25.102270,-5.0768,0.437,10.56053,0.00000
2691.00,10.56334,25.376566,-0.000295,25.102308,-5.0765,0.437,10.56334,0.00000
2692.00,10.56179,25.376670,-0.000290,25.102376,-5.0762,0.437,10.56179,0.00000
2693.00,10.55886,25.376727,-0.000288,25.102409,-5.0759,0.437,10.55886,0.00000
2694.00,10.55474,25.376741,-0.000289,25.102401,-5.0756,0.437,10.55474,0.00000
2695.00,10.54818,25.376732,-0.000290,25.102323,-5.0754,0.437,10.54818,0.00000
2696.00,10.54088,25.376778,-0.000296,25.102302,-5.0751,0.437,10.54088,0.00000
2697.00,10.53994,25.376788,-0.000298,25.102252,-5.0748,0.438,10.53994,0.00000
2698.00,10.54052,25.376855,-0.000303,25.102216,-5.0746,0.438,10.54052,0.00000
2699.00,10.54214,25.376946,-0.000304,25.102208,-5.0743,0.439,10.54214,0.00000
2700.00,10.54557,25.377026,-0.000306,25.102202,-5.0740,0.439,10.54557,0.00000
2701.00,10.55191,25.377136,-0.000302,25.102219,-5.0737,0.439,10.55191,0.00000
2702.00,10.55244,25.377197,-0.000298,25.102203,-5.0734,0.439,10.55244,0.00000
2703.00,10.55413,25.377254,-0.000297,25.102188,-5.0731,0.439,10.55413,0.00000
2704.00,10.55566,25.377279,-0.000297,25.102156,-5.0728,0.439,10.55566,0.00000
2705.00,10.55257,25.377354,-0.000298,25.102155,-5.0725,0.440,10.55257,0.00000
2706.00,10.54758,25.377408,-0.000302,25.102148,-5.0722,0.440,10.54758,0.00000
2707.00,10.54648,25.377513,-0.000309,25.102141,-5.0719,0.441,10.54648,0.00000
2708.00,10.54356,25.377594,-0.000307,25.102167,-5.0716,0.441,10.54356,0.00000
2709.00,10.54121,25.377733,-0.000305,25.102230,-5.0713,0.441,10.54121,0.00000
2710.00,10.54283,25.377793,-0.000302,25.102224,-5.0710,0.441,10.54283,0.00000
2711.00,10.54403,25.377828,-0.000300,25.102172,-5.0707,0.441,10.54403,0.00000
2712.00,10.54232,25.377850,-0.000294,25.102158,-5.0704,0.441,10.54232,0.00000
2713.00,10.54303,25.377895,-0.000293,25.102118,-5.0701,0.442,10.54303,0.00000
2714.00,10.54622,25.377913,-0.000294,25.102068,-5.0698,0.442,10.54622,0.00000
2715.00,10.54781,25.378000,-0.000294,25.102045,-5.0695,0.442,10.54781,0.00000
2716.00,10.55117,25.378114,-0.000295,25.102100,-5.0693,0.442,10.55117,0.00000
2717.00,10.55532,25.378249,-0.000296,25.102127,-5.0690,0.443,10.55532,0.00000
2718.00,10.55620,25.378316,-0.000298,25.102116,-5.0687,0.443,10.55620,0.00000
2719.00,10.55456,25.378377,-0.000292,25.102102,-5.0684,0.443,10.55456,0.00000
2720.00,10.55288,25.378423,-0.000287,25.102130,-5.0681,0.443,10.55288,0.00000
2721.00,10.55011,25.378482,-0.000284,25.102147,-5.0678,0.443,10.55011,0.00000
2722.00,10.54918,25.378515,-0.000280,25.102148,-5.0675,0.443,10.54918,0.00000
2723.00,10.54848,25.378611,-0.000277,25.102213,-5.0672,0.443,10.54848,0.00000
2724.00,10.54781,25.378696,-0.000278,25.102242,-5.0669,0.443,10.54781,0.00000
2725.00,10.54633,25.378792,-0.000277,25.102279,-5.0666,0.443,10.54633,0.00000
2726.00,10.54393,25.378889,-0.000279,25.102257,-5.0663,0.444,10.54393,0.00000
2727.00,10.54159,25.378981,-0.000281,25.102265,-5.0660,0.444,10.54159,0.00000
2728.00,10.54353,25.379060,-0.000285,25.102287,-5.0657,0.444,10.54353,0.00000
2729.00,10.54528,25.379150,-0.000290,25.102298,-5.0654,0.445,10.54528,0.00000
2730.00,10.54519,25.379217,-0.000294,25.102330,-5.0651,0.445,10.54519,0.00000
2731.00,10.54618,25.379246,-0.000292,25.102345,-5.0648,0.445,10.54618,0.00000
2732.00,10.54565,25.379298,-0.000292,25.102345,-5.0646,0.446,10.54565,0.00000
2733.00,10.54242,25.379388,-0.000288,25.102356,-5.0643,0.446,10.54242,0.00000
2734.00,10.54119,25.379453,-0.000287,25.102351,-5.0640,0.446,10.54119,0.00000
2735.00,10.54269,25.379572,-0.000280,25.102350,-5.0637,0.446,10.54269,0.00000
2736.00,10.54430,25.379664,-0.000282,25.102379,-5.0634,0.446,10.54430,0.00000
2737.00,10.54612,25.379748,-0.000286,25.102325,-5.0631,0.446,10.54612,0.00000
2738.00,10.54623,25.379806,-0.000289,25.102242,-5.0629,0.447,10.54623,0.00000
2739.00,10.54335,25.379844,-0.000290,25.102193,-5.0625,0.447,10.54335,0.00000
2740.00,10.54141,25.379860,-0.000290,25.102089,-5.0623,0.447,10.54141,0.00000
2741.00,10.54035,25.379858,-0.000289,25.101996,-5.0620,0.447,10.54035,0.00000
2742.00,10.54078,25.379918,-0.000288,25.102041,-5.0617,0.447,10.54078,0.00000
2743.00,10.54331,25.379963,-0.000291,25.102021,-5.0613,0.448,10.54331,0.00000
2744.00,10.54669,25.380077,-0.000292,25.102079,-5.0611,0.448,10.54669,0.00000
2745.00,10.54853,25.380096,-0.000300,25.102080,-5.0608,0.448,10.54853,0.00000
2746.00,10.54989,25.380224,-0.000302,25.102098,-5.0605,0.449,10.54989,0.00000
2747.00,10.54967,25.380252,-0.000300,25.102077,-5.0602,0.449,10.54967,0.00000
2748.00,10.54887,25.380398,-0.000297,25.102191,-5.0599,0.449,10.54887,0.00000
2749.00,10.54891,25.380464,-0.000297,25.102200,-5.0596,0.449,10.54891,0.00000
2750.00,10.55046,25.380628,-0.000294,25.102309,-5.0593,0.449,10.55046,0.00000
2751.00,10.55163,25.380730,-0.000293,25.102325,-5.0590,0.449,10.55163,0.00000
2752.00,10.55066,25.380850,-0.000300,25.102328,-5.0587,0.450,10.55066,0.00000
2753.00,10.54918,25.380846,-0.000298,25.102233,-5.0585,0.450,10.54918,0.00000
2754.00,10.54859,25.380847,-0.000296,25.102173,-5.0582,0.450,10.54859,0.00000
2755.00,10.54597,25.380831,-0.000300,25.102107,-5.0579,0.451,10.54597,0.00000
2756.00,10.54196,25.380849,-0.000307,25.102103,-5.0576,0.451,10.54196,0.00000
2757.00,10.54007,25.380886,-0.000306,25.102136,-5.0572,0.452,10.54007,0.00000
2758.00,10.54004,25.380961,-0.000312,25.102188,-5.0569,0.452,10.54004,0.00000
2759.00,10.53958,25.381087,-0.000319,25.102249,-5.0566,0.453,10.53958,0.00000
2760.00,10.54007,25.381216,-0.000320,25.102308,-5.0563,0.453,10.54007,0.00000
2761.00,10.54270,25.381266,-0.000313,25.102348,-5.0561,0.453,10.54270,0.00000
2762.00,10.54645,25.381411,-0.000308,25.102422,-5.0558,0.453,10.54645,0.00000
@19,2.0000,4.0, 2760.10400000001 
2763.00,10.54909,25.381501,-0.000304,25.102448,-5.0555,0.453,10.54909,0.00000
2764.00,10.55270,25.381556,-0.000299,25.102419,-5.0553,0.453,10.55270,0.00000
2765.00,10.56315,25.381663,-0.000296,25.102420,-5.0550,0.453,10.56315,0.00000
2766.00,10.58245,25.381822,-0.000294,25.102511,-5.0547,0.454,10.58245,0.00000
2767.00,10.60856,25.381851,-0.000298,25.102515,-5.0544,0.454,10.60856,0.00000
2768.00,10.64090,25.381948,-0.000301,25.102568,-5.0541,0.454,10.64090,0.00000
2769.00,10.67275,25.382032,-0.000303,25.102622,-5.0538,0.455,10.67275,0.00000
2770.00,10.69734,25.382101,-0.000306,25.102626,-5.0536,0.455,10.69734,0.00000
2771.00,10.70634,25.382116,-0.000310,25.102524,-5.0533,0.455,10.70634,0.00000
2772.00,10.70455,25.382199,-0.000307,25.102452,-5.0530,0.456,10.70455,0.00000
2773.00,10.69241,25.382247,-0.000303,25.102373,-5.0527,0.456,10.69241,0.00000
2774.00,10.67533,25.382346,-0.000299,25.102307,-5.0524,0.456,10.67533,0.00000
2775.00,10.65609,25.382361,-0.000296,25.102265,-5.0522,0.456,10.65609,0.00000
2776.00,10.64151,25.382460,-0.000292,25.102274,-5.0519,0.456,10.64151,0.00000
2777.00,10.62684,25.382531,-0.000289,25.102275,-5.0516,0.456,10.62684,0.00000
2778.00,10.61372,25.382607,-0.000289,25.102329,-5.0513,0.456,10.61372,0.00000
2779.00,10.60316,25.382634,-0.000288,25.102368,-5.0510,0.456,10.60316,0.00000
2780.00,10.59345,25.382749,-0.000283,25.102370,-5.0507,0.456,10.59345,0.00000
2781.00,10.58402,25.382818,-0.000283,25.102349,-5.0504,0.456,10.58402,0.00000
2782.00,10.57588,25.382870,-0.000285,25.102330,-5.0501,0.457,10.57588,0.00000
2783.00,10.56905,25.382920,-0.000287,25.102246,-5.0498,0.457,10.56905,0.00000
2784.00,10.56198,25.382996,-0.000290,25.102250,-5.0495,0.457,10.56198,0.00000
2785.00,10.55885,25.382986,-0.000297,25.102205,-5.0493,0.458,10.55885,0.00000
2786.00,10.55701,25.383020,-0.000296,25.102241,-5.0490,0.458,10.55701,0.00000
2787.00,10.55529,25.383076,-0.000296,25.102278,-5.0487,0.458,10.55529,0.00000
2788.00,10.55339,25.383162,-0.000291,25.102332,-5.0484,0.458,10.55339,0.00000
2789.00,10.55237,25.383233,-0.000287,25.102356,-5.0481,0.458,10.55237,0.00000
2790.00,10.54893,25.383354,-0.000283,25.102423,-5.0478,0.458,10.54893,0.00000
2791.00,10.54292,25.383461,-0.000280,25.102411,-5.0475,0.458,10.54292,0.00000
2792.00,10.53603,25.383579,-0.000280,25.102417,-5.0473,0.458,10.53603,0.00000
2793.00,10.53298,25.383663,-0.000281,25.102445,-5.0470,0.459,10.53298,0.00000
2794.00,10.52849,25.383729,-0.000281,25.102425,-5.0467,0.459,10.52849,0.00000
2795.00,10.53048,25.383802,-0.000284,25.102445,-5.0464,0.459,10.53048,0.00000
2796.00,10.53430,25.383870,-0.000286,25.102449,-5.0461,0.459,10.53430,0.00000
2797.00,10.54081,25.383938,-0.000290,25.102488,-5.0458,0.460,10.54081,0.00000
2798.00,10.54324,25.384035,-0.000295,25.102445,-5.0455,0.460,10.54324,0.00000
2799.00,10.54679,25.384143,-0.000297,25.102474,-5.0452,0.461,10.54679,0.00000
2800.00,10.54087,25.384219,-0.000301,25.102427,-5.0450,0.461,10.54087,0.00000
2801.00,10.53685,25.384305,-0.000302,25.102447,-5.0447,0.461,10.53685,0.00000
2802.00,10.53348,25.384392,-0.000297,25.102396,-5.0444,0.461,10.53348,0.00000
2803.00,10.53303,25.384432,-0.000291,25.102412,-5.0441,0.461,10.53303,0.00000
2804.00,10.53333,25.384500,-0.000287,25.102404,-5.0439,0.461,10.53333,0.00000
2805.00,10.53746,25.384582,-0.000279,25.102426,-5.0436,0.461,10.53746,0.00000
2806.00,10.53739,25.384644,-0.000273,25.102375,-5.0433,0.461,10.53739,0.00000
2807.00,10.53383,25.384699,-0.000272,25.102369,-5.0430,0.461,10.53383,0.00000
2808.00,10.52944,25.384746,-0.000273,25.102328,-5.0427,0.461,10.52944,0.00000
2809.00,10.52479,25.384816,-0.000276,25.102259,-5.0424,0.462,10.52479,0.00000
2810.00,10.52111,25.384884,-0.000281,25.102253,-5.0422,0.462,10.52111,0.00000
2811.00,10.51796,25.384964,-0.000291,25.102289,-5.0419,0.463,10.51796,0.00000
2812.00,10.51893,25.385021,-0.000291,25.102270,-5.0417,0.463,10.51893,0.00000
2813.00,10.52006,25.385096,-0.000294,25.102290,-5.0414,0.463,10.52006,0.00000
2814.00,10.52243,25.385177,-0.000289,25.102338,-5.0411,0.463,10.52243,0.00000
2815.00,10.52228,25.385217,-0.000288,25.102308,-5.0408,0.463,10.52228,0.00000
2816.00,10.52509,25.385250,-0.000284,25.102298,-5.0406,0.463,10.52509,0.00000
2817.00,10.52727,25.385268,-0.000287,25.102275,-5.0403,0.464,10.52727,0.00000
2818.00,10.52889,25.385336,-0.000290,25.102286,-5.0400,0.464,10.52889,0.00000
2819.00,10.52897,25.385391,-0.000294,25.102314,-5.0397,0.465,10.52897,0.00000
2820.00,10.53023,25.385454,-0.000293,25.102316,-5.0394,0.465,10.53023,0.00000
2821.00,10.53159,25.385526,-0.000289,25.102314,-5.0391,0.465,10.53159,0.00000
2822.00,10.53083,25.385621,-0.000288,25.102377,-5.0388,0.465,10.53083,0.00000
2823.00,10.53076,25.385765,-0.000286,25.102407,-5.0385,0.465,10.53076,0.00000
2824.00,10.53160,25.385757,-0.000286,25.102301,-5.0382,0.465,10.53160,0.00000
2825.00,10.53090,25.385834,-0.000291,25.102325,-5.0379,0.466,10.53090,0.00000
2826.00,10.52898,25.385856,-0.000296,25.102304,-5.0376,0.466,10.52898,0.00000
2827.00,10.52811,25.385929,-0.000299,25.102303,-5.0373,0.467,10.52811,0.00000
2828.00,10.52422,25.385889,-0.000301,25.102246,-5.0370,0.467,10.52422,0.00000
2829.00,10.52030,25.385995,-0.000302,25.102304,-5.0367,0.467,10.52030,0.00000
2830.00,10.51858,25.386019,-0.000299,25.102283,-5.0365,0.467,10.51858,0.00000
2831.00,10.51625,25.386159,-0.000300,25.102341,-5.0362,0.468,10.51625,0.00000
2832.00,10.51346,25.386205,-0.000296,25.102324,-5.0359,0.468,10.51346,0.00000
2833.00,10.51168,25.386298,-0.000294,25.102328,-5.0357,0.468,10.51168,0.00000
2834.00,10.51239,25.386414,-0.000295,25.102333,-5.0354,0.468,10.51239,0.00000
2835.00,10.51430,25.386526,-0.000296,25.102365,-5.0351,0.468,10.51430,0.00000
2836.00,10.51832,25.386633,-0.000294,25.102387,-5.0348,0.469,10.51832,0.00000
2837.00,10.52405,25.386718,-0.000296,25.102429,-5.0345,0.469,10.52405,0.00000
2838.00,10.52974,25.386823,-0.000295,25.102529,-5.0342,0.469,10.52974,0.00000
2839.00,10.53130,25.386891,-0.000293,25.102574,-5.0340,0.469,10.53130,0.00000
2840.00,10.53131,25.386966,-0.000292,25.102573,-5.0337,0.470,10.53131,0.00000
2841.00,10.53089,25.387003,-0.000292,25.102573,-5.0334,0.470,10.53089,0.00000
2842.00,10.52916,25.387118,-0.000290,25.102574,-5.0331,0.470,10.52916,0.00000
2843.00,10.52749,25.387199,-0.000288,25.102529,-5.0328,0.470,10.52749,0.00000
2844.00,10.52373,25.387259,-0.000286,25.102517,-5.0326,0.470,10.52373,0.00000
2845.00,10.52127,25.387346,-0.000286,25.102526,-5.0323,0.470,10.52127,0.00000
2846.00,10.51801,25.387456,-0.000283,25.102513,-5.0320,0.470,10.51801,0.00000
2847.00,10.51709,25.387499,-0.000281,25.102497,-5.0317,0.470,10.51709,0.00000
2848.00,10.51659,25.387561,-0.000280,25.102506,-5.0315,0.471,10.51659,0.00000
2849.00,10.51767,25.387652,-0.000279,25.102545,-5.0312,0.471,10.51767,0.00000
2850.00,10.51906,25.387728,-0.000278,25.102513,-5.0309,0.471,10.51906,0.00000
2851.00,10.52299,25.387802,-0.000283,25.102483,-5.0306,0.471,10.52299,0.00000
2852.00,10.52215,25.387826,-0.000282,25.102431,-5.0304,0.472,10.52215,0.00000
2853.00,10.52196,25.387859,-0.000281,25.102381,-5.0301,0.472,10.52196,0.00000
2854.00,10.52088,25.387904,-0.000284,25.102345,-5.0298,0.472,10.52088,0.00000
2855.00,10.51935,25.388013,-0.000280,25.102427,-5.0295,0.472,10.51935,0.00000
2856.00,10.51696,25.388002,-0.000278,25.102401,-5.0293,0.472,10.51696,0.00000
2857.00,10.51870,25.388170,-0.000276,25.102473,-5.0290,0.472,10.51870,0.00000
2858.00,10.52231,25.388321,-0.000278,25.102520,-5.0287,0.472,10.52231,0.00000
2859.00,10.52578,25.388339,-0.000280,25.102440,-5.0284,0.473,10.52578,0.00000
2860.00,10.52777,25.388336,-0.000286,25.102401,-5.0281,0.473,10.52777,0.00000
2861.00,10.52700,25.388470,-0.000292,25.102514,-5.0279,0.474,10.52700,0.00000
2862.00,10.52662,25.388481,-0.000299,25.102453,-5.0276,0.474,10.52662,0.00000
2863.00,10.52471,25.388466,-0.000302,25.102422,-5.0273,0.475,10.52471,0.00000
2864.00,10.52363,25.388571,-0.000300,25.102480,-5.0270,0.475,10.52363,0.00000
2865.00,10.52174,25.388626,-0.000301,25.102441,-5.0268,0.475,10.52174,0.00000
2866.00,10.52051,25.388640,-0.000302,25.102347,-5.0265,0.476,10.52051,0.00000
2867.00,10.51407,25.388710,-0.000300,25.102386,-5.0262,0.476,10.51407,0.00000
2868.00,10.50136,25.388759,-0.000299,25.102343,-5.0259,0.476,10.50136,0.00000
2869.00,10.48946,25.388881,-0.000297,25.102402,-5.0256,0.476,10.48946,0.00000
2870.00,10.48407,25.388953,-0.000294,25.102410,-5.0254,0.476,10.48407,0.00000
2871.00,10.48296,25.389040,-0.000289,25.102433,-5.0251,0.476,10.48296,0.00000
2872.00,10.48700,25.389107,-0.000291,25.102413,-5.0248,0.476,10.48700,0.00000
2873.00,10.49912,25.389285,-0.000287,25.102477,-5.0246,0.476,10.49912,0.00000
2874.00,10.51119,25.389281,-0.000284,25.102377,-5.0243,0.477,10.51119,0.00000
2875.00,10.51708,25.389368,-0.000284,25.102352,-5.0240,0.477,10.51708,0.00000
2876.00,10.51970,25.389476,-0.000287,25.102353,-5.0237,0.477,10.51970,0.00000
2877.00,10.52115,25.389584,-0.000284,25.102343,-5.0234,0.477,10.52115,0.00000
2878.00,10.52069,25.389605,-0.000290,25.102340,-5.0231,0.478,10.52069,0.00000
2879.00,10.51936,25.389689,-0.000294,25.102369,-5.0228,0.478,10.51936,0.00000
2880.00,10.51974,25.389756,-0.000290,25.102394,-5.0225,0.478,10.51974,0.00000
2881.00,10.51835,25.389789,-0.000282,25.102372,-5.0222,0.478,10.51835,0.00000
2882.00,10.51368,25.389855,-0.000282,25.102377,-5.0219,0.478,10.51368,0.00000
2883.00,10.50039,25.389918,-0.000279,25.102352,-5.0216,0.478,10.50039,0.00000
2884.00,10.49403,25.390039,-0.000279,25.102355,-5.0213,0.478,10.49403,0.00000
2885.00,10.48904,25.390109,-0.000284,25.102341,-5.0210,0.479,10.48904,0.00000
2886.00,10.48474,25.390201,-0.000289,25.102370,-5.0207,0.479,10.48474,0.00000
2887.00,10.48401,25.390209,-0.000288,25.102372,-5.0204,0.479,10.48401,0.00000
2888.00,10.49289,25.390235,-0.000291,25.102351,-5.0202,0.480,10.49289,0.00000
2889.00,10.49631,25.390298,-0.000289,25.102365,-5.0199,0.480,10.49631,0.00000
2890.00,10.49792,25.390370,-0.000288,25.102371,-5.0196,0.480,10.49792,0.00000
2891.00,10.50096,25.390405,-0.000289,25.102386,-5.0193,0.480,10.50096,0.00000
2892.00,10.50729,25.390495,-0.000288,25.102421,-5.0191,0.480,10.50729,0.00000
2893.00,10.51040,25.390632,-0.000283,25.102452,-5.0188,0.480,10.51040,0.00000
2894.00,10.51296,25.390633,-0.000281,25.102408,-5.0185,0.480,10.51296,0.00000
2895.00,10.51364,25.390702,-0.000280,25.102397,-5.0183,0.481,10.51364,0.00000
2896.00,10.50881,25.390771,-0.000273,25.102372,-5.0180,0.481,10.50881,0.00000
2897.00,10.50144,25.390848,-0.000270,25.102297,-5.0178,0.481,10.50144,0.00000
2898.00,10.49954,25.390897,-0.000271,25.102244,-5.0175,0.481,10.49954,0.00000
2899.00,10.50173,25.391019,-0.000274,25.102243,-5.0172,0.481,10.50173,0.00000
2900.00,10.50655,25.391140,-0.000278,25.102278,-5.0169,0.482,10.50655,0.00000
2901.00,10.51424,25.391229,-0.000283,25.102254,-5.0166,0.482,10.51424,0.00000
2902.00,10.52055,25.391305,-0.000290,25.102278,-5.0163,0.482,10.52055,0.00000
2903.00,10.52203,25.391370,-0.000292,25.102300,-5.0160,0.483,10.52203,0.00000
2904.00,10.52078,25.391398,-0.000290,25.102313,-5.0157,0.483,10.52078,0.00000
2905.00,10.51772,25.391431,-0.000289,25.102285,-5.0155,0.483,10.51772,0.00000
2906.00,10.51643,25.391502,-0.000288,25.102283,-5.0152,0.483,10.51643,0.00000
2907.00,10.51546,25.391547,-0.000286,25.102279,-5.0149,0.483,10.51546,0.00000
2908.00,10.51470,25.391569,-0.000282,25.102265,-5.0146,0.483,10.51470,0.00000
2909.00,10.51269,25.391610,-0.000283,25.102257,-5.0144,0.484,10.51269,0.00000
2910.00,10.51107,25.391635,-0.000285,25.102271,-5.0141,0.484,10.51107,0.00000
2911.00,10.51164,25.391607,-0.000288,25.102266,-5.0139,0.484,10.51164,0.00000
2912.00,10.50942,25.391679,-0.000290,25.102288,-5.0136,0.485,10.50942,0.00000
@20,2.0000,4.0, 2910.00900000001 
2913.00,10.50979,25.391736,-0.000293,25.102335,-5.0133,0.485,10.50979,0.00000
2914.00,10.51416,25.391837,-0.000292,25.102375,-5.0131,0.485,10.51416,0.00000
2915.00,10.52761,25.391947,-0.000290,25.102428,-5.0128,0.485,10.52761,0.00000
2916.00,10.54986,25.392078,-0.000289,25.102485,-5.0125,0.486,10.54986,0.00000
2917.00,10.58293,25.392130,-0.000289,25.102514,-5.0122,0.486,10.58293,0.00000
2918.00,10.62059,25.392202,-0.000289,25.102510,-5.0119,0.486,10.62059,0.00000
2919.00,10.65469,25.392261,-0.000293,25.102518,-5.0117,0.486,10.65469,0.00000
2920.00,10.67765,25.392278,-0.000295,25.102447,-5.0114,0.487,10.67765,0.00000
2921.00,10.68513,25.392280,-0.000296,25.102376,-5.0111,0.487,10.68513,0.00000
2922.00,10.68186,25.392331,-0.000295,25.102343,-5.0109,0.487,10.68186,0.00000
2923.00,10.66923,25.392414,-0.000296,25.102298,-5.0106,0.487,10.66923,0.00000
2924.00,10.65237,25.392460,-0.000295,25.102251,-5.0103,0.487,10.65237,0.00000
2925.00,10.63171,25.392550,-0.000291,25.102225,-5.0100,0.488,10.63171,0.00000
2926.00,10.61611,25.392702,-0.000291,25.102265,-5.0097,0.488,10.61611,0.00000
2927.00,10.59741,25.392793,-0.000290,25.102216,-5.0094,0.488,10.59741,0.00000
2928.00,10.57938,25.392852,-0.000289,25.102226,-5.0092,0.488,10.57938,0.00000
2929.00,10.56472,25.392946,-0.000282,25.102257,-5.0089,0.488,10.56472,0.00000
2930.00,10.55558,25.392956,-0.000286,25.102261,-5.0086,0.488,10.55558,0.00000
2931.00,10.54588,25.392959,-0.000286,25.102279,-5.0083,0.489,10.54588,0.00000
2932.00,10.54085,25.393057,-0.000285,25.102399,-5.0080,0.489,10.54085,0.00000
2933.00,10.53673,25.393087,-0.000288,25.102405,-5.0077,0.489,10.53673,0.00000
2934.00,10.53354,25.393130,-0.000293,25.102391,-5.0074,0.489,10.53354,0.00000
2935.00,10.52928,25.393212,-0.000290,25.102445,-5.0071,0.490,10.52928,0.00000
2936.00,10.52644,25.393294,-0.000290,25.102386,-5.0068,0.490,10.52644,0.00000
2937.00,10.52466,25.393310,-0.000293,25.102291,-5.0066,0.490,10.52466,0.00000
2938.00,10.52485,25.393366,-0.000293,25.102242,-5.0063,0.490,10.52485,0.00000
2939.00,10.52516,25.393445,-0.000297,25.102227,-5.0060,0.491,10.52516,0.00000
2940.00,10.52698,25.393541,-0.000303,25.102187,-5.0057,0.491,10.52698,0.00000
2941.00,10.52481,25.393587,-0.000302,25.102208,-5.0054,0.492,10.52481,0.00000
2942.00,10.52014,25.393682,-0.000297,25.102225,-5.0051,0.492,10.52014,0.00000
2943.00,10.51556,25.393779,-0.000298,25.102276,-5.0048,0.492,10.51556,0.00000
2944.00,10.51257,25.393861,-0.000295,25.102302,-5.0045,0.492,10.51257,0.00000
2945.00,10.50865,25.393928,-0.000290,25.102340,-5.0042,0.492,10.50865,0.00000
2946.00,10.50836,25.393983,-0.000289,25.102330,-5.0040,0.492,10.50836,0.00000
2947.00,10.50957,25.394018,-0.000290,25.102302,-5.0037,0.493,10.50957,0.00000
2948.00,10.50946,25.394095,-0.000289,25.102293,-5.0034,0.493,10.50946,0.00000
2949.00,10.50915,25.394224,-0.000286,25.102338,-5.0031,0.493,10.50915,0.00000
2950.00,10.50745,25.394324,-0.000283,25.102331,-5.0028,0.493,10.50745,0.00000
2951.00,10.50500,25.394430,-0.000282,25.102323,-5.0025,0.493,10.50500,0.00000
2952.00,10.50407,25.394503,-0.000279,25.102319,-5.0022,0.493,10.50407,0.00000
2953.00,10.50554,25.394546,-0.000275,25.102272,-5.0019,0.493,10.50554,0.00000
2954.00,10.50389,25.394572,-0.000278,25.102233,-5.0016,0.493,10.50389,0.00000
2955.00,10.49810,25.394638,-0.000281,25.102235,-5.0013,0.493,10.49810,0.00000
2956.00,10.49456,25.394729,-0.000284,25.102291,-5.0010,0.494,10.49456,0.00000
2957.00,10.49024,25.394818,-0.000288,25.102342,-5.0007,0.494,10.49024,0.00000
2958.00,10.48654,25.394882,-0.000289,25.102390,-5.0005,0.494,10.48654,0.00000
2959.00,10.48514,25.394953,-0.000289,25.102423,-5.0002,0.495,10.48514,0.00000
2960.00,10.48987,25.394968,-0.000290,25.102365,-4.9999,0.495,10.48987,0.00000
2961.00,10.49260,25.395041,-0.000289,25.102329,-4.9996,0.495,10.49260,0.00000
2962.00,10.49464,25.395076,-0.000290,25.102268,-4.9993,0.495,10.49464,0.00000
2963.00,10.49469,25.395206,-0.000291,25.102277,-4.9990,0.496,10.49469,0.00000
2964.00,10.49460,25.395272,-0.000290,25.102235,-4.9987,0.496,10.49460,0.00000
2965.00,10.49287,25.395363,-0.000290,25.102262,-4.9985,0.496,10.49287,0.00000
2966.00,10.49100,25.395430,-0.000290,25.102279,-4.9982,0.496,10.49100,0.00000
2967.00,10.49222,25.395552,-0.000279,25.102337,-4.9979,0.496,10.49222,0.00000
2968.00,10.49391,25.395640,-0.000274,25.102342,-4.9976,0.496,10.49391,0.00000
2969.00,10.49471,25.395703,-0.000273,25.102308,-4.9973,0.496,10.49471,0.00000
2970.00,10.49742,25.395747,-0.000270,25.102284,-4.9970,0.496,10.49742,0.00000
2971.00,10.50123,25.395800,-0.000270,25.102227,-4.9967,0.496,10.50123,0.00000
2972.00,10.50056,25.395829,-0.000279,25.102164,-4.9964,0.497,10.50056,0.00000
2973.00,10.49866,25.395837,-0.000282,25.102108,-4.9962,0.497,10.49866,0.00000
2974.00,10.49703,25.395907,-0.000284,25.102151,-4.9959,0.497,10.49703,0.00000
2975.00,10.49554,25.395996,-0.000287,25.102182,-4.9956,0.498,10.49554,0.00000
2976.00,10.49212,25.396081,-0.000293,25.102223,-4.9954,0.498,10.49212,0.00000
2977.00,10.49121,25.396179,-0.000295,25.102264,-4.9951,0.499,10.49121,0.00000
2978.00,10.49176,25.396271,-0.000294,25.102294,-4.9948,0.499,10.49176,0.00000
2979.00,10.49293,25.396357,-0.000295,25.102282,-4.9945,0.499,10.49293,0.00000
2980.00,10.49370,25.396474,-0.000294,25.102320,-4.9942,0.499,10.49370,0.00000
2981.00,10.49468,25.396535,-0.000292,25.102326,-4.9939,0.499,10.49468,0.00000
2982.00,10.49493,25.396605,-0.000296,25.102318,-4.9936,0.500,10.49493,0.00000
2983.00,10.49360,25.396656,-0.000299,25.102314,-4.9933,0.500,10.49360,0.00000
2984.00,10.49230,25.396709,-0.000299,25.102285,-4.9931,0.500,10.49230,0.00000
2985.00,10.49268,25.396758,-0.000300,25.102225,-4.9928,0.500,10.49268,0.00000
2986.00,10.49316,25.396880,-0.000303,25.102200,-4.9925,0.501,10.49316,0.00000
2987.00,10.49415,25.396992,-0.000298,25.102221,-4.9922,0.501,10.49415,0.00000
2988.00,10.49620,25.397073,-0.000293,25.102233,-4.9920,0.501,10.49620,0.00000
2989.00,10.49791,25.397170,-0.000293,25.102256,-4.9917,0.501,10.49791,0.00000
2990.00,10.49864,25.397259,-0.000295,25.102270,-4.9914,0.501,10.49864,0.00000
2991.00,10.49932,25.397246,-0.000294,25.102243,-4.9911,0.501,10.49932,0.00000
2992.00,10.50087,25.397265,-0.000296,25.102223,-4.9908,0.502,10.50087,0.00000
2993.00,10.50211,25.397398,-0.000297,25.102251,-4.9905,0.502,10.50211,0.00000
2994.00,10.50439,25.397429,-0.000299,25.102277,-4.9903,0.502,10.50439,0.00000
2995.00,10.50379,25.397503,-0.000297,25.102332,-4.9900,0.503,10.50379,0.00000
2996.00,10.50187,25.397611,-0.000292,25.102367,-4.9897,0.503,10.50187,0.00000
2997.00,10.49772,25.397739,-0.000290,25.102395,-4.9894,0.503,10.49772,0.00000
2998.00,10.49344,25.397746,-0.000286,25.102425,-4.9891,0.503,10.49344,0.00000
2999.00,10.48868,25.397838,-0.000285,25.102425,-4.9889,0.503,10.48868,0.00000
3000.00,10.48575,25.397884,-0.000287,25.102404,-4.9886,0.503,10.48575,0.00000
3001.00,10.48513,25.397935,-0.000288,25.102363,-4.9883,0.504,10.48513,0.00000
3002.00,10.49132,25.397955,-0.000287,25.102360,-4.9881,0.504,10.49132,0.00000
3003.00,10.49739,25.398031,-0.000291,25.102314,-4.9878,0.504,10.49739,0.00000
3004.00,10.49776,25.398077,-0.000291,25.102327,-4.9875,0.504,10.49776,0.00000
3005.00,10.49848,25.398098,-0.000293,25.102328,-4.9873,0.504,10.49848,0.00000
3006.00,10.49770,25.398117,-0.000294,25.102365,-4.9870,0.505,10.49770,0.00000
3007.00,10.49024,25.398183,-0.000298,25.102353,-4.9868,0.505,10.49024,0.00000
3008.00,10.48242,25.398262,-0.000301,25.102360,-4.9866,0.506,10.48242,0.00000
3009.00,10.48199,25.398319,-0.000300,25.102297,-4.9863,0.506,10.48199,0.00000
3010.00,10.48114,25.398459,-0.000299,25.102263,-4.9860,0.506,10.48114,0.00000
3011.00,10.48213,25.398593,-0.000300,25.102242,-4.9858,0.506,10.48213,0.00000
3012.00,10.48511,25.398665,-0.000300,25.102263,-4.9855,0.506,10.48511,0.00000
3013.00,10.48907,25.398728,-0.000297,25.102252,-4.9852,0.507,10.48907,0.00000
3014.00,10.48980,25.398826,-0.000293,25.102276,-4.9849,0.507,10.48980,0.00000
3015.00,10.49003,25.398912,-0.000295,25.102330,-4.9846,0.507,10.49003,0.00000
3016.00,10.49120,25.399010,-0.000296,25.102369,-4.9843,0.507,10.49120,0.00000
3017.00,10.49046,25.399098,-0.000295,25.102350,-4.9841,0.507,10.49046,0.00000
3018.00,10.48867,25.399194,-0.000293,25.102370,-4.9838,0.508,10.48867,0.00000
3019.00,10.48899,25.399282,-0.000291,25.102367,-4.9835,0.508,10.48899,0.00000
3020.00,10.48959,25.399334,-0.000286,25.102343,-4.9832,0.508,10.48959,0.00000
3021.00,10.48730,25.399411,-0.000283,25.102348,-4.9830,0.508,10.48730,0.00000
3022.00,10.48559,25.399479,-0.000282,25.102344,-4.9827,0.508,10.48559,0.00000
3023.00,10.48501,25.399521,-0.000283,25.102312,-4.9825,0.508,10.48501,0.00000
3024.00,10.48311,25.399618,-0.000284,25.102329,-4.9822,0.508,10.48311,0.00000
3025.00,10.48505,25.399657,-0.000286,25.102343,-4.9820,0.509,10.48505,0.00000
3026.00,10.48821,25.399676,-0.000289,25.102302,-4.9817,0.509,10.48821,0.00000
3027.00,10.49027,25.399738,-0.000287,25.102305,-4.9815,0.509,10.49027,0.00000
3028.00,10.49176,25.399813,-0.000289,25.102324,-4.9812,0.509,10.49176,0.00000
3029.00,10.49214,25.399801,-0.000290,25.102303,-4.9809,0.510,10.49214,0.00000
3030.00,10.49043,25.399901,-0.000290,25.102273,-4.9807,0.510,10.49043,0.00000
3031.00,10.48920,25.400041,-0.000284,25.102371,-4.9804,0.510,10.48920,0.00000
3032.00,10.48783,25.400108,-0.000284,25.102358,-4.9801,0.510,10.48783,0.00000
3033.00,10.48448,25.400208,-0.000282,25.102369,-4.9799,0.510,10.48448,0.00000
3034.00,10.48299,25.400331,-0.000287,25.102371,-4.9796,0.510,10.48299,0.00000
3035.00,10.48392,25.400367,-0.000288,25.102369,-4.9793,0.511,10.48392,0.00000
3036.00,10.48639,25.400397,-0.000295,25.102327,-4.9791,0.511,10.48639,0.00000
3037.00,10.48824,25.400486,-0.000294,25.102349,-4.9788,0.511,10.48824,0.00000
3038.00,10.48960,25.400488,-0.000293,25.102333,-4.9785,0.512,10.48960,0.00000
3039.00,10.48981,25.400529,-0.000291,25.102355,-4.9782,0.512,10.48981,0.00000
3040.00,10.48800,25.400632,-0.000288,25.102374,-4.9779,0.512,10.48800,0.00000
3041.00,10.48301,25.400726,-0.000288,25.102380,-4.9777,0.512,10.48301,0.00000
3042.00,10.47801,25.400787,-0.000289,25.102364,-4.9774,0.512,10.47801,0.00000
3043.00,10.47672,25.400960,-0.000291,25.102437,-4.9771,0.513,10.47672,0.00000
3044.00,10.47930,25.401039,-0.000290,25.102444,-4.9769,0.513,10.47930,0.00000
3045.00,10.48134,25.401054,-0.000282,25.102393,-4.9766,0.513,10.48134,0.00000
3046.00,10.48221,25.401114,-0.000278,25.102373,-4.9763,0.513,10.48221,0.00000
3047.00,10.48611,25.401162,-0.000273,25.102412,-4.9761,0.513,10.48611,0.00000
3048.00,10.48831,25.401159,-0.000272,25.102330,-4.9758,0.513,10.48831,0.00000
3049.00,10.48648,25.401226,-0.000277,25.102276,-4.9756,0.513,10.48648,0.00000
3050.00,10.48490,25.401313,-0.000279,25.102277,-4.9753,0.513,10.48490,0.00000
3051.00,10.49014,25.401341,-0.000280,25.102252,-4.9751,0.513,10.49014,0.00000
3052.00,10.49415,25.401392,-0.000283,25.102208,-4.9748,0.514,10.49415,0.00000
3053.00,10.49603,25.401414,-0.000282,25.102188,-4.9746,0.514,10.49603,0.00000
3054.00,10.49821,25.401480,-0.000278,25.102227,-4.9743,0.514,10.49821,0.00000
3055.00,10.49882,25.401510,-0.000282,25.102251,-4.9741,0.514,10.49882,0.00000
3056.00,10.49363,25.401580,-0.000283,25.102295,-4.9738,0.515,10.49363,0.00000
3057.00,10.48612,25.401590,-0.000291,25.102244,-4.9736,0.515,10.48612,0.00000
3058.00,10.48136,25.401643,-0.000297,25.102248,-4.9733,0.516,10.48136,0.00000
3059.00,10.47973,25.401667,-0.000303,25.102297,-4.9730,0.516,10.47973,0.00000
3060.00,10.47736,25.401705,-0.000309,25.102309,-4.9727,0.517,10.47736,0.00000
3061.00,10.47822,25.401754,-0.000309,25.102299,-4.9725,0.517,10.47822,0.00000
3062.00,10.47944,25.401886,-0.000306,25.102375,-4.9722,0.517,10.47944,0.00000
