# Supplementary material for: Triepoxide formation by a flavin-dependent monooxygenase in monensin biosynthesis
Source: Nat Commun. 2023 Oct 7;14:6273. doi: 10.1038/s41467-023-41889-0 (PMC10560226; doi:10.1038/s41467-023-41889-0)
Supplement: Supplementary file 3 — Source data file [file 41467_2023_41889_MOESM3_ESM.zip › Source-data-file for Fig_5d.txt]

$ITC
$ 20 
$NOT
$ 25 
$ 60 
$ 750 
$ 10 
$ 2 
$ADCGainCode:  0 
$False,True,True
$ 0.5 , 1 , 150 , 5 
$ 2 , 4 , 150 , 5 
$ 2 , 4 , 150 , 5 
$ 2 , 4 , 150 , 5 
$ 2 , 4 , 150 , 5 
$ 2 , 4 , 150 , 5 
$ 2 , 4 , 150 , 5 
$ 2 , 4 , 150 , 5 
$ 2 , 4 , 150 , 5 
$ 2 , 4 , 150 , 5 
$ 2 , 4 , 150 , 5 
$ 2 , 4 , 150 , 5 
$ 2 , 4 , 150 , 5 
$ 2 , 4 , 150 , 5 
$ 2 , 4 , 150 , 5 
$ 2 , 4 , 150 , 5 
$ 2 , 4 , 150 , 5 
$ 2 , 4 , 150 , 5 
$ 2 , 4 , 150 , 5 
$ 2 , 4 , 150 , 5 
# 0 
# 1 
# 0.1 
# 0.2087 
# 25 
# 3.7758 
# 8.53 
?
% ITC200_MAL1123618
% 0.2087 
% 3.7758 
%-0.449716 , 29.62721 
% 0.074021 , 29.38818 
% 0.8333333 
% 168140 , 168160 
% 0.25 , 81 
%-0.001049 ,-0.033958 
%-20 , 8 
% 0 , 0 
% 0 
% 128000       127579 
% 43.1 
% 500 , 750 , 1000 , 750 
% 0.04257 ,-0.00249 , 0.000047734 ,-0.000000435026 , 0.00000000201917 
% ITC200 Ver: 1.26.4
@0
5.00,11.34206,25.093247,-0.000362,25.030513,-6.2005,-0.255,11.34206,0.00000
6.00,11.34144,25.093324,-0.000361,25.030500,-6.1996,-0.255,11.34144,0.00000
7.00,11.34126,25.093403,-0.000359,25.030517,-6.1987,-0.254,11.34126,0.00000
8.00,11.33994,25.093512,-0.000361,25.030536,-6.1977,-0.254,11.33994,0.00000
9.00,11.33964,25.093630,-0.000358,25.030588,-6.1968,-0.254,11.33964,0.00000
10.00,11.33776,25.093725,-0.000358,25.030539,-6.1958,-0.253,11.33776,0.00000
11.00,11.33612,25.093848,-0.000361,25.030537,-6.1949,-0.253,11.33612,0.00000
12.00,11.33534,25.093980,-0.000363,25.030534,-6.1940,-0.253,11.33534,0.00000
13.00,11.33434,25.094052,-0.000359,25.030526,-6.1931,-0.252,11.33434,0.00000
14.00,11.33258,25.094121,-0.000355,25.030533,-6.1922,-0.252,11.33258,0.00000
15.00,11.33267,25.094182,-0.000355,25.030555,-6.1913,-0.252,11.33267,0.00000
16.00,11.33367,25.094244,-0.000351,25.030563,-6.1903,-0.252,11.33367,0.00000
17.00,11.33300,25.094245,-0.000346,25.030508,-6.1894,-0.252,11.33300,0.00000
18.00,11.33269,25.094277,-0.000350,25.030502,-6.1885,-0.251,11.33269,0.00000
19.00,11.33332,25.094384,-0.000356,25.030503,-6.1876,-0.250,11.33332,0.00000
20.00,11.33319,25.094462,-0.000355,25.030517,-6.1867,-0.250,11.33319,0.00000
21.00,11.33186,25.094510,-0.000355,25.030470,-6.1858,-0.250,11.33186,0.00000
22.00,11.33131,25.094577,-0.000356,25.030422,-6.1849,-0.250,11.33131,0.00000
23.00,11.33256,25.094726,-0.000356,25.030430,-6.1840,-0.249,11.33256,0.00000
24.00,11.33197,25.094819,-0.000353,25.030388,-6.1831,-0.249,11.33197,0.00000
25.00,11.33232,25.094937,-0.000356,25.030391,-6.1822,-0.249,11.33232,0.00000
26.00,11.33292,25.095036,-0.000357,25.030401,-6.1813,-0.248,11.33292,0.00000
27.00,11.33245,25.095125,-0.000357,25.030406,-6.1804,-0.248,11.33245,0.00000
28.00,11.33149,25.095193,-0.000357,25.030402,-6.1795,-0.248,11.33149,0.00000
29.00,11.33261,25.095279,-0.000357,25.030458,-6.1786,-0.247,11.33261,0.00000
30.00,11.33285,25.095290,-0.000353,25.030391,-6.1777,-0.247,11.33285,0.00000
31.00,11.33281,25.095381,-0.000353,25.030416,-6.1768,-0.247,11.33281,0.00000
32.00,11.33122,25.095535,-0.000357,25.030449,-6.1759,-0.246,11.33122,0.00000
33.00,11.32775,25.095605,-0.000354,25.030438,-6.1750,-0.246,11.32775,0.00000
34.00,11.32370,25.095695,-0.000357,25.030369,-6.1741,-0.246,11.32370,0.00000
35.00,11.32198,25.095860,-0.000360,25.030423,-6.1732,-0.245,11.32198,0.00000
36.00,11.32096,25.095920,-0.000364,25.030362,-6.1723,-0.245,11.32096,0.00000
37.00,11.32168,25.095932,-0.000363,25.030338,-6.1715,-0.245,11.32168,0.00000
38.00,11.32360,25.095976,-0.000366,25.030308,-6.1706,-0.244,11.32360,0.00000
39.00,11.32457,25.096051,-0.000365,25.030305,-6.1697,-0.244,11.32457,0.00000
40.00,11.32490,25.096102,-0.000366,25.030244,-6.1688,-0.243,11.32490,0.00000
41.00,11.32420,25.096217,-0.000366,25.030244,-6.1679,-0.243,11.32420,0.00000
42.00,11.32394,25.096368,-0.000365,25.030243,-6.1669,-0.243,11.32394,0.00000
43.00,11.32411,25.096518,-0.000364,25.030246,-6.1660,-0.242,11.32411,0.00000
44.00,11.32481,25.096625,-0.000363,25.030259,-6.1650,-0.242,11.32481,0.00000
45.00,11.32413,25.096716,-0.000362,25.030267,-6.1641,-0.242,11.32413,0.00000
46.00,11.32268,25.096815,-0.000363,25.030306,-6.1632,-0.242,11.32268,0.00000
47.00,11.32184,25.096885,-0.000364,25.030320,-6.1623,-0.241,11.32184,0.00000
48.00,11.31995,25.097002,-0.000365,25.030379,-6.1613,-0.241,11.31995,0.00000
49.00,11.31923,25.097070,-0.000364,25.030388,-6.1604,-0.240,11.31923,0.00000
50.00,11.31788,25.097175,-0.000364,25.030419,-6.1595,-0.240,11.31788,0.00000
51.00,11.31812,25.097249,-0.000363,25.030455,-6.1586,-0.240,11.31812,0.00000
52.00,11.31896,25.097379,-0.000362,25.030529,-6.1577,-0.239,11.31896,0.00000
53.00,11.31904,25.097466,-0.000360,25.030534,-6.1567,-0.239,11.31904,0.00000
54.00,11.31905,25.097558,-0.000363,25.030592,-6.1558,-0.239,11.31905,0.00000
55.00,11.32081,25.097702,-0.000361,25.030666,-6.1549,-0.238,11.32081,0.00000
56.00,11.32169,25.097824,-0.000361,25.030676,-6.1541,-0.238,11.32169,0.00000
57.00,11.32171,25.097904,-0.000364,25.030672,-6.1532,-0.238,11.32171,0.00000
58.00,11.32152,25.097976,-0.000367,25.030627,-6.1523,-0.237,11.32152,0.00000
59.00,11.31904,25.098090,-0.000367,25.030565,-6.1515,-0.237,11.31904,0.00000
60.00,11.31585,25.098100,-0.000368,25.030484,-6.1506,-0.237,11.31585,0.00000
@1,0.5000,1.0, 60.0430000000051 
61.00,11.31284,25.098174,-0.000365,25.030439,-6.1498,-0.236,11.31284,0.00000
62.00,11.30228,25.098275,-0.000362,25.030417,-6.1489,-0.236,11.30228,0.00000
63.00,11.28391,25.098374,-0.000358,25.030437,-6.1480,-0.236,11.28391,0.00000
64.00,11.26427,25.098439,-0.000359,25.030453,-6.1471,-0.236,11.26427,0.00000
65.00,11.24613,25.098618,-0.000358,25.030526,-6.1462,-0.235,11.24613,0.00000
66.00,11.23243,25.098762,-0.000357,25.030579,-6.1454,-0.235,11.23243,0.00000
67.00,11.23369,25.098823,-0.000355,25.030561,-6.1445,-0.235,11.23369,0.00000
68.00,11.24935,25.098905,-0.000357,25.030550,-6.1436,-0.234,11.24935,0.00000
69.00,11.27229,25.099008,-0.000355,25.030544,-6.1427,-0.234,11.27229,0.00000
70.00,11.29565,25.099034,-0.000358,25.030487,-6.1418,-0.234,11.29565,0.00000
71.00,11.31647,25.099075,-0.000359,25.030443,-6.1409,-0.233,11.31647,0.00000
72.00,11.33036,25.099149,-0.000361,25.030426,-6.1400,-0.233,11.33036,0.00000
73.00,11.33833,25.099231,-0.000358,25.030395,-6.1391,-0.233,11.33833,0.00000
74.00,11.34090,25.099338,-0.000358,25.030404,-6.1383,-0.232,11.34090,0.00000
75.00,11.33868,25.099455,-0.000353,25.030475,-6.1374,-0.232,11.33868,0.00000
76.00,11.33274,25.099530,-0.000356,25.030474,-6.1365,-0.232,11.33274,0.00000
77.00,11.32655,25.099586,-0.000359,25.030495,-6.1356,-0.231,11.32655,0.00000
78.00,11.32103,25.099619,-0.000360,25.030496,-6.1347,-0.231,11.32103,0.00000
79.00,11.31553,25.099654,-0.000360,25.030454,-6.1338,-0.231,11.31553,0.00000
80.00,11.31217,25.099709,-0.000365,25.030430,-6.1330,-0.230,11.31217,0.00000
81.00,11.31004,25.099778,-0.000359,25.030405,-6.1321,-0.230,11.31004,0.00000
82.00,11.30798,25.099901,-0.000355,25.030434,-6.1312,-0.230,11.30798,0.00000
83.00,11.30598,25.100026,-0.000358,25.030477,-6.1303,-0.229,11.30598,0.00000
84.00,11.30633,25.100136,-0.000360,25.030580,-6.1294,-0.229,11.30633,0.00000
85.00,11.30642,25.100227,-0.000358,25.030563,-6.1286,-0.229,11.30642,0.00000
86.00,11.30715,25.100339,-0.000361,25.030577,-6.1277,-0.228,11.30715,0.00000
87.00,11.30743,25.100410,-0.000363,25.030541,-6.1268,-0.228,11.30743,0.00000
88.00,11.30838,25.100512,-0.000360,25.030542,-6.1259,-0.227,11.30838,0.00000
89.00,11.30772,25.100626,-0.000358,25.030459,-6.1250,-0.227,11.30772,0.00000
90.00,11.30750,25.100708,-0.000356,25.030423,-6.1242,-0.227,11.30750,0.00000
91.00,11.30813,25.100813,-0.000360,25.030429,-6.1233,-0.227,11.30813,0.00000
92.00,11.30845,25.100962,-0.000361,25.030446,-6.1224,-0.226,11.30845,0.00000
93.00,11.30801,25.101095,-0.000363,25.030451,-6.1215,-0.226,11.30801,0.00000
94.00,11.30738,25.101144,-0.000365,25.030437,-6.1206,-0.225,11.30738,0.00000
95.00,11.30778,25.101228,-0.000364,25.030477,-6.1198,-0.225,11.30778,0.00000
96.00,11.30809,25.101326,-0.000364,25.030525,-6.1189,-0.225,11.30809,0.00000
97.00,11.30824,25.101343,-0.000364,25.030465,-6.1180,-0.224,11.30824,0.00000
98.00,11.30734,25.101374,-0.000365,25.030464,-6.1171,-0.224,11.30734,0.00000
99.00,11.30742,25.101481,-0.000362,25.030515,-6.1162,-0.224,11.30742,0.00000
100.00,11.30666,25.101594,-0.000361,25.030514,-6.1154,-0.224,11.30666,0.00000
101.00,11.30590,25.101657,-0.000356,25.030506,-6.1145,-0.223,11.30590,0.00000
102.00,11.30478,25.101863,-0.000355,25.030627,-6.1136,-0.223,11.30478,0.00000
103.00,11.30527,25.101967,-0.000352,25.030596,-6.1128,-0.223,11.30527,0.00000
104.00,11.30448,25.102022,-0.000355,25.030591,-6.1119,-0.223,11.30448,0.00000
105.00,11.30426,25.102137,-0.000359,25.030610,-6.1110,-0.222,11.30426,0.00000
106.00,11.30295,25.102191,-0.000363,25.030575,-6.1102,-0.222,11.30295,0.00000
107.00,11.30243,25.102195,-0.000360,25.030515,-6.1093,-0.221,11.30243,0.00000
108.00,11.30042,25.102230,-0.000361,25.030531,-6.1085,-0.221,11.30042,0.00000
109.00,11.30128,25.102356,-0.000361,25.030504,-6.1076,-0.220,11.30128,0.00000
110.00,11.30173,25.102413,-0.000359,25.030458,-6.1068,-0.220,11.30173,0.00000
111.00,11.30151,25.102511,-0.000355,25.030446,-6.1059,-0.220,11.30151,0.00000
112.00,11.30134,25.102676,-0.000355,25.030495,-6.1051,-0.220,11.30134,0.00000
113.00,11.30154,25.102777,-0.000356,25.030523,-6.1042,-0.219,11.30154,0.00000
114.00,11.29929,25.102845,-0.000356,25.030549,-6.1034,-0.219,11.29929,0.00000
115.00,11.29788,25.102938,-0.000355,25.030595,-6.1025,-0.219,11.29788,0.00000
116.00,11.29823,25.103025,-0.000356,25.030640,-6.1016,-0.218,11.29823,0.00000
117.00,11.29863,25.102991,-0.000353,25.030562,-6.1008,-0.218,11.29863,0.00000
118.00,11.29981,25.103058,-0.000352,25.030523,-6.0999,-0.218,11.29981,0.00000
119.00,11.30029,25.103138,-0.000352,25.030519,-6.0991,-0.218,11.30029,0.00000
120.00,11.30044,25.103205,-0.000353,25.030480,-6.0982,-0.217,11.30044,0.00000
121.00,11.29999,25.103244,-0.000353,25.030384,-6.0973,-0.217,11.29999,0.00000
122.00,11.30005,25.103335,-0.000358,25.030417,-6.0965,-0.217,11.30005,0.00000
123.00,11.29910,25.103485,-0.000358,25.030469,-6.0956,-0.216,11.29910,0.00000
124.00,11.29910,25.103617,-0.000358,25.030489,-6.0948,-0.216,11.29910,0.00000
125.00,11.29944,25.103716,-0.000359,25.030493,-6.0940,-0.216,11.29944,0.00000
126.00,11.30076,25.103874,-0.000359,25.030555,-6.0931,-0.215,11.30076,0.00000
127.00,11.30167,25.103965,-0.000358,25.030508,-6.0923,-0.215,11.30167,0.00000
128.00,11.30297,25.104048,-0.000355,25.030464,-6.0914,-0.215,11.30297,0.00000
129.00,11.30380,25.104105,-0.000354,25.030451,-6.0906,-0.215,11.30380,0.00000
130.00,11.30304,25.104232,-0.000353,25.030480,-6.0897,-0.214,11.30304,0.00000
131.00,11.30212,25.104327,-0.000354,25.030498,-6.0888,-0.214,11.30212,0.00000
132.00,11.30084,25.104409,-0.000356,25.030532,-6.0879,-0.214,11.30084,0.00000
133.00,11.29973,25.104480,-0.000357,25.030539,-6.0870,-0.213,11.29973,0.00000
134.00,11.29883,25.104588,-0.000357,25.030511,-6.0861,-0.213,11.29883,0.00000
135.00,11.29803,25.104654,-0.000358,25.030551,-6.0852,-0.212,11.29803,0.00000
136.00,11.29711,25.104761,-0.000356,25.030610,-6.0843,-0.212,11.29711,0.00000
137.00,11.29669,25.104891,-0.000354,25.030674,-6.0834,-0.212,11.29669,0.00000
138.00,11.29573,25.104909,-0.000355,25.030657,-6.0825,-0.211,11.29573,0.00000
139.00,11.29639,25.104954,-0.000355,25.030695,-6.0816,-0.211,11.29639,0.00000
140.00,11.30182,25.105012,-0.000353,25.030653,-6.0807,-0.211,11.30182,0.00000
141.00,11.30724,25.105051,-0.000356,25.030611,-6.0799,-0.210,11.30724,0.00000
142.00,11.29950,25.105068,-0.000355,25.030512,-6.0790,-0.210,11.29950,0.00000
143.00,11.27359,25.105182,-0.000354,25.030539,-6.0781,-0.210,11.27359,0.00000
144.00,11.24074,25.105314,-0.000353,25.030554,-6.0773,-0.210,11.24074,0.00000
145.00,11.21089,25.105408,-0.000356,25.030534,-6.0765,-0.209,11.21089,0.00000
146.00,11.19235,25.105530,-0.000356,25.030533,-6.0756,-0.209,11.19235,0.00000
147.00,11.19649,25.105683,-0.000358,25.030593,-6.0748,-0.209,11.19649,0.00000
148.00,11.22419,25.105770,-0.000358,25.030552,-6.0740,-0.208,11.22419,0.00000
149.00,11.26023,25.105822,-0.000361,25.030503,-6.0732,-0.208,11.26023,0.00000
150.00,11.29057,25.105890,-0.000360,25.030501,-6.0724,-0.208,11.29057,0.00000
151.00,11.30992,25.105991,-0.000361,25.030463,-6.0715,-0.207,11.30992,0.00000
152.00,11.31799,25.106033,-0.000362,25.030380,-6.0707,-0.207,11.31799,0.00000
153.00,11.32057,25.106111,-0.000363,25.030338,-6.0699,-0.206,11.32057,0.00000
154.00,11.32034,25.106225,-0.000363,25.030362,-6.0690,-0.206,11.32034,0.00000
155.00,11.31775,25.106312,-0.000363,25.030341,-6.0681,-0.206,11.31775,0.00000
156.00,11.31305,25.106352,-0.000361,25.030349,-6.0673,-0.205,11.31305,0.00000
157.00,11.30922,25.106487,-0.000357,25.030408,-6.0664,-0.205,11.30922,0.00000
158.00,11.30452,25.106621,-0.000357,25.030529,-6.0656,-0.205,11.30452,0.00000
159.00,11.29815,25.106638,-0.000357,25.030485,-6.0648,-0.205,11.29815,0.00000
160.00,11.29293,25.106718,-0.000359,25.030546,-6.0639,-0.204,11.29293,0.00000
161.00,11.29127,25.106806,-0.000358,25.030543,-6.0631,-0.204,11.29127,0.00000
162.00,11.29230,25.106896,-0.000363,25.030563,-6.0623,-0.203,11.29230,0.00000
163.00,11.29591,25.106953,-0.000364,25.030529,-6.0614,-0.203,11.29591,0.00000
164.00,11.30095,25.107070,-0.000363,25.030559,-6.0606,-0.203,11.30095,0.00000
165.00,11.30454,25.107189,-0.000361,25.030505,-6.0598,-0.202,11.30454,0.00000
166.00,11.30607,25.107288,-0.000359,25.030503,-6.0590,-0.202,11.30607,0.00000
167.00,11.30544,25.107362,-0.000357,25.030493,-6.0582,-0.202,11.30544,0.00000
168.00,11.30327,25.107442,-0.000357,25.030465,-6.0573,-0.202,11.30327,0.00000
169.00,11.30135,25.107550,-0.000355,25.030504,-6.0565,-0.201,11.30135,0.00000
170.00,11.30032,25.107627,-0.000352,25.030540,-6.0557,-0.201,11.30032,0.00000
171.00,11.29880,25.107673,-0.000353,25.030516,-6.0549,-0.201,11.29880,0.00000
172.00,11.29664,25.107764,-0.000352,25.030530,-6.0540,-0.201,11.29664,0.00000
173.00,11.29320,25.107900,-0.000351,25.030562,-6.0532,-0.200,11.29320,0.00000
174.00,11.28923,25.107994,-0.000352,25.030573,-6.0524,-0.200,11.28923,0.00000
175.00,11.28732,25.108061,-0.000352,25.030584,-6.0516,-0.200,11.28732,0.00000
176.00,11.28645,25.108134,-0.000352,25.030618,-6.0507,-0.199,11.28645,0.00000
177.00,11.28600,25.108168,-0.000354,25.030564,-6.0499,-0.199,11.28600,0.00000
178.00,11.28604,25.108253,-0.000356,25.030507,-6.0490,-0.199,11.28604,0.00000
179.00,11.28552,25.108339,-0.000358,25.030444,-6.0482,-0.198,11.28552,0.00000
180.00,11.28433,25.108472,-0.000360,25.030384,-6.0473,-0.198,11.28433,0.00000
181.00,11.28175,25.108611,-0.000362,25.030389,-6.0465,-0.197,11.28175,0.00000
182.00,11.27910,25.108771,-0.000362,25.030439,-6.0457,-0.197,11.27910,0.00000
183.00,11.27814,25.108838,-0.000364,25.030484,-6.0448,-0.196,11.27814,0.00000
184.00,11.27703,25.108910,-0.000359,25.030495,-6.0440,-0.196,11.27703,0.00000
185.00,11.27601,25.108980,-0.000360,25.030504,-6.0432,-0.196,11.27601,0.00000
186.00,11.27706,25.109053,-0.000359,25.030476,-6.0424,-0.196,11.27706,0.00000
187.00,11.27813,25.109097,-0.000357,25.030425,-6.0416,-0.195,11.27813,0.00000
188.00,11.27791,25.109138,-0.000352,25.030390,-6.0407,-0.195,11.27791,0.00000
189.00,11.27834,25.109222,-0.000354,25.030388,-6.0399,-0.195,11.27834,0.00000
190.00,11.27744,25.109275,-0.000351,25.030387,-6.0391,-0.195,11.27744,0.00000
191.00,11.27525,25.109341,-0.000352,25.030380,-6.0383,-0.194,11.27525,0.00000
192.00,11.27449,25.109461,-0.000356,25.030404,-6.0375,-0.194,11.27449,0.00000
193.00,11.27490,25.109618,-0.000359,25.030419,-6.0367,-0.193,11.27490,0.00000
194.00,11.27661,25.109748,-0.000362,25.030409,-6.0359,-0.193,11.27661,0.00000
195.00,11.27892,25.109861,-0.000364,25.030397,-6.0351,-0.193,11.27892,0.00000
196.00,11.27911,25.109948,-0.000363,25.030440,-6.0343,-0.192,11.27911,0.00000
197.00,11.27895,25.110016,-0.000359,25.030496,-6.0335,-0.192,11.27895,0.00000
198.00,11.27766,25.110058,-0.000356,25.030515,-6.0327,-0.192,11.27766,0.00000
199.00,11.27726,25.110127,-0.000354,25.030597,-6.0319,-0.192,11.27726,0.00000
200.00,11.27598,25.110220,-0.000355,25.030636,-6.0311,-0.191,11.27598,0.00000
201.00,11.27680,25.110376,-0.000356,25.030632,-6.0303,-0.191,11.27680,0.00000
202.00,11.27672,25.110446,-0.000359,25.030585,-6.0295,-0.190,11.27672,0.00000
203.00,11.27687,25.110533,-0.000358,25.030569,-6.0287,-0.190,11.27687,0.00000
204.00,11.27626,25.110561,-0.000358,25.030448,-6.0279,-0.190,11.27626,0.00000
205.00,11.27572,25.110621,-0.000356,25.030427,-6.0271,-0.189,11.27572,0.00000
206.00,11.27426,25.110621,-0.000353,25.030401,-6.0263,-0.189,11.27426,0.00000
207.00,11.27382,25.110680,-0.000352,25.030346,-6.0255,-0.189,11.27382,0.00000
208.00,11.27406,25.110688,-0.000353,25.030301,-6.0248,-0.189,11.27406,0.00000
209.00,11.27448,25.110800,-0.000350,25.030368,-6.0240,-0.188,11.27448,0.00000
210.00,11.27565,25.110864,-0.000350,25.030349,-6.0232,-0.188,11.27565,0.00000
@2,2.0000,4.0, 210.053 
211.00,11.27657,25.110944,-0.000351,25.030324,-6.0224,-0.188,11.27657,0.00000
212.00,11.26625,25.111070,-0.000349,25.030357,-6.0216,-0.188,11.26625,0.00000
213.00,11.23012,25.111231,-0.000350,25.030380,-6.0208,-0.187,11.23012,0.00000
214.00,11.16120,25.111306,-0.000355,25.030345,-6.0200,-0.187,11.16120,0.00000
215.00,11.06413,25.111385,-0.000357,25.030360,-6.0193,-0.186,11.06413,0.00000
216.00,10.95782,25.111432,-0.000359,25.030400,-6.0185,-0.186,10.95782,0.00000
217.00,10.87655,25.111425,-0.000361,25.030395,-6.0177,-0.186,10.87655,0.00000
218.00,10.84770,25.111509,-0.000361,25.030380,-6.0169,-0.185,10.84770,0.00000
219.00,10.87898,25.111556,-0.000357,25.030339,-6.0161,-0.185,10.87898,0.00000
220.00,10.96558,25.111662,-0.000353,25.030293,-6.0153,-0.185,10.96558,0.00000
221.00,11.08695,25.111844,-0.000346,25.030257,-6.0146,-0.185,11.08695,0.00000
222.00,11.20936,25.112000,-0.000344,25.030230,-6.0138,-0.185,11.20936,0.00000
223.00,11.31419,25.112090,-0.000343,25.030212,-6.0130,-0.185,11.31419,0.00000
224.00,11.39026,25.112215,-0.000342,25.030170,-6.0122,-0.184,11.39026,0.00000
225.00,11.43606,25.112344,-0.000345,25.030236,-6.0113,-0.184,11.43606,0.00000
226.00,11.44830,25.112409,-0.000352,25.030256,-6.0105,-0.183,11.44830,0.00000
227.00,11.43479,25.112543,-0.000354,25.030271,-6.0097,-0.183,11.43479,0.00000
228.00,11.40260,25.112659,-0.000355,25.030332,-6.0089,-0.183,11.40260,0.00000
229.00,11.36494,25.112775,-0.000355,25.030429,-6.0081,-0.182,11.36494,0.00000
230.00,11.32554,25.112834,-0.000353,25.030431,-6.0073,-0.182,11.32554,0.00000
231.00,11.29243,25.112944,-0.000348,25.030454,-6.0065,-0.182,11.29243,0.00000
232.00,11.26796,25.112970,-0.000347,25.030538,-6.0057,-0.182,11.26796,0.00000
233.00,11.25311,25.113021,-0.000348,25.030562,-6.0049,-0.181,11.25311,0.00000
234.00,11.24466,25.113080,-0.000349,25.030564,-6.0041,-0.181,11.24466,0.00000
235.00,11.24176,25.113163,-0.000352,25.030575,-6.0034,-0.180,11.24176,0.00000
236.00,11.24315,25.113171,-0.000353,25.030595,-6.0026,-0.180,11.24315,0.00000
237.00,11.24602,25.113286,-0.000354,25.030541,-6.0018,-0.180,11.24602,0.00000
238.00,11.24887,25.113342,-0.000356,25.030486,-6.0011,-0.179,11.24887,0.00000
239.00,11.25304,25.113393,-0.000360,25.030459,-6.0003,-0.179,11.25304,0.00000
240.00,11.25736,25.113457,-0.000358,25.030431,-5.9995,-0.178,11.25736,0.00000
241.00,11.26193,25.113618,-0.000358,25.030394,-5.9988,-0.178,11.26193,0.00000
242.00,11.26708,25.113726,-0.000355,25.030393,-5.9980,-0.178,11.26708,0.00000
243.00,11.27174,25.113869,-0.000349,25.030426,-5.9973,-0.178,11.27174,0.00000
244.00,11.27533,25.114041,-0.000346,25.030435,-5.9965,-0.178,11.27533,0.00000
245.00,11.27703,25.114150,-0.000347,25.030398,-5.9957,-0.177,11.27703,0.00000
246.00,11.27661,25.114228,-0.000349,25.030384,-5.9950,-0.177,11.27661,0.00000
247.00,11.27452,25.114268,-0.000352,25.030332,-5.9942,-0.176,11.27452,0.00000
248.00,11.27247,25.114316,-0.000354,25.030333,-5.9934,-0.176,11.27247,0.00000
249.00,11.27003,25.114323,-0.000354,25.030328,-5.9927,-0.176,11.27003,0.00000
250.00,11.26909,25.114432,-0.000355,25.030374,-5.9919,-0.176,11.26909,0.00000
251.00,11.26741,25.114550,-0.000355,25.030441,-5.9912,-0.175,11.26741,0.00000
252.00,11.26621,25.114698,-0.000352,25.030519,-5.9904,-0.175,11.26621,0.00000
253.00,11.26496,25.114828,-0.000352,25.030519,-5.9897,-0.175,11.26496,0.00000
254.00,11.26342,25.114909,-0.000349,25.030532,-5.9890,-0.174,11.26342,0.00000
255.00,11.26149,25.114988,-0.000347,25.030572,-5.9882,-0.174,11.26149,0.00000
256.00,11.26084,25.115018,-0.000347,25.030537,-5.9875,-0.174,11.26084,0.00000
257.00,11.26006,25.115068,-0.000347,25.030523,-5.9867,-0.174,11.26006,0.00000
258.00,11.25961,25.115182,-0.000348,25.030538,-5.9860,-0.173,11.25961,0.00000
259.00,11.26025,25.115361,-0.000348,25.030548,-5.9852,-0.173,11.26025,0.00000
260.00,11.26024,25.115423,-0.000350,25.030485,-5.9845,-0.173,11.26024,0.00000
261.00,11.25956,25.115447,-0.000349,25.030450,-5.9837,-0.172,11.25956,0.00000
262.00,11.25903,25.115566,-0.000351,25.030457,-5.9830,-0.172,11.25903,0.00000
263.00,11.25829,25.115631,-0.000352,25.030450,-5.9822,-0.172,11.25829,0.00000
264.00,11.25629,25.115683,-0.000350,25.030473,-5.9815,-0.172,11.25629,0.00000
265.00,11.25523,25.115741,-0.000350,25.030457,-5.9807,-0.171,11.25523,0.00000
266.00,11.25396,25.115903,-0.000350,25.030471,-5.9799,-0.171,11.25396,0.00000
267.00,11.25423,25.115945,-0.000351,25.030403,-5.9791,-0.171,11.25423,0.00000
268.00,11.25578,25.116000,-0.000352,25.030303,-5.9784,-0.170,11.25578,0.00000
269.00,11.25590,25.116088,-0.000359,25.030263,-5.9776,-0.170,11.25590,0.00000
270.00,11.25515,25.116214,-0.000355,25.030283,-5.9768,-0.169,11.25515,0.00000
271.00,11.25507,25.116302,-0.000359,25.030296,-5.9760,-0.169,11.25507,0.00000
272.00,11.25342,25.116328,-0.000359,25.030302,-5.9753,-0.169,11.25342,0.00000
273.00,11.25076,25.116392,-0.000357,25.030335,-5.9746,-0.168,11.25076,0.00000
274.00,11.25061,25.116408,-0.000354,25.030302,-5.9738,-0.168,11.25061,0.00000
275.00,11.25109,25.116463,-0.000354,25.030340,-5.9731,-0.168,11.25109,0.00000
276.00,11.25124,25.116574,-0.000348,25.030396,-5.9724,-0.168,11.25124,0.00000
277.00,11.25231,25.116708,-0.000344,25.030436,-5.9716,-0.168,11.25231,0.00000
278.00,11.25330,25.116807,-0.000344,25.030475,-5.9709,-0.167,11.25330,0.00000
279.00,11.25315,25.116956,-0.000344,25.030520,-5.9702,-0.167,11.25315,0.00000
280.00,11.25119,25.117059,-0.000345,25.030477,-5.9694,-0.167,11.25119,0.00000
281.00,11.24954,25.117127,-0.000347,25.030379,-5.9687,-0.166,11.24954,0.00000
282.00,11.24754,25.117247,-0.000347,25.030375,-5.9680,-0.166,11.24754,0.00000
283.00,11.24596,25.117370,-0.000346,25.030381,-5.9672,-0.166,11.24596,0.00000
284.00,11.24446,25.117485,-0.000346,25.030372,-5.9665,-0.166,11.24446,0.00000
285.00,11.24361,25.117611,-0.000348,25.030368,-5.9657,-0.165,11.24361,0.00000
286.00,11.24262,25.117749,-0.000348,25.030448,-5.9649,-0.165,11.24262,0.00000
287.00,11.24343,25.117816,-0.000349,25.030437,-5.9642,-0.165,11.24343,0.00000
288.00,11.24321,25.117883,-0.000351,25.030455,-5.9635,-0.164,11.24321,0.00000
289.00,11.24277,25.117960,-0.000353,25.030505,-5.9627,-0.164,11.24277,0.00000
290.00,11.24344,25.118060,-0.000350,25.030517,-5.9620,-0.164,11.24344,0.00000
291.00,11.24361,25.118093,-0.000348,25.030467,-5.9613,-0.163,11.24361,0.00000
292.00,11.24319,25.118218,-0.000348,25.030514,-5.9605,-0.163,11.24319,0.00000
293.00,11.24225,25.118358,-0.000345,25.030524,-5.9598,-0.163,11.24225,0.00000
294.00,11.24181,25.118443,-0.000343,25.030533,-5.9591,-0.163,11.24181,0.00000
295.00,11.24090,25.118519,-0.000347,25.030619,-5.9583,-0.162,11.24090,0.00000
296.00,11.24212,25.118608,-0.000348,25.030637,-5.9576,-0.162,11.24212,0.00000
297.00,11.24285,25.118712,-0.000350,25.030643,-5.9569,-0.161,11.24285,0.00000
298.00,11.24435,25.118776,-0.000352,25.030665,-5.9561,-0.161,11.24435,0.00000
299.00,11.24646,25.118870,-0.000355,25.030631,-5.9555,-0.161,11.24646,0.00000
300.00,11.24758,25.118990,-0.000355,25.030611,-5.9548,-0.160,11.24758,0.00000
301.00,11.24581,25.119069,-0.000354,25.030662,-5.9541,-0.160,11.24581,0.00000
302.00,11.24450,25.119101,-0.000354,25.030671,-5.9534,-0.160,11.24450,0.00000
303.00,11.24351,25.119197,-0.000352,25.030662,-5.9526,-0.160,11.24351,0.00000
304.00,11.24155,25.119227,-0.000350,25.030672,-5.9519,-0.159,11.24155,0.00000
305.00,11.24064,25.119237,-0.000347,25.030646,-5.9512,-0.159,11.24064,0.00000
306.00,11.24286,25.119345,-0.000350,25.030597,-5.9505,-0.159,11.24286,0.00000
307.00,11.24375,25.119441,-0.000351,25.030535,-5.9498,-0.158,11.24375,0.00000
308.00,11.24443,25.119460,-0.000353,25.030517,-5.9491,-0.158,11.24443,0.00000
309.00,11.24527,25.119581,-0.000352,25.030522,-5.9484,-0.158,11.24527,0.00000
310.00,11.24645,25.119667,-0.000354,25.030495,-5.9476,-0.157,11.24645,0.00000
311.00,11.24474,25.119734,-0.000352,25.030465,-5.9469,-0.157,11.24474,0.00000
312.00,11.24283,25.119851,-0.000352,25.030521,-5.9462,-0.157,11.24283,0.00000
313.00,11.24093,25.119983,-0.000353,25.030518,-5.9454,-0.156,11.24093,0.00000
314.00,11.23860,25.120068,-0.000355,25.030502,-5.9447,-0.156,11.23860,0.00000
315.00,11.23610,25.120197,-0.000352,25.030495,-5.9440,-0.156,11.23610,0.00000
316.00,11.23518,25.120297,-0.000349,25.030533,-5.9432,-0.156,11.23518,0.00000
317.00,11.23548,25.120320,-0.000348,25.030461,-5.9425,-0.155,11.23548,0.00000
318.00,11.23523,25.120400,-0.000342,25.030385,-5.9418,-0.155,11.23523,0.00000
319.00,11.23403,25.120517,-0.000342,25.030392,-5.9411,-0.155,11.23403,0.00000
320.00,11.23306,25.120634,-0.000345,25.030427,-5.9403,-0.154,11.23306,0.00000
321.00,11.23140,25.120712,-0.000349,25.030436,-5.9396,-0.154,11.23140,0.00000
322.00,11.22984,25.120858,-0.000353,25.030462,-5.9389,-0.154,11.22984,0.00000
323.00,11.22925,25.120932,-0.000351,25.030522,-5.9381,-0.153,11.22925,0.00000
324.00,11.23155,25.120958,-0.000348,25.030481,-5.9374,-0.153,11.23155,0.00000
325.00,11.23435,25.121005,-0.000345,25.030423,-5.9367,-0.153,11.23435,0.00000
326.00,11.23714,25.121108,-0.000339,25.030434,-5.9360,-0.153,11.23714,0.00000
327.00,11.23970,25.121162,-0.000333,25.030441,-5.9353,-0.153,11.23970,0.00000
328.00,11.24066,25.121267,-0.000338,25.030465,-5.9346,-0.153,11.24066,0.00000
329.00,11.23917,25.121376,-0.000342,25.030490,-5.9340,-0.152,11.23917,0.00000
330.00,11.23631,25.121429,-0.000344,25.030519,-5.9333,-0.152,11.23631,0.00000
331.00,11.23436,25.121505,-0.000347,25.030507,-5.9326,-0.151,11.23436,0.00000
332.00,11.23274,25.121584,-0.000348,25.030526,-5.9319,-0.151,11.23274,0.00000
333.00,11.23327,25.121670,-0.000346,25.030507,-5.9312,-0.151,11.23327,0.00000
334.00,11.23350,25.121724,-0.000345,25.030507,-5.9305,-0.150,11.23350,0.00000
335.00,11.23468,25.121806,-0.000344,25.030543,-5.9297,-0.150,11.23468,0.00000
336.00,11.23541,25.121887,-0.000342,25.030522,-5.9290,-0.150,11.23541,0.00000
337.00,11.23490,25.121972,-0.000346,25.030525,-5.9283,-0.150,11.23490,0.00000
338.00,11.23363,25.122004,-0.000349,25.030498,-5.9276,-0.149,11.23363,0.00000
339.00,11.23318,25.122111,-0.000350,25.030495,-5.9269,-0.149,11.23318,0.00000
340.00,11.23142,25.122221,-0.000351,25.030438,-5.9262,-0.148,11.23142,0.00000
341.00,11.22997,25.122261,-0.000349,25.030419,-5.9255,-0.148,11.22997,0.00000
342.00,11.23005,25.122321,-0.000348,25.030383,-5.9247,-0.148,11.23005,0.00000
343.00,11.23211,25.122426,-0.000345,25.030434,-5.9240,-0.148,11.23211,0.00000
344.00,11.23328,25.122494,-0.000343,25.030409,-5.9233,-0.148,11.23328,0.00000
345.00,11.23331,25.122533,-0.000344,25.030422,-5.9226,-0.147,11.23331,0.00000
346.00,11.23342,25.122646,-0.000345,25.030441,-5.9219,-0.147,11.23342,0.00000
347.00,11.23127,25.122753,-0.000342,25.030483,-5.9212,-0.147,11.23127,0.00000
348.00,11.22739,25.122862,-0.000344,25.030462,-5.9205,-0.146,11.22739,0.00000
349.00,11.22470,25.122981,-0.000346,25.030481,-5.9198,-0.146,11.22470,0.00000
350.00,11.22429,25.123131,-0.000347,25.030496,-5.9191,-0.146,11.22429,0.00000
351.00,11.22225,25.123235,-0.000345,25.030462,-5.9184,-0.145,11.22225,0.00000
352.00,11.22261,25.123321,-0.000350,25.030432,-5.9177,-0.145,11.22261,0.00000
353.00,11.22248,25.123406,-0.000349,25.030426,-5.9170,-0.145,11.22248,0.00000
354.00,11.22258,25.123461,-0.000346,25.030421,-5.9163,-0.145,11.22258,0.00000
355.00,11.22275,25.123531,-0.000347,25.030374,-5.9156,-0.144,11.22275,0.00000
356.00,11.22388,25.123615,-0.000350,25.030404,-5.9149,-0.144,11.22388,0.00000
357.00,11.22356,25.123727,-0.000348,25.030389,-5.9142,-0.144,11.22356,0.00000
358.00,11.22380,25.123829,-0.000348,25.030366,-5.9135,-0.143,11.22380,0.00000
359.00,11.22409,25.123950,-0.000349,25.030396,-5.9128,-0.143,11.22409,0.00000
360.00,11.22357,25.124009,-0.000348,25.030448,-5.9121,-0.143,11.22357,0.00000
@3,2.0000,4.0, 360.047000000006 
361.00,11.22376,25.124086,-0.000347,25.030482,-5.9115,-0.142,11.22376,0.00000
362.00,11.22011,25.124162,-0.000350,25.030542,-5.9108,-0.142,11.22011,0.00000
363.00,11.19615,25.124234,-0.000348,25.030608,-5.9101,-0.142,11.19615,0.00000
364.00,11.14257,25.124322,-0.000344,25.030604,-5.9094,-0.142,11.14257,0.00000
365.00,11.06145,25.124403,-0.000343,25.030606,-5.9087,-0.141,11.06145,0.00000
366.00,10.96225,25.124482,-0.000346,25.030593,-5.9080,-0.141,10.96225,0.00000
367.00,10.87632,25.124530,-0.000344,25.030573,-5.9073,-0.141,10.87632,0.00000
368.00,10.83208,25.124553,-0.000345,25.030544,-5.9066,-0.140,10.83208,0.00000
369.00,10.84642,25.124562,-0.000349,25.030496,-5.9059,-0.140,10.84642,0.00000
370.00,10.91687,25.124653,-0.000349,25.030434,-5.9052,-0.140,10.91687,0.00000
371.00,11.02788,25.124748,-0.000344,25.030412,-5.9045,-0.139,11.02788,0.00000
372.00,11.14764,25.124850,-0.000345,25.030355,-5.9037,-0.139,11.14764,0.00000
373.00,11.25578,25.125002,-0.000347,25.030356,-5.9030,-0.139,11.25578,0.00000
374.00,11.33828,25.125152,-0.000349,25.030388,-5.9023,-0.138,11.33828,0.00000
375.00,11.38897,25.125245,-0.000352,25.030423,-5.9016,-0.138,11.38897,0.00000
376.00,11.40857,25.125327,-0.000357,25.030413,-5.9009,-0.137,11.40857,0.00000
377.00,11.39993,25.125413,-0.000359,25.030426,-5.9002,-0.137,11.39993,0.00000
378.00,11.37193,25.125447,-0.000358,25.030344,-5.8995,-0.137,11.37193,0.00000
379.00,11.33207,25.125502,-0.000356,25.030363,-5.8988,-0.137,11.33207,0.00000
380.00,11.29122,25.125609,-0.000355,25.030445,-5.8981,-0.136,11.29122,0.00000
381.00,11.25523,25.125709,-0.000356,25.030487,-5.8974,-0.136,11.25523,0.00000
382.00,11.22647,25.125804,-0.000355,25.030517,-5.8966,-0.136,11.22647,0.00000
383.00,11.20761,25.125946,-0.000354,25.030588,-5.8959,-0.135,11.20761,0.00000
384.00,11.19678,25.126118,-0.000354,25.030594,-5.8952,-0.135,11.19678,0.00000
385.00,11.18984,25.126164,-0.000353,25.030498,-5.8945,-0.135,11.18984,0.00000
386.00,11.18635,25.126257,-0.000352,25.030515,-5.8938,-0.134,11.18635,0.00000
387.00,11.18660,25.126332,-0.000354,25.030498,-5.8931,-0.134,11.18660,0.00000
388.00,11.18710,25.126420,-0.000359,25.030549,-5.8924,-0.134,11.18710,0.00000
389.00,11.18976,25.126432,-0.000361,25.030549,-5.8917,-0.133,11.18976,0.00000
390.00,11.19494,25.126519,-0.000362,25.030616,-5.8911,-0.133,11.19494,0.00000
391.00,11.20078,25.126595,-0.000361,25.030586,-5.8904,-0.133,11.20078,0.00000
392.00,11.20752,25.126709,-0.000361,25.030619,-5.8897,-0.132,11.20752,0.00000
393.00,11.21351,25.126756,-0.000357,25.030576,-5.8890,-0.132,11.21351,0.00000
394.00,11.21837,25.126862,-0.000356,25.030579,-5.8883,-0.132,11.21837,0.00000
395.00,11.22139,25.126977,-0.000353,25.030585,-5.8876,-0.132,11.22139,0.00000
396.00,11.22301,25.127022,-0.000351,25.030568,-5.8869,-0.131,11.22301,0.00000
397.00,11.22379,25.127077,-0.000351,25.030540,-5.8862,-0.131,11.22379,0.00000
398.00,11.22509,25.127150,-0.000352,25.030533,-5.8855,-0.131,11.22509,0.00000
399.00,11.22555,25.127229,-0.000350,25.030504,-5.8848,-0.130,11.22555,0.00000
400.00,11.22823,25.127250,-0.000354,25.030438,-5.8841,-0.130,11.22823,0.00000
401.00,11.23014,25.127387,-0.000353,25.030496,-5.8834,-0.130,11.23014,0.00000
402.00,11.23147,25.127506,-0.000347,25.030514,-5.8827,-0.130,11.23147,0.00000
403.00,11.23028,25.127610,-0.000345,25.030509,-5.8820,-0.129,11.23028,0.00000
404.00,11.22917,25.127712,-0.000342,25.030502,-5.8813,-0.129,11.22917,0.00000
405.00,11.22459,25.127818,-0.000338,25.030527,-5.8806,-0.129,11.22459,0.00000
406.00,11.22028,25.127834,-0.000343,25.030462,-5.8800,-0.129,11.22028,0.00000
407.00,11.21635,25.127865,-0.000345,25.030432,-5.8793,-0.128,11.21635,0.00000
408.00,11.21499,25.127914,-0.000345,25.030432,-5.8786,-0.128,11.21499,0.00000
409.00,11.21285,25.127968,-0.000346,25.030456,-5.8780,-0.128,11.21285,0.00000
410.00,11.21307,25.128092,-0.000346,25.030447,-5.8773,-0.128,11.21307,0.00000
411.00,11.21399,25.128215,-0.000342,25.030458,-5.8766,-0.127,11.21399,0.00000
412.00,11.21340,25.128300,-0.000341,25.030449,-5.8759,-0.127,11.21340,0.00000
413.00,11.21269,25.128398,-0.000339,25.030428,-5.8752,-0.127,11.21269,0.00000
414.00,11.21266,25.128476,-0.000344,25.030409,-5.8745,-0.126,11.21266,0.00000
415.00,11.21207,25.128486,-0.000345,25.030367,-5.8738,-0.126,11.21207,0.00000
416.00,11.21182,25.128547,-0.000349,25.030307,-5.8731,-0.126,11.21182,0.00000
417.00,11.21284,25.128600,-0.000353,25.030310,-5.8724,-0.125,11.21284,0.00000
418.00,11.21393,25.128675,-0.000357,25.030301,-5.8717,-0.125,11.21393,0.00000
419.00,11.21364,25.128743,-0.000352,25.030256,-5.8710,-0.125,11.21364,0.00000
420.00,11.21216,25.128856,-0.000351,25.030250,-5.8703,-0.124,11.21216,0.00000
421.00,11.21081,25.128915,-0.000352,25.030279,-5.8697,-0.124,11.21081,0.00000
422.00,11.20884,25.129020,-0.000350,25.030299,-5.8690,-0.124,11.20884,0.00000
423.00,11.20703,25.129100,-0.000349,25.030310,-5.8683,-0.123,11.20703,0.00000
424.00,11.20694,25.129155,-0.000350,25.030316,-5.8676,-0.123,11.20694,0.00000
425.00,11.20893,25.129214,-0.000351,25.030333,-5.8669,-0.123,11.20893,0.00000
426.00,11.21208,25.129281,-0.000351,25.030326,-5.8662,-0.122,11.21208,0.00000
427.00,11.21517,25.129369,-0.000348,25.030281,-5.8655,-0.122,11.21517,0.00000
428.00,11.21595,25.129435,-0.000348,25.030266,-5.8648,-0.122,11.21595,0.00000
429.00,11.21672,25.129555,-0.000350,25.030273,-5.8641,-0.122,11.21672,0.00000
430.00,11.21512,25.129684,-0.000350,25.030232,-5.8634,-0.121,11.21512,0.00000
431.00,11.21185,25.129832,-0.000350,25.030241,-5.8627,-0.121,11.21185,0.00000
432.00,11.20789,25.129927,-0.000354,25.030237,-5.8620,-0.121,11.20789,0.00000
433.00,11.20612,25.130040,-0.000355,25.030262,-5.8614,-0.120,11.20612,0.00000
434.00,11.20448,25.130087,-0.000358,25.030249,-5.8607,-0.120,11.20448,0.00000
435.00,11.20430,25.130174,-0.000359,25.030291,-5.8600,-0.119,11.20430,0.00000
436.00,11.20558,25.130231,-0.000356,25.030308,-5.8593,-0.119,11.20558,0.00000
437.00,11.20715,25.130315,-0.000351,25.030354,-5.8586,-0.119,11.20715,0.00000
438.00,11.20815,25.130397,-0.000353,25.030337,-5.8580,-0.119,11.20815,0.00000
439.00,11.20924,25.130479,-0.000346,25.030357,-5.8573,-0.119,11.20924,0.00000
440.00,11.21079,25.130582,-0.000342,25.030381,-5.8566,-0.118,11.21079,0.00000
441.00,11.21063,25.130669,-0.000347,25.030315,-5.8559,-0.118,11.21063,0.00000
442.00,11.21065,25.130769,-0.000355,25.030304,-5.8552,-0.117,11.21065,0.00000
443.00,11.21056,25.130852,-0.000354,25.030302,-5.8545,-0.117,11.21056,0.00000
444.00,11.21082,25.130980,-0.000355,25.030264,-5.8538,-0.117,11.21082,0.00000
445.00,11.20907,25.131043,-0.000358,25.030219,-5.8531,-0.116,11.20907,0.00000
446.00,11.20788,25.131140,-0.000357,25.030260,-5.8524,-0.116,11.20788,0.00000
447.00,11.20715,25.131208,-0.000355,25.030234,-5.8517,-0.116,11.20715,0.00000
448.00,11.20725,25.131344,-0.000355,25.030240,-5.8510,-0.115,11.20725,0.00000
449.00,11.20770,25.131394,-0.000360,25.030261,-5.8502,-0.115,11.20770,0.00000
450.00,11.20847,25.131438,-0.000361,25.030243,-5.8495,-0.114,11.20847,0.00000
451.00,11.20728,25.131545,-0.000360,25.030277,-5.8488,-0.114,11.20728,0.00000
452.00,11.20751,25.131658,-0.000361,25.030307,-5.8481,-0.114,11.20751,0.00000
453.00,11.20587,25.131701,-0.000360,25.030290,-5.8474,-0.113,11.20587,0.00000
454.00,11.20356,25.131837,-0.000357,25.030347,-5.8467,-0.113,11.20356,0.00000
455.00,11.20201,25.131904,-0.000354,25.030370,-5.8461,-0.113,11.20201,0.00000
456.00,11.20255,25.131986,-0.000351,25.030384,-5.8454,-0.113,11.20255,0.00000
457.00,11.20042,25.132023,-0.000347,25.030386,-5.8447,-0.113,11.20042,0.00000
458.00,11.19968,25.132079,-0.000344,25.030399,-5.8440,-0.113,11.19968,0.00000
459.00,11.19788,25.132109,-0.000343,25.030335,-5.8433,-0.112,11.19788,0.00000
460.00,11.19703,25.132215,-0.000346,25.030378,-5.8426,-0.112,11.19703,0.00000
461.00,11.19720,25.132224,-0.000349,25.030351,-5.8419,-0.111,11.19720,0.00000
462.00,11.19617,25.132281,-0.000349,25.030348,-5.8413,-0.111,11.19617,0.00000
463.00,11.19604,25.132382,-0.000350,25.030359,-5.8406,-0.111,11.19604,0.00000
464.00,11.19547,25.132516,-0.000349,25.030424,-5.8400,-0.111,11.19547,0.00000
465.00,11.19458,25.132651,-0.000348,25.030390,-5.8393,-0.110,11.19458,0.00000
466.00,11.19287,25.132794,-0.000345,25.030416,-5.8386,-0.110,11.19287,0.00000
467.00,11.19384,25.132878,-0.000344,25.030450,-5.8380,-0.110,11.19384,0.00000
468.00,11.19383,25.132944,-0.000344,25.030496,-5.8373,-0.110,11.19383,0.00000
469.00,11.19492,25.133006,-0.000347,25.030493,-5.8366,-0.109,11.19492,0.00000
470.00,11.19530,25.133067,-0.000347,25.030507,-5.8359,-0.109,11.19530,0.00000
471.00,11.19697,25.133083,-0.000347,25.030433,-5.8353,-0.108,11.19697,0.00000
472.00,11.19763,25.133137,-0.000347,25.030347,-5.8346,-0.108,11.19763,0.00000
473.00,11.19807,25.133231,-0.000346,25.030286,-5.8339,-0.108,11.19807,0.00000
474.00,11.19769,25.133313,-0.000346,25.030278,-5.8332,-0.108,11.19769,0.00000
475.00,11.19764,25.133356,-0.000346,25.030260,-5.8326,-0.107,11.19764,0.00000
476.00,11.19479,25.133476,-0.000347,25.030286,-5.8319,-0.107,11.19479,0.00000
477.00,11.19355,25.133629,-0.000349,25.030344,-5.8311,-0.107,11.19355,0.00000
478.00,11.19268,25.133746,-0.000350,25.030365,-5.8305,-0.106,11.19268,0.00000
479.00,11.19283,25.133848,-0.000348,25.030359,-5.8298,-0.106,11.19283,0.00000
480.00,11.19176,25.134002,-0.000345,25.030409,-5.8291,-0.106,11.19176,0.00000
481.00,11.19162,25.134083,-0.000344,25.030438,-5.8284,-0.106,11.19162,0.00000
482.00,11.19090,25.134178,-0.000342,25.030450,-5.8278,-0.105,11.19090,0.00000
483.00,11.18978,25.134284,-0.000342,25.030495,-5.8271,-0.105,11.18978,0.00000
484.00,11.18912,25.134397,-0.000342,25.030533,-5.8264,-0.105,11.18912,0.00000
485.00,11.18888,25.134450,-0.000343,25.030492,-5.8257,-0.105,11.18888,0.00000
486.00,11.18791,25.134580,-0.000342,25.030491,-5.8250,-0.104,11.18791,0.00000
487.00,11.18705,25.134647,-0.000341,25.030481,-5.8243,-0.104,11.18705,0.00000
488.00,11.18602,25.134673,-0.000339,25.030399,-5.8236,-0.104,11.18602,0.00000
489.00,11.18391,25.134713,-0.000339,25.030349,-5.8229,-0.104,11.18391,0.00000
490.00,11.18195,25.134833,-0.000341,25.030367,-5.8222,-0.103,11.18195,0.00000
491.00,11.18248,25.134880,-0.000339,25.030343,-5.8216,-0.103,11.18248,0.00000
492.00,11.18253,25.134949,-0.000339,25.030354,-5.8209,-0.103,11.18253,0.00000
493.00,11.18217,25.135045,-0.000340,25.030400,-5.8202,-0.103,11.18217,0.00000
494.00,11.18233,25.135142,-0.000343,25.030438,-5.8195,-0.102,11.18233,0.00000
495.00,11.18358,25.135209,-0.000346,25.030438,-5.8188,-0.102,11.18358,0.00000
496.00,11.18152,25.135298,-0.000348,25.030479,-5.8181,-0.101,11.18152,0.00000
497.00,11.18086,25.135393,-0.000350,25.030462,-5.8174,-0.101,11.18086,0.00000
498.00,11.18113,25.135494,-0.000350,25.030454,-5.8167,-0.101,11.18113,0.00000
499.00,11.18124,25.135608,-0.000345,25.030439,-5.8161,-0.101,11.18124,0.00000
500.00,11.18204,25.135699,-0.000342,25.030477,-5.8154,-0.101,11.18204,0.00000
501.00,11.18400,25.135827,-0.000345,25.030475,-5.8148,-0.100,11.18400,0.00000
502.00,11.18521,25.135947,-0.000348,25.030536,-5.8141,-0.100,11.18521,0.00000
503.00,11.18612,25.136048,-0.000351,25.030566,-5.8135,-0.099,11.18612,0.00000
504.00,11.18654,25.136099,-0.000353,25.030556,-5.8128,-0.099,11.18654,0.00000
505.00,11.18453,25.136213,-0.000355,25.030578,-5.8121,-0.098,11.18453,0.00000
506.00,11.18333,25.136278,-0.000354,25.030575,-5.8115,-0.098,11.18333,0.00000
507.00,11.18304,25.136352,-0.000351,25.030506,-5.8108,-0.098,11.18304,0.00000
508.00,11.18340,25.136416,-0.000348,25.030483,-5.8101,-0.098,11.18340,0.00000
509.00,11.18342,25.136496,-0.000349,25.030502,-5.8094,-0.097,11.18342,0.00000
510.00,11.18424,25.136555,-0.000347,25.030516,-5.8088,-0.097,11.18424,0.00000
@4,2.0000,4.0, 510.043000000005 
511.00,11.18275,25.136615,-0.000343,25.030552,-5.8081,-0.097,11.18275,0.00000
512.00,11.17470,25.136728,-0.000341,25.030574,-5.8074,-0.097,11.17470,0.00000
513.00,11.14755,25.136776,-0.000342,25.030565,-5.8067,-0.097,11.14755,0.00000
514.00,11.09226,25.136847,-0.000344,25.030587,-5.8061,-0.096,11.09226,0.00000
515.00,11.01089,25.136838,-0.000346,25.030511,-5.8054,-0.096,11.01089,0.00000
516.00,10.91664,25.136917,-0.000350,25.030509,-5.8047,-0.095,10.91664,0.00000
517.00,10.83897,25.136930,-0.000354,25.030486,-5.8041,-0.095,10.83897,0.00000
518.00,10.80305,25.137050,-0.000354,25.030489,-5.8034,-0.094,10.80305,0.00000
519.00,10.82338,25.137173,-0.000353,25.030456,-5.8027,-0.094,10.82338,0.00000
520.00,10.89725,25.137302,-0.000350,25.030406,-5.8020,-0.094,10.89725,0.00000
521.00,11.00723,25.137415,-0.000350,25.030356,-5.8013,-0.094,11.00723,0.00000
522.00,11.12046,25.137553,-0.000348,25.030365,-5.8006,-0.093,11.12046,0.00000
523.00,11.21948,25.137651,-0.000346,25.030393,-5.7999,-0.093,11.21948,0.00000
524.00,11.29321,25.137714,-0.000341,25.030382,-5.7993,-0.093,11.29321,0.00000
525.00,11.33715,25.137827,-0.000338,25.030424,-5.7986,-0.093,11.33715,0.00000
526.00,11.35446,25.137916,-0.000333,25.030462,-5.7980,-0.093,11.35446,0.00000
527.00,11.34695,25.138017,-0.000337,25.030526,-5.7974,-0.093,11.34695,0.00000
528.00,11.32090,25.138096,-0.000340,25.030503,-5.7968,-0.092,11.32090,0.00000
529.00,11.28610,25.138247,-0.000346,25.030532,-5.7961,-0.092,11.28610,0.00000
530.00,11.24801,25.138271,-0.000350,25.030535,-5.7955,-0.091,11.24801,0.00000
531.00,11.21339,25.138319,-0.000354,25.030476,-5.7949,-0.091,11.21339,0.00000
532.00,11.18792,25.138355,-0.000350,25.030386,-5.7942,-0.091,11.18792,0.00000
533.00,11.17151,25.138384,-0.000345,25.030358,-5.7935,-0.090,11.17151,0.00000
534.00,11.16047,25.138352,-0.000345,25.030329,-5.7929,-0.090,11.16047,0.00000
535.00,11.15520,25.138453,-0.000346,25.030344,-5.7922,-0.090,11.15520,0.00000
536.00,11.15120,25.138544,-0.000345,25.030395,-5.7916,-0.090,11.15120,0.00000
537.00,11.14884,25.138631,-0.000344,25.030443,-5.7910,-0.089,11.14884,0.00000
538.00,11.14750,25.138714,-0.000345,25.030487,-5.7903,-0.089,11.14750,0.00000
539.00,11.15019,25.138834,-0.000343,25.030527,-5.7897,-0.089,11.15019,0.00000
540.00,11.15382,25.138951,-0.000342,25.030543,-5.7890,-0.088,11.15382,0.00000
541.00,11.15919,25.139018,-0.000340,25.030482,-5.7884,-0.088,11.15919,0.00000
542.00,11.16579,25.139088,-0.000342,25.030466,-5.7877,-0.088,11.16579,0.00000
543.00,11.17276,25.139217,-0.000344,25.030430,-5.7870,-0.088,11.17276,0.00000
544.00,11.17826,25.139305,-0.000346,25.030402,-5.7864,-0.087,11.17826,0.00000
545.00,11.18275,25.139370,-0.000345,25.030381,-5.7857,-0.087,11.18275,0.00000
546.00,11.18588,25.139453,-0.000348,25.030423,-5.7850,-0.086,11.18588,0.00000
547.00,11.18602,25.139536,-0.000352,25.030400,-5.7843,-0.086,11.18602,0.00000
548.00,11.18418,25.139651,-0.000350,25.030452,-5.7837,-0.086,11.18418,0.00000
549.00,11.18107,25.139737,-0.000348,25.030452,-5.7830,-0.086,11.18107,0.00000
550.00,11.17726,25.139828,-0.000349,25.030443,-5.7823,-0.085,11.17726,0.00000
551.00,11.17411,25.139899,-0.000349,25.030444,-5.7817,-0.085,11.17411,0.00000
552.00,11.17086,25.139998,-0.000345,25.030473,-5.7810,-0.085,11.17086,0.00000
553.00,11.16865,25.140053,-0.000346,25.030465,-5.7804,-0.085,11.16865,0.00000
554.00,11.16661,25.140150,-0.000351,25.030487,-5.7798,-0.084,11.16661,0.00000
555.00,11.16760,25.140281,-0.000350,25.030564,-5.7791,-0.084,11.16760,0.00000
556.00,11.16876,25.140380,-0.000346,25.030566,-5.7784,-0.084,11.16876,0.00000
557.00,11.17223,25.140482,-0.000345,25.030589,-5.7778,-0.083,11.17223,0.00000
558.00,11.17525,25.140555,-0.000341,25.030572,-5.7771,-0.083,11.17525,0.00000
559.00,11.17719,25.140634,-0.000336,25.030563,-5.7764,-0.083,11.17719,0.00000
560.00,11.17615,25.140679,-0.000334,25.030498,-5.7758,-0.083,11.17615,0.00000
561.00,11.17510,25.140779,-0.000335,25.030480,-5.7751,-0.083,11.17510,0.00000
562.00,11.17272,25.140860,-0.000332,25.030459,-5.7745,-0.083,11.17272,0.00000
563.00,11.17094,25.140920,-0.000336,25.030441,-5.7738,-0.082,11.17094,0.00000
564.00,11.17144,25.141000,-0.000337,25.030407,-5.7732,-0.082,11.17144,0.00000
565.00,11.17123,25.141082,-0.000337,25.030410,-5.7725,-0.082,11.17123,0.00000
566.00,11.17080,25.141174,-0.000338,25.030419,-5.7719,-0.081,11.17080,0.00000
567.00,11.16976,25.141261,-0.000342,25.030395,-5.7712,-0.081,11.16976,0.00000
568.00,11.16846,25.141383,-0.000340,25.030403,-5.7706,-0.081,11.16846,0.00000
569.00,11.16621,25.141448,-0.000339,25.030413,-5.7699,-0.081,11.16621,0.00000
570.00,11.16598,25.141508,-0.000341,25.030418,-5.7692,-0.080,11.16598,0.00000
571.00,11.16667,25.141599,-0.000344,25.030447,-5.7686,-0.080,11.16667,0.00000
572.00,11.16854,25.141679,-0.000347,25.030501,-5.7679,-0.079,11.16854,0.00000
573.00,11.16951,25.141746,-0.000350,25.030536,-5.7673,-0.079,11.16951,0.00000
574.00,11.16998,25.141836,-0.000356,25.030576,-5.7666,-0.078,11.16998,0.00000
575.00,11.17016,25.141926,-0.000358,25.030592,-5.7659,-0.078,11.17016,0.00000
576.00,11.16983,25.141998,-0.000355,25.030586,-5.7653,-0.078,11.16983,0.00000
577.00,11.16830,25.142042,-0.000353,25.030569,-5.7646,-0.077,11.16830,0.00000
578.00,11.16864,25.142143,-0.000350,25.030560,-5.7640,-0.077,11.16864,0.00000
579.00,11.16882,25.142253,-0.000343,25.030554,-5.7634,-0.077,11.16882,0.00000
580.00,11.16922,25.142350,-0.000338,25.030575,-5.7627,-0.077,11.16922,0.00000
581.00,11.16915,25.142395,-0.000342,25.030545,-5.7621,-0.077,11.16915,0.00000
582.00,11.16758,25.142543,-0.000338,25.030618,-5.7614,-0.077,11.16758,0.00000
583.00,11.16431,25.142593,-0.000340,25.030633,-5.7608,-0.076,11.16431,0.00000
584.00,11.16157,25.142648,-0.000343,25.030664,-5.7601,-0.076,11.16157,0.00000
585.00,11.15909,25.142704,-0.000343,25.030642,-5.7595,-0.076,11.15909,0.00000
586.00,11.15700,25.142818,-0.000340,25.030700,-5.7589,-0.075,11.15700,0.00000
587.00,11.15744,25.142884,-0.000342,25.030626,-5.7582,-0.075,11.15744,0.00000
588.00,11.15956,25.142953,-0.000340,25.030636,-5.7575,-0.075,11.15956,0.00000
589.00,11.16120,25.143048,-0.000338,25.030623,-5.7569,-0.075,11.16120,0.00000
590.00,11.16222,25.143142,-0.000339,25.030605,-5.7562,-0.074,11.16222,0.00000
591.00,11.16138,25.143215,-0.000339,25.030571,-5.7556,-0.074,11.16138,0.00000
592.00,11.16016,25.143248,-0.000338,25.030576,-5.7550,-0.074,11.16016,0.00000
593.00,11.15966,25.143359,-0.000341,25.030558,-5.7543,-0.073,11.15966,0.00000
594.00,11.15883,25.143436,-0.000342,25.030540,-5.7537,-0.073,11.15883,0.00000
595.00,11.15855,25.143565,-0.000340,25.030597,-5.7531,-0.073,11.15855,0.00000
596.00,11.16008,25.143629,-0.000339,25.030590,-5.7524,-0.072,11.16008,0.00000
597.00,11.16096,25.143698,-0.000341,25.030568,-5.7518,-0.072,11.16096,0.00000
598.00,11.16107,25.143797,-0.000339,25.030551,-5.7511,-0.072,11.16107,0.00000
599.00,11.16267,25.143917,-0.000342,25.030548,-5.7504,-0.072,11.16267,0.00000
600.00,11.16243,25.143953,-0.000345,25.030487,-5.7498,-0.071,11.16243,0.00000
601.00,11.16167,25.144024,-0.000342,25.030486,-5.7492,-0.071,11.16167,0.00000
602.00,11.16002,25.144092,-0.000342,25.030451,-5.7485,-0.071,11.16002,0.00000
603.00,11.15745,25.144111,-0.000345,25.030430,-5.7479,-0.070,11.15745,0.00000
604.00,11.15348,25.144135,-0.000345,25.030373,-5.7472,-0.070,11.15348,0.00000
605.00,11.15101,25.144199,-0.000345,25.030354,-5.7466,-0.070,11.15101,0.00000
606.00,11.14949,25.144275,-0.000347,25.030292,-5.7459,-0.069,11.14949,0.00000
607.00,11.15002,25.144407,-0.000352,25.030366,-5.7452,-0.069,11.15002,0.00000
608.00,11.14988,25.144533,-0.000351,25.030423,-5.7446,-0.069,11.14988,0.00000
609.00,11.14974,25.144614,-0.000350,25.030471,-5.7439,-0.068,11.14974,0.00000
610.00,11.14960,25.144707,-0.000353,25.030491,-5.7433,-0.068,11.14960,0.00000
611.00,11.14925,25.144831,-0.000353,25.030549,-5.7426,-0.068,11.14925,0.00000
612.00,11.14989,25.144915,-0.000345,25.030509,-5.7420,-0.068,11.14989,0.00000
613.00,11.15193,25.144962,-0.000344,25.030477,-5.7413,-0.067,11.15193,0.00000
614.00,11.15351,25.145038,-0.000342,25.030469,-5.7407,-0.067,11.15351,0.00000
615.00,11.15504,25.145119,-0.000339,25.030512,-5.7400,-0.067,11.15504,0.00000
616.00,11.15515,25.145173,-0.000338,25.030557,-5.7394,-0.067,11.15515,0.00000
617.00,11.15271,25.145176,-0.000345,25.030596,-5.7388,-0.066,11.15271,0.00000
618.00,11.15068,25.145221,-0.000346,25.030569,-5.7382,-0.066,11.15068,0.00000
619.00,11.14882,25.145284,-0.000346,25.030591,-5.7376,-0.066,11.14882,0.00000
620.00,11.14692,25.145384,-0.000345,25.030586,-5.7369,-0.065,11.14692,0.00000
621.00,11.14654,25.145496,-0.000345,25.030603,-5.7363,-0.065,11.14654,0.00000
622.00,11.14700,25.145578,-0.000341,25.030578,-5.7357,-0.065,11.14700,0.00000
623.00,11.14696,25.145694,-0.000340,25.030580,-5.7350,-0.065,11.14696,0.00000
624.00,11.14800,25.145833,-0.000339,25.030609,-5.7344,-0.064,11.14800,0.00000
625.00,11.14982,25.145902,-0.000340,25.030633,-5.7337,-0.064,11.14982,0.00000
626.00,11.14879,25.145989,-0.000339,25.030589,-5.7331,-0.064,11.14879,0.00000
627.00,11.14770,25.146136,-0.000341,25.030610,-5.7324,-0.064,11.14770,0.00000
628.00,11.14803,25.146288,-0.000341,25.030696,-5.7318,-0.063,11.14803,0.00000
629.00,11.14781,25.146378,-0.000339,25.030698,-5.7311,-0.063,11.14781,0.00000
630.00,11.14653,25.146467,-0.000337,25.030655,-5.7305,-0.063,11.14653,0.00000
631.00,11.14803,25.146588,-0.000342,25.030659,-5.7298,-0.062,11.14803,0.00000
632.00,11.14959,25.146701,-0.000345,25.030643,-5.7292,-0.062,11.14959,0.00000
633.00,11.14855,25.146730,-0.000343,25.030595,-5.7286,-0.062,11.14855,0.00000
634.00,11.14821,25.146758,-0.000348,25.030551,-5.7280,-0.061,11.14821,0.00000
635.00,11.14781,25.146789,-0.000350,25.030531,-5.7273,-0.061,11.14781,0.00000
636.00,11.14691,25.146779,-0.000350,25.030537,-5.7267,-0.061,11.14691,0.00000
637.00,11.14551,25.146813,-0.000348,25.030520,-5.7261,-0.060,11.14551,0.00000
638.00,11.14366,25.146909,-0.000350,25.030516,-5.7254,-0.060,11.14366,0.00000
639.00,11.14088,25.147039,-0.000349,25.030551,-5.7247,-0.060,11.14088,0.00000
640.00,11.13986,25.147225,-0.000348,25.030626,-5.7241,-0.060,11.13986,0.00000
641.00,11.13996,25.147404,-0.000345,25.030665,-5.7235,-0.060,11.13996,0.00000
642.00,11.14057,25.147521,-0.000346,25.030720,-5.7228,-0.059,11.14057,0.00000
643.00,11.14238,25.147617,-0.000346,25.030734,-5.7222,-0.059,11.14238,0.00000
644.00,11.14512,25.147673,-0.000345,25.030697,-5.7215,-0.059,11.14512,0.00000
645.00,11.14602,25.147676,-0.000345,25.030617,-5.7209,-0.059,11.14602,0.00000
646.00,11.14598,25.147711,-0.000344,25.030577,-5.7202,-0.058,11.14598,0.00000
647.00,11.14627,25.147768,-0.000343,25.030508,-5.7196,-0.058,11.14627,0.00000
648.00,11.14591,25.147838,-0.000344,25.030492,-5.7190,-0.058,11.14591,0.00000
649.00,11.14511,25.147948,-0.000346,25.030463,-5.7183,-0.057,11.14511,0.00000
650.00,11.14397,25.148078,-0.000346,25.030448,-5.7177,-0.057,11.14397,0.00000
651.00,11.14219,25.148185,-0.000347,25.030424,-5.7170,-0.057,11.14219,0.00000
652.00,11.14148,25.148276,-0.000350,25.030489,-5.7163,-0.056,11.14148,0.00000
653.00,11.14072,25.148365,-0.000351,25.030493,-5.7157,-0.056,11.14072,0.00000
654.00,11.14034,25.148398,-0.000351,25.030520,-5.7150,-0.056,11.14034,0.00000
655.00,11.14094,25.148447,-0.000350,25.030552,-5.7144,-0.055,11.14094,0.00000
656.00,11.14258,25.148446,-0.000351,25.030563,-5.7138,-0.055,11.14258,0.00000
657.00,11.14347,25.148511,-0.000350,25.030525,-5.7131,-0.055,11.14347,0.00000
658.00,11.14436,25.148535,-0.000348,25.030519,-5.7125,-0.055,11.14436,0.00000
659.00,11.14469,25.148594,-0.000349,25.030524,-5.7119,-0.054,11.14469,0.00000
660.00,11.14502,25.148629,-0.000349,25.030526,-5.7113,-0.054,11.14502,0.00000
@5,2.0000,4.0, 660.163 
661.00,11.14480,25.148669,-0.000348,25.030491,-5.7106,-0.054,11.14480,0.00000
662.00,11.14317,25.148787,-0.000347,25.030467,-5.7100,-0.053,11.14317,0.00000
663.00,11.12802,25.148897,-0.000347,25.030461,-5.7093,-0.053,11.12802,0.00000
664.00,11.08233,25.148993,-0.000345,25.030471,-5.7087,-0.053,11.08233,0.00000
665.00,11.00806,25.149113,-0.000344,25.030505,-5.7081,-0.053,11.00806,0.00000
666.00,10.91263,25.149286,-0.000343,25.030565,-5.7075,-0.053,10.91263,0.00000
667.00,10.82233,25.149339,-0.000343,25.030591,-5.7068,-0.052,10.82233,0.00000
668.00,10.76846,25.149388,-0.000346,25.030560,-5.7062,-0.052,10.76846,0.00000
669.00,10.77167,25.149438,-0.000347,25.030519,-5.7056,-0.052,10.77167,0.00000
670.00,10.82906,25.149495,-0.000349,25.030452,-5.7050,-0.051,10.82906,0.00000
671.00,10.93069,25.149510,-0.000351,25.030378,-5.7043,-0.051,10.93069,0.00000
672.00,11.04756,25.149594,-0.000354,25.030360,-5.7037,-0.051,11.04756,0.00000
673.00,11.15162,25.149691,-0.000352,25.030340,-5.7031,-0.050,11.15162,0.00000
674.00,11.23378,25.149815,-0.000351,25.030335,-5.7024,-0.050,11.23378,0.00000
675.00,11.28660,25.149879,-0.000354,25.030293,-5.7018,-0.050,11.28660,0.00000
676.00,11.30880,25.150012,-0.000353,25.030296,-5.7012,-0.049,11.30880,0.00000
677.00,11.30232,25.150032,-0.000353,25.030265,-5.7006,-0.049,11.30232,0.00000
678.00,11.27886,25.150137,-0.000352,25.030300,-5.7000,-0.049,11.27886,0.00000
679.00,11.24372,25.150146,-0.000350,25.030319,-5.6993,-0.049,11.24372,0.00000
680.00,11.20746,25.150251,-0.000352,25.030420,-5.6987,-0.048,11.20746,0.00000
681.00,11.17624,25.150278,-0.000349,25.030445,-5.6980,-0.048,11.17624,0.00000
682.00,11.15280,25.150417,-0.000348,25.030504,-5.6973,-0.048,11.15280,0.00000
683.00,11.13607,25.150467,-0.000351,25.030490,-5.6967,-0.047,11.13607,0.00000
684.00,11.12519,25.150580,-0.000352,25.030446,-5.6960,-0.047,11.12519,0.00000
685.00,11.11798,25.150676,-0.000350,25.030429,-5.6953,-0.047,11.11798,0.00000
686.00,11.11293,25.150789,-0.000353,25.030414,-5.6947,-0.046,11.11293,0.00000
687.00,11.11043,25.150840,-0.000353,25.030357,-5.6940,-0.046,11.11043,0.00000
688.00,11.10959,25.150968,-0.000351,25.030413,-5.6933,-0.046,11.10959,0.00000
689.00,11.11116,25.151066,-0.000350,25.030420,-5.6927,-0.046,11.11116,0.00000
690.00,11.11569,25.151201,-0.000348,25.030420,-5.6920,-0.045,11.11569,0.00000
691.00,11.12165,25.151315,-0.000347,25.030459,-5.6914,-0.045,11.12165,0.00000
692.00,11.12647,25.151421,-0.000347,25.030481,-5.6907,-0.045,11.12647,0.00000
693.00,11.13185,25.151472,-0.000345,25.030413,-5.6901,-0.045,11.13185,0.00000
694.00,11.13446,25.151572,-0.000345,25.030429,-5.6894,-0.044,11.13446,0.00000
695.00,11.13597,25.151621,-0.000346,25.030404,-5.6888,-0.044,11.13597,0.00000
696.00,11.13621,25.151701,-0.000349,25.030407,-5.6882,-0.044,11.13621,0.00000
697.00,11.13706,25.151801,-0.000351,25.030427,-5.6876,-0.043,11.13706,0.00000
698.00,11.13629,25.151892,-0.000354,25.030437,-5.6869,-0.043,11.13629,0.00000
699.00,11.13799,25.152022,-0.000354,25.030489,-5.6863,-0.043,11.13799,0.00000
700.00,11.13781,25.152091,-0.000353,25.030508,-5.6857,-0.042,11.13781,0.00000
701.00,11.13687,25.152185,-0.000348,25.030524,-5.6850,-0.042,11.13687,0.00000
702.00,11.13471,25.152285,-0.000347,25.030577,-5.6844,-0.042,11.13471,0.00000
703.00,11.13357,25.152401,-0.000344,25.030633,-5.6838,-0.042,11.13357,0.00000
704.00,11.13127,25.152501,-0.000343,25.030679,-5.6832,-0.042,11.13127,0.00000
705.00,11.12915,25.152598,-0.000345,25.030667,-5.6825,-0.041,11.12915,0.00000
706.00,11.12722,25.152654,-0.000347,25.030625,-5.6819,-0.041,11.12722,0.00000
707.00,11.12723,25.152715,-0.000349,25.030610,-5.6813,-0.041,11.12723,0.00000
708.00,11.12576,25.152788,-0.000351,25.030616,-5.6806,-0.040,11.12576,0.00000
709.00,11.12539,25.152802,-0.000354,25.030560,-5.6800,-0.040,11.12539,0.00000
710.00,11.12665,25.152845,-0.000353,25.030550,-5.6794,-0.040,11.12665,0.00000
711.00,11.12832,25.152906,-0.000351,25.030546,-5.6787,-0.039,11.12832,0.00000
712.00,11.12899,25.152995,-0.000351,25.030525,-5.6781,-0.039,11.12899,0.00000
713.00,11.13106,25.153051,-0.000354,25.030505,-5.6775,-0.039,11.13106,0.00000
714.00,11.13150,25.153132,-0.000355,25.030541,-5.6769,-0.038,11.13150,0.00000
715.00,11.13099,25.153263,-0.000354,25.030601,-5.6763,-0.038,11.13099,0.00000
716.00,11.13153,25.153397,-0.000353,25.030676,-5.6756,-0.038,11.13153,0.00000
717.00,11.13187,25.153508,-0.000352,25.030723,-5.6750,-0.037,11.13187,0.00000
718.00,11.13230,25.153608,-0.000348,25.030749,-5.6744,-0.037,11.13230,0.00000
719.00,11.13356,25.153719,-0.000346,25.030734,-5.6737,-0.037,11.13356,0.00000
720.00,11.13505,25.153814,-0.000344,25.030672,-5.6731,-0.037,11.13505,0.00000
721.00,11.13476,25.153913,-0.000344,25.030639,-5.6725,-0.037,11.13476,0.00000
722.00,11.13534,25.153993,-0.000343,25.030594,-5.6719,-0.037,11.13534,0.00000
723.00,11.13415,25.154083,-0.000340,25.030559,-5.6713,-0.036,11.13415,0.00000
724.00,11.13351,25.154146,-0.000342,25.030552,-5.6707,-0.036,11.13351,0.00000
725.00,11.12998,25.154240,-0.000344,25.030593,-5.6701,-0.036,11.12998,0.00000
726.00,11.12696,25.154282,-0.000346,25.030559,-5.6695,-0.035,11.12696,0.00000
727.00,11.12333,25.154341,-0.000346,25.030518,-5.6689,-0.035,11.12333,0.00000
728.00,11.11936,25.154377,-0.000345,25.030509,-5.6683,-0.035,11.11936,0.00000
729.00,11.11448,25.154473,-0.000344,25.030517,-5.6676,-0.035,11.11448,0.00000
730.00,11.11259,25.154457,-0.000341,25.030495,-5.6669,-0.034,11.11259,0.00000
731.00,11.11119,25.154549,-0.000338,25.030519,-5.6663,-0.034,11.11119,0.00000
732.00,11.11105,25.154575,-0.000339,25.030548,-5.6656,-0.034,11.11105,0.00000
733.00,11.11199,25.154678,-0.000340,25.030587,-5.6650,-0.034,11.11199,0.00000
734.00,11.11517,25.154714,-0.000343,25.030594,-5.6644,-0.033,11.11517,0.00000
735.00,11.11812,25.154780,-0.000348,25.030607,-5.6637,-0.033,11.11812,0.00000
736.00,11.12008,25.154853,-0.000349,25.030635,-5.6631,-0.032,11.12008,0.00000
737.00,11.12091,25.154961,-0.000349,25.030651,-5.6624,-0.032,11.12091,0.00000
738.00,11.12171,25.155046,-0.000350,25.030651,-5.6618,-0.032,11.12171,0.00000
739.00,11.12124,25.155186,-0.000347,25.030683,-5.6611,-0.032,11.12124,0.00000
740.00,11.12130,25.155313,-0.000344,25.030711,-5.6605,-0.032,11.12130,0.00000
741.00,11.12239,25.155367,-0.000346,25.030711,-5.6599,-0.031,11.12239,0.00000
742.00,11.12253,25.155446,-0.000348,25.030694,-5.6593,-0.031,11.12253,0.00000
743.00,11.12257,25.155515,-0.000347,25.030661,-5.6587,-0.031,11.12257,0.00000
744.00,11.12213,25.155506,-0.000351,25.030600,-5.6581,-0.030,11.12213,0.00000
745.00,11.12141,25.155578,-0.000355,25.030557,-5.6575,-0.030,11.12141,0.00000
746.00,11.12074,25.155687,-0.000357,25.030492,-5.6569,-0.029,11.12074,0.00000
747.00,11.12053,25.155725,-0.000353,25.030463,-5.6563,-0.029,11.12053,0.00000
748.00,11.12122,25.155788,-0.000355,25.030471,-5.6556,-0.029,11.12122,0.00000
749.00,11.12107,25.155907,-0.000354,25.030460,-5.6550,-0.029,11.12107,0.00000
750.00,11.11954,25.156007,-0.000350,25.030480,-5.6544,-0.028,11.11954,0.00000
751.00,11.11772,25.156021,-0.000350,25.030484,-5.6537,-0.028,11.11772,0.00000
752.00,11.11446,25.156145,-0.000353,25.030534,-5.6531,-0.028,11.11446,0.00000
753.00,11.11071,25.156255,-0.000352,25.030571,-5.6525,-0.027,11.11071,0.00000
754.00,11.10821,25.156289,-0.000351,25.030573,-5.6518,-0.027,11.10821,0.00000
755.00,11.10732,25.156346,-0.000349,25.030577,-5.6512,-0.027,11.10732,0.00000
756.00,11.10739,25.156442,-0.000349,25.030612,-5.6506,-0.027,11.10739,0.00000
757.00,11.10879,25.156448,-0.000350,25.030561,-5.6500,-0.027,11.10879,0.00000
758.00,11.11035,25.156500,-0.000353,25.030519,-5.6493,-0.026,11.11035,0.00000
759.00,11.11256,25.156631,-0.000353,25.030525,-5.6487,-0.026,11.11256,0.00000
760.00,11.11488,25.156752,-0.000356,25.030580,-5.6481,-0.025,11.11488,0.00000
761.00,11.11615,25.156937,-0.000357,25.030653,-5.6474,-0.025,11.11615,0.00000
762.00,11.11599,25.157060,-0.000355,25.030711,-5.6468,-0.025,11.11599,0.00000
763.00,11.11595,25.157182,-0.000354,25.030754,-5.6462,-0.024,11.11595,0.00000
764.00,11.11590,25.157336,-0.000349,25.030801,-5.6456,-0.024,11.11590,0.00000
765.00,11.11478,25.157447,-0.000347,25.030761,-5.6450,-0.024,11.11478,0.00000
766.00,11.11408,25.157463,-0.000345,25.030689,-5.6444,-0.024,11.11408,0.00000
767.00,11.11522,25.157612,-0.000346,25.030666,-5.6438,-0.024,11.11522,0.00000
768.00,11.11587,25.157709,-0.000341,25.030641,-5.6432,-0.024,11.11587,0.00000
769.00,11.11605,25.157764,-0.000344,25.030637,-5.6426,-0.023,11.11605,0.00000
770.00,11.11610,25.157825,-0.000346,25.030647,-5.6420,-0.023,11.11610,0.00000
771.00,11.11471,25.157884,-0.000349,25.030633,-5.6414,-0.022,11.11471,0.00000
772.00,11.11254,25.157905,-0.000348,25.030635,-5.6409,-0.022,11.11254,0.00000
773.00,11.11046,25.157894,-0.000350,25.030584,-5.6403,-0.022,11.11046,0.00000
774.00,11.10818,25.157927,-0.000350,25.030493,-5.6397,-0.022,11.10818,0.00000
775.00,11.10614,25.157966,-0.000346,25.030439,-5.6391,-0.021,11.10614,0.00000
776.00,11.10503,25.158096,-0.000344,25.030464,-5.6385,-0.021,11.10503,0.00000
777.00,11.10424,25.158200,-0.000347,25.030434,-5.6379,-0.021,11.10424,0.00000
778.00,11.10412,25.158345,-0.000351,25.030467,-5.6373,-0.021,11.10412,0.00000
779.00,11.10413,25.158413,-0.000353,25.030545,-5.6367,-0.020,11.10413,0.00000
780.00,11.10406,25.158512,-0.000354,25.030611,-5.6361,-0.020,11.10406,0.00000
781.00,11.10400,25.158591,-0.000353,25.030600,-5.6355,-0.020,11.10400,0.00000
782.00,11.10518,25.158656,-0.000347,25.030600,-5.6349,-0.020,11.10518,0.00000
783.00,11.10612,25.158786,-0.000345,25.030661,-5.6343,-0.019,11.10612,0.00000
784.00,11.10578,25.158927,-0.000347,25.030645,-5.6337,-0.019,11.10578,0.00000
785.00,11.10673,25.159038,-0.000349,25.030602,-5.6331,-0.019,11.10673,0.00000
786.00,11.10814,25.159125,-0.000349,25.030615,-5.6325,-0.018,11.10814,0.00000
787.00,11.10812,25.159229,-0.000353,25.030635,-5.6319,-0.018,11.10812,0.00000
788.00,11.10800,25.159283,-0.000354,25.030586,-5.6313,-0.018,11.10800,0.00000
789.00,11.10908,25.159370,-0.000353,25.030563,-5.6307,-0.017,11.10908,0.00000
790.00,11.10928,25.159464,-0.000353,25.030549,-5.6301,-0.017,11.10928,0.00000
791.00,11.10781,25.159517,-0.000354,25.030467,-5.6295,-0.017,11.10781,0.00000
792.00,11.10619,25.159564,-0.000352,25.030423,-5.6289,-0.017,11.10619,0.00000
793.00,11.10497,25.159618,-0.000355,25.030402,-5.6283,-0.016,11.10497,0.00000
794.00,11.10408,25.159636,-0.000357,25.030357,-5.6277,-0.016,11.10408,0.00000
795.00,11.10383,25.159679,-0.000356,25.030376,-5.6271,-0.016,11.10383,0.00000
796.00,11.10443,25.159716,-0.000358,25.030376,-5.6265,-0.015,11.10443,0.00000
797.00,11.10425,25.159800,-0.000362,25.030425,-5.6259,-0.015,11.10425,0.00000
798.00,11.10332,25.159857,-0.000358,25.030398,-5.6253,-0.015,11.10332,0.00000
799.00,11.10254,25.159965,-0.000359,25.030479,-5.6247,-0.014,11.10254,0.00000
800.00,11.10082,25.160077,-0.000362,25.030480,-5.6241,-0.014,11.10082,0.00000
801.00,11.09850,25.160170,-0.000358,25.030530,-5.6235,-0.014,11.09850,0.00000
802.00,11.09763,25.160298,-0.000357,25.030532,-5.6229,-0.013,11.09763,0.00000
803.00,11.09781,25.160480,-0.000357,25.030604,-5.6223,-0.013,11.09781,0.00000
804.00,11.09624,25.160587,-0.000356,25.030571,-5.6217,-0.013,11.09624,0.00000
805.00,11.09526,25.160634,-0.000354,25.030547,-5.6211,-0.013,11.09526,0.00000
806.00,11.09568,25.160751,-0.000354,25.030538,-5.6205,-0.013,11.09568,0.00000
807.00,11.09625,25.160773,-0.000353,25.030494,-5.6199,-0.012,11.09625,0.00000
808.00,11.09477,25.160778,-0.000356,25.030503,-5.6193,-0.012,11.09477,0.00000
809.00,11.09474,25.160831,-0.000355,25.030533,-5.6187,-0.012,11.09474,0.00000
810.00,11.09341,25.160862,-0.000354,25.030578,-5.6181,-0.012,11.09341,0.00000
@6,2.0000,4.0, 810.04800000001 
811.00,11.09293,25.160955,-0.000360,25.030614,-5.6175,-0.011,11.09293,0.00000
812.00,11.09090,25.161107,-0.000360,25.030698,-5.6169,-0.011,11.09090,0.00000
813.00,11.07811,25.161201,-0.000357,25.030663,-5.6162,-0.010,11.07811,0.00000
814.00,11.03756,25.161307,-0.000356,25.030629,-5.6156,-0.010,11.03756,0.00000
815.00,10.97190,25.161413,-0.000353,25.030602,-5.6150,-0.010,10.97190,0.00000
816.00,10.88399,25.161485,-0.000348,25.030599,-5.6144,-0.010,10.88399,0.00000
817.00,10.79869,25.161598,-0.000349,25.030674,-5.6137,-0.010,10.79869,0.00000
818.00,10.74645,25.161631,-0.000352,25.030681,-5.6131,-0.009,10.74645,0.00000
819.00,10.74558,25.161695,-0.000354,25.030691,-5.6125,-0.009,10.74558,0.00000
820.00,10.79497,25.161801,-0.000357,25.030670,-5.6119,-0.009,10.79497,0.00000
821.00,10.88780,25.161916,-0.000358,25.030657,-5.6113,-0.008,10.88780,0.00000
822.00,10.99458,25.161967,-0.000356,25.030540,-5.6107,-0.008,10.99458,0.00000
823.00,11.09155,25.162099,-0.000354,25.030526,-5.6101,-0.008,11.09155,0.00000
824.00,11.16904,25.162168,-0.000352,25.030530,-5.6095,-0.008,11.16904,0.00000
825.00,11.22246,25.162258,-0.000352,25.030567,-5.6089,-0.007,11.22246,0.00000
826.00,11.24759,25.162318,-0.000352,25.030566,-5.6083,-0.007,11.24759,0.00000
827.00,11.24921,25.162382,-0.000353,25.030632,-5.6076,-0.007,11.24921,0.00000
828.00,11.23172,25.162477,-0.000354,25.030665,-5.6070,-0.006,11.23172,0.00000
829.00,11.20166,25.162588,-0.000354,25.030696,-5.6065,-0.006,11.20166,0.00000
830.00,11.16716,25.162634,-0.000354,25.030658,-5.6059,-0.006,11.16716,0.00000
831.00,11.13644,25.162691,-0.000354,25.030708,-5.6053,-0.006,11.13644,0.00000
832.00,11.11201,25.162775,-0.000352,25.030676,-5.6047,-0.005,11.11201,0.00000
833.00,11.09471,25.162782,-0.000353,25.030650,-5.6041,-0.005,11.09471,0.00000
834.00,11.08416,25.162853,-0.000352,25.030617,-5.6035,-0.005,11.08416,0.00000
835.00,11.07728,25.162948,-0.000350,25.030612,-5.6029,-0.005,11.07728,0.00000
836.00,11.07329,25.163015,-0.000351,25.030580,-5.6024,-0.004,11.07329,0.00000
837.00,11.07203,25.163075,-0.000354,25.030569,-5.6019,-0.004,11.07203,0.00000
838.00,11.07288,25.163198,-0.000352,25.030586,-5.6013,-0.004,11.07288,0.00000
839.00,11.07628,25.163229,-0.000357,25.030585,-5.6007,-0.003,11.07628,0.00000
840.00,11.08109,25.163310,-0.000360,25.030608,-5.6002,-0.003,11.08109,0.00000
841.00,11.08586,25.163373,-0.000364,25.030590,-5.5996,-0.003,11.08586,0.00000
842.00,11.09098,25.163408,-0.000361,25.030537,-5.5990,-0.003,11.09098,0.00000
843.00,11.09611,25.163482,-0.000363,25.030535,-5.5984,-0.002,11.09611,0.00000
844.00,11.10199,25.163572,-0.000360,25.030521,-5.5978,-0.002,11.10199,0.00000
845.00,11.10695,25.163618,-0.000363,25.030487,-5.5972,-0.002,11.10695,0.00000
846.00,11.10939,25.163750,-0.000363,25.030464,-5.5966,-0.002,11.10939,0.00000
847.00,11.11025,25.163858,-0.000368,25.030510,-5.5961,-0.001,11.11025,0.00000
848.00,11.10943,25.163969,-0.000371,25.030528,-5.5955,-0.001,11.10943,0.00000
849.00,11.10659,25.164066,-0.000373,25.030548,-5.5949,-0.001,11.10659,0.00000
850.00,11.10413,25.164203,-0.000372,25.030603,-5.5943,0.000,11.10413,0.00000
851.00,11.10234,25.164267,-0.000372,25.030618,-5.5937,0.000,11.10234,0.00000
852.00,11.10030,25.164348,-0.000371,25.030581,-5.5931,0.000,11.10030,0.00000
853.00,11.09925,25.164451,-0.000368,25.030563,-5.5925,0.001,11.09925,0.00000
854.00,11.09702,25.164553,-0.000364,25.030548,-5.5919,0.001,11.09702,0.00000
855.00,11.09547,25.164624,-0.000361,25.030525,-5.5913,0.001,11.09547,0.00000
856.00,11.09381,25.164742,-0.000358,25.030569,-5.5907,0.001,11.09381,0.00000
857.00,11.09345,25.164901,-0.000357,25.030624,-5.5901,0.002,11.09345,0.00000
858.00,11.09173,25.164969,-0.000359,25.030664,-5.5896,0.002,11.09173,0.00000
859.00,11.09068,25.165079,-0.000361,25.030725,-5.5890,0.002,11.09068,0.00000
860.00,11.08838,25.165189,-0.000360,25.030761,-5.5884,0.003,11.08838,0.00000
861.00,11.08772,25.165260,-0.000361,25.030803,-5.5878,0.003,11.08772,0.00000
862.00,11.08880,25.165279,-0.000360,25.030768,-5.5873,0.003,11.08880,0.00000
863.00,11.09097,25.165308,-0.000356,25.030743,-5.5867,0.003,11.09097,0.00000
864.00,11.09384,25.165354,-0.000355,25.030770,-5.5861,0.004,11.09384,0.00000
865.00,11.09578,25.165400,-0.000355,25.030747,-5.5856,0.004,11.09578,0.00000
866.00,11.09736,25.165450,-0.000352,25.030691,-5.5850,0.004,11.09736,0.00000
867.00,11.09584,25.165526,-0.000353,25.030727,-5.5845,0.004,11.09584,0.00000
868.00,11.09372,25.165652,-0.000354,25.030759,-5.5840,0.005,11.09372,0.00000
869.00,11.09051,25.165685,-0.000352,25.030722,-5.5834,0.005,11.09051,0.00000
870.00,11.08825,25.165774,-0.000352,25.030781,-5.5828,0.005,11.08825,0.00000
871.00,11.08570,25.165816,-0.000352,25.030812,-5.5822,0.006,11.08570,0.00000
872.00,11.08466,25.165907,-0.000347,25.030867,-5.5817,0.006,11.08466,0.00000
873.00,11.08537,25.165954,-0.000347,25.030877,-5.5811,0.006,11.08537,0.00000
874.00,11.08714,25.166058,-0.000349,25.030896,-5.5805,0.006,11.08714,0.00000
875.00,11.08720,25.166117,-0.000347,25.030867,-5.5799,0.007,11.08720,0.00000
876.00,11.08794,25.166221,-0.000349,25.030847,-5.5793,0.007,11.08794,0.00000
877.00,11.08672,25.166284,-0.000352,25.030785,-5.5787,0.007,11.08672,0.00000
878.00,11.08419,25.166341,-0.000353,25.030722,-5.5782,0.008,11.08419,0.00000
879.00,11.08235,25.166362,-0.000353,25.030652,-5.5776,0.008,11.08235,0.00000
880.00,11.08391,25.166405,-0.000352,25.030608,-5.5770,0.008,11.08391,0.00000
881.00,11.08472,25.166479,-0.000348,25.030561,-5.5765,0.008,11.08472,0.00000
882.00,11.08647,25.166542,-0.000346,25.030516,-5.5759,0.009,11.08647,0.00000
883.00,11.08702,25.166647,-0.000344,25.030496,-5.5753,0.009,11.08702,0.00000
884.00,11.08696,25.166784,-0.000342,25.030480,-5.5748,0.009,11.08696,0.00000
885.00,11.08482,25.166896,-0.000342,25.030455,-5.5742,0.009,11.08482,0.00000
886.00,11.08294,25.166992,-0.000347,25.030424,-5.5736,0.009,11.08294,0.00000
887.00,11.08111,25.167087,-0.000348,25.030397,-5.5730,0.010,11.08111,0.00000
888.00,11.08064,25.167166,-0.000349,25.030403,-5.5725,0.010,11.08064,0.00000
889.00,11.08044,25.167206,-0.000346,25.030393,-5.5719,0.010,11.08044,0.00000
890.00,11.08019,25.167284,-0.000347,25.030437,-5.5713,0.011,11.08019,0.00000
891.00,11.07983,25.167364,-0.000345,25.030455,-5.5707,0.011,11.07983,0.00000
892.00,11.07985,25.167394,-0.000346,25.030463,-5.5702,0.011,11.07985,0.00000
893.00,11.08032,25.167472,-0.000345,25.030518,-5.5696,0.011,11.08032,0.00000
894.00,11.07939,25.167602,-0.000350,25.030607,-5.5690,0.012,11.07939,0.00000
895.00,11.07764,25.167694,-0.000350,25.030571,-5.5685,0.012,11.07764,0.00000
896.00,11.07779,25.167743,-0.000352,25.030604,-5.5679,0.012,11.07779,0.00000
897.00,11.07855,25.167878,-0.000350,25.030659,-5.5673,0.013,11.07855,0.00000
898.00,11.07859,25.167925,-0.000348,25.030617,-5.5668,0.013,11.07859,0.00000
899.00,11.07954,25.168008,-0.000348,25.030616,-5.5662,0.013,11.07954,0.00000
900.00,11.08147,25.168093,-0.000348,25.030679,-5.5656,0.013,11.08147,0.00000
901.00,11.08220,25.168209,-0.000345,25.030704,-5.5650,0.013,11.08220,0.00000
902.00,11.08160,25.168243,-0.000345,25.030703,-5.5645,0.014,11.08160,0.00000
903.00,11.08047,25.168299,-0.000346,25.030690,-5.5639,0.014,11.08047,0.00000
904.00,11.07945,25.168372,-0.000342,25.030660,-5.5634,0.014,11.07945,0.00000
905.00,11.07856,25.168418,-0.000341,25.030619,-5.5628,0.014,11.07856,0.00000
906.00,11.07728,25.168500,-0.000342,25.030622,-5.5623,0.015,11.07728,0.00000
907.00,11.07615,25.168606,-0.000342,25.030653,-5.5617,0.015,11.07615,0.00000
908.00,11.07570,25.168723,-0.000342,25.030685,-5.5612,0.015,11.07570,0.00000
909.00,11.07599,25.168737,-0.000343,25.030614,-5.5606,0.016,11.07599,0.00000
910.00,11.07617,25.168793,-0.000345,25.030572,-5.5601,0.016,11.07617,0.00000
911.00,11.07618,25.168876,-0.000344,25.030553,-5.5596,0.016,11.07618,0.00000
912.00,11.07652,25.168965,-0.000346,25.030527,-5.5590,0.016,11.07652,0.00000
913.00,11.07558,25.169018,-0.000346,25.030478,-5.5584,0.017,11.07558,0.00000
914.00,11.07400,25.169110,-0.000349,25.030473,-5.5579,0.017,11.07400,0.00000
915.00,11.07320,25.169194,-0.000349,25.030526,-5.5573,0.017,11.07320,0.00000
916.00,11.07365,25.169203,-0.000352,25.030501,-5.5567,0.018,11.07365,0.00000
917.00,11.07472,25.169262,-0.000348,25.030461,-5.5562,0.018,11.07472,0.00000
918.00,11.07676,25.169332,-0.000345,25.030462,-5.5556,0.018,11.07676,0.00000
919.00,11.07821,25.169463,-0.000344,25.030547,-5.5551,0.018,11.07821,0.00000
920.00,11.07793,25.169567,-0.000346,25.030565,-5.5545,0.019,11.07793,0.00000
921.00,11.07691,25.169694,-0.000344,25.030614,-5.5539,0.019,11.07691,0.00000
922.00,11.07686,25.169689,-0.000344,25.030604,-5.5534,0.019,11.07686,0.00000
923.00,11.07771,25.169784,-0.000348,25.030623,-5.5528,0.020,11.07771,0.00000
924.00,11.07780,25.169826,-0.000350,25.030608,-5.5522,0.020,11.07780,0.00000
925.00,11.07997,25.169897,-0.000347,25.030599,-5.5517,0.020,11.07997,0.00000
926.00,11.08049,25.169912,-0.000348,25.030578,-5.5511,0.020,11.08049,0.00000
927.00,11.07990,25.170033,-0.000349,25.030597,-5.5506,0.021,11.07990,0.00000
928.00,11.07815,25.170041,-0.000346,25.030557,-5.5500,0.021,11.07815,0.00000
929.00,11.07773,25.170102,-0.000345,25.030539,-5.5495,0.021,11.07773,0.00000
930.00,11.07601,25.170144,-0.000344,25.030491,-5.5489,0.021,11.07601,0.00000
931.00,11.07582,25.170193,-0.000349,25.030421,-5.5484,0.022,11.07582,0.00000
932.00,11.07549,25.170288,-0.000351,25.030487,-5.5478,0.022,11.07549,0.00000
933.00,11.07411,25.170398,-0.000352,25.030548,-5.5473,0.022,11.07411,0.00000
934.00,11.07187,25.170520,-0.000352,25.030574,-5.5467,0.023,11.07187,0.00000
935.00,11.06936,25.170553,-0.000351,25.030579,-5.5462,0.023,11.06936,0.00000
936.00,11.06670,25.170689,-0.000344,25.030623,-5.5457,0.023,11.06670,0.00000
937.00,11.06500,25.170748,-0.000340,25.030591,-5.5452,0.023,11.06500,0.00000
938.00,11.06486,25.170826,-0.000340,25.030581,-5.5446,0.023,11.06486,0.00000
939.00,11.06605,25.170857,-0.000340,25.030557,-5.5441,0.024,11.06605,0.00000
940.00,11.06916,25.170998,-0.000337,25.030589,-5.5435,0.024,11.06916,0.00000
941.00,11.07097,25.171107,-0.000338,25.030621,-5.5429,0.024,11.07097,0.00000
942.00,11.07025,25.171209,-0.000338,25.030570,-5.5424,0.024,11.07025,0.00000
943.00,11.06964,25.171339,-0.000339,25.030608,-5.5418,0.024,11.06964,0.00000
944.00,11.06767,25.171419,-0.000338,25.030611,-5.5413,0.025,11.06767,0.00000
945.00,11.06337,25.171514,-0.000340,25.030605,-5.5407,0.025,11.06337,0.00000
946.00,11.06238,25.171583,-0.000341,25.030619,-5.5402,0.025,11.06238,0.00000
947.00,11.06260,25.171689,-0.000342,25.030708,-5.5396,0.026,11.06260,0.00000
948.00,11.06323,25.171772,-0.000342,25.030674,-5.5391,0.026,11.06323,0.00000
949.00,11.06335,25.171895,-0.000343,25.030682,-5.5385,0.026,11.06335,0.00000
950.00,11.06485,25.171974,-0.000344,25.030665,-5.5380,0.026,11.06485,0.00000
951.00,11.06573,25.172041,-0.000343,25.030611,-5.5374,0.027,11.06573,0.00000
952.00,11.06564,25.172086,-0.000342,25.030534,-5.5369,0.027,11.06564,0.00000
953.00,11.06552,25.172127,-0.000342,25.030512,-5.5363,0.027,11.06552,0.00000
954.00,11.06711,25.172145,-0.000343,25.030458,-5.5358,0.027,11.06711,0.00000
955.00,11.06823,25.172153,-0.000344,25.030419,-5.5352,0.028,11.06823,0.00000
956.00,11.06720,25.172244,-0.000346,25.030425,-5.5347,0.028,11.06720,0.00000
957.00,11.06637,25.172326,-0.000347,25.030405,-5.5341,0.028,11.06637,0.00000
958.00,11.06576,25.172424,-0.000347,25.030392,-5.5336,0.029,11.06576,0.00000
959.00,11.06406,25.172581,-0.000346,25.030440,-5.5331,0.029,11.06406,0.00000
960.00,11.06233,25.172789,-0.000343,25.030507,-5.5325,0.029,11.06233,0.00000
@7,2.0000,4.0, 960.026000000013 
961.00,11.06156,25.172915,-0.000341,25.030555,-5.5319,0.029,11.06156,0.00000
962.00,11.05999,25.173057,-0.000338,25.030643,-5.5314,0.030,11.05999,0.00000
963.00,11.04654,25.173185,-0.000339,25.030693,-5.5308,0.030,11.04654,0.00000
964.00,11.00519,25.173275,-0.000337,25.030734,-5.5302,0.030,11.00519,0.00000
965.00,10.93690,25.173345,-0.000337,25.030743,-5.5297,0.030,10.93690,0.00000
966.00,10.84723,25.173445,-0.000337,25.030799,-5.5291,0.031,10.84723,0.00000
967.00,10.76094,25.173517,-0.000339,25.030824,-5.5286,0.031,10.76094,0.00000
968.00,10.70719,25.173547,-0.000341,25.030798,-5.5281,0.031,10.70719,0.00000
969.00,10.70757,25.173622,-0.000343,25.030757,-5.5276,0.032,10.70757,0.00000
970.00,10.76143,25.173724,-0.000345,25.030745,-5.5270,0.032,10.76143,0.00000
971.00,10.85953,25.173758,-0.000346,25.030622,-5.5265,0.032,10.85953,0.00000
972.00,10.97076,25.173785,-0.000342,25.030530,-5.5259,0.032,10.97076,0.00000
973.00,11.06983,25.173889,-0.000341,25.030462,-5.5254,0.033,11.06983,0.00000
974.00,11.14737,25.173923,-0.000341,25.030450,-5.5249,0.033,11.14737,0.00000
975.00,11.19744,25.173949,-0.000342,25.030454,-5.5243,0.033,11.19744,0.00000
976.00,11.21853,25.174027,-0.000341,25.030515,-5.5238,0.033,11.21853,0.00000
977.00,11.21719,25.174102,-0.000348,25.030531,-5.5233,0.034,11.21719,0.00000
978.00,11.19673,25.174136,-0.000346,25.030552,-5.5228,0.034,11.19673,0.00000
979.00,11.16459,25.174228,-0.000347,25.030613,-5.5223,0.034,11.16459,0.00000
980.00,11.12903,25.174312,-0.000343,25.030605,-5.5217,0.035,11.12903,0.00000
981.00,11.09697,25.174411,-0.000341,25.030609,-5.5212,0.035,11.09697,0.00000
982.00,11.07185,25.174485,-0.000337,25.030599,-5.5207,0.035,11.07185,0.00000
983.00,11.05509,25.174625,-0.000335,25.030659,-5.5202,0.035,11.05509,0.00000
984.00,11.04566,25.174690,-0.000334,25.030603,-5.5196,0.035,11.04566,0.00000
985.00,11.04057,25.174775,-0.000338,25.030617,-5.5191,0.036,11.04057,0.00000
986.00,11.03814,25.174749,-0.000341,25.030556,-5.5186,0.036,11.03814,0.00000
987.00,11.03826,25.174794,-0.000345,25.030535,-5.5181,0.036,11.03826,0.00000
988.00,11.04053,25.174862,-0.000349,25.030532,-5.5175,0.037,11.04053,0.00000
989.00,11.04322,25.174942,-0.000349,25.030575,-5.5170,0.037,11.04322,0.00000
990.00,11.04635,25.174995,-0.000348,25.030568,-5.5165,0.038,11.04635,0.00000
991.00,11.04829,25.175152,-0.000344,25.030594,-5.5160,0.038,11.04829,0.00000
992.00,11.04885,25.175260,-0.000342,25.030589,-5.5154,0.038,11.04885,0.00000
993.00,11.04967,25.175292,-0.000342,25.030575,-5.5149,0.038,11.04967,0.00000
994.00,11.05076,25.175347,-0.000341,25.030542,-5.5143,0.038,11.05076,0.00000
995.00,11.05254,25.175414,-0.000339,25.030545,-5.5138,0.039,11.05254,0.00000
996.00,11.05594,25.175514,-0.000340,25.030587,-5.5132,0.039,11.05594,0.00000
997.00,11.05907,25.175607,-0.000338,25.030585,-5.5127,0.039,11.05907,0.00000
998.00,11.06100,25.175708,-0.000338,25.030598,-5.5121,0.039,11.06100,0.00000
999.00,11.06251,25.175791,-0.000340,25.030612,-5.5115,0.040,11.06251,0.00000
1000.00,11.06166,25.175833,-0.000342,25.030586,-5.5110,0.040,11.06166,0.00000
1001.00,11.06080,25.175904,-0.000342,25.030545,-5.5105,0.040,11.06080,0.00000
1002.00,11.05851,25.176051,-0.000342,25.030642,-5.5099,0.041,11.05851,0.00000
1003.00,11.05616,25.176164,-0.000342,25.030665,-5.5094,0.041,11.05616,0.00000
1004.00,11.05405,25.176250,-0.000342,25.030666,-5.5089,0.041,11.05405,0.00000
1005.00,11.05416,25.176451,-0.000338,25.030727,-5.5083,0.041,11.05416,0.00000
1006.00,11.05573,25.176489,-0.000335,25.030744,-5.5078,0.041,11.05573,0.00000
1007.00,11.05715,25.176468,-0.000338,25.030668,-5.5073,0.042,11.05715,0.00000
1008.00,11.05762,25.176599,-0.000340,25.030742,-5.5068,0.042,11.05762,0.00000
1009.00,11.05786,25.176702,-0.000337,25.030735,-5.5062,0.042,11.05786,0.00000
1010.00,11.05686,25.176712,-0.000339,25.030702,-5.5057,0.043,11.05686,0.00000
1011.00,11.05356,25.176817,-0.000342,25.030688,-5.5052,0.043,11.05356,0.00000
1012.00,11.05150,25.176950,-0.000339,25.030664,-5.5047,0.043,11.05150,0.00000
1013.00,11.05024,25.176970,-0.000335,25.030583,-5.5042,0.043,11.05024,0.00000
1014.00,11.04854,25.177084,-0.000337,25.030627,-5.5036,0.044,11.04854,0.00000
1015.00,11.04812,25.177165,-0.000339,25.030628,-5.5031,0.044,11.04812,0.00000
1016.00,11.04740,25.177216,-0.000337,25.030607,-5.5025,0.044,11.04740,0.00000
1017.00,11.04673,25.177315,-0.000340,25.030668,-5.5020,0.045,11.04673,0.00000
1018.00,11.04638,25.177430,-0.000342,25.030697,-5.5014,0.045,11.04638,0.00000
1019.00,11.04701,25.177424,-0.000342,25.030632,-5.5009,0.045,11.04701,0.00000
1020.00,11.04851,25.177478,-0.000341,25.030603,-5.5004,0.046,11.04851,0.00000
1021.00,11.05008,25.177553,-0.000341,25.030610,-5.4998,0.046,11.05008,0.00000
1022.00,11.05037,25.177694,-0.000336,25.030653,-5.4993,0.046,11.05037,0.00000
1023.00,11.05110,25.177760,-0.000332,25.030650,-5.4988,0.046,11.05110,0.00000
1024.00,11.05197,25.177901,-0.000330,25.030680,-5.4982,0.046,11.05197,0.00000
1025.00,11.05087,25.177978,-0.000328,25.030680,-5.4977,0.046,11.05087,0.00000
1026.00,11.04943,25.178058,-0.000333,25.030659,-5.4972,0.046,11.04943,0.00000
1027.00,11.04887,25.178039,-0.000337,25.030547,-5.4967,0.047,11.04887,0.00000
1028.00,11.04837,25.178041,-0.000340,25.030486,-5.4962,0.047,11.04837,0.00000
1029.00,11.04671,25.178146,-0.000344,25.030494,-5.4956,0.048,11.04671,0.00000
1030.00,11.04580,25.178253,-0.000345,25.030524,-5.4951,0.048,11.04580,0.00000
1031.00,11.04524,25.178315,-0.000342,25.030493,-5.4945,0.048,11.04524,0.00000
1032.00,11.04542,25.178437,-0.000341,25.030559,-5.4940,0.049,11.04542,0.00000
1033.00,11.04611,25.178540,-0.000341,25.030542,-5.4935,0.049,11.04611,0.00000
1034.00,11.04651,25.178543,-0.000339,25.030463,-5.4929,0.049,11.04651,0.00000
1035.00,11.04520,25.178596,-0.000341,25.030430,-5.4924,0.049,11.04520,0.00000
1036.00,11.04489,25.178735,-0.000341,25.030500,-5.4919,0.050,11.04489,0.00000
1037.00,11.04547,25.178806,-0.000341,25.030532,-5.4913,0.050,11.04547,0.00000
1038.00,11.04364,25.178862,-0.000338,25.030556,-5.4908,0.050,11.04364,0.00000
1039.00,11.04252,25.178935,-0.000335,25.030557,-5.4903,0.050,11.04252,0.00000
1040.00,11.04229,25.179025,-0.000335,25.030523,-5.4898,0.050,11.04229,0.00000
1041.00,11.04172,25.179034,-0.000339,25.030476,-5.4893,0.051,11.04172,0.00000
1042.00,11.03991,25.179051,-0.000341,25.030393,-5.4887,0.051,11.03991,0.00000
1043.00,11.04025,25.179175,-0.000347,25.030427,-5.4882,0.052,11.04025,0.00000
1044.00,11.03970,25.179241,-0.000348,25.030444,-5.4877,0.052,11.03970,0.00000
1045.00,11.04144,25.179249,-0.000350,25.030443,-5.4871,0.053,11.04144,0.00000
1046.00,11.04257,25.179361,-0.000350,25.030473,-5.4866,0.053,11.04257,0.00000
1047.00,11.04338,25.179482,-0.000348,25.030527,-5.4861,0.053,11.04338,0.00000
1048.00,11.04284,25.179587,-0.000346,25.030561,-5.4856,0.053,11.04284,0.00000
1049.00,11.04264,25.179720,-0.000343,25.030616,-5.4851,0.053,11.04264,0.00000
1050.00,11.04155,25.179871,-0.000340,25.030652,-5.4846,0.053,11.04155,0.00000
1051.00,11.04078,25.179962,-0.000334,25.030673,-5.4840,0.054,11.04078,0.00000
1052.00,11.04108,25.180048,-0.000333,25.030670,-5.4835,0.054,11.04108,0.00000
1053.00,11.04198,25.180146,-0.000330,25.030668,-5.4830,0.054,11.04198,0.00000
1054.00,11.04300,25.180150,-0.000335,25.030601,-5.4825,0.054,11.04300,0.00000
1055.00,11.04273,25.180215,-0.000336,25.030554,-5.4820,0.055,11.04273,0.00000
1056.00,11.04361,25.180306,-0.000340,25.030570,-5.4815,0.055,11.04361,0.00000
1057.00,11.04436,25.180326,-0.000339,25.030524,-5.4810,0.055,11.04436,0.00000
1058.00,11.04430,25.180349,-0.000339,25.030458,-5.4805,0.056,11.04430,0.00000
1059.00,11.04411,25.180444,-0.000336,25.030467,-5.4800,0.056,11.04411,0.00000
1060.00,11.04549,25.180494,-0.000336,25.030483,-5.4795,0.056,11.04549,0.00000
1061.00,11.04380,25.180494,-0.000336,25.030365,-5.4790,0.056,11.04380,0.00000
1062.00,11.04089,25.180584,-0.000336,25.030376,-5.4785,0.057,11.04089,0.00000
1063.00,11.03738,25.180622,-0.000334,25.030350,-5.4780,0.057,11.03738,0.00000
1064.00,11.03369,25.180702,-0.000334,25.030354,-5.4775,0.057,11.03369,0.00000
1065.00,11.02973,25.180763,-0.000333,25.030370,-5.4770,0.057,11.02973,0.00000
1066.00,11.02883,25.180822,-0.000329,25.030409,-5.4765,0.057,11.02883,0.00000
1067.00,11.02926,25.180852,-0.000329,25.030384,-5.4760,0.057,11.02926,0.00000
1068.00,11.03214,25.180972,-0.000336,25.030400,-5.4755,0.058,11.03214,0.00000
1069.00,11.03540,25.181065,-0.000339,25.030426,-5.4750,0.058,11.03540,0.00000
1070.00,11.03712,25.181239,-0.000341,25.030469,-5.4744,0.059,11.03712,0.00000
1071.00,11.03900,25.181366,-0.000346,25.030531,-5.4739,0.059,11.03900,0.00000
1072.00,11.03981,25.181503,-0.000347,25.030567,-5.4733,0.060,11.03981,0.00000
1073.00,11.03914,25.181564,-0.000340,25.030564,-5.4728,0.060,11.03914,0.00000
1074.00,11.03784,25.181651,-0.000338,25.030544,-5.4722,0.060,11.03784,0.00000
1075.00,11.03730,25.181673,-0.000336,25.030539,-5.4717,0.060,11.03730,0.00000
1076.00,11.03499,25.181702,-0.000334,25.030500,-5.4712,0.060,11.03499,0.00000
1077.00,11.03331,25.181804,-0.000332,25.030512,-5.4707,0.060,11.03331,0.00000
1078.00,11.03215,25.181858,-0.000336,25.030516,-5.4701,0.061,11.03215,0.00000
1079.00,11.03106,25.181917,-0.000337,25.030498,-5.4696,0.061,11.03106,0.00000
1080.00,11.03086,25.181978,-0.000337,25.030434,-5.4691,0.061,11.03086,0.00000
1081.00,11.03197,25.182110,-0.000336,25.030455,-5.4686,0.062,11.03197,0.00000
1082.00,11.03315,25.182255,-0.000339,25.030491,-5.4681,0.062,11.03315,0.00000
1083.00,11.03410,25.182325,-0.000340,25.030514,-5.4675,0.062,11.03410,0.00000
1084.00,11.03568,25.182470,-0.000338,25.030578,-5.4670,0.063,11.03568,0.00000
1085.00,11.03627,25.182590,-0.000339,25.030641,-5.4665,0.063,11.03627,0.00000
1086.00,11.03724,25.182665,-0.000343,25.030631,-5.4660,0.063,11.03724,0.00000
1087.00,11.03911,25.182651,-0.000340,25.030584,-5.4655,0.064,11.03911,0.00000
1088.00,11.04114,25.182765,-0.000337,25.030504,-5.4649,0.064,11.04114,0.00000
1089.00,11.04124,25.182855,-0.000336,25.030520,-5.4644,0.064,11.04124,0.00000
1090.00,11.04091,25.182887,-0.000336,25.030479,-5.4639,0.064,11.04091,0.00000
1091.00,11.03911,25.183023,-0.000333,25.030479,-5.4634,0.064,11.03911,0.00000
1092.00,11.03662,25.183080,-0.000331,25.030457,-5.4629,0.065,11.03662,0.00000
1093.00,11.03318,25.183216,-0.000330,25.030582,-5.4624,0.065,11.03318,0.00000
1094.00,11.03224,25.183272,-0.000331,25.030545,-5.4619,0.065,11.03224,0.00000
1095.00,11.03150,25.183379,-0.000330,25.030519,-5.4613,0.065,11.03150,0.00000
1096.00,11.03140,25.183423,-0.000328,25.030504,-5.4608,0.065,11.03140,0.00000
1097.00,11.03068,25.183505,-0.000332,25.030489,-5.4603,0.066,11.03068,0.00000
1098.00,11.03200,25.183480,-0.000335,25.030401,-5.4598,0.066,11.03200,0.00000
1099.00,11.03147,25.183594,-0.000334,25.030422,-5.4593,0.066,11.03147,0.00000
1100.00,11.03048,25.183741,-0.000328,25.030517,-5.4587,0.066,11.03048,0.00000
1101.00,11.02864,25.183839,-0.000329,25.030555,-5.4582,0.067,11.02864,0.00000
1102.00,11.02813,25.183980,-0.000324,25.030621,-5.4576,0.067,11.02813,0.00000
1103.00,11.02796,25.184121,-0.000322,25.030681,-5.4571,0.067,11.02796,0.00000
1104.00,11.02863,25.184118,-0.000329,25.030635,-5.4566,0.067,11.02863,0.00000
1105.00,11.03004,25.184151,-0.000335,25.030599,-5.4561,0.068,11.03004,0.00000
1106.00,11.03225,25.184239,-0.000335,25.030609,-5.4555,0.068,11.03225,0.00000
1107.00,11.03217,25.184236,-0.000334,25.030582,-5.4550,0.068,11.03217,0.00000
1108.00,11.03026,25.184272,-0.000334,25.030552,-5.4545,0.069,11.03026,0.00000
1109.00,11.02905,25.184354,-0.000330,25.030514,-5.4540,0.069,11.02905,0.00000
1110.00,11.02771,25.184407,-0.000327,25.030522,-5.4534,0.069,11.02771,0.00000
@8,2.0000,4.0, 1110.02200000001 
1111.00,11.02617,25.184462,-0.000326,25.030513,-5.4529,0.069,11.02617,0.00000
1112.00,11.02438,25.184571,-0.000329,25.030506,-5.4524,0.070,11.02438,0.00000
1113.00,11.01472,25.184593,-0.000332,25.030448,-5.4518,0.070,11.01472,0.00000
1114.00,10.98011,25.184743,-0.000334,25.030553,-5.4513,0.070,10.98011,0.00000
1115.00,10.91992,25.184817,-0.000331,25.030538,-5.4508,0.071,10.91992,0.00000
1116.00,10.83740,25.184904,-0.000332,25.030538,-5.4502,0.071,10.83740,0.00000
1117.00,10.75305,25.185061,-0.000331,25.030622,-5.4497,0.071,10.75305,0.00000
1118.00,10.69556,25.185198,-0.000327,25.030698,-5.4491,0.071,10.69556,0.00000
1119.00,10.68768,25.185249,-0.000326,25.030709,-5.4486,0.072,10.68768,0.00000
1120.00,10.73050,25.185328,-0.000328,25.030704,-5.4481,0.072,10.73050,0.00000
1121.00,10.81773,25.185394,-0.000329,25.030705,-5.4476,0.072,10.81773,0.00000
1122.00,10.92283,25.185393,-0.000325,25.030591,-5.4470,0.072,10.92283,0.00000
1123.00,11.01972,25.185508,-0.000324,25.030580,-5.4465,0.072,11.01972,0.00000
1124.00,11.09573,25.185632,-0.000324,25.030596,-5.4460,0.073,11.09573,0.00000
1125.00,11.14573,25.185729,-0.000323,25.030621,-5.4454,0.073,11.14573,0.00000
1126.00,11.16948,25.185860,-0.000321,25.030652,-5.4449,0.073,11.16948,0.00000
1127.00,11.17163,25.186020,-0.000324,25.030746,-5.4444,0.073,11.17163,0.00000
1128.00,11.15468,25.186135,-0.000326,25.030793,-5.4439,0.074,11.15468,0.00000
1129.00,11.12712,25.186133,-0.000325,25.030738,-5.4434,0.074,11.12712,0.00000
1130.00,11.09597,25.186159,-0.000326,25.030737,-5.4429,0.074,11.09597,0.00000
1131.00,11.06599,25.186186,-0.000330,25.030735,-5.4424,0.075,11.06599,0.00000
1132.00,11.04206,25.186210,-0.000331,25.030704,-5.4418,0.075,11.04206,0.00000
1133.00,11.02531,25.186229,-0.000331,25.030638,-5.4413,0.075,11.02531,0.00000
1134.00,11.01548,25.186292,-0.000331,25.030555,-5.4408,0.075,11.01548,0.00000
1135.00,11.01033,25.186370,-0.000333,25.030500,-5.4403,0.076,11.01033,0.00000
1136.00,11.00792,25.186396,-0.000332,25.030453,-5.4398,0.076,11.00792,0.00000
1137.00,11.00578,25.186433,-0.000332,25.030436,-5.4393,0.076,11.00578,0.00000
1138.00,11.00566,25.186488,-0.000332,25.030433,-5.4388,0.076,11.00566,0.00000
1139.00,11.00686,25.186583,-0.000334,25.030486,-5.4382,0.077,11.00686,0.00000
1140.00,11.00958,25.186693,-0.000334,25.030534,-5.4377,0.077,11.00958,0.00000
1141.00,11.01369,25.186771,-0.000334,25.030547,-5.4371,0.077,11.01369,0.00000
1142.00,11.01973,25.186837,-0.000336,25.030554,-5.4366,0.078,11.01973,0.00000
1143.00,11.02526,25.186928,-0.000336,25.030606,-5.4360,0.078,11.02526,0.00000
1144.00,11.02930,25.187008,-0.000335,25.030647,-5.4355,0.078,11.02930,0.00000
1145.00,11.03061,25.187002,-0.000334,25.030618,-5.4350,0.078,11.03061,0.00000
1146.00,11.03222,25.187146,-0.000334,25.030664,-5.4344,0.079,11.03222,0.00000
1147.00,11.03332,25.187259,-0.000337,25.030642,-5.4339,0.079,11.03332,0.00000
1148.00,11.03447,25.187352,-0.000336,25.030640,-5.4333,0.079,11.03447,0.00000
1149.00,11.03505,25.187452,-0.000338,25.030638,-5.4328,0.080,11.03505,0.00000
1150.00,11.03541,25.187646,-0.000341,25.030689,-5.4323,0.080,11.03541,0.00000
1151.00,11.03398,25.187707,-0.000343,25.030664,-5.4318,0.081,11.03398,0.00000
1152.00,11.03036,25.187760,-0.000335,25.030705,-5.4312,0.081,11.03036,0.00000
1153.00,11.02736,25.187800,-0.000335,25.030627,-5.4307,0.081,11.02736,0.00000
1154.00,11.02411,25.187855,-0.000331,25.030621,-5.4302,0.081,11.02411,0.00000
1155.00,11.02224,25.187925,-0.000327,25.030630,-5.4297,0.081,11.02224,0.00000
1156.00,11.02098,25.188013,-0.000324,25.030637,-5.4291,0.081,11.02098,0.00000
1157.00,11.02157,25.188121,-0.000326,25.030630,-5.4286,0.081,11.02157,0.00000
1158.00,11.02069,25.188261,-0.000325,25.030685,-5.4281,0.081,11.02069,0.00000
1159.00,11.02143,25.188345,-0.000326,25.030661,-5.4277,0.082,11.02143,0.00000
1160.00,11.02262,25.188407,-0.000326,25.030640,-5.4272,0.082,11.02262,0.00000
1161.00,11.02287,25.188471,-0.000327,25.030656,-5.4267,0.082,11.02287,0.00000
1162.00,11.02307,25.188541,-0.000330,25.030688,-5.4262,0.083,11.02307,0.00000
1163.00,11.02426,25.188576,-0.000333,25.030709,-5.4256,0.083,11.02426,0.00000
1164.00,11.02493,25.188688,-0.000333,25.030764,-5.4251,0.083,11.02493,0.00000
1165.00,11.02363,25.188728,-0.000334,25.030760,-5.4246,0.084,11.02363,0.00000
1166.00,11.02424,25.188766,-0.000332,25.030699,-5.4241,0.084,11.02424,0.00000
1167.00,11.02511,25.188794,-0.000327,25.030597,-5.4236,0.084,11.02511,0.00000
1168.00,11.02455,25.188846,-0.000324,25.030570,-5.4231,0.084,11.02455,0.00000
1169.00,11.02408,25.188850,-0.000323,25.030533,-5.4226,0.084,11.02408,0.00000
1170.00,11.02490,25.188908,-0.000322,25.030512,-5.4221,0.084,11.02490,0.00000
1171.00,11.02491,25.188985,-0.000324,25.030530,-5.4215,0.085,11.02491,0.00000
1172.00,11.02260,25.189098,-0.000330,25.030569,-5.4210,0.085,11.02260,0.00000
1173.00,11.02158,25.189153,-0.000334,25.030523,-5.4205,0.086,11.02158,0.00000
1174.00,11.01883,25.189191,-0.000336,25.030439,-5.4200,0.086,11.01883,0.00000
1175.00,11.01582,25.189328,-0.000336,25.030482,-5.4195,0.086,11.01582,0.00000
1176.00,11.01406,25.189379,-0.000337,25.030440,-5.4190,0.087,11.01406,0.00000
1177.00,11.01375,25.189460,-0.000334,25.030423,-5.4185,0.087,11.01375,0.00000
1178.00,11.01373,25.189601,-0.000330,25.030474,-5.4180,0.087,11.01373,0.00000
1179.00,11.01430,25.189742,-0.000330,25.030519,-5.4174,0.087,11.01430,0.00000
1180.00,11.01512,25.189793,-0.000333,25.030435,-5.4169,0.088,11.01512,0.00000
1181.00,11.01509,25.189903,-0.000335,25.030442,-5.4164,0.088,11.01509,0.00000
1182.00,11.01480,25.189992,-0.000337,25.030480,-5.4159,0.088,11.01480,0.00000
1183.00,11.01399,25.190029,-0.000338,25.030433,-5.4153,0.089,11.01399,0.00000
1184.00,11.01488,25.190128,-0.000337,25.030466,-5.4148,0.089,11.01488,0.00000
1185.00,11.01538,25.190257,-0.000335,25.030519,-5.4143,0.089,11.01538,0.00000
1186.00,11.01360,25.190414,-0.000334,25.030547,-5.4138,0.089,11.01360,0.00000
1187.00,11.01110,25.190488,-0.000333,25.030487,-5.4133,0.089,11.01110,0.00000
1188.00,11.00737,25.190609,-0.000334,25.030483,-5.4128,0.090,11.00737,0.00000
1189.00,11.00449,25.190638,-0.000334,25.030412,-5.4123,0.090,11.00449,0.00000
1190.00,11.00242,25.190685,-0.000335,25.030374,-5.4118,0.090,11.00242,0.00000
1191.00,11.00208,25.190679,-0.000332,25.030328,-5.4113,0.091,11.00208,0.00000
1192.00,11.00341,25.190742,-0.000331,25.030362,-5.4107,0.091,11.00341,0.00000
1193.00,11.00517,25.190803,-0.000329,25.030396,-5.4102,0.091,11.00517,0.00000
1194.00,11.00456,25.190884,-0.000329,25.030459,-5.4097,0.091,11.00456,0.00000
1195.00,11.00484,25.190976,-0.000329,25.030523,-5.4092,0.092,11.00484,0.00000
1196.00,11.00467,25.191094,-0.000330,25.030582,-5.4086,0.092,11.00467,0.00000
1197.00,11.00436,25.191157,-0.000332,25.030641,-5.4081,0.092,11.00436,0.00000
1198.00,11.00401,25.191231,-0.000331,25.030675,-5.4076,0.092,11.00401,0.00000
1199.00,11.00405,25.191351,-0.000331,25.030699,-5.4071,0.093,11.00405,0.00000
1200.00,11.00335,25.191357,-0.000330,25.030642,-5.4067,0.093,11.00335,0.00000
1201.00,11.00317,25.191395,-0.000329,25.030679,-5.4062,0.093,11.00317,0.00000
1202.00,11.00213,25.191544,-0.000326,25.030682,-5.4057,0.093,11.00213,0.00000
1203.00,11.00391,25.191574,-0.000325,25.030631,-5.4052,0.093,11.00391,0.00000
1204.00,11.00532,25.191601,-0.000323,25.030576,-5.4047,0.093,11.00532,0.00000
1205.00,11.00537,25.191704,-0.000325,25.030609,-5.4041,0.094,11.00537,0.00000
1206.00,11.00534,25.191718,-0.000327,25.030530,-5.4036,0.094,11.00534,0.00000
1207.00,11.00648,25.191738,-0.000328,25.030505,-5.4031,0.094,11.00648,0.00000
1208.00,11.00663,25.191845,-0.000331,25.030529,-5.4026,0.095,11.00663,0.00000
1209.00,11.00653,25.191956,-0.000332,25.030588,-5.4021,0.095,11.00653,0.00000
1210.00,11.00731,25.192021,-0.000332,25.030597,-5.4016,0.095,11.00731,0.00000
1211.00,11.00842,25.192222,-0.000329,25.030672,-5.4011,0.096,11.00842,0.00000
1212.00,11.00855,25.192308,-0.000330,25.030658,-5.4006,0.096,11.00855,0.00000
1213.00,11.00802,25.192398,-0.000333,25.030690,-5.4001,0.096,11.00802,0.00000
1214.00,11.00786,25.192503,-0.000333,25.030688,-5.3996,0.097,11.00786,0.00000
1215.00,11.00753,25.192592,-0.000333,25.030688,-5.3990,0.097,11.00753,0.00000
1216.00,11.00683,25.192618,-0.000334,25.030633,-5.3985,0.097,11.00683,0.00000
1217.00,11.00691,25.192660,-0.000335,25.030623,-5.3980,0.098,11.00691,0.00000
1218.00,11.00637,25.192802,-0.000331,25.030619,-5.3975,0.098,11.00637,0.00000
1219.00,11.00723,25.192854,-0.000328,25.030609,-5.3970,0.098,11.00723,0.00000
1220.00,11.00901,25.192885,-0.000327,25.030576,-5.3965,0.098,11.00901,0.00000
1221.00,11.00945,25.192979,-0.000329,25.030605,-5.3960,0.098,11.00945,0.00000
1222.00,11.00819,25.193031,-0.000329,25.030587,-5.3955,0.099,11.00819,0.00000
1223.00,11.00788,25.192998,-0.000328,25.030514,-5.3950,0.099,11.00788,0.00000
1224.00,11.00533,25.193031,-0.000330,25.030497,-5.3944,0.099,11.00533,0.00000
1225.00,11.00224,25.193142,-0.000332,25.030510,-5.3939,0.099,11.00224,0.00000
1226.00,11.00093,25.193175,-0.000332,25.030479,-5.3934,0.100,11.00093,0.00000
1227.00,11.00277,25.193222,-0.000331,25.030401,-5.3930,0.100,11.00277,0.00000
1228.00,11.00272,25.193328,-0.000332,25.030427,-5.3925,0.100,11.00272,0.00000
1229.00,11.00345,25.193439,-0.000331,25.030386,-5.3920,0.100,11.00345,0.00000
1230.00,11.00668,25.193549,-0.000331,25.030412,-5.3915,0.101,11.00668,0.00000
1231.00,11.01057,25.193599,-0.000332,25.030388,-5.3910,0.101,11.01057,0.00000
1232.00,11.01115,25.193756,-0.000333,25.030501,-5.3905,0.101,11.01115,0.00000
1233.00,11.01279,25.193783,-0.000334,25.030469,-5.3900,0.102,11.01279,0.00000
1234.00,11.01479,25.193831,-0.000335,25.030506,-5.3895,0.102,11.01479,0.00000
1235.00,11.01415,25.193911,-0.000338,25.030516,-5.3890,0.102,11.01415,0.00000
1236.00,11.01158,25.194083,-0.000337,25.030559,-5.3885,0.103,11.01158,0.00000
1237.00,11.01046,25.194105,-0.000336,25.030504,-5.3880,0.103,11.01046,0.00000
1238.00,11.00875,25.194208,-0.000336,25.030546,-5.3875,0.103,11.00875,0.00000
1239.00,11.00720,25.194312,-0.000337,25.030543,-5.3870,0.104,11.00720,0.00000
1240.00,11.00461,25.194301,-0.000333,25.030451,-5.3865,0.104,11.00461,0.00000
1241.00,11.00091,25.194336,-0.000332,25.030406,-5.3860,0.104,11.00091,0.00000
1242.00,10.99682,25.194464,-0.000334,25.030437,-5.3855,0.104,10.99682,0.00000
1243.00,10.99339,25.194577,-0.000333,25.030445,-5.3850,0.104,10.99339,0.00000
1244.00,10.99109,25.194585,-0.000333,25.030368,-5.3845,0.105,10.99109,0.00000
1245.00,10.99053,25.194723,-0.000337,25.030405,-5.3840,0.105,10.99053,0.00000
1246.00,10.99195,25.194782,-0.000336,25.030428,-5.3835,0.105,10.99195,0.00000
1247.00,10.99427,25.194841,-0.000333,25.030435,-5.3831,0.105,10.99427,0.00000
1248.00,10.99748,25.194878,-0.000335,25.030370,-5.3826,0.106,10.99748,0.00000
1249.00,10.99945,25.194981,-0.000333,25.030426,-5.3821,0.106,10.99945,0.00000
1250.00,11.00153,25.195040,-0.000328,25.030420,-5.3816,0.106,11.00153,0.00000
1251.00,11.00272,25.195116,-0.000328,25.030425,-5.3811,0.106,11.00272,0.00000
1252.00,11.00324,25.195109,-0.000325,25.030370,-5.3806,0.106,11.00324,0.00000
1253.00,11.00255,25.195222,-0.000322,25.030458,-5.3801,0.106,11.00255,0.00000
1254.00,11.00244,25.195341,-0.000322,25.030468,-5.3796,0.107,11.00244,0.00000
1255.00,11.00139,25.195405,-0.000326,25.030463,-5.3791,0.107,11.00139,0.00000
1256.00,11.00012,25.195530,-0.000327,25.030483,-5.3786,0.107,11.00012,0.00000
1257.00,10.99898,25.195684,-0.000329,25.030544,-5.3780,0.108,10.99898,0.00000
1258.00,10.99816,25.195741,-0.000329,25.030489,-5.3775,0.108,10.99816,0.00000
1259.00,10.99636,25.195835,-0.000329,25.030543,-5.3770,0.108,10.99636,0.00000
1260.00,10.99406,25.195892,-0.000331,25.030467,-5.3765,0.109,10.99406,0.00000
1261.00,10.99241,25.195903,-0.000333,25.030402,-5.3760,0.109,10.99241,0.00000
@9,2.0000,4.0, 1260.01800000001 
1262.00,10.99145,25.195975,-0.000333,25.030376,-5.3755,0.109,10.99145,0.00000
1263.00,10.98341,25.196131,-0.000333,25.030453,-5.3750,0.110,10.98341,0.00000
1264.00,10.95277,25.196148,-0.000331,25.030353,-5.3745,0.110,10.95277,0.00000
1265.00,10.89569,25.196194,-0.000328,25.030398,-5.3740,0.110,10.89569,0.00000
1266.00,10.81541,25.196305,-0.000326,25.030467,-5.3735,0.110,10.81541,0.00000
1267.00,10.72907,25.196458,-0.000328,25.030579,-5.3730,0.110,10.72907,0.00000
1268.00,10.66839,25.196463,-0.000329,25.030581,-5.3725,0.111,10.66839,0.00000
1269.00,10.65604,25.196536,-0.000333,25.030576,-5.3720,0.111,10.65604,0.00000
1270.00,10.69602,25.196697,-0.000334,25.030636,-5.3715,0.111,10.69602,0.00000
1271.00,10.78210,25.196707,-0.000335,25.030585,-5.3710,0.112,10.78210,0.00000
1272.00,10.88892,25.196763,-0.000336,25.030537,-5.3705,0.112,10.88892,0.00000
1273.00,10.98859,25.196836,-0.000339,25.030435,-5.3701,0.112,10.98859,0.00000
1274.00,11.06654,25.196934,-0.000332,25.030450,-5.3696,0.112,11.06654,0.00000
1275.00,11.11854,25.197046,-0.000330,25.030445,-5.3691,0.113,11.11854,0.00000
1276.00,11.14294,25.197146,-0.000330,25.030452,-5.3686,0.113,11.14294,0.00000
1277.00,11.14289,25.197164,-0.000329,25.030355,-5.3682,0.113,11.14289,0.00000
1278.00,11.12395,25.197176,-0.000331,25.030335,-5.3677,0.113,11.12395,0.00000
1279.00,11.09420,25.197197,-0.000339,25.030345,-5.3673,0.114,11.09420,0.00000
1280.00,11.06064,25.197196,-0.000340,25.030332,-5.3668,0.114,11.06064,0.00000
1281.00,11.02784,25.197286,-0.000338,25.030338,-5.3663,0.115,11.02784,0.00000
1282.00,11.00257,25.197398,-0.000338,25.030373,-5.3658,0.115,11.00257,0.00000
1283.00,10.98451,25.197491,-0.000332,25.030374,-5.3653,0.115,10.98451,0.00000
1284.00,10.97398,25.197610,-0.000329,25.030346,-5.3648,0.115,10.97398,0.00000
1285.00,10.96754,25.197691,-0.000328,25.030306,-5.3643,0.115,10.96754,0.00000
1286.00,10.96601,25.197770,-0.000327,25.030275,-5.3639,0.116,10.96601,0.00000
1287.00,10.96551,25.197803,-0.000324,25.030283,-5.3634,0.116,10.96551,0.00000
1288.00,10.96604,25.197898,-0.000328,25.030337,-5.3629,0.116,10.96604,0.00000
1289.00,10.96845,25.198004,-0.000326,25.030392,-5.3624,0.116,10.96845,0.00000
1290.00,10.97284,25.198074,-0.000327,25.030354,-5.3618,0.117,10.97284,0.00000
1291.00,10.97597,25.198132,-0.000329,25.030369,-5.3613,0.117,10.97597,0.00000
1292.00,10.98071,25.198247,-0.000327,25.030349,-5.3608,0.117,10.98071,0.00000
1293.00,10.98594,25.198391,-0.000322,25.030361,-5.3603,0.117,10.98594,0.00000
1294.00,10.98906,25.198452,-0.000322,25.030360,-5.3598,0.118,10.98906,0.00000
1295.00,10.99048,25.198550,-0.000318,25.030397,-5.3593,0.118,10.99048,0.00000
1296.00,10.99174,25.198728,-0.000314,25.030486,-5.3588,0.118,10.99174,0.00000
1297.00,10.99014,25.198756,-0.000316,25.030530,-5.3583,0.118,10.99014,0.00000
1298.00,10.98824,25.198712,-0.000314,25.030496,-5.3578,0.118,10.98824,0.00000
1299.00,10.98710,25.198759,-0.000310,25.030504,-5.3573,0.118,10.98710,0.00000
1300.00,10.98632,25.198874,-0.000311,25.030544,-5.3568,0.118,10.98632,0.00000
1301.00,10.98623,25.198859,-0.000310,25.030442,-5.3563,0.119,10.98623,0.00000
1302.00,10.98898,25.198922,-0.000310,25.030386,-5.3558,0.119,10.98898,0.00000
1303.00,10.99276,25.199098,-0.000315,25.030415,-5.3553,0.119,10.99276,0.00000
1304.00,10.99599,25.199222,-0.000317,25.030426,-5.3548,0.120,10.99599,0.00000
1305.00,10.99911,25.199256,-0.000317,25.030411,-5.3543,0.120,10.99911,0.00000
1306.00,11.00116,25.199370,-0.000321,25.030433,-5.3539,0.120,11.00116,0.00000
1307.00,11.00154,25.199491,-0.000325,25.030468,-5.3534,0.121,11.00154,0.00000
1308.00,10.99965,25.199471,-0.000325,25.030453,-5.3529,0.121,10.99965,0.00000
1309.00,10.99606,25.199493,-0.000329,25.030453,-5.3524,0.121,10.99606,0.00000
1310.00,10.99232,25.199558,-0.000329,25.030504,-5.3519,0.121,10.99232,0.00000
1311.00,10.98909,25.199572,-0.000331,25.030546,-5.3515,0.122,10.98909,0.00000
1312.00,10.98678,25.199640,-0.000327,25.030565,-5.3510,0.122,10.98678,0.00000
1313.00,10.98610,25.199837,-0.000325,25.030591,-5.3505,0.122,10.98610,0.00000
1314.00,10.98594,25.199873,-0.000323,25.030526,-5.3500,0.122,10.98594,0.00000
1315.00,10.98657,25.199961,-0.000326,25.030480,-5.3495,0.123,10.98657,0.00000
1316.00,10.98843,25.200033,-0.000325,25.030427,-5.3490,0.123,10.98843,0.00000
1317.00,10.98842,25.200147,-0.000327,25.030410,-5.3485,0.123,10.98842,0.00000
1318.00,10.98613,25.200202,-0.000328,25.030418,-5.3480,0.123,10.98613,0.00000
1319.00,10.98596,25.200312,-0.000328,25.030428,-5.3475,0.124,10.98596,0.00000
1320.00,10.98560,25.200363,-0.000325,25.030424,-5.3470,0.124,10.98560,0.00000
1321.00,10.98602,25.200474,-0.000324,25.030445,-5.3465,0.124,10.98602,0.00000
1322.00,10.98704,25.200531,-0.000319,25.030473,-5.3460,0.124,10.98704,0.00000
1323.00,10.98936,25.200619,-0.000317,25.030429,-5.3456,0.124,10.98936,0.00000
1324.00,10.98972,25.200754,-0.000319,25.030478,-5.3451,0.125,10.98972,0.00000
1325.00,10.98923,25.200806,-0.000322,25.030437,-5.3446,0.125,10.98923,0.00000
1326.00,10.98675,25.200838,-0.000322,25.030430,-5.3441,0.125,10.98675,0.00000
1327.00,10.98489,25.200854,-0.000324,25.030358,-5.3437,0.126,10.98489,0.00000
1328.00,10.98378,25.200885,-0.000324,25.030384,-5.3432,0.126,10.98378,0.00000
1329.00,10.98418,25.200861,-0.000323,25.030364,-5.3427,0.126,10.98418,0.00000
1330.00,10.98427,25.200951,-0.000324,25.030406,-5.3422,0.126,10.98427,0.00000
1331.00,10.98473,25.201072,-0.000325,25.030436,-5.3417,0.126,10.98473,0.00000
1332.00,10.98486,25.201166,-0.000328,25.030443,-5.3412,0.127,10.98486,0.00000
1333.00,10.98410,25.201167,-0.000331,25.030431,-5.3408,0.127,10.98410,0.00000
1334.00,10.98242,25.201324,-0.000330,25.030460,-5.3403,0.128,10.98242,0.00000
1335.00,10.98138,25.201474,-0.000328,25.030469,-5.3398,0.128,10.98138,0.00000
1336.00,10.98002,25.201559,-0.000329,25.030442,-5.3393,0.128,10.98002,0.00000
1337.00,10.97942,25.201671,-0.000330,25.030495,-5.3388,0.128,10.97942,0.00000
1338.00,10.97857,25.201841,-0.000334,25.030505,-5.3383,0.129,10.97857,0.00000
1339.00,10.97831,25.201892,-0.000336,25.030460,-5.3378,0.129,10.97831,0.00000
1340.00,10.97863,25.201949,-0.000333,25.030459,-5.3373,0.129,10.97863,0.00000
1341.00,10.98017,25.201945,-0.000331,25.030399,-5.3368,0.130,10.98017,0.00000
1342.00,10.98135,25.202043,-0.000328,25.030377,-5.3363,0.130,10.98135,0.00000
1343.00,10.98186,25.202100,-0.000324,25.030361,-5.3358,0.130,10.98186,0.00000
1344.00,10.98229,25.202150,-0.000324,25.030323,-5.3353,0.130,10.98229,0.00000
1345.00,10.98063,25.202287,-0.000326,25.030380,-5.3348,0.130,10.98063,0.00000
1346.00,10.97683,25.202383,-0.000325,25.030402,-5.3342,0.131,10.97683,0.00000
1347.00,10.97372,25.202426,-0.000325,25.030403,-5.3337,0.131,10.97372,0.00000
1348.00,10.97186,25.202504,-0.000324,25.030475,-5.3333,0.131,10.97186,0.00000
1349.00,10.97015,25.202585,-0.000323,25.030521,-5.3328,0.131,10.97015,0.00000
1350.00,10.96914,25.202514,-0.000322,25.030444,-5.3323,0.131,10.96914,0.00000
1351.00,10.97011,25.202691,-0.000323,25.030569,-5.3319,0.132,10.97011,0.00000
1352.00,10.97002,25.202757,-0.000324,25.030582,-5.3314,0.132,10.97002,0.00000
1353.00,10.97074,25.202830,-0.000322,25.030509,-5.3309,0.132,10.97074,0.00000
1354.00,10.97032,25.202884,-0.000324,25.030454,-5.3304,0.133,10.97032,0.00000
1355.00,10.97107,25.203015,-0.000327,25.030485,-5.3300,0.133,10.97107,0.00000
1356.00,10.97133,25.203055,-0.000325,25.030416,-5.3295,0.133,10.97133,0.00000
1357.00,10.97250,25.203158,-0.000326,25.030391,-5.3291,0.133,10.97250,0.00000
1358.00,10.97283,25.203231,-0.000328,25.030404,-5.3286,0.134,10.97283,0.00000
1359.00,10.97411,25.203344,-0.000323,25.030446,-5.3282,0.134,10.97411,0.00000
1360.00,10.97478,25.203399,-0.000320,25.030420,-5.3277,0.134,10.97478,0.00000
1361.00,10.97518,25.203401,-0.000319,25.030363,-5.3272,0.134,10.97518,0.00000
1362.00,10.97487,25.203464,-0.000319,25.030391,-5.3268,0.134,10.97487,0.00000
1363.00,10.97322,25.203567,-0.000316,25.030412,-5.3263,0.134,10.97322,0.00000
1364.00,10.97128,25.203666,-0.000320,25.030429,-5.3258,0.135,10.97128,0.00000
1365.00,10.96915,25.203790,-0.000320,25.030465,-5.3254,0.135,10.96915,0.00000
1366.00,10.96819,25.203935,-0.000321,25.030531,-5.3249,0.135,10.96819,0.00000
1367.00,10.96816,25.203984,-0.000320,25.030496,-5.3244,0.136,10.96816,0.00000
1368.00,10.96894,25.204116,-0.000323,25.030534,-5.3240,0.136,10.96894,0.00000
1369.00,10.96866,25.204221,-0.000322,25.030549,-5.3235,0.136,10.96866,0.00000
1370.00,10.96932,25.204311,-0.000321,25.030551,-5.3230,0.136,10.96932,0.00000
1371.00,10.97045,25.204372,-0.000321,25.030530,-5.3225,0.137,10.97045,0.00000
1372.00,10.97088,25.204528,-0.000319,25.030623,-5.3220,0.137,10.97088,0.00000
1373.00,10.97063,25.204508,-0.000318,25.030541,-5.3215,0.137,10.97063,0.00000
1374.00,10.96960,25.204571,-0.000315,25.030566,-5.3210,0.137,10.96960,0.00000
1375.00,10.96178,25.204693,-0.000314,25.030625,-5.3205,0.137,10.96178,0.00000
1376.00,10.94400,25.204792,-0.000311,25.030655,-5.3201,0.137,10.94400,0.00000
1377.00,10.91880,25.204778,-0.000309,25.030563,-5.3196,0.137,10.91880,0.00000
1378.00,10.88997,25.204914,-0.000307,25.030630,-5.3191,0.138,10.88997,0.00000
1379.00,10.85986,25.204994,-0.000308,25.030616,-5.3187,0.138,10.85986,0.00000
1380.00,10.83602,25.204956,-0.000313,25.030538,-5.3182,0.138,10.83602,0.00000
1381.00,10.82042,25.204983,-0.000316,25.030475,-5.3178,0.139,10.82042,0.00000
1382.00,10.81443,25.205105,-0.000318,25.030504,-5.3173,0.139,10.81443,0.00000
1383.00,10.81493,25.205189,-0.000318,25.030484,-5.3168,0.139,10.81493,0.00000
1384.00,10.81935,25.205255,-0.000319,25.030462,-5.3163,0.140,10.81935,0.00000
1385.00,10.82551,25.205385,-0.000319,25.030508,-5.3158,0.140,10.82551,0.00000
1386.00,10.83388,25.205471,-0.000316,25.030566,-5.3153,0.140,10.83388,0.00000
1387.00,10.84216,25.205582,-0.000316,25.030605,-5.3149,0.140,10.84216,0.00000
1388.00,10.85030,25.205686,-0.000317,25.030599,-5.3144,0.140,10.85030,0.00000
1389.00,10.85703,25.205824,-0.000319,25.030680,-5.3139,0.141,10.85703,0.00000
1390.00,10.86244,25.205897,-0.000316,25.030645,-5.3135,0.141,10.86244,0.00000
1391.00,10.86525,25.206064,-0.000317,25.030699,-5.3130,0.141,10.86525,0.00000
1392.00,10.86782,25.206085,-0.000316,25.030671,-5.3125,0.141,10.86782,0.00000
1393.00,10.86755,25.206099,-0.000316,25.030659,-5.3120,0.141,10.86755,0.00000
1394.00,10.86976,25.206111,-0.000314,25.030612,-5.3116,0.142,10.86976,0.00000
1395.00,10.87188,25.206221,-0.000313,25.030698,-5.3111,0.142,10.87188,0.00000
1396.00,10.87555,25.206286,-0.000315,25.030727,-5.3106,0.142,10.87555,0.00000
1397.00,10.87947,25.206373,-0.000318,25.030769,-5.3102,0.142,10.87947,0.00000
1398.00,10.88490,25.206447,-0.000320,25.030794,-5.3097,0.143,10.88490,0.00000
1399.00,10.88950,25.206483,-0.000319,25.030766,-5.3092,0.143,10.88950,0.00000
1400.00,10.89482,25.206550,-0.000321,25.030698,-5.3087,0.143,10.89482,0.00000
1401.00,10.89952,25.206619,-0.000319,25.030610,-5.3083,0.144,10.89952,0.00000
1402.00,10.90191,25.206687,-0.000317,25.030511,-5.3078,0.144,10.90191,0.00000
1403.00,10.90363,25.206852,-0.000314,25.030558,-5.3073,0.144,10.90363,0.00000
1404.00,10.90318,25.206928,-0.000314,25.030534,-5.3069,0.144,10.90318,0.00000
1405.00,10.90211,25.206944,-0.000314,25.030518,-5.3064,0.144,10.90211,0.00000
1406.00,10.90033,25.206973,-0.000317,25.030505,-5.3060,0.144,10.90033,0.00000
1407.00,10.89927,25.207087,-0.000321,25.030565,-5.3056,0.145,10.89927,0.00000
1408.00,10.89867,25.207099,-0.000325,25.030524,-5.3051,0.145,10.89867,0.00000
1409.00,10.89937,25.207208,-0.000324,25.030530,-5.3047,0.146,10.89937,0.00000
1410.00,10.90014,25.207247,-0.000324,25.030466,-5.3042,0.146,10.90014,0.00000
1411.00,10.90040,25.207319,-0.000322,25.030456,-5.3038,0.146,10.90040,0.00000
@10,2.0000,4.0, 1410.012 
1412.00,10.90083,25.207308,-0.000318,25.030451,-5.3033,0.146,10.90083,0.00000
1413.00,10.89637,25.207366,-0.000318,25.030427,-5.3028,0.146,10.89637,0.00000
1414.00,10.87017,25.207464,-0.000316,25.030486,-5.3024,0.146,10.87017,0.00000
1415.00,10.81728,25.207561,-0.000315,25.030505,-5.3019,0.147,10.81728,0.00000
1416.00,10.74119,25.207638,-0.000316,25.030586,-5.3014,0.147,10.74119,0.00000
1417.00,10.65516,25.207755,-0.000317,25.030594,-5.3009,0.147,10.65516,0.00000
1418.00,10.58921,25.207851,-0.000319,25.030673,-5.3005,0.148,10.58921,0.00000
1419.00,10.56829,25.207923,-0.000324,25.030714,-5.3000,0.148,10.56829,0.00000
1420.00,10.59786,25.208039,-0.000322,25.030782,-5.2995,0.148,10.59786,0.00000
1421.00,10.67293,25.208166,-0.000323,25.030781,-5.2990,0.148,10.67293,0.00000
1422.00,10.77195,25.208246,-0.000326,25.030716,-5.2986,0.149,10.77195,0.00000
1423.00,10.86407,25.208348,-0.000324,25.030653,-5.2981,0.149,10.86407,0.00000
1424.00,10.93841,25.208412,-0.000326,25.030590,-5.2976,0.149,10.93841,0.00000
1425.00,10.98817,25.208568,-0.000327,25.030636,-5.2972,0.150,10.98817,0.00000
1426.00,11.01371,25.208603,-0.000328,25.030579,-5.2967,0.150,11.01371,0.00000
1427.00,11.01881,25.208678,-0.000325,25.030677,-5.2962,0.150,11.01881,0.00000
1428.00,11.00803,25.208666,-0.000325,25.030734,-5.2958,0.150,11.00803,0.00000
1429.00,10.98671,25.208743,-0.000322,25.030794,-5.2953,0.151,10.98671,0.00000
1430.00,10.96197,25.208776,-0.000320,25.030802,-5.2949,0.151,10.96197,0.00000
1431.00,10.93815,25.208845,-0.000315,25.030856,-5.2944,0.151,10.93815,0.00000
1432.00,10.91956,25.208898,-0.000315,25.030791,-5.2939,0.151,10.91956,0.00000
1433.00,10.90680,25.208974,-0.000314,25.030735,-5.2935,0.151,10.90680,0.00000
1434.00,10.89808,25.208993,-0.000314,25.030643,-5.2930,0.152,10.89808,0.00000
1435.00,10.89246,25.209059,-0.000320,25.030609,-5.2926,0.152,10.89246,0.00000
1436.00,10.88784,25.209135,-0.000326,25.030576,-5.2922,0.153,10.88784,0.00000
1437.00,10.88556,25.209259,-0.000324,25.030611,-5.2917,0.153,10.88556,0.00000
1438.00,10.88555,25.209388,-0.000322,25.030628,-5.2913,0.153,10.88555,0.00000
1439.00,10.88656,25.209548,-0.000324,25.030723,-5.2908,0.153,10.88656,0.00000
1440.00,10.88986,25.209563,-0.000324,25.030657,-5.2904,0.153,10.88986,0.00000
1441.00,10.89500,25.209666,-0.000319,25.030648,-5.2900,0.153,10.89500,0.00000
1442.00,10.89901,25.209711,-0.000322,25.030586,-5.2895,0.154,10.89901,0.00000
1443.00,10.90198,25.209785,-0.000325,25.030552,-5.2891,0.154,10.90198,0.00000
1444.00,10.90664,25.209833,-0.000324,25.030510,-5.2886,0.154,10.90664,0.00000
1445.00,10.91004,25.210018,-0.000322,25.030589,-5.2882,0.155,10.91004,0.00000
1446.00,10.91242,25.210087,-0.000324,25.030623,-5.2877,0.155,10.91242,0.00000
1447.00,10.91519,25.210190,-0.000326,25.030693,-5.2873,0.155,10.91519,0.00000
1448.00,10.91880,25.210249,-0.000326,25.030696,-5.2869,0.156,10.91880,0.00000
1449.00,10.92086,25.210320,-0.000325,25.030675,-5.2864,0.156,10.92086,0.00000
1450.00,10.92272,25.210347,-0.000323,25.030609,-5.2860,0.156,10.92272,0.00000
1451.00,10.92305,25.210406,-0.000322,25.030577,-5.2855,0.156,10.92305,0.00000
1452.00,10.92172,25.210459,-0.000320,25.030546,-5.2850,0.156,10.92172,0.00000
1453.00,10.91984,25.210547,-0.000318,25.030513,-5.2846,0.157,10.91984,0.00000
1454.00,10.91805,25.210603,-0.000316,25.030489,-5.2841,0.157,10.91805,0.00000
1455.00,10.91475,25.210717,-0.000317,25.030541,-5.2836,0.157,10.91475,0.00000
1456.00,10.91322,25.210804,-0.000316,25.030509,-5.2832,0.157,10.91322,0.00000
1457.00,10.91322,25.210909,-0.000316,25.030501,-5.2827,0.157,10.91322,0.00000
1458.00,10.91364,25.211003,-0.000314,25.030530,-5.2822,0.158,10.91364,0.00000
1459.00,10.91373,25.211124,-0.000316,25.030534,-5.2818,0.158,10.91373,0.00000
1460.00,10.91471,25.211177,-0.000317,25.030533,-5.2813,0.158,10.91471,0.00000
1461.00,10.91573,25.211228,-0.000321,25.030559,-5.2809,0.159,10.91573,0.00000
1462.00,10.91547,25.211245,-0.000324,25.030589,-5.2805,0.159,10.91547,0.00000
1463.00,10.91643,25.211259,-0.000328,25.030566,-5.2801,0.159,10.91643,0.00000
1464.00,10.91695,25.211267,-0.000329,25.030532,-5.2796,0.160,10.91695,0.00000
1465.00,10.91725,25.211306,-0.000329,25.030509,-5.2792,0.160,10.91725,0.00000
1466.00,10.91741,25.211398,-0.000327,25.030526,-5.2787,0.160,10.91741,0.00000
1467.00,10.91793,25.211512,-0.000323,25.030546,-5.2783,0.160,10.91793,0.00000
1468.00,10.91764,25.211643,-0.000319,25.030633,-5.2778,0.160,10.91764,0.00000
1469.00,10.91795,25.211728,-0.000320,25.030695,-5.2773,0.161,10.91795,0.00000
1470.00,10.91722,25.211779,-0.000318,25.030681,-5.2768,0.161,10.91722,0.00000
1471.00,10.91586,25.211864,-0.000319,25.030681,-5.2764,0.161,10.91586,0.00000
1472.00,10.91426,25.211943,-0.000321,25.030676,-5.2759,0.162,10.91426,0.00000
1473.00,10.91261,25.212032,-0.000323,25.030640,-5.2754,0.162,10.91261,0.00000
1474.00,10.91169,25.212190,-0.000321,25.030701,-5.2749,0.162,10.91169,0.00000
1475.00,10.91253,25.212301,-0.000320,25.030761,-5.2744,0.162,10.91253,0.00000
1476.00,10.91341,25.212327,-0.000320,25.030716,-5.2740,0.163,10.91341,0.00000
1477.00,10.91337,25.212369,-0.000319,25.030703,-5.2735,0.163,10.91337,0.00000
1478.00,10.91210,25.212400,-0.000319,25.030693,-5.2730,0.163,10.91210,0.00000
1479.00,10.91039,25.212410,-0.000317,25.030634,-5.2726,0.163,10.91039,0.00000
1480.00,10.90924,25.212550,-0.000319,25.030660,-5.2721,0.164,10.90924,0.00000
1481.00,10.90948,25.212575,-0.000320,25.030601,-5.2717,0.164,10.90948,0.00000
1482.00,10.90941,25.212641,-0.000320,25.030576,-5.2712,0.164,10.90941,0.00000
1483.00,10.90960,25.212706,-0.000321,25.030544,-5.2707,0.164,10.90960,0.00000
1484.00,10.90832,25.212736,-0.000322,25.030495,-5.2703,0.165,10.90832,0.00000
1485.00,10.90674,25.212659,-0.000323,25.030362,-5.2698,0.165,10.90674,0.00000
1486.00,10.90593,25.212815,-0.000323,25.030454,-5.2693,0.165,10.90593,0.00000
1487.00,10.90616,25.212968,-0.000323,25.030483,-5.2688,0.165,10.90616,0.00000
1488.00,10.90639,25.213045,-0.000323,25.030541,-5.2684,0.166,10.90639,0.00000
1489.00,10.90775,25.213173,-0.000325,25.030601,-5.2679,0.166,10.90775,0.00000
1490.00,10.90837,25.213325,-0.000323,25.030686,-5.2674,0.166,10.90837,0.00000
1491.00,10.90756,25.213333,-0.000319,25.030643,-5.2670,0.166,10.90756,0.00000
1492.00,10.90776,25.213327,-0.000317,25.030634,-5.2665,0.166,10.90776,0.00000
1493.00,10.90979,25.213413,-0.000316,25.030600,-5.2661,0.167,10.90979,0.00000
1494.00,10.91209,25.213482,-0.000314,25.030571,-5.2656,0.167,10.91209,0.00000
1495.00,10.91452,25.213555,-0.000317,25.030518,-5.2652,0.167,10.91452,0.00000
1496.00,10.91693,25.213646,-0.000321,25.030522,-5.2647,0.168,10.91693,0.00000
1497.00,10.91978,25.213730,-0.000324,25.030477,-5.2642,0.168,10.91978,0.00000
1498.00,10.91994,25.213761,-0.000324,25.030436,-5.2637,0.168,10.91994,0.00000
1499.00,10.91913,25.213844,-0.000322,25.030434,-5.2633,0.168,10.91913,0.00000
1500.00,10.91864,25.213883,-0.000318,25.030474,-5.2628,0.168,10.91864,0.00000
1501.00,10.91801,25.214065,-0.000315,25.030549,-5.2623,0.169,10.91801,0.00000
1502.00,10.91671,25.214122,-0.000312,25.030584,-5.2619,0.169,10.91671,0.00000
1503.00,10.91663,25.214292,-0.000312,25.030634,-5.2614,0.169,10.91663,0.00000
1504.00,10.91670,25.214370,-0.000319,25.030638,-5.2609,0.169,10.91670,0.00000
1505.00,10.91645,25.214513,-0.000321,25.030624,-5.2604,0.170,10.91645,0.00000
1506.00,10.91488,25.214581,-0.000319,25.030570,-5.2600,0.170,10.91488,0.00000
1507.00,10.91374,25.214765,-0.000319,25.030579,-5.2595,0.170,10.91374,0.00000
1508.00,10.91104,25.214850,-0.000318,25.030620,-5.2590,0.170,10.91104,0.00000
1509.00,10.90787,25.214975,-0.000313,25.030656,-5.2585,0.170,10.90787,0.00000
1510.00,10.90440,25.215065,-0.000312,25.030636,-5.2580,0.171,10.90440,0.00000
1511.00,10.90212,25.215094,-0.000315,25.030638,-5.2575,0.171,10.90212,0.00000
1512.00,10.89989,25.215109,-0.000318,25.030631,-5.2571,0.171,10.89989,0.00000
1513.00,10.89899,25.215075,-0.000319,25.030533,-5.2567,0.171,10.89899,0.00000
1514.00,10.89847,25.215123,-0.000320,25.030546,-5.2562,0.172,10.89847,0.00000
1515.00,10.89801,25.215138,-0.000320,25.030557,-5.2558,0.172,10.89801,0.00000
1516.00,10.89714,25.215162,-0.000320,25.030536,-5.2554,0.172,10.89714,0.00000
1517.00,10.89516,25.215175,-0.000317,25.030501,-5.2550,0.172,10.89516,0.00000
1518.00,10.89155,25.215270,-0.000316,25.030548,-5.2545,0.172,10.89155,0.00000
1519.00,10.88784,25.215310,-0.000315,25.030520,-5.2541,0.173,10.88784,0.00000
1520.00,10.88666,25.215341,-0.000317,25.030476,-5.2536,0.173,10.88666,0.00000
1521.00,10.88811,25.215412,-0.000317,25.030505,-5.2532,0.173,10.88811,0.00000
1522.00,10.88985,25.215522,-0.000319,25.030525,-5.2527,0.173,10.88985,0.00000
1523.00,10.89389,25.215622,-0.000318,25.030506,-5.2523,0.174,10.89389,0.00000
1524.00,10.89767,25.215660,-0.000318,25.030469,-5.2518,0.174,10.89767,0.00000
1525.00,10.89769,25.215784,-0.000319,25.030521,-5.2514,0.174,10.89769,0.00000
1526.00,10.89560,25.215874,-0.000318,25.030503,-5.2509,0.174,10.89560,0.00000
1527.00,10.89310,25.215942,-0.000322,25.030514,-5.2505,0.175,10.89310,0.00000
1528.00,10.88931,25.216002,-0.000322,25.030543,-5.2500,0.175,10.88931,0.00000
1529.00,10.88739,25.216119,-0.000323,25.030580,-5.2496,0.175,10.88739,0.00000
1530.00,10.88781,25.216209,-0.000323,25.030554,-5.2491,0.176,10.88781,0.00000
1531.00,10.88897,25.216289,-0.000323,25.030552,-5.2486,0.176,10.88897,0.00000
1532.00,10.88941,25.216305,-0.000324,25.030460,-5.2482,0.176,10.88941,0.00000
1533.00,10.89057,25.216382,-0.000327,25.030470,-5.2477,0.177,10.89057,0.00000
1534.00,10.89229,25.216423,-0.000322,25.030418,-5.2473,0.177,10.89229,0.00000
1535.00,10.89438,25.216483,-0.000320,25.030444,-5.2468,0.177,10.89438,0.00000
1536.00,10.89516,25.216526,-0.000320,25.030441,-5.2464,0.177,10.89516,0.00000
1537.00,10.89530,25.216670,-0.000318,25.030497,-5.2459,0.177,10.89530,0.00000
1538.00,10.89387,25.216741,-0.000318,25.030481,-5.2455,0.178,10.89387,0.00000
1539.00,10.88998,25.216819,-0.000320,25.030499,-5.2450,0.178,10.88998,0.00000
1540.00,10.88525,25.216908,-0.000320,25.030515,-5.2446,0.178,10.88525,0.00000
1541.00,10.88089,25.217028,-0.000318,25.030512,-5.2441,0.178,10.88089,0.00000
1542.00,10.87808,25.217094,-0.000314,25.030496,-5.2437,0.178,10.87808,0.00000
1543.00,10.87793,25.217214,-0.000315,25.030541,-5.2432,0.179,10.87793,0.00000
1544.00,10.87937,25.217329,-0.000318,25.030560,-5.2428,0.179,10.87937,0.00000
1545.00,10.88153,25.217368,-0.000317,25.030553,-5.2424,0.179,10.88153,0.00000
1546.00,10.88488,25.217450,-0.000316,25.030578,-5.2419,0.180,10.88488,0.00000
1547.00,10.88910,25.217608,-0.000317,25.030681,-5.2415,0.180,10.88910,0.00000
1548.00,10.89158,25.217659,-0.000315,25.030659,-5.2410,0.180,10.89158,0.00000
1549.00,10.89317,25.217726,-0.000316,25.030662,-5.2406,0.180,10.89317,0.00000
1550.00,10.89465,25.217829,-0.000317,25.030668,-5.2401,0.180,10.89465,0.00000
1551.00,10.89545,25.217883,-0.000316,25.030700,-5.2396,0.181,10.89545,0.00000
1552.00,10.89617,25.217867,-0.000316,25.030654,-5.2392,0.181,10.89617,0.00000
1553.00,10.89628,25.217955,-0.000315,25.030692,-5.2387,0.181,10.89628,0.00000
1554.00,10.89721,25.217958,-0.000314,25.030709,-5.2383,0.181,10.89721,0.00000
1555.00,10.89776,25.217987,-0.000314,25.030667,-5.2378,0.181,10.89776,0.00000
1556.00,10.89774,25.217985,-0.000318,25.030599,-5.2374,0.182,10.89774,0.00000
1557.00,10.89781,25.218063,-0.000317,25.030618,-5.2369,0.182,10.89781,0.00000
1558.00,10.89899,25.218056,-0.000320,25.030513,-5.2365,0.182,10.89899,0.00000
1559.00,10.89836,25.218107,-0.000319,25.030466,-5.2360,0.183,10.89836,0.00000
1560.00,10.89817,25.218150,-0.000317,25.030477,-5.2356,0.183,10.89817,0.00000
1561.00,10.89789,25.218253,-0.000317,25.030497,-5.2351,0.183,10.89789,0.00000
@11,2.0000,4.0, 1560.099 
1562.00,10.89782,25.218356,-0.000317,25.030501,-5.2347,0.183,10.89782,0.00000
1563.00,10.89397,25.218438,-0.000314,25.030531,-5.2342,0.183,10.89397,0.00000
1564.00,10.87367,25.218520,-0.000315,25.030548,-5.2338,0.183,10.87367,0.00000
1565.00,10.82562,25.218638,-0.000319,25.030607,-5.2334,0.184,10.82562,0.00000
1566.00,10.75335,25.218718,-0.000319,25.030653,-5.2330,0.184,10.75335,0.00000
1567.00,10.66860,25.218727,-0.000319,25.030635,-5.2326,0.184,10.66860,0.00000
1568.00,10.59947,25.218836,-0.000322,25.030701,-5.2322,0.185,10.59947,0.00000
1569.00,10.57206,25.218925,-0.000322,25.030741,-5.2317,0.185,10.57206,0.00000
1570.00,10.59493,25.219024,-0.000321,25.030672,-5.2313,0.185,10.59493,0.00000
1571.00,10.66384,25.219105,-0.000322,25.030599,-5.2308,0.186,10.66384,0.00000
1572.00,10.76136,25.219247,-0.000327,25.030551,-5.2304,0.186,10.76136,0.00000
1573.00,10.85783,25.219276,-0.000327,25.030435,-5.2299,0.186,10.85783,0.00000
1574.00,10.93385,25.219337,-0.000329,25.030291,-5.2295,0.187,10.93385,0.00000
1575.00,10.98553,25.219414,-0.000331,25.030289,-5.2290,0.187,10.98553,0.00000
1576.00,11.01162,25.219524,-0.000330,25.030279,-5.2285,0.187,11.01162,0.00000
1577.00,11.01532,25.219548,-0.000327,25.030221,-5.2280,0.187,11.01532,0.00000
1578.00,11.00153,25.219634,-0.000323,25.030231,-5.2276,0.187,11.00153,0.00000
1579.00,10.97810,25.219819,-0.000322,25.030378,-5.2271,0.188,10.97810,0.00000
1580.00,10.95116,25.219870,-0.000322,25.030395,-5.2266,0.188,10.95116,0.00000
1581.00,10.92589,25.219931,-0.000322,25.030427,-5.2262,0.188,10.92589,0.00000
1582.00,10.90452,25.219999,-0.000323,25.030487,-5.2257,0.189,10.90452,0.00000
1583.00,10.89041,25.220133,-0.000327,25.030570,-5.2252,0.189,10.89041,0.00000
1584.00,10.88256,25.220160,-0.000329,25.030521,-5.2248,0.189,10.88256,0.00000
1585.00,10.87899,25.220231,-0.000330,25.030489,-5.2244,0.190,10.87899,0.00000
1586.00,10.87857,25.220291,-0.000329,25.030457,-5.2239,0.190,10.87857,0.00000
1587.00,10.88052,25.220433,-0.000328,25.030497,-5.2235,0.190,10.88052,0.00000
1588.00,10.88185,25.220474,-0.000325,25.030435,-5.2230,0.190,10.88185,0.00000
1589.00,10.88371,25.220503,-0.000324,25.030418,-5.2226,0.191,10.88371,0.00000
1590.00,10.88589,25.220482,-0.000323,25.030373,-5.2222,0.191,10.88589,0.00000
1591.00,10.88831,25.220569,-0.000324,25.030449,-5.2217,0.191,10.88831,0.00000
1592.00,10.89049,25.220587,-0.000326,25.030422,-5.2213,0.191,10.89049,0.00000
1593.00,10.89510,25.220666,-0.000326,25.030455,-5.2208,0.192,10.89510,0.00000
1594.00,10.89922,25.220805,-0.000325,25.030521,-5.2204,0.192,10.89922,0.00000
1595.00,10.90291,25.220938,-0.000324,25.030541,-5.2200,0.192,10.90291,0.00000
1596.00,10.90592,25.221015,-0.000322,25.030512,-5.2195,0.192,10.90592,0.00000
1597.00,10.90760,25.221085,-0.000321,25.030501,-5.2191,0.193,10.90760,0.00000
1598.00,10.90733,25.221214,-0.000320,25.030491,-5.2186,0.193,10.90733,0.00000
1599.00,10.90647,25.221266,-0.000319,25.030432,-5.2182,0.193,10.90647,0.00000
1600.00,10.90582,25.221320,-0.000317,25.030390,-5.2177,0.193,10.90582,0.00000
1601.00,10.90472,25.221390,-0.000320,25.030345,-5.2173,0.193,10.90472,0.00000
1602.00,10.90398,25.221519,-0.000318,25.030365,-5.2168,0.194,10.90398,0.00000
1603.00,10.90163,25.221565,-0.000317,25.030322,-5.2164,0.194,10.90163,0.00000
1604.00,10.90096,25.221627,-0.000317,25.030320,-5.2159,0.194,10.90096,0.00000
1605.00,10.89960,25.221802,-0.000319,25.030423,-5.2154,0.195,10.89960,0.00000
1606.00,10.89779,25.221880,-0.000316,25.030458,-5.2150,0.195,10.89779,0.00000
1607.00,10.89597,25.221897,-0.000318,25.030441,-5.2146,0.195,10.89597,0.00000
1608.00,10.89597,25.221940,-0.000322,25.030410,-5.2141,0.195,10.89597,0.00000
1609.00,10.89461,25.222029,-0.000322,25.030432,-5.2137,0.196,10.89461,0.00000
1610.00,10.89621,25.222057,-0.000320,25.030412,-5.2133,0.196,10.89621,0.00000
1611.00,10.89659,25.222165,-0.000316,25.030452,-5.2128,0.196,10.89659,0.00000
1612.00,10.89639,25.222345,-0.000315,25.030498,-5.2124,0.196,10.89639,0.00000
1613.00,10.89613,25.222422,-0.000312,25.030558,-5.2119,0.196,10.89613,0.00000
1614.00,10.89589,25.222442,-0.000313,25.030509,-5.2115,0.197,10.89589,0.00000
1615.00,10.89393,25.222498,-0.000316,25.030467,-5.2111,0.197,10.89393,0.00000
1616.00,10.89336,25.222540,-0.000321,25.030438,-5.2107,0.197,10.89336,0.00000
1617.00,10.89523,25.222569,-0.000321,25.030492,-5.2102,0.198,10.89523,0.00000
1618.00,10.89721,25.222606,-0.000322,25.030492,-5.2098,0.198,10.89721,0.00000
1619.00,10.90016,25.222692,-0.000322,25.030529,-5.2093,0.198,10.90016,0.00000
1620.00,10.90266,25.222834,-0.000322,25.030635,-5.2089,0.198,10.90266,0.00000
1621.00,10.90412,25.222958,-0.000323,25.030640,-5.2085,0.199,10.90412,0.00000
1622.00,10.90448,25.222988,-0.000322,25.030553,-5.2080,0.199,10.90448,0.00000
1623.00,10.90520,25.223120,-0.000321,25.030603,-5.2076,0.199,10.90520,0.00000
1624.00,10.90428,25.223198,-0.000317,25.030590,-5.2072,0.199,10.90428,0.00000
1625.00,10.90268,25.223203,-0.000315,25.030538,-5.2068,0.200,10.90268,0.00000
1626.00,10.90285,25.223211,-0.000315,25.030567,-5.2063,0.200,10.90285,0.00000
1627.00,10.90443,25.223308,-0.000316,25.030613,-5.2059,0.200,10.90443,0.00000
1628.00,10.90496,25.223348,-0.000315,25.030561,-5.2055,0.200,10.90496,0.00000
1629.00,10.90578,25.223475,-0.000313,25.030622,-5.2050,0.200,10.90578,0.00000
1630.00,10.90647,25.223518,-0.000311,25.030566,-5.2046,0.201,10.90647,0.00000
1631.00,10.90599,25.223597,-0.000307,25.030515,-5.2042,0.201,10.90599,0.00000
1632.00,10.90425,25.223685,-0.000304,25.030540,-5.2037,0.201,10.90425,0.00000
1633.00,10.90313,25.223800,-0.000304,25.030612,-5.2033,0.201,10.90313,0.00000
1634.00,10.90064,25.223809,-0.000306,25.030571,-5.2028,0.201,10.90064,0.00000
1635.00,10.89797,25.223899,-0.000305,25.030626,-5.2023,0.201,10.89797,0.00000
1636.00,10.89585,25.223958,-0.000307,25.030641,-5.2019,0.202,10.89585,0.00000
1637.00,10.89396,25.223992,-0.000309,25.030583,-5.2014,0.202,10.89396,0.00000
1638.00,10.89291,25.223997,-0.000310,25.030521,-5.2010,0.202,10.89291,0.00000
1639.00,10.89407,25.224108,-0.000310,25.030591,-5.2005,0.202,10.89407,0.00000
1640.00,10.89459,25.224212,-0.000308,25.030635,-5.2001,0.203,10.89459,0.00000
1641.00,10.89572,25.224303,-0.000307,25.030651,-5.1996,0.203,10.89572,0.00000
1642.00,10.89740,25.224369,-0.000306,25.030631,-5.1992,0.203,10.89740,0.00000
1643.00,10.89803,25.224464,-0.000304,25.030640,-5.1987,0.203,10.89803,0.00000
1644.00,10.89718,25.224462,-0.000306,25.030546,-5.1983,0.203,10.89718,0.00000
1645.00,10.89669,25.224507,-0.000308,25.030464,-5.1978,0.204,10.89669,0.00000
1646.00,10.89785,25.224591,-0.000309,25.030446,-5.1974,0.204,10.89785,0.00000
1647.00,10.89813,25.224603,-0.000309,25.030452,-5.1969,0.204,10.89813,0.00000
1648.00,10.89711,25.224697,-0.000310,25.030472,-5.1965,0.204,10.89711,0.00000
1649.00,10.89809,25.224834,-0.000312,25.030486,-5.1960,0.205,10.89809,0.00000
1650.00,10.90030,25.224912,-0.000312,25.030506,-5.1956,0.205,10.90030,0.00000
1651.00,10.90097,25.225012,-0.000313,25.030552,-5.1951,0.205,10.90097,0.00000
1652.00,10.90110,25.225146,-0.000314,25.030537,-5.1947,0.205,10.90110,0.00000
1653.00,10.90029,25.225182,-0.000315,25.030510,-5.1942,0.206,10.90029,0.00000
1654.00,10.89787,25.225272,-0.000312,25.030530,-5.1938,0.206,10.89787,0.00000
1655.00,10.89505,25.225376,-0.000311,25.030571,-5.1934,0.206,10.89505,0.00000
1656.00,10.89268,25.225415,-0.000314,25.030532,-5.1930,0.206,10.89268,0.00000
1657.00,10.89015,25.225453,-0.000316,25.030534,-5.1925,0.207,10.89015,0.00000
1658.00,10.89017,25.225530,-0.000319,25.030501,-5.1921,0.207,10.89017,0.00000
1659.00,10.89085,25.225625,-0.000319,25.030518,-5.1917,0.207,10.89085,0.00000
1660.00,10.89168,25.225705,-0.000322,25.030503,-5.1912,0.208,10.89168,0.00000
1661.00,10.89093,25.225787,-0.000320,25.030503,-5.1908,0.208,10.89093,0.00000
1662.00,10.89149,25.225900,-0.000316,25.030512,-5.1904,0.208,10.89149,0.00000
1663.00,10.89134,25.226046,-0.000316,25.030612,-5.1900,0.208,10.89134,0.00000
1664.00,10.89178,25.226099,-0.000318,25.030624,-5.1896,0.209,10.89178,0.00000
1665.00,10.89261,25.226167,-0.000319,25.030609,-5.1892,0.209,10.89261,0.00000
1666.00,10.89419,25.226333,-0.000318,25.030642,-5.1888,0.209,10.89419,0.00000
1667.00,10.89497,25.226467,-0.000318,25.030679,-5.1884,0.210,10.89497,0.00000
1668.00,10.89539,25.226537,-0.000316,25.030611,-5.1879,0.210,10.89539,0.00000
1669.00,10.89490,25.226660,-0.000313,25.030576,-5.1875,0.210,10.89490,0.00000
1670.00,10.89485,25.226771,-0.000313,25.030607,-5.1871,0.210,10.89485,0.00000
1671.00,10.89473,25.226814,-0.000310,25.030602,-5.1866,0.210,10.89473,0.00000
1672.00,10.89451,25.226831,-0.000308,25.030550,-5.1862,0.210,10.89451,0.00000
1673.00,10.89493,25.226875,-0.000310,25.030587,-5.1858,0.211,10.89493,0.00000
1674.00,10.89617,25.226985,-0.000312,25.030650,-5.1853,0.211,10.89617,0.00000
1675.00,10.89699,25.227013,-0.000311,25.030564,-5.1849,0.211,10.89699,0.00000
1676.00,10.89698,25.227068,-0.000311,25.030535,-5.1845,0.211,10.89698,0.00000
1677.00,10.89635,25.227191,-0.000317,25.030574,-5.1840,0.212,10.89635,0.00000
1678.00,10.89634,25.227269,-0.000314,25.030551,-5.1836,0.212,10.89634,0.00000
1679.00,10.89596,25.227217,-0.000314,25.030450,-5.1832,0.212,10.89596,0.00000
1680.00,10.89546,25.227278,-0.000314,25.030491,-5.1827,0.212,10.89546,0.00000
1681.00,10.89592,25.227306,-0.000315,25.030480,-5.1823,0.213,10.89592,0.00000
1682.00,10.89736,25.227337,-0.000309,25.030499,-5.1819,0.213,10.89736,0.00000
1683.00,10.89705,25.227374,-0.000312,25.030517,-5.1815,0.213,10.89705,0.00000
1684.00,10.89625,25.227480,-0.000308,25.030541,-5.1811,0.213,10.89625,0.00000
1685.00,10.89502,25.227578,-0.000306,25.030609,-5.1806,0.213,10.89502,0.00000
1686.00,10.89216,25.227683,-0.000307,25.030621,-5.1802,0.213,10.89216,0.00000
1687.00,10.88896,25.227750,-0.000309,25.030573,-5.1798,0.214,10.88896,0.00000
1688.00,10.88683,25.227920,-0.000310,25.030558,-5.1793,0.214,10.88683,0.00000
1689.00,10.88660,25.228008,-0.000316,25.030598,-5.1789,0.214,10.88660,0.00000
1690.00,10.88932,25.228112,-0.000319,25.030601,-5.1784,0.215,10.88932,0.00000
1691.00,10.89271,25.228158,-0.000319,25.030584,-5.1780,0.215,10.89271,0.00000
1692.00,10.89673,25.228286,-0.000320,25.030607,-5.1775,0.215,10.89673,0.00000
1693.00,10.89797,25.228306,-0.000320,25.030622,-5.1771,0.216,10.89797,0.00000
1694.00,10.89783,25.228367,-0.000318,25.030591,-5.1767,0.216,10.89783,0.00000
1695.00,10.89491,25.228417,-0.000319,25.030586,-5.1763,0.216,10.89491,0.00000
1696.00,10.89357,25.228499,-0.000319,25.030578,-5.1758,0.216,10.89357,0.00000
1697.00,10.89196,25.228473,-0.000320,25.030520,-5.1754,0.217,10.89196,0.00000
1698.00,10.89295,25.228505,-0.000317,25.030461,-5.1750,0.217,10.89295,0.00000
1699.00,10.89270,25.228583,-0.000318,25.030452,-5.1746,0.217,10.89270,0.00000
1700.00,10.89271,25.228670,-0.000317,25.030366,-5.1742,0.217,10.89271,0.00000
1701.00,10.89118,25.228813,-0.000317,25.030408,-5.1737,0.217,10.89118,0.00000
1702.00,10.89100,25.229025,-0.000320,25.030486,-5.1733,0.218,10.89100,0.00000
1703.00,10.89017,25.229155,-0.000324,25.030505,-5.1728,0.218,10.89017,0.00000
1704.00,10.89067,25.229259,-0.000325,25.030509,-5.1724,0.219,10.89067,0.00000
1705.00,10.89150,25.229266,-0.000324,25.030530,-5.1719,0.219,10.89150,0.00000
1706.00,10.89225,25.229264,-0.000324,25.030515,-5.1715,0.219,10.89225,0.00000
1707.00,10.89161,25.229242,-0.000320,25.030521,-5.1711,0.219,10.89161,0.00000
1708.00,10.89120,25.229236,-0.000315,25.030517,-5.1707,0.219,10.89120,0.00000
1709.00,10.88973,25.229276,-0.000313,25.030547,-5.1703,0.220,10.88973,0.00000
1710.00,10.88762,25.229333,-0.000313,25.030517,-5.1699,0.220,10.88762,0.00000
1711.00,10.88672,25.229409,-0.000315,25.030486,-5.1695,0.220,10.88672,0.00000
@12,2.0000,4.0, 1710.19 
1712.00,10.88702,25.229469,-0.000315,25.030424,-5.1691,0.220,10.88702,0.00000
1713.00,10.88489,25.229568,-0.000318,25.030436,-5.1686,0.221,10.88489,0.00000
1714.00,10.86657,25.229733,-0.000314,25.030463,-5.1682,0.221,10.86657,0.00000
1715.00,10.82183,25.229851,-0.000313,25.030573,-5.1678,0.221,10.82183,0.00000
1716.00,10.75143,25.229989,-0.000309,25.030701,-5.1674,0.221,10.75143,0.00000
1717.00,10.66347,25.230075,-0.000309,25.030724,-5.1670,0.221,10.66347,0.00000
1718.00,10.58636,25.230220,-0.000307,25.030763,-5.1665,0.222,10.58636,0.00000
1719.00,10.54770,25.230219,-0.000313,25.030729,-5.1661,0.222,10.54770,0.00000
1720.00,10.56103,25.230256,-0.000312,25.030651,-5.1657,0.222,10.56103,0.00000
1721.00,10.62316,25.230256,-0.000316,25.030565,-5.1653,0.223,10.62316,0.00000
1722.00,10.71897,25.230279,-0.000318,25.030555,-5.1649,0.223,10.71897,0.00000
1723.00,10.81845,25.230268,-0.000318,25.030538,-5.1645,0.223,10.81845,0.00000
1724.00,10.90202,25.230391,-0.000320,25.030581,-5.1641,0.223,10.90202,0.00000
1725.00,10.96061,25.230530,-0.000322,25.030605,-5.1637,0.224,10.96061,0.00000
1726.00,10.99255,25.230629,-0.000321,25.030570,-5.1633,0.224,10.99255,0.00000
1727.00,11.00002,25.230828,-0.000321,25.030638,-5.1628,0.224,11.00002,0.00000
1728.00,10.99020,25.230872,-0.000318,25.030589,-5.1624,0.224,10.99020,0.00000
1729.00,10.96990,25.230822,-0.000315,25.030497,-5.1620,0.224,10.96990,0.00000
1730.00,10.94630,25.230859,-0.000314,25.030468,-5.1616,0.225,10.94630,0.00000
1731.00,10.92442,25.230898,-0.000312,25.030451,-5.1612,0.225,10.92442,0.00000
1732.00,10.90666,25.230909,-0.000312,25.030430,-5.1607,0.225,10.90666,0.00000
1733.00,10.89073,25.231065,-0.000314,25.030492,-5.1603,0.225,10.89073,0.00000
1734.00,10.88033,25.231113,-0.000312,25.030531,-5.1599,0.225,10.88033,0.00000
1735.00,10.87262,25.231218,-0.000311,25.030580,-5.1594,0.226,10.87262,0.00000
1736.00,10.86796,25.231350,-0.000313,25.030670,-5.1590,0.226,10.86796,0.00000
1737.00,10.86570,25.231414,-0.000310,25.030671,-5.1586,0.226,10.86570,0.00000
1738.00,10.86790,25.231457,-0.000309,25.030696,-5.1581,0.226,10.86790,0.00000
1739.00,10.86927,25.231577,-0.000316,25.030725,-5.1577,0.227,10.86927,0.00000
1740.00,10.87223,25.231636,-0.000317,25.030740,-5.1573,0.227,10.87223,0.00000
1741.00,10.87539,25.231673,-0.000314,25.030682,-5.1569,0.227,10.87539,0.00000
1742.00,10.87948,25.231758,-0.000316,25.030660,-5.1565,0.227,10.87948,0.00000
1743.00,10.88243,25.231851,-0.000316,25.030671,-5.1561,0.228,10.88243,0.00000
1744.00,10.88643,25.231933,-0.000310,25.030650,-5.1556,0.228,10.88643,0.00000
1745.00,10.88760,25.231923,-0.000306,25.030550,-5.1552,0.228,10.88760,0.00000
1746.00,10.88470,25.231977,-0.000308,25.030569,-5.1548,0.228,10.88470,0.00000
1747.00,10.88099,25.231985,-0.000306,25.030559,-5.1544,0.228,10.88099,0.00000
1748.00,10.87820,25.232020,-0.000308,25.030492,-5.1540,0.228,10.87820,0.00000
1749.00,10.87610,25.232139,-0.000309,25.030558,-5.1536,0.229,10.87610,0.00000
1750.00,10.87611,25.232221,-0.000314,25.030598,-5.1532,0.229,10.87611,0.00000
1751.00,10.87870,25.232280,-0.000314,25.030597,-5.1528,0.229,10.87870,0.00000
1752.00,10.88188,25.232398,-0.000316,25.030594,-5.1523,0.230,10.88188,0.00000
1753.00,10.88343,25.232527,-0.000313,25.030646,-5.1519,0.230,10.88343,0.00000
1754.00,10.88424,25.232656,-0.000315,25.030620,-5.1515,0.230,10.88424,0.00000
1755.00,10.88483,25.232778,-0.000313,25.030656,-5.1511,0.230,10.88483,0.00000
1756.00,10.88543,25.232912,-0.000314,25.030701,-5.1507,0.231,10.88543,0.00000
1757.00,10.88530,25.232927,-0.000314,25.030669,-5.1503,0.231,10.88530,0.00000
1758.00,10.88568,25.232968,-0.000314,25.030640,-5.1498,0.231,10.88568,0.00000
1759.00,10.88547,25.232975,-0.000315,25.030586,-5.1494,0.231,10.88547,0.00000
1760.00,10.88551,25.233101,-0.000317,25.030577,-5.1490,0.232,10.88551,0.00000
1761.00,10.88535,25.233161,-0.000317,25.030560,-5.1486,0.232,10.88535,0.00000
1762.00,10.88570,25.233288,-0.000315,25.030612,-5.1482,0.232,10.88570,0.00000
1763.00,10.88689,25.233320,-0.000317,25.030567,-5.1478,0.232,10.88689,0.00000
1764.00,10.88868,25.233400,-0.000318,25.030585,-5.1474,0.233,10.88868,0.00000
1765.00,10.88978,25.233466,-0.000316,25.030590,-5.1470,0.233,10.88978,0.00000
1766.00,10.89100,25.233487,-0.000318,25.030528,-5.1465,0.233,10.89100,0.00000
1767.00,10.89197,25.233602,-0.000320,25.030513,-5.1461,0.233,10.89197,0.00000
1768.00,10.89227,25.233743,-0.000321,25.030539,-5.1457,0.234,10.89227,0.00000
1769.00,10.88961,25.233772,-0.000323,25.030495,-5.1453,0.234,10.88961,0.00000
1770.00,10.88600,25.233880,-0.000322,25.030538,-5.1449,0.234,10.88600,0.00000
1771.00,10.88308,25.234035,-0.000318,25.030589,-5.1444,0.234,10.88308,0.00000
1772.00,10.88003,25.234076,-0.000314,25.030603,-5.1440,0.234,10.88003,0.00000
1773.00,10.87915,25.234111,-0.000310,25.030633,-5.1436,0.235,10.87915,0.00000
1774.00,10.88076,25.234242,-0.000309,25.030727,-5.1432,0.235,10.88076,0.00000
1775.00,10.87934,25.234281,-0.000308,25.030726,-5.1428,0.235,10.87934,0.00000
1776.00,10.87529,25.234333,-0.000305,25.030706,-5.1424,0.235,10.87529,0.00000
1777.00,10.87315,25.234387,-0.000307,25.030675,-5.1419,0.235,10.87315,0.00000
1778.00,10.87032,25.234521,-0.000306,25.030700,-5.1415,0.236,10.87032,0.00000
1779.00,10.86775,25.234608,-0.000306,25.030694,-5.1411,0.236,10.86775,0.00000
1780.00,10.87097,25.234667,-0.000309,25.030671,-5.1407,0.236,10.87097,0.00000
1781.00,10.87670,25.234669,-0.000314,25.030683,-5.1403,0.237,10.87670,0.00000
1782.00,10.88253,25.234799,-0.000313,25.030794,-5.1398,0.237,10.88253,0.00000
1783.00,10.88643,25.234894,-0.000317,25.030822,-5.1394,0.237,10.88643,0.00000
1784.00,10.88984,25.234935,-0.000316,25.030758,-5.1390,0.237,10.88984,0.00000
1785.00,10.89050,25.235028,-0.000312,25.030807,-5.1385,0.237,10.89050,0.00000
1786.00,10.88930,25.235154,-0.000311,25.030775,-5.1381,0.238,10.88930,0.00000
1787.00,10.88612,25.235148,-0.000313,25.030632,-5.1377,0.238,10.88612,0.00000
1788.00,10.88484,25.235197,-0.000311,25.030627,-5.1373,0.238,10.88484,0.00000
1789.00,10.88475,25.235284,-0.000313,25.030640,-5.1368,0.238,10.88475,0.00000
1790.00,10.88579,25.235313,-0.000317,25.030557,-5.1364,0.239,10.88579,0.00000
1791.00,10.88563,25.235354,-0.000318,25.030590,-5.1360,0.239,10.88563,0.00000
1792.00,10.88431,25.235483,-0.000317,25.030691,-5.1356,0.239,10.88431,0.00000
1793.00,10.88209,25.235503,-0.000320,25.030613,-5.1352,0.240,10.88209,0.00000
1794.00,10.87742,25.235553,-0.000319,25.030662,-5.1347,0.240,10.87742,0.00000
1795.00,10.87282,25.235639,-0.000320,25.030688,-5.1344,0.240,10.87282,0.00000
1796.00,10.86983,25.235724,-0.000319,25.030688,-5.1340,0.241,10.86983,0.00000
1797.00,10.87103,25.235821,-0.000318,25.030676,-5.1335,0.241,10.87103,0.00000
1798.00,10.87257,25.235947,-0.000318,25.030719,-5.1331,0.241,10.87257,0.00000
1799.00,10.87539,25.236017,-0.000315,25.030657,-5.1327,0.241,10.87539,0.00000
1800.00,10.87762,25.236088,-0.000315,25.030673,-5.1323,0.241,10.87762,0.00000
1801.00,10.87954,25.236170,-0.000314,25.030653,-5.1319,0.241,10.87954,0.00000
1802.00,10.87939,25.236196,-0.000314,25.030635,-5.1315,0.242,10.87939,0.00000
1803.00,10.87945,25.236242,-0.000314,25.030595,-5.1311,0.242,10.87945,0.00000
1804.00,10.87879,25.236259,-0.000317,25.030583,-5.1306,0.242,10.87879,0.00000
1805.00,10.87788,25.236291,-0.000316,25.030506,-5.1302,0.243,10.87788,0.00000
1806.00,10.87760,25.236300,-0.000320,25.030450,-5.1298,0.243,10.87760,0.00000
1807.00,10.87664,25.236417,-0.000320,25.030461,-5.1294,0.243,10.87664,0.00000
1808.00,10.87559,25.236458,-0.000320,25.030461,-5.1290,0.243,10.87559,0.00000
1809.00,10.87542,25.236546,-0.000318,25.030452,-5.1285,0.244,10.87542,0.00000
1810.00,10.87661,25.236659,-0.000319,25.030497,-5.1281,0.244,10.87661,0.00000
1811.00,10.87804,25.236776,-0.000317,25.030558,-5.1277,0.244,10.87804,0.00000
1812.00,10.87909,25.236823,-0.000318,25.030560,-5.1273,0.244,10.87909,0.00000
1813.00,10.87914,25.236834,-0.000319,25.030534,-5.1268,0.245,10.87914,0.00000
1814.00,10.87889,25.236978,-0.000318,25.030600,-5.1264,0.245,10.87889,0.00000
1815.00,10.87748,25.236997,-0.000316,25.030566,-5.1260,0.245,10.87748,0.00000
1816.00,10.87700,25.237008,-0.000315,25.030512,-5.1256,0.245,10.87700,0.00000
1817.00,10.87694,25.237014,-0.000315,25.030498,-5.1251,0.246,10.87694,0.00000
1818.00,10.87762,25.237112,-0.000311,25.030523,-5.1247,0.246,10.87762,0.00000
1819.00,10.87974,25.237126,-0.000311,25.030511,-5.1243,0.246,10.87974,0.00000
1820.00,10.88040,25.237264,-0.000313,25.030572,-5.1239,0.246,10.88040,0.00000
1821.00,10.88093,25.237456,-0.000312,25.030695,-5.1234,0.246,10.88093,0.00000
1822.00,10.88065,25.237597,-0.000313,25.030712,-5.1230,0.247,10.88065,0.00000
1823.00,10.87932,25.237706,-0.000318,25.030751,-5.1226,0.247,10.87932,0.00000
1824.00,10.87570,25.237785,-0.000318,25.030757,-5.1222,0.247,10.87570,0.00000
1825.00,10.87411,25.237890,-0.000320,25.030775,-5.1218,0.248,10.87411,0.00000
1826.00,10.87204,25.237918,-0.000320,25.030693,-5.1214,0.248,10.87204,0.00000
1827.00,10.87279,25.237945,-0.000316,25.030606,-5.1210,0.248,10.87279,0.00000
1828.00,10.87330,25.238020,-0.000313,25.030630,-5.1206,0.248,10.87330,0.00000
1829.00,10.87327,25.238101,-0.000313,25.030633,-5.1202,0.248,10.87327,0.00000
1830.00,10.87060,25.238124,-0.000312,25.030599,-5.1198,0.249,10.87060,0.00000
1831.00,10.86814,25.238234,-0.000311,25.030630,-5.1194,0.249,10.86814,0.00000
1832.00,10.86302,25.238343,-0.000314,25.030706,-5.1190,0.249,10.86302,0.00000
1833.00,10.86017,25.238448,-0.000314,25.030684,-5.1186,0.249,10.86017,0.00000
1834.00,10.85807,25.238564,-0.000315,25.030694,-5.1182,0.250,10.85807,0.00000
1835.00,10.86005,25.238661,-0.000314,25.030718,-5.1177,0.250,10.86005,0.00000
1836.00,10.86230,25.238704,-0.000316,25.030707,-5.1173,0.250,10.86230,0.00000
1837.00,10.86572,25.238820,-0.000313,25.030710,-5.1169,0.250,10.86572,0.00000
1838.00,10.86784,25.238903,-0.000311,25.030693,-5.1165,0.250,10.86784,0.00000
1839.00,10.87127,25.238904,-0.000310,25.030652,-5.1160,0.250,10.87127,0.00000
1840.00,10.87420,25.239000,-0.000309,25.030680,-5.1156,0.251,10.87420,0.00000
1841.00,10.87493,25.239103,-0.000308,25.030750,-5.1152,0.251,10.87493,0.00000
1842.00,10.87427,25.239145,-0.000311,25.030802,-5.1148,0.251,10.87427,0.00000
1843.00,10.87261,25.239157,-0.000313,25.030808,-5.1144,0.251,10.87261,0.00000
1844.00,10.87045,25.239292,-0.000313,25.030831,-5.1140,0.252,10.87045,0.00000
1845.00,10.86759,25.239322,-0.000316,25.030792,-5.1136,0.252,10.86759,0.00000
1846.00,10.86679,25.239343,-0.000313,25.030757,-5.1132,0.252,10.86679,0.00000
1847.00,10.86710,25.239387,-0.000310,25.030714,-5.1128,0.252,10.86710,0.00000
1848.00,10.86947,25.239528,-0.000308,25.030766,-5.1124,0.252,10.86947,0.00000
1849.00,10.87142,25.239518,-0.000308,25.030771,-5.1120,0.253,10.87142,0.00000
1850.00,10.87484,25.239566,-0.000306,25.030779,-5.1116,0.253,10.87484,0.00000
1851.00,10.87640,25.239668,-0.000309,25.030807,-5.1112,0.253,10.87640,0.00000
1852.00,10.87828,25.239811,-0.000314,25.030872,-5.1108,0.254,10.87828,0.00000
1853.00,10.87890,25.239831,-0.000313,25.030866,-5.1104,0.254,10.87890,0.00000
1854.00,10.87811,25.239929,-0.000313,25.030859,-5.1100,0.254,10.87811,0.00000
1855.00,10.87610,25.240007,-0.000311,25.030890,-5.1096,0.254,10.87610,0.00000
1856.00,10.87488,25.240083,-0.000309,25.030871,-5.1092,0.254,10.87488,0.00000
1857.00,10.87149,25.240094,-0.000307,25.030816,-5.1088,0.254,10.87149,0.00000
1858.00,10.86855,25.240180,-0.000307,25.030802,-5.1084,0.255,10.86855,0.00000
1859.00,10.86840,25.240286,-0.000309,25.030815,-5.1080,0.255,10.86840,0.00000
1860.00,10.86704,25.240398,-0.000309,25.030804,-5.1076,0.255,10.86704,0.00000
1861.00,10.86417,25.240433,-0.000311,25.030790,-5.1072,0.256,10.86417,0.00000
@13,2.0000,4.0, 1860.095 
1862.00,10.86368,25.240541,-0.000312,25.030785,-5.1068,0.256,10.86368,0.00000
1863.00,10.85954,25.240607,-0.000316,25.030786,-5.1064,0.256,10.85954,0.00000
1864.00,10.83795,25.240659,-0.000315,25.030758,-5.1060,0.256,10.83795,0.00000
1865.00,10.79178,25.240690,-0.000318,25.030729,-5.1056,0.257,10.79178,0.00000
1866.00,10.72224,25.240786,-0.000317,25.030761,-5.1052,0.257,10.72224,0.00000
1867.00,10.63487,25.240840,-0.000318,25.030789,-5.1048,0.257,10.63487,0.00000
1868.00,10.55744,25.240869,-0.000314,25.030761,-5.1044,0.257,10.55744,0.00000
1869.00,10.51946,25.240997,-0.000311,25.030824,-5.1040,0.258,10.51946,0.00000
1870.00,10.53254,25.241050,-0.000311,25.030780,-5.1036,0.258,10.53254,0.00000
1871.00,10.59376,25.241104,-0.000311,25.030705,-5.1032,0.258,10.59376,0.00000
1872.00,10.69131,25.241090,-0.000311,25.030627,-5.1028,0.258,10.69131,0.00000
1873.00,10.79297,25.241179,-0.000314,25.030590,-5.1024,0.259,10.79297,0.00000
1874.00,10.87653,25.241193,-0.000314,25.030550,-5.1020,0.259,10.87653,0.00000
1875.00,10.93468,25.241340,-0.000316,25.030653,-5.1016,0.259,10.93468,0.00000
1876.00,10.96746,25.241391,-0.000316,25.030660,-5.1013,0.259,10.96746,0.00000
1877.00,10.97600,25.241528,-0.000311,25.030705,-5.1009,0.259,10.97600,0.00000
1878.00,10.96784,25.241554,-0.000308,25.030753,-5.1005,0.260,10.96784,0.00000
1879.00,10.94893,25.241632,-0.000309,25.030785,-5.1001,0.260,10.94893,0.00000
1880.00,10.92513,25.241632,-0.000310,25.030729,-5.0997,0.260,10.92513,0.00000
1881.00,10.90058,25.241778,-0.000310,25.030788,-5.0994,0.260,10.90058,0.00000
1882.00,10.88002,25.241860,-0.000314,25.030787,-5.0990,0.261,10.88002,0.00000
1883.00,10.86562,25.242012,-0.000318,25.030789,-5.0986,0.261,10.86562,0.00000
1884.00,10.85659,25.242029,-0.000318,25.030718,-5.0983,0.261,10.85659,0.00000
1885.00,10.85132,25.242147,-0.000316,25.030723,-5.0979,0.261,10.85132,0.00000
1886.00,10.85045,25.242097,-0.000314,25.030638,-5.0975,0.262,10.85045,0.00000
1887.00,10.85148,25.242119,-0.000309,25.030572,-5.0971,0.262,10.85148,0.00000
1888.00,10.85131,25.242122,-0.000308,25.030466,-5.0967,0.262,10.85131,0.00000
1889.00,10.85119,25.242197,-0.000310,25.030505,-5.0963,0.262,10.85119,0.00000
1890.00,10.85204,25.242182,-0.000313,25.030435,-5.0959,0.262,10.85204,0.00000
1891.00,10.85198,25.242293,-0.000315,25.030418,-5.0955,0.263,10.85198,0.00000
1892.00,10.85260,25.242338,-0.000317,25.030405,-5.0951,0.263,10.85260,0.00000
1893.00,10.85689,25.242503,-0.000316,25.030534,-5.0947,0.263,10.85689,0.00000
1894.00,10.86193,25.242601,-0.000314,25.030507,-5.0944,0.263,10.86193,0.00000
1895.00,10.86659,25.242721,-0.000311,25.030542,-5.0940,0.264,10.86659,0.00000
1896.00,10.87054,25.242875,-0.000311,25.030654,-5.0936,0.264,10.87054,0.00000
1897.00,10.87246,25.243016,-0.000310,25.030721,-5.0932,0.264,10.87246,0.00000
1898.00,10.87154,25.243008,-0.000312,25.030640,-5.0928,0.264,10.87154,0.00000
1899.00,10.87018,25.243105,-0.000313,25.030692,-5.0924,0.265,10.87018,0.00000
1900.00,10.86872,25.243176,-0.000309,25.030732,-5.0921,0.265,10.86872,0.00000
1901.00,10.86772,25.243171,-0.000312,25.030669,-5.0917,0.265,10.86772,0.00000
1902.00,10.86628,25.243178,-0.000316,25.030655,-5.0913,0.266,10.86628,0.00000
1903.00,10.86512,25.243276,-0.000314,25.030645,-5.0909,0.266,10.86512,0.00000
1904.00,10.86415,25.243315,-0.000314,25.030605,-5.0906,0.266,10.86415,0.00000
1905.00,10.86338,25.243391,-0.000318,25.030553,-5.0902,0.266,10.86338,0.00000
1906.00,10.86263,25.243450,-0.000316,25.030535,-5.0899,0.266,10.86263,0.00000
1907.00,10.86287,25.243583,-0.000316,25.030574,-5.0895,0.267,10.86287,0.00000
1908.00,10.86299,25.243690,-0.000317,25.030648,-5.0891,0.267,10.86299,0.00000
1909.00,10.86220,25.243780,-0.000315,25.030654,-5.0887,0.267,10.86220,0.00000
1910.00,10.86062,25.243889,-0.000314,25.030676,-5.0884,0.267,10.86062,0.00000
1911.00,10.85775,25.243985,-0.000316,25.030677,-5.0880,0.268,10.85775,0.00000
1912.00,10.85295,25.244084,-0.000314,25.030657,-5.0876,0.268,10.85295,0.00000
1913.00,10.85032,25.244180,-0.000314,25.030651,-5.0872,0.268,10.85032,0.00000
1914.00,10.84869,25.244274,-0.000313,25.030704,-5.0868,0.268,10.84869,0.00000
1915.00,10.84848,25.244335,-0.000314,25.030714,-5.0865,0.269,10.84848,0.00000
1916.00,10.85026,25.244399,-0.000312,25.030714,-5.0861,0.269,10.85026,0.00000
1917.00,10.85510,25.244381,-0.000313,25.030626,-5.0857,0.269,10.85510,0.00000
1918.00,10.85829,25.244376,-0.000314,25.030569,-5.0854,0.269,10.85829,0.00000
1919.00,10.85995,25.244423,-0.000317,25.030471,-5.0850,0.270,10.85995,0.00000
1920.00,10.86121,25.244430,-0.000318,25.030396,-5.0846,0.270,10.86121,0.00000
1921.00,10.86103,25.244513,-0.000319,25.030414,-5.0842,0.270,10.86103,0.00000
1922.00,10.85987,25.244615,-0.000314,25.030429,-5.0839,0.270,10.85987,0.00000
1923.00,10.85889,25.244664,-0.000309,25.030436,-5.0835,0.270,10.85889,0.00000
1924.00,10.85834,25.244685,-0.000311,25.030408,-5.0831,0.271,10.85834,0.00000
1925.00,10.85843,25.244774,-0.000308,25.030447,-5.0827,0.271,10.85843,0.00000
1926.00,10.85803,25.244743,-0.000307,25.030398,-5.0824,0.271,10.85803,0.00000
1927.00,10.85546,25.244793,-0.000310,25.030441,-5.0820,0.271,10.85546,0.00000
1928.00,10.85102,25.244837,-0.000315,25.030416,-5.0816,0.272,10.85102,0.00000
1929.00,10.84760,25.244946,-0.000311,25.030484,-5.0812,0.272,10.84760,0.00000
1930.00,10.84409,25.245001,-0.000308,25.030495,-5.0809,0.272,10.84409,0.00000
1931.00,10.84391,25.245177,-0.000308,25.030552,-5.0805,0.272,10.84391,0.00000
1932.00,10.84607,25.245269,-0.000307,25.030500,-5.0801,0.272,10.84607,0.00000
1933.00,10.84963,25.245372,-0.000303,25.030479,-5.0798,0.272,10.84963,0.00000
1934.00,10.85376,25.245383,-0.000303,25.030398,-5.0794,0.272,10.85376,0.00000
1935.00,10.85747,25.245529,-0.000306,25.030425,-5.0790,0.273,10.85747,0.00000
1936.00,10.85900,25.245619,-0.000304,25.030391,-5.0787,0.273,10.85900,0.00000
1937.00,10.86005,25.245708,-0.000305,25.030428,-5.0783,0.273,10.86005,0.00000
1938.00,10.85825,25.245875,-0.000307,25.030508,-5.0779,0.274,10.85825,0.00000
1939.00,10.85619,25.246021,-0.000307,25.030498,-5.0775,0.274,10.85619,0.00000
1940.00,10.85380,25.246039,-0.000306,25.030390,-5.0771,0.274,10.85380,0.00000
1941.00,10.85244,25.246107,-0.000309,25.030384,-5.0767,0.274,10.85244,0.00000
1942.00,10.85096,25.246179,-0.000309,25.030376,-5.0763,0.275,10.85096,0.00000
1943.00,10.85213,25.246196,-0.000309,25.030342,-5.0760,0.275,10.85213,0.00000
1944.00,10.85257,25.246343,-0.000313,25.030470,-5.0756,0.275,10.85257,0.00000
1945.00,10.85282,25.246381,-0.000313,25.030518,-5.0752,0.275,10.85282,0.00000
1946.00,10.85177,25.246408,-0.000312,25.030558,-5.0748,0.276,10.85177,0.00000
1947.00,10.85124,25.246527,-0.000313,25.030603,-5.0744,0.276,10.85124,0.00000
1948.00,10.85175,25.246540,-0.000316,25.030536,-5.0741,0.276,10.85175,0.00000
1949.00,10.85288,25.246556,-0.000314,25.030512,-5.0737,0.277,10.85288,0.00000
1950.00,10.85333,25.246672,-0.000316,25.030560,-5.0734,0.277,10.85333,0.00000
1951.00,10.85408,25.246840,-0.000317,25.030606,-5.0730,0.277,10.85408,0.00000
1952.00,10.85546,25.246971,-0.000315,25.030644,-5.0726,0.277,10.85546,0.00000
1953.00,10.85561,25.247134,-0.000313,25.030744,-5.0722,0.277,10.85561,0.00000
1954.00,10.85545,25.247274,-0.000311,25.030807,-5.0718,0.278,10.85545,0.00000
1955.00,10.85634,25.247415,-0.000309,25.030824,-5.0714,0.278,10.85634,0.00000
1956.00,10.85510,25.247471,-0.000309,25.030776,-5.0710,0.278,10.85510,0.00000
1957.00,10.85271,25.247434,-0.000308,25.030689,-5.0706,0.278,10.85271,0.00000
1958.00,10.85030,25.247457,-0.000308,25.030615,-5.0703,0.278,10.85030,0.00000
1959.00,10.84778,25.247455,-0.000310,25.030501,-5.0699,0.279,10.84778,0.00000
1960.00,10.84616,25.247515,-0.000314,25.030516,-5.0695,0.279,10.84616,0.00000
1961.00,10.84640,25.247581,-0.000314,25.030522,-5.0691,0.279,10.84640,0.00000
1962.00,10.84685,25.247706,-0.000316,25.030605,-5.0687,0.279,10.84685,0.00000
1963.00,10.84757,25.247816,-0.000314,25.030682,-5.0683,0.280,10.84757,0.00000
1964.00,10.84774,25.247923,-0.000311,25.030748,-5.0680,0.280,10.84774,0.00000
1965.00,10.84745,25.247959,-0.000308,25.030716,-5.0676,0.280,10.84745,0.00000
1966.00,10.84806,25.247987,-0.000308,25.030724,-5.0672,0.280,10.84806,0.00000
1967.00,10.84891,25.248001,-0.000305,25.030673,-5.0669,0.280,10.84891,0.00000
1968.00,10.84982,25.248070,-0.000307,25.030662,-5.0665,0.281,10.84982,0.00000
1969.00,10.85093,25.248101,-0.000308,25.030604,-5.0661,0.281,10.85093,0.00000
1970.00,10.85093,25.248174,-0.000307,25.030600,-5.0657,0.281,10.85093,0.00000
1971.00,10.84911,25.248227,-0.000307,25.030606,-5.0654,0.281,10.84911,0.00000
1972.00,10.84570,25.248305,-0.000310,25.030661,-5.0650,0.281,10.84570,0.00000
1973.00,10.84266,25.248281,-0.000310,25.030610,-5.0646,0.282,10.84266,0.00000
1974.00,10.84176,25.248319,-0.000310,25.030618,-5.0642,0.282,10.84176,0.00000
1975.00,10.84097,25.248418,-0.000311,25.030669,-5.0638,0.282,10.84097,0.00000
1976.00,10.84159,25.248547,-0.000309,25.030662,-5.0634,0.282,10.84159,0.00000
1977.00,10.84393,25.248624,-0.000310,25.030633,-5.0630,0.282,10.84393,0.00000
1978.00,10.84638,25.248795,-0.000310,25.030694,-5.0626,0.283,10.84638,0.00000
1979.00,10.84664,25.248932,-0.000312,25.030771,-5.0622,0.283,10.84664,0.00000
1980.00,10.84654,25.248957,-0.000312,25.030736,-5.0618,0.283,10.84654,0.00000
1981.00,10.84647,25.249006,-0.000314,25.030730,-5.0614,0.284,10.84647,0.00000
1982.00,10.84491,25.249166,-0.000314,25.030776,-5.0610,0.284,10.84491,0.00000
1983.00,10.84247,25.249190,-0.000313,25.030762,-5.0606,0.284,10.84247,0.00000
1984.00,10.84126,25.249222,-0.000314,25.030656,-5.0602,0.285,10.84126,0.00000
1985.00,10.84124,25.249337,-0.000314,25.030676,-5.0599,0.285,10.84124,0.00000
1986.00,10.84108,25.249363,-0.000315,25.030638,-5.0595,0.285,10.84108,0.00000
1987.00,10.84121,25.249307,-0.000313,25.030571,-5.0591,0.285,10.84121,0.00000
1988.00,10.84185,25.249391,-0.000315,25.030554,-5.0587,0.285,10.84185,0.00000
1989.00,10.84228,25.249511,-0.000313,25.030614,-5.0584,0.286,10.84228,0.00000
1990.00,10.84282,25.249524,-0.000314,25.030595,-5.0580,0.286,10.84282,0.00000
1991.00,10.84480,25.249617,-0.000314,25.030652,-5.0576,0.286,10.84480,0.00000
1992.00,10.84751,25.249747,-0.000311,25.030685,-5.0572,0.286,10.84751,0.00000
1993.00,10.85084,25.249849,-0.000309,25.030727,-5.0568,0.286,10.85084,0.00000
1994.00,10.85146,25.249912,-0.000310,25.030760,-5.0564,0.287,10.85146,0.00000
1995.00,10.84998,25.250013,-0.000307,25.030758,-5.0560,0.287,10.84998,0.00000
1996.00,10.84600,25.250133,-0.000305,25.030760,-5.0556,0.287,10.84600,0.00000
1997.00,10.84280,25.250142,-0.000306,25.030743,-5.0552,0.287,10.84280,0.00000
1998.00,10.83935,25.250174,-0.000309,25.030725,-5.0548,0.288,10.83935,0.00000
1999.00,10.83856,25.250222,-0.000309,25.030703,-5.0545,0.288,10.83856,0.00000
2000.00,10.83908,25.250247,-0.000306,25.030679,-5.0541,0.288,10.83908,0.00000
2001.00,10.83793,25.250295,-0.000310,25.030685,-5.0537,0.288,10.83793,0.00000
2002.00,10.83649,25.250425,-0.000311,25.030716,-5.0534,0.289,10.83649,0.00000
2003.00,10.83540,25.250503,-0.000307,25.030737,-5.0530,0.289,10.83540,0.00000
2004.00,10.83485,25.250600,-0.000306,25.030728,-5.0526,0.289,10.83485,0.00000
2005.00,10.83573,25.250743,-0.000311,25.030820,-5.0523,0.289,10.83573,0.00000
2006.00,10.83845,25.250862,-0.000310,25.030808,-5.0519,0.290,10.83845,0.00000
2007.00,10.84030,25.250925,-0.000311,25.030746,-5.0515,0.290,10.84030,0.00000
2008.00,10.84049,25.251035,-0.000311,25.030744,-5.0511,0.290,10.84049,0.00000
2009.00,10.83904,25.251074,-0.000311,25.030750,-5.0507,0.290,10.83904,0.00000
2010.00,10.83603,25.251167,-0.000306,25.030692,-5.0504,0.290,10.83603,0.00000
2011.00,10.83496,25.251241,-0.000303,25.030675,-5.0500,0.290,10.83496,0.00000
@14,2.0000,4.0, 2010.10200000001 
2012.00,10.83418,25.251270,-0.000305,25.030669,-5.0496,0.291,10.83418,0.00000
2013.00,10.83349,25.251316,-0.000308,25.030675,-5.0493,0.291,10.83349,0.00000
2014.00,10.82297,25.251377,-0.000307,25.030610,-5.0489,0.291,10.82297,0.00000
2015.00,10.78893,25.251421,-0.000310,25.030633,-5.0485,0.291,10.78893,0.00000
2016.00,10.72728,25.251408,-0.000314,25.030638,-5.0481,0.292,10.72728,0.00000
2017.00,10.65095,25.251457,-0.000311,25.030665,-5.0478,0.292,10.65095,0.00000
2018.00,10.57949,25.251491,-0.000312,25.030613,-5.0474,0.292,10.57949,0.00000
2019.00,10.53847,25.251605,-0.000313,25.030706,-5.0470,0.293,10.53847,0.00000
2020.00,10.54479,25.251653,-0.000316,25.030640,-5.0466,0.293,10.54479,0.00000
2021.00,10.59944,25.251733,-0.000312,25.030610,-5.0462,0.293,10.59944,0.00000
2022.00,10.68651,25.251928,-0.000312,25.030618,-5.0458,0.293,10.68651,0.00000
2023.00,10.78125,25.252095,-0.000311,25.030647,-5.0454,0.293,10.78125,0.00000
2024.00,10.86221,25.252186,-0.000312,25.030617,-5.0450,0.294,10.86221,0.00000
2025.00,10.91870,25.252294,-0.000311,25.030640,-5.0446,0.294,10.91870,0.00000
2026.00,10.95077,25.252385,-0.000314,25.030609,-5.0442,0.294,10.95077,0.00000
2027.00,10.96012,25.252414,-0.000319,25.030567,-5.0438,0.295,10.96012,0.00000
2028.00,10.95267,25.252429,-0.000319,25.030542,-5.0435,0.295,10.95267,0.00000
2029.00,10.93348,25.252441,-0.000321,25.030485,-5.0431,0.295,10.93348,0.00000
2030.00,10.90964,25.252532,-0.000323,25.030495,-5.0427,0.296,10.90964,0.00000
2031.00,10.88689,25.252607,-0.000322,25.030531,-5.0423,0.296,10.88689,0.00000
2032.00,10.86640,25.252694,-0.000315,25.030566,-5.0419,0.296,10.86640,0.00000
2033.00,10.85001,25.252751,-0.000313,25.030580,-5.0416,0.296,10.85001,0.00000
2034.00,10.83915,25.252847,-0.000312,25.030668,-5.0412,0.296,10.83915,0.00000
2035.00,10.83284,25.252917,-0.000313,25.030697,-5.0409,0.297,10.83284,0.00000
2036.00,10.82616,25.252981,-0.000315,25.030709,-5.0405,0.297,10.82616,0.00000
2037.00,10.82256,25.253039,-0.000318,25.030676,-5.0401,0.297,10.82256,0.00000
2038.00,10.81997,25.253140,-0.000320,25.030692,-5.0397,0.298,10.81997,0.00000
2039.00,10.81880,25.253175,-0.000319,25.030567,-5.0394,0.298,10.81880,0.00000
2040.00,10.82666,25.253183,-0.000315,25.030491,-5.0390,0.298,10.82666,0.00000
2041.00,10.84202,25.253249,-0.000310,25.030473,-5.0386,0.298,10.84202,0.00000
2042.00,10.85699,25.253280,-0.000310,25.030499,-5.0382,0.298,10.85699,0.00000
2043.00,10.86972,25.253342,-0.000306,25.030490,-5.0379,0.298,10.86972,0.00000
2044.00,10.87961,25.253498,-0.000302,25.030581,-5.0375,0.298,10.87961,0.00000
2045.00,10.88240,25.253622,-0.000299,25.030656,-5.0371,0.299,10.88240,0.00000
2046.00,10.87764,25.253704,-0.000304,25.030679,-5.0367,0.299,10.87764,0.00000
2047.00,10.87194,25.253842,-0.000302,25.030730,-5.0363,0.299,10.87194,0.00000
2048.00,10.86595,25.253937,-0.000307,25.030738,-5.0359,0.300,10.86595,0.00000
2049.00,10.86134,25.254007,-0.000308,25.030757,-5.0355,0.300,10.86134,0.00000
2050.00,10.85566,25.254019,-0.000310,25.030696,-5.0351,0.300,10.85566,0.00000
2051.00,10.85182,25.254089,-0.000306,25.030662,-5.0348,0.300,10.85182,0.00000
2052.00,10.84978,25.254062,-0.000305,25.030586,-5.0344,0.300,10.84978,0.00000
2053.00,10.85075,25.254098,-0.000302,25.030594,-5.0340,0.301,10.85075,0.00000
2054.00,10.85153,25.254167,-0.000301,25.030546,-5.0337,0.301,10.85153,0.00000
2055.00,10.85245,25.254300,-0.000301,25.030574,-5.0333,0.301,10.85245,0.00000
2056.00,10.85197,25.254431,-0.000302,25.030606,-5.0329,0.301,10.85197,0.00000
2057.00,10.85076,25.254573,-0.000302,25.030668,-5.0326,0.301,10.85076,0.00000
2058.00,10.84993,25.254668,-0.000303,25.030659,-5.0322,0.302,10.84993,0.00000
2059.00,10.84769,25.254690,-0.000301,25.030645,-5.0319,0.302,10.84769,0.00000
2060.00,10.84449,25.254759,-0.000301,25.030671,-5.0315,0.302,10.84449,0.00000
2061.00,10.84168,25.254730,-0.000302,25.030619,-5.0311,0.302,10.84168,0.00000
2062.00,10.83868,25.254802,-0.000302,25.030578,-5.0308,0.303,10.83868,0.00000
2063.00,10.83466,25.254905,-0.000299,25.030617,-5.0304,0.303,10.83466,0.00000
2064.00,10.83334,25.254999,-0.000302,25.030678,-5.0300,0.303,10.83334,0.00000
2065.00,10.83298,25.255059,-0.000301,25.030661,-5.0296,0.303,10.83298,0.00000
2066.00,10.83429,25.255219,-0.000301,25.030726,-5.0293,0.303,10.83429,0.00000
2067.00,10.83552,25.255288,-0.000302,25.030727,-5.0289,0.304,10.83552,0.00000
2068.00,10.83675,25.255299,-0.000303,25.030631,-5.0285,0.304,10.83675,0.00000
2069.00,10.83531,25.255298,-0.000300,25.030552,-5.0282,0.304,10.83531,0.00000
2070.00,10.83328,25.255378,-0.000299,25.030530,-5.0278,0.304,10.83328,0.00000
2071.00,10.83096,25.255435,-0.000298,25.030548,-5.0274,0.304,10.83096,0.00000
2072.00,10.82936,25.255535,-0.000294,25.030580,-5.0270,0.304,10.82936,0.00000
2073.00,10.82772,25.255619,-0.000293,25.030605,-5.0267,0.304,10.82772,0.00000
2074.00,10.82791,25.255773,-0.000295,25.030668,-5.0263,0.305,10.82791,0.00000
2075.00,10.82998,25.255868,-0.000298,25.030680,-5.0259,0.305,10.82998,0.00000
2076.00,10.83144,25.255955,-0.000299,25.030631,-5.0255,0.305,10.83144,0.00000
2077.00,10.83326,25.256025,-0.000304,25.030628,-5.0251,0.306,10.83326,0.00000
2078.00,10.83409,25.256160,-0.000306,25.030674,-5.0247,0.306,10.83409,0.00000
2079.00,10.83414,25.256226,-0.000308,25.030685,-5.0243,0.307,10.83414,0.00000
2080.00,10.83309,25.256306,-0.000309,25.030717,-5.0240,0.307,10.83309,0.00000
2081.00,10.83192,25.256381,-0.000307,25.030809,-5.0236,0.307,10.83192,0.00000
2082.00,10.82928,25.256444,-0.000305,25.030812,-5.0232,0.307,10.82928,0.00000
2083.00,10.82723,25.256510,-0.000304,25.030840,-5.0228,0.307,10.82723,0.00000
2084.00,10.82532,25.256595,-0.000303,25.030850,-5.0224,0.308,10.82532,0.00000
2085.00,10.82280,25.256659,-0.000302,25.030818,-5.0220,0.308,10.82280,0.00000
2086.00,10.82041,25.256753,-0.000302,25.030788,-5.0217,0.308,10.82041,0.00000
2087.00,10.81984,25.256804,-0.000302,25.030762,-5.0213,0.308,10.81984,0.00000
2088.00,10.82136,25.256845,-0.000302,25.030717,-5.0210,0.308,10.82136,0.00000
2089.00,10.82415,25.256941,-0.000301,25.030734,-5.0206,0.309,10.82415,0.00000
2090.00,10.82546,25.256985,-0.000298,25.030732,-5.0203,0.309,10.82546,0.00000
2091.00,10.82731,25.256984,-0.000298,25.030695,-5.0199,0.309,10.82731,0.00000
2092.00,10.82714,25.257057,-0.000302,25.030686,-5.0196,0.309,10.82714,0.00000
2093.00,10.82588,25.257114,-0.000302,25.030662,-5.0193,0.309,10.82588,0.00000
2094.00,10.82430,25.257089,-0.000304,25.030607,-5.0189,0.310,10.82430,0.00000
2095.00,10.82553,25.257103,-0.000305,25.030591,-5.0186,0.310,10.82553,0.00000
2096.00,10.82626,25.257134,-0.000304,25.030542,-5.0182,0.310,10.82626,0.00000
2097.00,10.82789,25.257171,-0.000300,25.030552,-5.0179,0.310,10.82789,0.00000
2098.00,10.82909,25.257245,-0.000298,25.030586,-5.0175,0.310,10.82909,0.00000
2099.00,10.82900,25.257349,-0.000297,25.030586,-5.0171,0.310,10.82900,0.00000
2100.00,10.82787,25.257505,-0.000301,25.030657,-5.0167,0.311,10.82787,0.00000
2101.00,10.82694,25.257577,-0.000302,25.030674,-5.0164,0.311,10.82694,0.00000
2102.00,10.82582,25.257561,-0.000303,25.030602,-5.0160,0.311,10.82582,0.00000
2103.00,10.82433,25.257572,-0.000303,25.030603,-5.0156,0.312,10.82433,0.00000
2104.00,10.82575,25.257662,-0.000307,25.030633,-5.0152,0.312,10.82575,0.00000
2105.00,10.82876,25.257687,-0.000306,25.030613,-5.0148,0.312,10.82876,0.00000
2106.00,10.83053,25.257843,-0.000307,25.030686,-5.0145,0.313,10.83053,0.00000
2107.00,10.83167,25.258048,-0.000307,25.030763,-5.0141,0.313,10.83167,0.00000
2108.00,10.83239,25.258206,-0.000307,25.030758,-5.0137,0.313,10.83239,0.00000
2109.00,10.83143,25.258239,-0.000307,25.030731,-5.0133,0.314,10.83143,0.00000
2110.00,10.82935,25.258323,-0.000309,25.030718,-5.0130,0.314,10.82935,0.00000
2111.00,10.82870,25.258272,-0.000311,25.030593,-5.0126,0.314,10.82870,0.00000
2112.00,10.82761,25.258281,-0.000312,25.030574,-5.0123,0.314,10.82761,0.00000
2113.00,10.82826,25.258258,-0.000311,25.030508,-5.0119,0.315,10.82826,0.00000
2114.00,10.82753,25.258316,-0.000308,25.030483,-5.0115,0.315,10.82753,0.00000
2115.00,10.82675,25.258403,-0.000303,25.030489,-5.0112,0.315,10.82675,0.00000
2116.00,10.82563,25.258586,-0.000299,25.030571,-5.0108,0.315,10.82563,0.00000
2117.00,10.82520,25.258713,-0.000300,25.030608,-5.0104,0.315,10.82520,0.00000
2118.00,10.82291,25.258792,-0.000305,25.030634,-5.0100,0.315,10.82291,0.00000
2119.00,10.82150,25.258854,-0.000308,25.030630,-5.0097,0.316,10.82150,0.00000
2120.00,10.81922,25.258913,-0.000312,25.030610,-5.0093,0.316,10.81922,0.00000
2121.00,10.81572,25.258920,-0.000314,25.030576,-5.0089,0.317,10.81572,0.00000
2122.00,10.81178,25.258969,-0.000315,25.030539,-5.0086,0.317,10.81178,0.00000
2123.00,10.80974,25.259086,-0.000312,25.030544,-5.0081,0.317,10.80974,0.00000
2124.00,10.80881,25.259188,-0.000309,25.030559,-5.0077,0.317,10.80881,0.00000
2125.00,10.80830,25.259214,-0.000310,25.030561,-5.0073,0.317,10.80830,0.00000
2126.00,10.81001,25.259238,-0.000308,25.030597,-5.0069,0.318,10.81001,0.00000
2127.00,10.81255,25.259333,-0.000307,25.030648,-5.0065,0.318,10.81255,0.00000
2128.00,10.81515,25.259404,-0.000309,25.030679,-5.0062,0.318,10.81515,0.00000
2129.00,10.81596,25.259457,-0.000311,25.030662,-5.0058,0.318,10.81596,0.00000
2130.00,10.81722,25.259543,-0.000311,25.030650,-5.0054,0.319,10.81722,0.00000
2131.00,10.81757,25.259700,-0.000312,25.030622,-5.0050,0.319,10.81757,0.00000
2132.00,10.81801,25.259767,-0.000316,25.030569,-5.0046,0.319,10.81801,0.00000
2133.00,10.81866,25.259848,-0.000312,25.030556,-5.0042,0.319,10.81866,0.00000
2134.00,10.82017,25.259869,-0.000311,25.030521,-5.0038,0.319,10.82017,0.00000
2135.00,10.82066,25.259974,-0.000309,25.030532,-5.0034,0.320,10.82066,0.00000
2136.00,10.82140,25.260047,-0.000306,25.030544,-5.0030,0.320,10.82140,0.00000
2137.00,10.82314,25.260191,-0.000302,25.030573,-5.0026,0.320,10.82314,0.00000
2138.00,10.82333,25.260267,-0.000306,25.030559,-5.0022,0.320,10.82333,0.00000
2139.00,10.82140,25.260409,-0.000309,25.030605,-5.0018,0.320,10.82140,0.00000
2140.00,10.82055,25.260389,-0.000306,25.030527,-5.0014,0.321,10.82055,0.00000
2141.00,10.81895,25.260395,-0.000308,25.030474,-5.0010,0.321,10.81895,0.00000
2142.00,10.81724,25.260426,-0.000311,25.030497,-5.0006,0.321,10.81724,0.00000
2143.00,10.81571,25.260454,-0.000307,25.030464,-5.0003,0.321,10.81571,0.00000
2144.00,10.81659,25.260501,-0.000308,25.030403,-4.9999,0.321,10.81659,0.00000
2145.00,10.81839,25.260584,-0.000308,25.030403,-4.9995,0.322,10.81839,0.00000
2146.00,10.81977,25.260679,-0.000308,25.030456,-4.9991,0.322,10.81977,0.00000
2147.00,10.82113,25.260669,-0.000303,25.030380,-4.9987,0.322,10.82113,0.00000
2148.00,10.82257,25.260717,-0.000304,25.030384,-4.9983,0.322,10.82257,0.00000
2149.00,10.82252,25.260804,-0.000304,25.030439,-4.9979,0.323,10.82252,0.00000
2150.00,10.82098,25.260892,-0.000305,25.030554,-4.9975,0.323,10.82098,0.00000
2151.00,10.82069,25.260950,-0.000305,25.030535,-4.9971,0.323,10.82069,0.00000
2152.00,10.81926,25.261069,-0.000307,25.030622,-4.9967,0.323,10.81926,0.00000
2153.00,10.81721,25.261146,-0.000308,25.030663,-4.9963,0.324,10.81721,0.00000
2154.00,10.81741,25.261201,-0.000305,25.030704,-4.9959,0.324,10.81741,0.00000
2155.00,10.81907,25.261266,-0.000301,25.030699,-4.9955,0.324,10.81907,0.00000
2156.00,10.82041,25.261337,-0.000302,25.030742,-4.9951,0.324,10.82041,0.00000
2157.00,10.81985,25.261372,-0.000301,25.030755,-4.9947,0.324,10.81985,0.00000
2158.00,10.81925,25.261471,-0.000300,25.030798,-4.9943,0.325,10.81925,0.00000
2159.00,10.81763,25.261500,-0.000300,25.030750,-4.9939,0.325,10.81763,0.00000
2160.00,10.81305,25.261602,-0.000299,25.030702,-4.9935,0.325,10.81305,0.00000
2161.00,10.80789,25.261695,-0.000299,25.030696,-4.9931,0.325,10.80789,0.00000
@15,2.0000,4.0, 2160.08300000001 
2162.00,10.80486,25.261786,-0.000300,25.030659,-4.9927,0.325,10.80486,0.00000
2163.00,10.80089,25.261867,-0.000298,25.030612,-4.9924,0.325,10.80089,0.00000
2164.00,10.78635,25.261967,-0.000296,25.030620,-4.9920,0.326,10.78635,0.00000
2165.00,10.75320,25.262031,-0.000302,25.030644,-4.9916,0.326,10.75320,0.00000
2166.00,10.69800,25.262175,-0.000300,25.030696,-4.9912,0.326,10.69800,0.00000
2167.00,10.62576,25.262212,-0.000299,25.030682,-4.9908,0.326,10.62576,0.00000
2168.00,10.55794,25.262287,-0.000300,25.030786,-4.9904,0.327,10.55794,0.00000
2169.00,10.51852,25.262417,-0.000302,25.030868,-4.9900,0.327,10.51852,0.00000
2170.00,10.52129,25.262515,-0.000300,25.030881,-4.9897,0.327,10.52129,0.00000
2171.00,10.56825,25.262554,-0.000301,25.030831,-4.9893,0.327,10.56825,0.00000
2172.00,10.64854,25.262677,-0.000303,25.030803,-4.9889,0.328,10.64854,0.00000
2173.00,10.73695,25.262714,-0.000306,25.030649,-4.9886,0.328,10.73695,0.00000
2174.00,10.81292,25.262804,-0.000309,25.030621,-4.9882,0.329,10.81292,0.00000
2175.00,10.86803,25.262884,-0.000311,25.030633,-4.9879,0.329,10.86803,0.00000
2176.00,10.89903,25.262966,-0.000312,25.030656,-4.9875,0.329,10.89903,0.00000
2177.00,10.90957,25.263003,-0.000312,25.030659,-4.9872,0.329,10.90957,0.00000
2178.00,10.90418,25.263075,-0.000307,25.030714,-4.9868,0.329,10.90418,0.00000
2179.00,10.88868,25.263117,-0.000306,25.030697,-4.9864,0.329,10.88868,0.00000
2180.00,10.86995,25.263101,-0.000301,25.030615,-4.9861,0.329,10.86995,0.00000
2181.00,10.85095,25.263097,-0.000302,25.030571,-4.9857,0.330,10.85095,0.00000
2182.00,10.83485,25.263164,-0.000302,25.030539,-4.9853,0.330,10.83485,0.00000
2183.00,10.82182,25.263245,-0.000304,25.030513,-4.9850,0.330,10.82182,0.00000
2184.00,10.81280,25.263255,-0.000304,25.030471,-4.9846,0.330,10.81280,0.00000
2185.00,10.80641,25.263402,-0.000308,25.030557,-4.9842,0.331,10.80641,0.00000
2186.00,10.80143,25.263527,-0.000304,25.030585,-4.9839,0.331,10.80143,0.00000
2187.00,10.79831,25.263550,-0.000303,25.030588,-4.9835,0.331,10.79831,0.00000
2188.00,10.79760,25.263586,-0.000303,25.030545,-4.9832,0.331,10.79760,0.00000
2189.00,10.79730,25.263632,-0.000301,25.030555,-4.9828,0.331,10.79730,0.00000
2190.00,10.79778,25.263648,-0.000298,25.030497,-4.9824,0.331,10.79778,0.00000
2191.00,10.80132,25.263637,-0.000302,25.030461,-4.9821,0.332,10.80132,0.00000
2192.00,10.80659,25.263807,-0.000300,25.030531,-4.9817,0.332,10.80659,0.00000
2193.00,10.81183,25.263887,-0.000301,25.030597,-4.9813,0.332,10.81183,0.00000
2194.00,10.81809,25.264030,-0.000305,25.030647,-4.9810,0.333,10.81809,0.00000
2195.00,10.82150,25.264085,-0.000309,25.030646,-4.9806,0.333,10.82150,0.00000
2196.00,10.82281,25.264142,-0.000310,25.030608,-4.9803,0.333,10.82281,0.00000
2197.00,10.82306,25.264128,-0.000315,25.030549,-4.9799,0.334,10.82306,0.00000
2198.00,10.82243,25.264235,-0.000316,25.030525,-4.9795,0.334,10.82243,0.00000
2199.00,10.82111,25.264367,-0.000315,25.030513,-4.9792,0.334,10.82111,0.00000
2200.00,10.82077,25.264458,-0.000313,25.030510,-4.9788,0.335,10.82077,0.00000
2201.00,10.82131,25.264543,-0.000311,25.030509,-4.9784,0.335,10.82131,0.00000
2202.00,10.82085,25.264628,-0.000306,25.030514,-4.9781,0.335,10.82085,0.00000
2203.00,10.82119,25.264736,-0.000303,25.030581,-4.9777,0.335,10.82119,0.00000
2204.00,10.82102,25.264652,-0.000302,25.030540,-4.9773,0.335,10.82102,0.00000
2205.00,10.82142,25.264662,-0.000304,25.030559,-4.9770,0.335,10.82142,0.00000
2206.00,10.81971,25.264763,-0.000306,25.030619,-4.9766,0.336,10.81971,0.00000
2207.00,10.81813,25.264846,-0.000305,25.030640,-4.9763,0.336,10.81813,0.00000
2208.00,10.81698,25.264880,-0.000305,25.030608,-4.9760,0.336,10.81698,0.00000
2209.00,10.81567,25.265024,-0.000303,25.030622,-4.9756,0.336,10.81567,0.00000
2210.00,10.81547,25.265128,-0.000301,25.030596,-4.9752,0.336,10.81547,0.00000
2211.00,10.81537,25.265197,-0.000301,25.030576,-4.9749,0.336,10.81537,0.00000
2212.00,10.81331,25.265236,-0.000304,25.030541,-4.9745,0.337,10.81331,0.00000
2213.00,10.80836,25.265307,-0.000307,25.030531,-4.9742,0.337,10.80836,0.00000
2214.00,10.80427,25.265363,-0.000307,25.030530,-4.9738,0.337,10.80427,0.00000
2215.00,10.80105,25.265485,-0.000308,25.030559,-4.9735,0.338,10.80105,0.00000
2216.00,10.79936,25.265528,-0.000305,25.030564,-4.9731,0.338,10.79936,0.00000
2217.00,10.79899,25.265601,-0.000307,25.030577,-4.9727,0.338,10.79899,0.00000
2218.00,10.80191,25.265633,-0.000303,25.030542,-4.9724,0.338,10.80191,0.00000
2219.00,10.80427,25.265695,-0.000304,25.030518,-4.9720,0.339,10.80427,0.00000
2220.00,10.80396,25.265725,-0.000302,25.030483,-4.9716,0.339,10.80396,0.00000
2221.00,10.80538,25.265878,-0.000302,25.030499,-4.9713,0.339,10.80538,0.00000
2222.00,10.80862,25.265942,-0.000299,25.030498,-4.9709,0.339,10.80862,0.00000
2223.00,10.81144,25.265967,-0.000301,25.030462,-4.9705,0.339,10.81144,0.00000
2224.00,10.81375,25.265999,-0.000302,25.030415,-4.9702,0.339,10.81375,0.00000
2225.00,10.81537,25.266087,-0.000303,25.030424,-4.9699,0.340,10.81537,0.00000
2226.00,10.81435,25.266035,-0.000305,25.030347,-4.9695,0.340,10.81435,0.00000
2227.00,10.81200,25.266095,-0.000303,25.030306,-4.9691,0.340,10.81200,0.00000
2228.00,10.80752,25.266145,-0.000307,25.030286,-4.9687,0.340,10.80752,0.00000
2229.00,10.80394,25.266226,-0.000307,25.030326,-4.9683,0.341,10.80394,0.00000
2230.00,10.80048,25.266273,-0.000308,25.030308,-4.9680,0.341,10.80048,0.00000
2231.00,10.79719,25.266395,-0.000308,25.030335,-4.9676,0.341,10.79719,0.00000
2232.00,10.79470,25.266513,-0.000309,25.030401,-4.9673,0.341,10.79470,0.00000
2233.00,10.79421,25.266656,-0.000305,25.030478,-4.9669,0.341,10.79421,0.00000
2234.00,10.79398,25.266710,-0.000305,25.030499,-4.9665,0.342,10.79398,0.00000
2235.00,10.79650,25.266754,-0.000301,25.030465,-4.9662,0.342,10.79650,0.00000
2236.00,10.79889,25.266775,-0.000301,25.030458,-4.9658,0.342,10.79889,0.00000
2237.00,10.80067,25.266779,-0.000302,25.030451,-4.9654,0.342,10.80067,0.00000
2238.00,10.80244,25.266778,-0.000303,25.030390,-4.9650,0.342,10.80244,0.00000
2239.00,10.80401,25.266849,-0.000301,25.030386,-4.9647,0.343,10.80401,0.00000
2240.00,10.80519,25.266924,-0.000304,25.030397,-4.9643,0.343,10.80519,0.00000
2241.00,10.80754,25.266987,-0.000302,25.030369,-4.9640,0.343,10.80754,0.00000
2242.00,10.81017,25.267106,-0.000302,25.030340,-4.9636,0.343,10.81017,0.00000
2243.00,10.81005,25.267241,-0.000303,25.030362,-4.9633,0.344,10.81005,0.00000
2244.00,10.80977,25.267370,-0.000306,25.030346,-4.9629,0.344,10.80977,0.00000
2245.00,10.80851,25.267469,-0.000308,25.030380,-4.9626,0.344,10.80851,0.00000
2246.00,10.80603,25.267628,-0.000311,25.030471,-4.9622,0.345,10.80603,0.00000
2247.00,10.80255,25.267726,-0.000309,25.030523,-4.9619,0.345,10.80255,0.00000
2248.00,10.80123,25.267774,-0.000309,25.030533,-4.9616,0.345,10.80123,0.00000
2249.00,10.79890,25.267793,-0.000306,25.030541,-4.9612,0.345,10.79890,0.00000
2250.00,10.79752,25.267848,-0.000304,25.030555,-4.9609,0.345,10.79752,0.00000
2251.00,10.79671,25.267887,-0.000306,25.030489,-4.9606,0.345,10.79671,0.00000
2252.00,10.79649,25.267953,-0.000309,25.030434,-4.9602,0.346,10.79649,0.00000
2253.00,10.79635,25.267992,-0.000310,25.030428,-4.9599,0.346,10.79635,0.00000
2254.00,10.79665,25.268106,-0.000313,25.030419,-4.9595,0.346,10.79665,0.00000
2255.00,10.79585,25.268150,-0.000312,25.030356,-4.9592,0.346,10.79585,0.00000
2256.00,10.79594,25.268196,-0.000312,25.030379,-4.9589,0.347,10.79594,0.00000
2257.00,10.79478,25.268254,-0.000311,25.030411,-4.9585,0.347,10.79478,0.00000
2258.00,10.79537,25.268368,-0.000310,25.030400,-4.9581,0.347,10.79537,0.00000
2259.00,10.79631,25.268475,-0.000305,25.030420,-4.9578,0.347,10.79631,0.00000
2260.00,10.79746,25.268610,-0.000306,25.030435,-4.9574,0.347,10.79746,0.00000
2261.00,10.79740,25.268669,-0.000303,25.030423,-4.9570,0.348,10.79740,0.00000
2262.00,10.79836,25.268653,-0.000304,25.030380,-4.9566,0.348,10.79836,0.00000
2263.00,10.79661,25.268690,-0.000307,25.030358,-4.9563,0.348,10.79661,0.00000
2264.00,10.79343,25.268674,-0.000313,25.030324,-4.9559,0.349,10.79343,0.00000
2265.00,10.78916,25.268702,-0.000312,25.030292,-4.9555,0.349,10.78916,0.00000
2266.00,10.78664,25.268782,-0.000315,25.030267,-4.9552,0.349,10.78664,0.00000
2267.00,10.78519,25.268899,-0.000314,25.030266,-4.9548,0.350,10.78519,0.00000
2268.00,10.78526,25.268952,-0.000311,25.030281,-4.9545,0.350,10.78526,0.00000
2269.00,10.78626,25.269060,-0.000307,25.030296,-4.9542,0.350,10.78626,0.00000
2270.00,10.79077,25.269153,-0.000304,25.030339,-4.9538,0.350,10.79077,0.00000
2271.00,10.79511,25.269186,-0.000303,25.030337,-4.9535,0.350,10.79511,0.00000
2272.00,10.79716,25.269197,-0.000302,25.030286,-4.9531,0.350,10.79716,0.00000
2273.00,10.79628,25.269291,-0.000305,25.030262,-4.9527,0.350,10.79628,0.00000
2274.00,10.79417,25.269377,-0.000303,25.030280,-4.9524,0.351,10.79417,0.00000
2275.00,10.78919,25.269414,-0.000306,25.030286,-4.9520,0.351,10.78919,0.00000
2276.00,10.78372,25.269505,-0.000306,25.030310,-4.9517,0.351,10.78372,0.00000
2277.00,10.78087,25.269611,-0.000306,25.030366,-4.9513,0.351,10.78087,0.00000
2278.00,10.78178,25.269772,-0.000300,25.030461,-4.9509,0.351,10.78178,0.00000
2279.00,10.78360,25.269781,-0.000302,25.030440,-4.9506,0.352,10.78360,0.00000
2280.00,10.78533,25.269852,-0.000304,25.030436,-4.9502,0.352,10.78533,0.00000
2281.00,10.78681,25.269969,-0.000302,25.030458,-4.9498,0.352,10.78681,0.00000
2282.00,10.78646,25.270018,-0.000304,25.030457,-4.9495,0.352,10.78646,0.00000
2283.00,10.78480,25.270028,-0.000308,25.030394,-4.9491,0.353,10.78480,0.00000
2284.00,10.78340,25.270160,-0.000304,25.030428,-4.9488,0.353,10.78340,0.00000
2285.00,10.78322,25.270271,-0.000304,25.030454,-4.9484,0.353,10.78322,0.00000
2286.00,10.78386,25.270308,-0.000307,25.030413,-4.9481,0.353,10.78386,0.00000
2287.00,10.78654,25.270445,-0.000306,25.030393,-4.9477,0.353,10.78654,0.00000
2288.00,10.78995,25.270529,-0.000307,25.030377,-4.9474,0.354,10.78995,0.00000
2289.00,10.79445,25.270593,-0.000313,25.030374,-4.9470,0.354,10.79445,0.00000
2290.00,10.79730,25.270655,-0.000314,25.030348,-4.9467,0.354,10.79730,0.00000
2291.00,10.79997,25.270741,-0.000314,25.030366,-4.9463,0.355,10.79997,0.00000
2292.00,10.80201,25.270805,-0.000312,25.030382,-4.9459,0.355,10.80201,0.00000
2293.00,10.80352,25.270812,-0.000311,25.030376,-4.9456,0.355,10.80352,0.00000
2294.00,10.80269,25.270831,-0.000309,25.030329,-4.9452,0.355,10.80269,0.00000
2295.00,10.80203,25.270873,-0.000308,25.030318,-4.9448,0.355,10.80203,0.00000
2296.00,10.79815,25.270932,-0.000307,25.030299,-4.9444,0.356,10.79815,0.00000
2297.00,10.79316,25.270952,-0.000309,25.030263,-4.9441,0.356,10.79316,0.00000
2298.00,10.78697,25.271116,-0.000309,25.030316,-4.9437,0.356,10.78697,0.00000
2299.00,10.78215,25.271150,-0.000308,25.030285,-4.9433,0.356,10.78215,0.00000
2300.00,10.77989,25.271267,-0.000309,25.030345,-4.9430,0.357,10.77989,0.00000
2301.00,10.78051,25.271390,-0.000310,25.030424,-4.9427,0.357,10.78051,0.00000
2302.00,10.78097,25.271522,-0.000311,25.030464,-4.9423,0.357,10.78097,0.00000
2303.00,10.78195,25.271525,-0.000309,25.030419,-4.9420,0.357,10.78195,0.00000
2304.00,10.78322,25.271681,-0.000309,25.030470,-4.9417,0.358,10.78322,0.00000
2305.00,10.78251,25.271703,-0.000310,25.030398,-4.9413,0.358,10.78251,0.00000
2306.00,10.78276,25.271703,-0.000311,25.030323,-4.9410,0.358,10.78276,0.00000
2307.00,10.78350,25.271757,-0.000312,25.030347,-4.9407,0.358,10.78350,0.00000
2308.00,10.78461,25.271860,-0.000317,25.030369,-4.9404,0.359,10.78461,0.00000
2309.00,10.78574,25.271855,-0.000318,25.030297,-4.9400,0.359,10.78574,0.00000
2310.00,10.78657,25.271917,-0.000314,25.030260,-4.9397,0.359,10.78657,0.00000
2311.00,10.78603,25.272021,-0.000311,25.030262,-4.9393,0.359,10.78603,0.00000
@16,2.0000,4.0, 2310.07500000001 
2312.00,10.78683,25.272086,-0.000309,25.030204,-4.9390,0.359,10.78683,0.00000
2313.00,10.78775,25.272144,-0.000309,25.030180,-4.9386,0.360,10.78775,0.00000
2314.00,10.78171,25.272250,-0.000309,25.030207,-4.9382,0.360,10.78171,0.00000
2315.00,10.75712,25.272321,-0.000309,25.030233,-4.9379,0.360,10.75712,0.00000
2316.00,10.70980,25.272380,-0.000307,25.030243,-4.9376,0.360,10.70980,0.00000
2317.00,10.64299,25.272548,-0.000310,25.030368,-4.9372,0.360,10.64299,0.00000
2318.00,10.57035,25.272635,-0.000311,25.030391,-4.9368,0.361,10.57035,0.00000
2319.00,10.51912,25.272718,-0.000313,25.030431,-4.9365,0.361,10.51912,0.00000
2320.00,10.50873,25.272811,-0.000316,25.030399,-4.9362,0.362,10.50873,0.00000
2321.00,10.54202,25.272871,-0.000320,25.030321,-4.9358,0.362,10.54202,0.00000
2322.00,10.61131,25.272849,-0.000321,25.030176,-4.9355,0.362,10.61131,0.00000
2323.00,10.69871,25.272891,-0.000319,25.030115,-4.9351,0.363,10.69871,0.00000
2324.00,10.77773,25.272941,-0.000313,25.030067,-4.9348,0.363,10.77773,0.00000
2325.00,10.83709,25.273002,-0.000314,25.030107,-4.9344,0.363,10.83709,0.00000
2326.00,10.87262,25.273023,-0.000313,25.030120,-4.9341,0.363,10.87262,0.00000
2327.00,10.88575,25.273026,-0.000307,25.030116,-4.9337,0.363,10.88575,0.00000
2328.00,10.88064,25.273105,-0.000307,25.030206,-4.9334,0.363,10.88064,0.00000
2329.00,10.86312,25.273148,-0.000309,25.030212,-4.9330,0.363,10.86312,0.00000
2330.00,10.84077,25.273146,-0.000309,25.030184,-4.9327,0.364,10.84077,0.00000
2331.00,10.81926,25.273264,-0.000310,25.030251,-4.9323,0.364,10.81926,0.00000
2332.00,10.80022,25.273349,-0.000310,25.030274,-4.9320,0.364,10.80022,0.00000
2333.00,10.78619,25.273385,-0.000308,25.030196,-4.9317,0.364,10.78619,0.00000
2334.00,10.77826,25.273500,-0.000306,25.030213,-4.9313,0.365,10.77826,0.00000
2335.00,10.77265,25.273641,-0.000304,25.030234,-4.9310,0.365,10.77265,0.00000
2336.00,10.77005,25.273739,-0.000304,25.030242,-4.9307,0.365,10.77005,0.00000
2337.00,10.76989,25.273899,-0.000305,25.030280,-4.9303,0.365,10.76989,0.00000
2338.00,10.77109,25.274002,-0.000308,25.030328,-4.9299,0.366,10.77109,0.00000
2339.00,10.77311,25.274060,-0.000307,25.030337,-4.9296,0.366,10.77311,0.00000
2340.00,10.77526,25.274134,-0.000308,25.030383,-4.9292,0.366,10.77526,0.00000
2341.00,10.77711,25.274175,-0.000306,25.030363,-4.9289,0.366,10.77711,0.00000
2342.00,10.77930,25.274254,-0.000305,25.030349,-4.9285,0.366,10.77930,0.00000
2343.00,10.78153,25.274379,-0.000302,25.030385,-4.9282,0.366,10.78153,0.00000
2344.00,10.78351,25.274458,-0.000303,25.030429,-4.9278,0.366,10.78351,0.00000
2345.00,10.78615,25.274480,-0.000302,25.030386,-4.9275,0.367,10.78615,0.00000
2346.00,10.78822,25.274588,-0.000300,25.030449,-4.9271,0.367,10.78822,0.00000
2347.00,10.79043,25.274584,-0.000301,25.030476,-4.9267,0.367,10.79043,0.00000
2348.00,10.79073,25.274607,-0.000304,25.030430,-4.9264,0.367,10.79073,0.00000
2349.00,10.78939,25.274639,-0.000306,25.030371,-4.9260,0.368,10.78939,0.00000
2350.00,10.78736,25.274723,-0.000311,25.030361,-4.9256,0.368,10.78736,0.00000
2351.00,10.78630,25.274744,-0.000314,25.030311,-4.9253,0.368,10.78630,0.00000
2352.00,10.78484,25.274773,-0.000313,25.030238,-4.9249,0.369,10.78484,0.00000
2353.00,10.78489,25.274801,-0.000312,25.030229,-4.9246,0.369,10.78489,0.00000
2354.00,10.78560,25.274855,-0.000311,25.030221,-4.9243,0.369,10.78560,0.00000
2355.00,10.78791,25.274933,-0.000309,25.030233,-4.9239,0.369,10.78791,0.00000
2356.00,10.78892,25.274962,-0.000307,25.030131,-4.9236,0.369,10.78892,0.00000
2357.00,10.78943,25.275078,-0.000305,25.030167,-4.9233,0.369,10.78943,0.00000
2358.00,10.79002,25.275189,-0.000310,25.030182,-4.9229,0.370,10.79002,0.00000
2359.00,10.78956,25.275348,-0.000310,25.030197,-4.9226,0.370,10.78956,0.00000
2360.00,10.78845,25.275417,-0.000308,25.030205,-4.9223,0.370,10.78845,0.00000
2361.00,10.78677,25.275518,-0.000307,25.030283,-4.9219,0.370,10.78677,0.00000
2362.00,10.78621,25.275576,-0.000308,25.030270,-4.9216,0.371,10.78621,0.00000
2363.00,10.78479,25.275638,-0.000305,25.030234,-4.9213,0.371,10.78479,0.00000
2364.00,10.78432,25.275650,-0.000303,25.030209,-4.9209,0.371,10.78432,0.00000
2365.00,10.78404,25.275729,-0.000306,25.030218,-4.9206,0.371,10.78404,0.00000
2366.00,10.78438,25.275870,-0.000307,25.030256,-4.9202,0.372,10.78438,0.00000
2367.00,10.78341,25.275982,-0.000305,25.030280,-4.9199,0.372,10.78341,0.00000
2368.00,10.78379,25.276004,-0.000304,25.030263,-4.9196,0.372,10.78379,0.00000
2369.00,10.78319,25.276053,-0.000305,25.030318,-4.9192,0.372,10.78319,0.00000
2370.00,10.78185,25.276136,-0.000303,25.030344,-4.9189,0.372,10.78185,0.00000
2371.00,10.78037,25.276171,-0.000305,25.030324,-4.9185,0.373,10.78037,0.00000
2372.00,10.77992,25.276143,-0.000307,25.030306,-4.9182,0.373,10.77992,0.00000
2373.00,10.77844,25.276171,-0.000307,25.030288,-4.9179,0.373,10.77844,0.00000
2374.00,10.77767,25.276239,-0.000304,25.030237,-4.9175,0.373,10.77767,0.00000
2375.00,10.77696,25.276302,-0.000304,25.030221,-4.9172,0.373,10.77696,0.00000
2376.00,10.77794,25.276317,-0.000301,25.030159,-4.9169,0.374,10.77794,0.00000
2377.00,10.77800,25.276415,-0.000299,25.030153,-4.9165,0.374,10.77800,0.00000
2378.00,10.77680,25.276543,-0.000300,25.030190,-4.9162,0.374,10.77680,0.00000
2379.00,10.77692,25.276657,-0.000302,25.030216,-4.9158,0.374,10.77692,0.00000
2380.00,10.77724,25.276696,-0.000302,25.030185,-4.9155,0.374,10.77724,0.00000
2381.00,10.77507,25.276826,-0.000305,25.030275,-4.9151,0.375,10.77507,0.00000
2382.00,10.77285,25.276912,-0.000303,25.030285,-4.9148,0.375,10.77285,0.00000
2383.00,10.77163,25.277004,-0.000301,25.030358,-4.9144,0.375,10.77163,0.00000
2384.00,10.77142,25.277044,-0.000303,25.030360,-4.9140,0.375,10.77142,0.00000
2385.00,10.77117,25.277174,-0.000304,25.030445,-4.9137,0.376,10.77117,0.00000
2386.00,10.77228,25.277195,-0.000304,25.030420,-4.9134,0.376,10.77228,0.00000
2387.00,10.77474,25.277282,-0.000310,25.030483,-4.9130,0.376,10.77474,0.00000
2388.00,10.77764,25.277294,-0.000311,25.030417,-4.9127,0.377,10.77764,0.00000
2389.00,10.77879,25.277352,-0.000310,25.030398,-4.9124,0.377,10.77879,0.00000
2390.00,10.77986,25.277341,-0.000313,25.030291,-4.9120,0.377,10.77986,0.00000
2391.00,10.77865,25.277431,-0.000318,25.030323,-4.9117,0.378,10.77865,0.00000
2392.00,10.77565,25.277518,-0.000317,25.030284,-4.9114,0.378,10.77565,0.00000
2393.00,10.77259,25.277640,-0.000316,25.030291,-4.9110,0.378,10.77259,0.00000
2394.00,10.77158,25.277724,-0.000317,25.030326,-4.9107,0.378,10.77158,0.00000
2395.00,10.77008,25.277807,-0.000313,25.030382,-4.9104,0.378,10.77008,0.00000
2396.00,10.77085,25.277864,-0.000308,25.030308,-4.9100,0.378,10.77085,0.00000
2397.00,10.77232,25.277891,-0.000308,25.030275,-4.9097,0.379,10.77232,0.00000
2398.00,10.77513,25.277921,-0.000308,25.030274,-4.9093,0.379,10.77513,0.00000
2399.00,10.77501,25.277935,-0.000303,25.030214,-4.9090,0.379,10.77501,0.00000
2400.00,10.77369,25.278054,-0.000303,25.030193,-4.9087,0.379,10.77369,0.00000
2401.00,10.77234,25.278161,-0.000302,25.030213,-4.9083,0.379,10.77234,0.00000
2402.00,10.77270,25.278227,-0.000305,25.030212,-4.9080,0.379,10.77270,0.00000
2403.00,10.77283,25.278265,-0.000304,25.030162,-4.9076,0.380,10.77283,0.00000
2404.00,10.77368,25.278388,-0.000306,25.030202,-4.9073,0.380,10.77368,0.00000
2405.00,10.77468,25.278461,-0.000305,25.030207,-4.9069,0.380,10.77468,0.00000
2406.00,10.77600,25.278554,-0.000307,25.030234,-4.9066,0.380,10.77600,0.00000
2407.00,10.77642,25.278655,-0.000307,25.030270,-4.9062,0.381,10.77642,0.00000
2408.00,10.77575,25.278748,-0.000306,25.030299,-4.9059,0.381,10.77575,0.00000
2409.00,10.77569,25.278762,-0.000305,25.030283,-4.9056,0.381,10.77569,0.00000
2410.00,10.77788,25.278764,-0.000302,25.030224,-4.9052,0.381,10.77788,0.00000
2411.00,10.77970,25.278766,-0.000297,25.030192,-4.9049,0.381,10.77970,0.00000
2412.00,10.78072,25.278765,-0.000292,25.030174,-4.9046,0.381,10.78072,0.00000
2413.00,10.78192,25.278793,-0.000294,25.030148,-4.9042,0.381,10.78192,0.00000
2414.00,10.78185,25.278910,-0.000294,25.030169,-4.9039,0.382,10.78185,0.00000
2415.00,10.77928,25.279015,-0.000296,25.030214,-4.9036,0.382,10.77928,0.00000
2416.00,10.77555,25.279071,-0.000297,25.030213,-4.9033,0.382,10.77555,0.00000
2417.00,10.77231,25.279229,-0.000298,25.030233,-4.9029,0.382,10.77231,0.00000
2418.00,10.76989,25.279373,-0.000297,25.030300,-4.9026,0.382,10.76989,0.00000
2419.00,10.76841,25.279442,-0.000296,25.030296,-4.9023,0.383,10.76841,0.00000
2420.00,10.76936,25.279538,-0.000302,25.030342,-4.9020,0.383,10.76936,0.00000
2421.00,10.77114,25.279626,-0.000305,25.030347,-4.9016,0.383,10.77114,0.00000
2422.00,10.77214,25.279675,-0.000307,25.030362,-4.9013,0.384,10.77214,0.00000
2423.00,10.77093,25.279764,-0.000307,25.030364,-4.9009,0.384,10.77093,0.00000
2424.00,10.77022,25.279868,-0.000307,25.030378,-4.9006,0.384,10.77022,0.00000
2425.00,10.76914,25.279898,-0.000304,25.030346,-4.9003,0.385,10.76914,0.00000
2426.00,10.76823,25.279988,-0.000302,25.030374,-4.9000,0.385,10.76823,0.00000
2427.00,10.76656,25.280078,-0.000300,25.030361,-4.8996,0.385,10.76656,0.00000
2428.00,10.76669,25.280210,-0.000297,25.030423,-4.8993,0.385,10.76669,0.00000
2429.00,10.76669,25.280269,-0.000297,25.030448,-4.8990,0.385,10.76669,0.00000
2430.00,10.76606,25.280404,-0.000295,25.030494,-4.8987,0.385,10.76606,0.00000
2431.00,10.76598,25.280530,-0.000295,25.030534,-4.8983,0.385,10.76598,0.00000
2432.00,10.76550,25.280623,-0.000296,25.030603,-4.8980,0.386,10.76550,0.00000
2433.00,10.76520,25.280645,-0.000297,25.030591,-4.8977,0.386,10.76520,0.00000
2434.00,10.76620,25.280700,-0.000299,25.030566,-4.8974,0.386,10.76620,0.00000
2435.00,10.76621,25.280702,-0.000301,25.030531,-4.8971,0.386,10.76621,0.00000
2436.00,10.76713,25.280735,-0.000300,25.030486,-4.8967,0.387,10.76713,0.00000
2437.00,10.76976,25.280772,-0.000299,25.030436,-4.8964,0.387,10.76976,0.00000
2438.00,10.77171,25.280842,-0.000301,25.030407,-4.8961,0.387,10.77171,0.00000
2439.00,10.77210,25.280959,-0.000304,25.030426,-4.8958,0.388,10.77210,0.00000
2440.00,10.77400,25.281085,-0.000303,25.030464,-4.8955,0.388,10.77400,0.00000
2441.00,10.77354,25.281162,-0.000308,25.030506,-4.8952,0.388,10.77354,0.00000
2442.00,10.77182,25.281186,-0.000310,25.030466,-4.8948,0.388,10.77182,0.00000
2443.00,10.76984,25.281185,-0.000309,25.030436,-4.8945,0.389,10.76984,0.00000
2444.00,10.76846,25.281160,-0.000306,25.030385,-4.8942,0.389,10.76846,0.00000
2445.00,10.76666,25.281198,-0.000305,25.030381,-4.8938,0.389,10.76666,0.00000
2446.00,10.76544,25.281222,-0.000301,25.030322,-4.8935,0.389,10.76544,0.00000
2447.00,10.76630,25.281301,-0.000301,25.030321,-4.8932,0.389,10.76630,0.00000
2448.00,10.76712,25.281412,-0.000301,25.030332,-4.8928,0.389,10.76712,0.00000
2449.00,10.76782,25.281494,-0.000303,25.030341,-4.8925,0.390,10.76782,0.00000
2450.00,10.76741,25.281586,-0.000302,25.030350,-4.8922,0.390,10.76741,0.00000
2451.00,10.76789,25.281645,-0.000304,25.030333,-4.8918,0.390,10.76789,0.00000
2452.00,10.76719,25.281748,-0.000305,25.030385,-4.8915,0.391,10.76719,0.00000
2453.00,10.76540,25.281855,-0.000307,25.030410,-4.8912,0.391,10.76540,0.00000
2454.00,10.76559,25.281932,-0.000304,25.030382,-4.8908,0.391,10.76559,0.00000
2455.00,10.76634,25.282025,-0.000305,25.030351,-4.8905,0.391,10.76634,0.00000
2456.00,10.76679,25.282146,-0.000304,25.030390,-4.8902,0.391,10.76679,0.00000
2457.00,10.76883,25.282192,-0.000301,25.030332,-4.8898,0.391,10.76883,0.00000
2458.00,10.77195,25.282164,-0.000300,25.030287,-4.8895,0.392,10.77195,0.00000
2459.00,10.77215,25.282267,-0.000300,25.030328,-4.8892,0.392,10.77215,0.00000
2460.00,10.77265,25.282311,-0.000300,25.030333,-4.8888,0.392,10.77265,0.00000
2461.00,10.77195,25.282392,-0.000296,25.030331,-4.8885,0.392,10.77195,0.00000
2462.00,10.76945,25.282508,-0.000298,25.030362,-4.8882,0.392,10.76945,0.00000
@17,2.0000,4.0, 2460.08600000001 
2463.00,10.76665,25.282630,-0.000300,25.030368,-4.8879,0.393,10.76665,0.00000
2464.00,10.75768,25.282681,-0.000303,25.030336,-4.8875,0.393,10.75768,0.00000
2465.00,10.73018,25.282755,-0.000304,25.030329,-4.8872,0.393,10.73018,0.00000
2466.00,10.68178,25.282813,-0.000307,25.030344,-4.8869,0.394,10.68178,0.00000
2467.00,10.61457,25.282820,-0.000306,25.030339,-4.8866,0.394,10.61457,0.00000
2468.00,10.54420,25.282915,-0.000305,25.030386,-4.8862,0.394,10.54420,0.00000
2469.00,10.49475,25.282990,-0.000301,25.030420,-4.8859,0.394,10.49475,0.00000
2470.00,10.48355,25.283048,-0.000302,25.030419,-4.8856,0.395,10.48355,0.00000
2471.00,10.51430,25.283112,-0.000301,25.030391,-4.8853,0.395,10.51430,0.00000
2472.00,10.57911,25.283256,-0.000302,25.030377,-4.8849,0.395,10.57911,0.00000
2473.00,10.65942,25.283298,-0.000303,25.030309,-4.8846,0.395,10.65942,0.00000
2474.00,10.73238,25.283382,-0.000304,25.030278,-4.8843,0.395,10.73238,0.00000
2475.00,10.78778,25.283450,-0.000301,25.030219,-4.8840,0.396,10.78778,0.00000
2476.00,10.82199,25.283501,-0.000301,25.030156,-4.8836,0.396,10.82199,0.00000
2477.00,10.83863,25.283542,-0.000298,25.030135,-4.8833,0.396,10.83863,0.00000
2478.00,10.83919,25.283631,-0.000298,25.030123,-4.8830,0.396,10.83919,0.00000
2479.00,10.82797,25.283727,-0.000301,25.030144,-4.8826,0.396,10.82797,0.00000
2480.00,10.81144,25.283792,-0.000305,25.030178,-4.8823,0.397,10.81144,0.00000
2481.00,10.79313,25.283828,-0.000309,25.030207,-4.8820,0.397,10.79313,0.00000
2482.00,10.77727,25.283822,-0.000312,25.030202,-4.8816,0.397,10.77727,0.00000
2483.00,10.76514,25.283862,-0.000312,25.030220,-4.8813,0.398,10.76514,0.00000
2484.00,10.75888,25.283888,-0.000311,25.030217,-4.8810,0.398,10.75888,0.00000
2485.00,10.75539,25.283899,-0.000308,25.030191,-4.8807,0.398,10.75539,0.00000
2486.00,10.75348,25.283958,-0.000308,25.030202,-4.8803,0.398,10.75348,0.00000
2487.00,10.75141,25.284061,-0.000309,25.030225,-4.8800,0.398,10.75141,0.00000
2488.00,10.74955,25.284122,-0.000307,25.030219,-4.8797,0.399,10.74955,0.00000
2489.00,10.74684,25.284181,-0.000310,25.030214,-4.8793,0.399,10.74684,0.00000
2490.00,10.74549,25.284270,-0.000310,25.030237,-4.8790,0.399,10.74549,0.00000
2491.00,10.74640,25.284356,-0.000307,25.030252,-4.8787,0.399,10.74640,0.00000
2492.00,10.74854,25.284449,-0.000305,25.030250,-4.8784,0.400,10.74854,0.00000
2493.00,10.75373,25.284476,-0.000307,25.030226,-4.8781,0.400,10.75373,0.00000
2494.00,10.75916,25.284564,-0.000304,25.030244,-4.8778,0.400,10.75916,0.00000
2495.00,10.76343,25.284628,-0.000304,25.030241,-4.8775,0.400,10.76343,0.00000
2496.00,10.76690,25.284734,-0.000305,25.030246,-4.8772,0.400,10.76690,0.00000
2497.00,10.76927,25.284808,-0.000308,25.030250,-4.8769,0.401,10.76927,0.00000
2498.00,10.76902,25.284933,-0.000307,25.030328,-4.8765,0.401,10.76902,0.00000
2499.00,10.76828,25.285014,-0.000308,25.030346,-4.8762,0.401,10.76828,0.00000
2500.00,10.76892,25.285106,-0.000307,25.030330,-4.8759,0.401,10.76892,0.00000
2501.00,10.76837,25.285132,-0.000305,25.030320,-4.8756,0.401,10.76837,0.00000
2502.00,10.76722,25.285175,-0.000304,25.030312,-4.8753,0.402,10.76722,0.00000
2503.00,10.76454,25.285301,-0.000305,25.030379,-4.8749,0.402,10.76454,0.00000
2504.00,10.76129,25.285322,-0.000302,25.030344,-4.8746,0.402,10.76129,0.00000
2505.00,10.75779,25.285351,-0.000302,25.030363,-4.8743,0.402,10.75779,0.00000
2506.00,10.75619,25.285414,-0.000303,25.030378,-4.8739,0.402,10.75619,0.00000
2507.00,10.75518,25.285506,-0.000303,25.030414,-4.8736,0.403,10.75518,0.00000
2508.00,10.75655,25.285502,-0.000303,25.030329,-4.8733,0.403,10.75655,0.00000
2509.00,10.75847,25.285662,-0.000305,25.030399,-4.8730,0.403,10.75847,0.00000
2510.00,10.75937,25.285725,-0.000304,25.030364,-4.8727,0.403,10.75937,0.00000
2511.00,10.75922,25.285796,-0.000306,25.030373,-4.8723,0.404,10.75922,0.00000
2512.00,10.75855,25.285899,-0.000304,25.030426,-4.8720,0.404,10.75855,0.00000
2513.00,10.75727,25.285954,-0.000300,25.030409,-4.8717,0.404,10.75727,0.00000
2514.00,10.75637,25.286001,-0.000298,25.030392,-4.8713,0.404,10.75637,0.00000
2515.00,10.75493,25.286137,-0.000298,25.030447,-4.8710,0.404,10.75493,0.00000
2516.00,10.75397,25.286274,-0.000296,25.030470,-4.8706,0.404,10.75397,0.00000
2517.00,10.75463,25.286256,-0.000296,25.030368,-4.8703,0.404,10.75463,0.00000
2518.00,10.75407,25.286371,-0.000296,25.030366,-4.8700,0.405,10.75407,0.00000
2519.00,10.75394,25.286425,-0.000300,25.030359,-4.8697,0.405,10.75394,0.00000
2520.00,10.75442,25.286466,-0.000301,25.030358,-4.8694,0.405,10.75442,0.00000
2521.00,10.75454,25.286490,-0.000302,25.030337,-4.8690,0.405,10.75454,0.00000
2522.00,10.75370,25.286617,-0.000301,25.030379,-4.8687,0.406,10.75370,0.00000
2523.00,10.75348,25.286647,-0.000304,25.030375,-4.8684,0.406,10.75348,0.00000
2524.00,10.75281,25.286670,-0.000302,25.030343,-4.8681,0.406,10.75281,0.00000
2525.00,10.75241,25.286780,-0.000302,25.030365,-4.8678,0.406,10.75241,0.00000
2526.00,10.75291,25.286866,-0.000304,25.030361,-4.8675,0.407,10.75291,0.00000
2527.00,10.75178,25.286945,-0.000305,25.030377,-4.8672,0.407,10.75178,0.00000
2528.00,10.75085,25.287006,-0.000305,25.030383,-4.8669,0.407,10.75085,0.00000
2529.00,10.74974,25.287035,-0.000306,25.030349,-4.8666,0.407,10.74974,0.00000
2530.00,10.74988,25.287004,-0.000308,25.030305,-4.8663,0.407,10.74988,0.00000
2531.00,10.74930,25.287030,-0.000308,25.030302,-4.8660,0.408,10.74930,0.00000
2532.00,10.75062,25.287083,-0.000309,25.030317,-4.8657,0.408,10.75062,0.00000
2533.00,10.75356,25.287148,-0.000307,25.030290,-4.8654,0.408,10.75356,0.00000
2534.00,10.75472,25.287247,-0.000311,25.030288,-4.8650,0.409,10.75472,0.00000
2535.00,10.75568,25.287351,-0.000308,25.030326,-4.8647,0.409,10.75568,0.00000
2536.00,10.75478,25.287351,-0.000303,25.030330,-4.8644,0.409,10.75478,0.00000
2537.00,10.75500,25.287355,-0.000303,25.030265,-4.8641,0.409,10.75500,0.00000
2538.00,10.75341,25.287375,-0.000305,25.030293,-4.8638,0.409,10.75341,0.00000
2539.00,10.75155,25.287445,-0.000302,25.030332,-4.8635,0.409,10.75155,0.00000
2540.00,10.75016,25.287533,-0.000303,25.030302,-4.8632,0.409,10.75016,0.00000
2541.00,10.75089,25.287626,-0.000307,25.030239,-4.8629,0.410,10.75089,0.00000
2542.00,10.75149,25.287713,-0.000311,25.030266,-4.8625,0.410,10.75149,0.00000
2543.00,10.75114,25.287787,-0.000311,25.030218,-4.8622,0.410,10.75114,0.00000
2544.00,10.75301,25.287874,-0.000311,25.030247,-4.8619,0.411,10.75301,0.00000
2545.00,10.75334,25.287921,-0.000313,25.030286,-4.8616,0.411,10.75334,0.00000
2546.00,10.75376,25.288012,-0.000314,25.030330,-4.8613,0.411,10.75376,0.00000
2547.00,10.75169,25.288083,-0.000312,25.030329,-4.8610,0.411,10.75169,0.00000
2548.00,10.75038,25.288150,-0.000313,25.030331,-4.8607,0.412,10.75038,0.00000
2549.00,10.74949,25.288213,-0.000311,25.030313,-4.8604,0.412,10.74949,0.00000
2550.00,10.74945,25.288256,-0.000310,25.030241,-4.8601,0.412,10.74945,0.00000
2551.00,10.74958,25.288359,-0.000310,25.030230,-4.8598,0.412,10.74958,0.00000
2552.00,10.74950,25.288404,-0.000311,25.030158,-4.8594,0.412,10.74950,0.00000
2553.00,10.74870,25.288585,-0.000311,25.030246,-4.8591,0.413,10.74870,0.00000
2554.00,10.74671,25.288636,-0.000317,25.030195,-4.8588,0.413,10.74671,0.00000
2555.00,10.74436,25.288779,-0.000319,25.030282,-4.8585,0.413,10.74436,0.00000
2556.00,10.74203,25.288831,-0.000317,25.030307,-4.8582,0.414,10.74203,0.00000
2557.00,10.74242,25.288928,-0.000316,25.030350,-4.8578,0.414,10.74242,0.00000
2558.00,10.74458,25.288951,-0.000316,25.030319,-4.8575,0.414,10.74458,0.00000
2559.00,10.74711,25.289046,-0.000310,25.030375,-4.8572,0.414,10.74711,0.00000
2560.00,10.74893,25.289081,-0.000307,25.030323,-4.8569,0.414,10.74893,0.00000
2561.00,10.74965,25.289157,-0.000304,25.030306,-4.8565,0.414,10.74965,0.00000
2562.00,10.74931,25.289211,-0.000304,25.030310,-4.8562,0.415,10.74931,0.00000
2563.00,10.74833,25.289285,-0.000301,25.030305,-4.8560,0.415,10.74833,0.00000
2564.00,10.74712,25.289389,-0.000307,25.030334,-4.8557,0.415,10.74712,0.00000
2565.00,10.74674,25.289474,-0.000311,25.030339,-4.8553,0.416,10.74674,0.00000
2566.00,10.74656,25.289584,-0.000313,25.030374,-4.8550,0.416,10.74656,0.00000
2567.00,10.74640,25.289689,-0.000312,25.030373,-4.8547,0.416,10.74640,0.00000
2568.00,10.74669,25.289778,-0.000309,25.030381,-4.8544,0.416,10.74669,0.00000
2569.00,10.74581,25.289815,-0.000305,25.030331,-4.8541,0.416,10.74581,0.00000
2570.00,10.74437,25.289834,-0.000303,25.030311,-4.8538,0.416,10.74437,0.00000
2571.00,10.74423,25.289876,-0.000305,25.030246,-4.8535,0.417,10.74423,0.00000
2572.00,10.74469,25.289914,-0.000307,25.030234,-4.8532,0.417,10.74469,0.00000
2573.00,10.74482,25.290004,-0.000313,25.030217,-4.8529,0.417,10.74482,0.00000
2574.00,10.74605,25.290066,-0.000312,25.030170,-4.8526,0.418,10.74605,0.00000
2575.00,10.74789,25.290219,-0.000312,25.030184,-4.8523,0.418,10.74789,0.00000
2576.00,10.74848,25.290274,-0.000310,25.030197,-4.8519,0.418,10.74848,0.00000
2577.00,10.74686,25.290375,-0.000307,25.030190,-4.8516,0.418,10.74686,0.00000
2578.00,10.74484,25.290418,-0.000303,25.030163,-4.8513,0.418,10.74484,0.00000
2579.00,10.74482,25.290470,-0.000304,25.030148,-4.8510,0.418,10.74482,0.00000
2580.00,10.74483,25.290486,-0.000306,25.030079,-4.8507,0.419,10.74483,0.00000
2581.00,10.74534,25.290491,-0.000305,25.030035,-4.8504,0.419,10.74534,0.00000
2582.00,10.74753,25.290491,-0.000305,25.030014,-4.8500,0.419,10.74753,0.00000
2583.00,10.75042,25.290513,-0.000302,25.030018,-4.8497,0.419,10.75042,0.00000
2584.00,10.75195,25.290559,-0.000301,25.030026,-4.8494,0.419,10.75195,0.00000
2585.00,10.75164,25.290648,-0.000300,25.030077,-4.8490,0.419,10.75164,0.00000
2586.00,10.75065,25.290763,-0.000298,25.030091,-4.8487,0.419,10.75065,0.00000
2587.00,10.75111,25.290870,-0.000298,25.030084,-4.8484,0.420,10.75111,0.00000
2588.00,10.75018,25.290952,-0.000301,25.030073,-4.8481,0.420,10.75018,0.00000
2589.00,10.74773,25.291073,-0.000304,25.030101,-4.8478,0.420,10.74773,0.00000
2590.00,10.74533,25.291130,-0.000305,25.030106,-4.8475,0.421,10.74533,0.00000
2591.00,10.74402,25.291193,-0.000304,25.030133,-4.8472,0.421,10.74402,0.00000
2592.00,10.74209,25.291276,-0.000305,25.030189,-4.8468,0.421,10.74209,0.00000
2593.00,10.73999,25.291384,-0.000306,25.030260,-4.8465,0.421,10.73999,0.00000
2594.00,10.73824,25.291427,-0.000302,25.030280,-4.8462,0.421,10.73824,0.00000
2595.00,10.73727,25.291497,-0.000303,25.030310,-4.8459,0.422,10.73727,0.00000
2596.00,10.73670,25.291595,-0.000307,25.030311,-4.8456,0.422,10.73670,0.00000
2597.00,10.73543,25.291715,-0.000305,25.030342,-4.8453,0.422,10.73543,0.00000
2598.00,10.73601,25.291711,-0.000304,25.030291,-4.8450,0.422,10.73601,0.00000
2599.00,10.73854,25.291766,-0.000305,25.030331,-4.8447,0.423,10.73854,0.00000
2600.00,10.74219,25.291789,-0.000303,25.030332,-4.8443,0.423,10.74219,0.00000
2601.00,10.74561,25.291793,-0.000303,25.030350,-4.8440,0.423,10.74561,0.00000
2602.00,10.74818,25.291813,-0.000307,25.030340,-4.8437,0.423,10.74818,0.00000
2603.00,10.74861,25.291877,-0.000306,25.030374,-4.8434,0.423,10.74861,0.00000
2604.00,10.74780,25.291952,-0.000307,25.030352,-4.8431,0.424,10.74780,0.00000
2605.00,10.74592,25.292040,-0.000307,25.030364,-4.8428,0.424,10.74592,0.00000
2606.00,10.74187,25.292137,-0.000300,25.030356,-4.8425,0.424,10.74187,0.00000
2607.00,10.73865,25.292118,-0.000298,25.030310,-4.8422,0.424,10.73865,0.00000
2608.00,10.73720,25.292184,-0.000299,25.030302,-4.8419,0.424,10.73720,0.00000
2609.00,10.73687,25.292270,-0.000298,25.030297,-4.8415,0.424,10.73687,0.00000
2610.00,10.73737,25.292371,-0.000298,25.030327,-4.8412,0.425,10.73737,0.00000
2611.00,10.73988,25.292474,-0.000303,25.030350,-4.8409,0.425,10.73988,0.00000
2612.00,10.74017,25.292602,-0.000302,25.030379,-4.8406,0.425,10.74017,0.00000
@18,2.0000,4.0, 2610.05100000001 
2613.00,10.73995,25.292720,-0.000300,25.030351,-4.8403,0.425,10.73995,0.00000
2614.00,10.73434,25.292810,-0.000298,25.030359,-4.8400,0.426,10.73434,0.00000
2615.00,10.71290,25.292868,-0.000302,25.030294,-4.8397,0.426,10.71290,0.00000
2616.00,10.66943,25.292910,-0.000303,25.030316,-4.8394,0.426,10.66943,0.00000
2617.00,10.61029,25.293077,-0.000308,25.030369,-4.8391,0.426,10.61029,0.00000
2618.00,10.54443,25.293102,-0.000311,25.030397,-4.8388,0.427,10.54443,0.00000
2619.00,10.49399,25.293116,-0.000314,25.030371,-4.8385,0.427,10.49399,0.00000
2620.00,10.47769,25.293216,-0.000309,25.030392,-4.8382,0.427,10.47769,0.00000
2621.00,10.50054,25.293356,-0.000310,25.030377,-4.8379,0.428,10.50054,0.00000
2622.00,10.55889,25.293375,-0.000307,25.030322,-4.8376,0.428,10.55889,0.00000
2623.00,10.63556,25.293522,-0.000308,25.030294,-4.8373,0.428,10.63556,0.00000
2624.00,10.70749,25.293644,-0.000311,25.030243,-4.8370,0.428,10.70749,0.00000
2625.00,10.76305,25.293708,-0.000312,25.030252,-4.8367,0.429,10.76305,0.00000
2626.00,10.79923,25.293684,-0.000308,25.030192,-4.8364,0.429,10.79923,0.00000
2627.00,10.81529,25.293721,-0.000307,25.030161,-4.8361,0.429,10.81529,0.00000
2628.00,10.81611,25.293734,-0.000305,25.030141,-4.8358,0.429,10.81611,0.00000
2629.00,10.80555,25.293810,-0.000304,25.030221,-4.8355,0.429,10.80555,0.00000
2630.00,10.78840,25.293850,-0.000302,25.030187,-4.8351,0.429,10.78840,0.00000
2631.00,10.77014,25.293937,-0.000301,25.030215,-4.8348,0.429,10.77014,0.00000
2632.00,10.75249,25.294021,-0.000299,25.030289,-4.8345,0.430,10.75249,0.00000
2633.00,10.73902,25.294114,-0.000299,25.030369,-4.8342,0.430,10.73902,0.00000
2634.00,10.73131,25.294111,-0.000299,25.030298,-4.8339,0.430,10.73131,0.00000
2635.00,10.72880,25.294186,-0.000304,25.030333,-4.8336,0.430,10.72880,0.00000
2636.00,10.72903,25.294297,-0.000306,25.030367,-4.8332,0.431,10.72903,0.00000
2637.00,10.73018,25.294346,-0.000304,25.030295,-4.8330,0.431,10.73018,0.00000
2638.00,10.73107,25.294423,-0.000301,25.030271,-4.8327,0.431,10.73107,0.00000
2639.00,10.73189,25.294508,-0.000300,25.030285,-4.8324,0.431,10.73189,0.00000
2640.00,10.73200,25.294592,-0.000299,25.030294,-4.8320,0.431,10.73200,0.00000
2641.00,10.73326,25.294645,-0.000300,25.030290,-4.8317,0.432,10.73326,0.00000
2642.00,10.73504,25.294732,-0.000302,25.030344,-4.8314,0.432,10.73504,0.00000
2643.00,10.73659,25.294706,-0.000307,25.030289,-4.8311,0.432,10.73659,0.00000
2644.00,10.73793,25.294807,-0.000308,25.030328,-4.8308,0.433,10.73793,0.00000
2645.00,10.73906,25.294838,-0.000307,25.030276,-4.8304,0.433,10.73906,0.00000
2646.00,10.73983,25.294864,-0.000304,25.030238,-4.8301,0.433,10.73983,0.00000
2647.00,10.74099,25.294942,-0.000303,25.030235,-4.8298,0.433,10.74099,0.00000
2648.00,10.74254,25.295087,-0.000301,25.030271,-4.8295,0.433,10.74254,0.00000
2649.00,10.74466,25.295161,-0.000298,25.030231,-4.8292,0.433,10.74466,0.00000
2650.00,10.74577,25.295306,-0.000298,25.030256,-4.8289,0.433,10.74577,0.00000
2651.00,10.74621,25.295403,-0.000302,25.030255,-4.8285,0.434,10.74621,0.00000
2652.00,10.74625,25.295478,-0.000303,25.030279,-4.8282,0.434,10.74625,0.00000
2653.00,10.74589,25.295554,-0.000304,25.030274,-4.8279,0.434,10.74589,0.00000
2654.00,10.74368,25.295580,-0.000306,25.030308,-4.8276,0.435,10.74368,0.00000
2655.00,10.74193,25.295589,-0.000306,25.030308,-4.8273,0.435,10.74193,0.00000
2656.00,10.74000,25.295579,-0.000303,25.030295,-4.8270,0.435,10.74000,0.00000
2657.00,10.73841,25.295611,-0.000301,25.030279,-4.8267,0.435,10.73841,0.00000
2658.00,10.73764,25.295667,-0.000300,25.030279,-4.8264,0.435,10.73764,0.00000
2659.00,10.73777,25.295766,-0.000300,25.030303,-4.8261,0.435,10.73777,0.00000
2660.00,10.73663,25.295883,-0.000300,25.030279,-4.8258,0.436,10.73663,0.00000
2661.00,10.73414,25.296036,-0.000301,25.030308,-4.8255,0.436,10.73414,0.00000
2662.00,10.73255,25.296087,-0.000303,25.030266,-4.8252,0.436,10.73255,0.00000
2663.00,10.72978,25.296135,-0.000303,25.030266,-4.8249,0.436,10.72978,0.00000
2664.00,10.72739,25.296132,-0.000304,25.030166,-4.8247,0.436,10.72739,0.00000
2665.00,10.72739,25.296115,-0.000305,25.030156,-4.8244,0.437,10.72739,0.00000
2666.00,10.72767,25.296181,-0.000305,25.030172,-4.8241,0.437,10.72767,0.00000
2667.00,10.72777,25.296279,-0.000305,25.030199,-4.8238,0.437,10.72777,0.00000
2668.00,10.72845,25.296346,-0.000305,25.030176,-4.8235,0.437,10.72845,0.00000
2669.00,10.72891,25.296481,-0.000301,25.030256,-4.8232,0.437,10.72891,0.00000
2670.00,10.72884,25.296583,-0.000301,25.030311,-4.8230,0.438,10.72884,0.00000
2671.00,10.73201,25.296604,-0.000302,25.030271,-4.8227,0.438,10.73201,0.00000
2672.00,10.73180,25.296628,-0.000302,25.030268,-4.8224,0.438,10.73180,0.00000
2673.00,10.73151,25.296685,-0.000303,25.030339,-4.8221,0.438,10.73151,0.00000
2674.00,10.73184,25.296695,-0.000301,25.030307,-4.8218,0.438,10.73184,0.00000
2675.00,10.73334,25.296696,-0.000300,25.030234,-4.8216,0.439,10.73334,0.00000
2676.00,10.73236,25.296819,-0.000302,25.030275,-4.8213,0.439,10.73236,0.00000
2677.00,10.73398,25.296886,-0.000304,25.030253,-4.8210,0.439,10.73398,0.00000
2678.00,10.73529,25.296883,-0.000306,25.030154,-4.8207,0.439,10.73529,0.00000
2679.00,10.73563,25.296998,-0.000313,25.030221,-4.8204,0.440,10.73563,0.00000
2680.00,10.73525,25.297091,-0.000313,25.030248,-4.8201,0.440,10.73525,0.00000
2681.00,10.73512,25.297089,-0.000315,25.030182,-4.8198,0.440,10.73512,0.00000
2682.00,10.73457,25.297122,-0.000317,25.030156,-4.8195,0.441,10.73457,0.00000
2683.00,10.73411,25.297265,-0.000315,25.030203,-4.8192,0.441,10.73411,0.00000
2684.00,10.73422,25.297343,-0.000312,25.030166,-4.8189,0.441,10.73422,0.00000
2685.00,10.73296,25.297409,-0.000313,25.030137,-4.8186,0.441,10.73296,0.00000
2686.00,10.73264,25.297498,-0.000312,25.030151,-4.8183,0.441,10.73264,0.00000
2687.00,10.73232,25.297630,-0.000307,25.030194,-4.8180,0.442,10.73232,0.00000
2688.00,10.73218,25.297732,-0.000307,25.030169,-4.8177,0.442,10.73218,0.00000
2689.00,10.73167,25.297792,-0.000303,25.030135,-4.8174,0.442,10.73167,0.00000
2690.00,10.73171,25.297899,-0.000302,25.030184,-4.8171,0.442,10.73171,0.00000
2691.00,10.73114,25.297947,-0.000299,25.030187,-4.8168,0.442,10.73114,0.00000
2692.00,10.73058,25.298037,-0.000301,25.030184,-4.8165,0.442,10.73058,0.00000
2693.00,10.73042,25.298097,-0.000299,25.030212,-4.8162,0.443,10.73042,0.00000
2694.00,10.73120,25.298203,-0.000305,25.030254,-4.8160,0.443,10.73120,0.00000
2695.00,10.73255,25.298270,-0.000306,25.030242,-4.8157,0.443,10.73255,0.00000
2696.00,10.73403,25.298468,-0.000306,25.030319,-4.8154,0.444,10.73403,0.00000
2697.00,10.73515,25.298525,-0.000304,25.030309,-4.8151,0.444,10.73515,0.00000
2698.00,10.73499,25.298543,-0.000307,25.030280,-4.8148,0.444,10.73499,0.00000
2699.00,10.73337,25.298591,-0.000304,25.030311,-4.8145,0.444,10.73337,0.00000
2700.00,10.73187,25.298637,-0.000301,25.030312,-4.8142,0.444,10.73187,0.00000
2701.00,10.72953,25.298676,-0.000301,25.030282,-4.8139,0.444,10.72953,0.00000
2702.00,10.72852,25.298743,-0.000302,25.030288,-4.8136,0.445,10.72852,0.00000
2703.00,10.72939,25.298873,-0.000298,25.030339,-4.8133,0.445,10.72939,0.00000
2704.00,10.73163,25.298983,-0.000299,25.030308,-4.8130,0.445,10.73163,0.00000
2705.00,10.73210,25.299052,-0.000301,25.030272,-4.8127,0.445,10.73210,0.00000
2706.00,10.73187,25.299071,-0.000299,25.030248,-4.8124,0.445,10.73187,0.00000
2707.00,10.73033,25.299175,-0.000301,25.030209,-4.8121,0.446,10.73033,0.00000
2708.00,10.72719,25.299274,-0.000303,25.030240,-4.8118,0.446,10.72719,0.00000
2709.00,10.72417,25.299322,-0.000302,25.030242,-4.8115,0.446,10.72417,0.00000
2710.00,10.72232,25.299391,-0.000301,25.030298,-4.8112,0.446,10.72232,0.00000
2711.00,10.72209,25.299384,-0.000304,25.030266,-4.8109,0.447,10.72209,0.00000
2712.00,10.72288,25.299350,-0.000300,25.030282,-4.8106,0.447,10.72288,0.00000
2713.00,10.72474,25.299314,-0.000301,25.030215,-4.8103,0.447,10.72474,0.00000
2714.00,10.72722,25.299318,-0.000302,25.030232,-4.8100,0.447,10.72722,0.00000
2715.00,10.73046,25.299398,-0.000304,25.030221,-4.8097,0.447,10.73046,0.00000
2716.00,10.73204,25.299459,-0.000303,25.030209,-4.8094,0.448,10.73204,0.00000
2717.00,10.73233,25.299555,-0.000303,25.030177,-4.8091,0.448,10.73233,0.00000
2718.00,10.73068,25.299596,-0.000304,25.030149,-4.8089,0.448,10.73068,0.00000
2719.00,10.72888,25.299662,-0.000302,25.030088,-4.8086,0.448,10.72888,0.00000
2720.00,10.72639,25.299708,-0.000300,25.030080,-4.8083,0.448,10.72639,0.00000
2721.00,10.72403,25.299802,-0.000303,25.030115,-4.8080,0.449,10.72403,0.00000
2722.00,10.72287,25.299882,-0.000309,25.030162,-4.8077,0.449,10.72287,0.00000
2723.00,10.72423,25.300018,-0.000308,25.030225,-4.8074,0.449,10.72423,0.00000
2724.00,10.72412,25.300124,-0.000310,25.030294,-4.8070,0.450,10.72412,0.00000
2725.00,10.72295,25.300200,-0.000310,25.030288,-4.8067,0.450,10.72295,0.00000
2726.00,10.72288,25.300343,-0.000308,25.030339,-4.8064,0.450,10.72288,0.00000
2727.00,10.72342,25.300441,-0.000305,25.030391,-4.8061,0.450,10.72342,0.00000
2728.00,10.72224,25.300502,-0.000305,25.030422,-4.8058,0.450,10.72224,0.00000
2729.00,10.71995,25.300550,-0.000305,25.030430,-4.8055,0.450,10.71995,0.00000
2730.00,10.72065,25.300591,-0.000305,25.030447,-4.8052,0.451,10.72065,0.00000
2731.00,10.72259,25.300672,-0.000305,25.030483,-4.8049,0.451,10.72259,0.00000
2732.00,10.72361,25.300679,-0.000303,25.030429,-4.8046,0.451,10.72361,0.00000
2733.00,10.72473,25.300755,-0.000301,25.030398,-4.8043,0.451,10.72473,0.00000
2734.00,10.72677,25.300806,-0.000298,25.030325,-4.8040,0.451,10.72677,0.00000
2735.00,10.72599,25.300941,-0.000300,25.030379,-4.8038,0.451,10.72599,0.00000
2736.00,10.72410,25.300976,-0.000303,25.030326,-4.8035,0.452,10.72410,0.00000
2737.00,10.72227,25.301137,-0.000305,25.030407,-4.8032,0.452,10.72227,0.00000
2738.00,10.72161,25.301276,-0.000306,25.030446,-4.8029,0.452,10.72161,0.00000
2739.00,10.72246,25.301355,-0.000308,25.030517,-4.8027,0.453,10.72246,0.00000
2740.00,10.72351,25.301380,-0.000307,25.030476,-4.8024,0.453,10.72351,0.00000
2741.00,10.72374,25.301456,-0.000304,25.030499,-4.8021,0.453,10.72374,0.00000
2742.00,10.72427,25.301504,-0.000303,25.030469,-4.8018,0.453,10.72427,0.00000
2743.00,10.72486,25.301517,-0.000300,25.030407,-4.8016,0.453,10.72486,0.00000
2744.00,10.72414,25.301572,-0.000300,25.030356,-4.8013,0.453,10.72414,0.00000
2745.00,10.72345,25.301689,-0.000303,25.030385,-4.8010,0.454,10.72345,0.00000
2746.00,10.72259,25.301734,-0.000304,25.030368,-4.8007,0.454,10.72259,0.00000
2747.00,10.72156,25.301785,-0.000303,25.030340,-4.8004,0.454,10.72156,0.00000
2748.00,10.71916,25.301832,-0.000305,25.030368,-4.8001,0.454,10.71916,0.00000
2749.00,10.71720,25.301919,-0.000303,25.030411,-4.7998,0.454,10.71720,0.00000
2750.00,10.71633,25.301967,-0.000301,25.030431,-4.7996,0.455,10.71633,0.00000
2751.00,10.71666,25.301972,-0.000302,25.030394,-4.7993,0.455,10.71666,0.00000
2752.00,10.71626,25.302000,-0.000304,25.030354,-4.7990,0.455,10.71626,0.00000
2753.00,10.71703,25.302069,-0.000306,25.030311,-4.7987,0.455,10.71703,0.00000
2754.00,10.71812,25.302131,-0.000308,25.030243,-4.7984,0.456,10.71812,0.00000
2755.00,10.71943,25.302188,-0.000309,25.030191,-4.7981,0.456,10.71943,0.00000
2756.00,10.71956,25.302291,-0.000307,25.030193,-4.7978,0.456,10.71956,0.00000
2757.00,10.72018,25.302414,-0.000308,25.030197,-4.7975,0.456,10.72018,0.00000
2758.00,10.72204,25.302472,-0.000309,25.030184,-4.7972,0.457,10.72204,0.00000
2759.00,10.72280,25.302554,-0.000309,25.030204,-4.7969,0.457,10.72280,0.00000
2760.00,10.72245,25.302564,-0.000310,25.030132,-4.7967,0.457,10.72245,0.00000
2761.00,10.72322,25.302695,-0.000313,25.030188,-4.7964,0.458,10.72322,0.00000
2762.00,10.72339,25.302770,-0.000311,25.030226,-4.7961,0.458,10.72339,0.00000
@19,2.0000,4.0, 2760.06000000001 
2763.00,10.72235,25.302908,-0.000311,25.030282,-4.7958,0.458,10.72235,0.00000
2764.00,10.71647,25.302960,-0.000310,25.030278,-4.7956,0.458,10.71647,0.00000
2765.00,10.69392,25.303111,-0.000306,25.030363,-4.7953,0.458,10.69392,0.00000
2766.00,10.65285,25.303123,-0.000305,25.030316,-4.7950,0.458,10.65285,0.00000
2767.00,10.59452,25.303127,-0.000304,25.030310,-4.7947,0.459,10.59452,0.00000
2768.00,10.53613,25.303173,-0.000303,25.030323,-4.7944,0.459,10.53613,0.00000
2769.00,10.49747,25.303275,-0.000303,25.030430,-4.7941,0.459,10.49747,0.00000
2770.00,10.49311,25.303374,-0.000308,25.030505,-4.7938,0.459,10.49311,0.00000
2771.00,10.52412,25.303473,-0.000309,25.030555,-4.7935,0.460,10.52412,0.00000
2772.00,10.58542,25.303585,-0.000311,25.030564,-4.7932,0.460,10.58542,0.00000
2773.00,10.65685,25.303615,-0.000314,25.030555,-4.7929,0.460,10.65685,0.00000
2774.00,10.71987,25.303609,-0.000313,25.030422,-4.7926,0.460,10.71987,0.00000
2775.00,10.76613,25.303516,-0.000310,25.030264,-4.7924,0.461,10.76613,0.00000
2776.00,10.79391,25.303528,-0.000308,25.030182,-4.7921,0.461,10.79391,0.00000
2777.00,10.80568,25.303569,-0.000308,25.030165,-4.7918,0.461,10.80568,0.00000
2778.00,10.80397,25.303613,-0.000305,25.030119,-4.7915,0.461,10.80397,0.00000
2779.00,10.79190,25.303737,-0.000307,25.030182,-4.7912,0.461,10.79190,0.00000
2780.00,10.77503,25.303895,-0.000309,25.030285,-4.7909,0.461,10.77503,0.00000
2781.00,10.75662,25.303971,-0.000306,25.030311,-4.7906,0.462,10.75662,0.00000
2782.00,10.73901,25.304040,-0.000303,25.030306,-4.7903,0.462,10.73901,0.00000
2783.00,10.73072,25.304131,-0.000306,25.030326,-4.7900,0.462,10.73072,0.00000
2784.00,10.73132,25.304255,-0.000304,25.030327,-4.7897,0.462,10.73132,0.00000
2785.00,10.73738,25.304344,-0.000301,25.030286,-4.7894,0.462,10.73738,0.00000
2786.00,10.74549,25.304511,-0.000303,25.030379,-4.7891,0.463,10.74549,0.00000
2787.00,10.75400,25.304572,-0.000301,25.030413,-4.7887,0.463,10.75400,0.00000
2788.00,10.75519,25.304622,-0.000302,25.030434,-4.7885,0.463,10.75519,0.00000
2789.00,10.75156,25.304551,-0.000303,25.030407,-4.7882,0.463,10.75156,0.00000
2790.00,10.74565,25.304546,-0.000307,25.030352,-4.7879,0.464,10.74565,0.00000
2791.00,10.74087,25.304506,-0.000308,25.030279,-4.7877,0.464,10.74087,0.00000
2792.00,10.73709,25.304579,-0.000310,25.030280,-4.7874,0.464,10.73709,0.00000
2793.00,10.73482,25.304564,-0.000306,25.030205,-4.7871,0.464,10.73482,0.00000
2794.00,10.73311,25.304703,-0.000305,25.030263,-4.7868,0.464,10.73311,0.00000
2795.00,10.73188,25.304842,-0.000301,25.030348,-4.7865,0.465,10.73188,0.00000
2796.00,10.73084,25.304932,-0.000298,25.030335,-4.7863,0.465,10.73084,0.00000
2797.00,10.73024,25.304999,-0.000298,25.030354,-4.7860,0.465,10.73024,0.00000
2798.00,10.73000,25.305120,-0.000294,25.030450,-4.7857,0.465,10.73000,0.00000
2799.00,10.72863,25.305152,-0.000292,25.030441,-4.7855,0.465,10.72863,0.00000
2800.00,10.72671,25.305164,-0.000292,25.030448,-4.7852,0.465,10.72671,0.00000
2801.00,10.72378,25.305196,-0.000295,25.030458,-4.7849,0.465,10.72378,0.00000
2802.00,10.72015,25.305245,-0.000295,25.030452,-4.7847,0.465,10.72015,0.00000
2803.00,10.71682,25.305307,-0.000300,25.030427,-4.7844,0.466,10.71682,0.00000
2804.00,10.71512,25.305405,-0.000302,25.030424,-4.7841,0.466,10.71512,0.00000
2805.00,10.71594,25.305467,-0.000305,25.030388,-4.7839,0.466,10.71594,0.00000
2806.00,10.71613,25.305556,-0.000305,25.030354,-4.7836,0.467,10.71613,0.00000
2807.00,10.71707,25.305560,-0.000305,25.030299,-4.7833,0.467,10.71707,0.00000
2808.00,10.71693,25.305610,-0.000305,25.030275,-4.7830,0.467,10.71693,0.00000
2809.00,10.71771,25.305699,-0.000307,25.030287,-4.7827,0.467,10.71771,0.00000
2810.00,10.71859,25.305793,-0.000307,25.030277,-4.7824,0.468,10.71859,0.00000
2811.00,10.72063,25.305893,-0.000304,25.030357,-4.7822,0.468,10.72063,0.00000
2812.00,10.72328,25.306024,-0.000306,25.030385,-4.7819,0.468,10.72328,0.00000
2813.00,10.72664,25.306155,-0.000308,25.030435,-4.7815,0.468,10.72664,0.00000
2814.00,10.72773,25.306192,-0.000304,25.030408,-4.7813,0.468,10.72773,0.00000
2815.00,10.72639,25.306299,-0.000305,25.030442,-4.7810,0.469,10.72639,0.00000
2816.00,10.72540,25.306352,-0.000306,25.030393,-4.7807,0.469,10.72540,0.00000
2817.00,10.72394,25.306426,-0.000307,25.030388,-4.7804,0.469,10.72394,0.00000
2818.00,10.72043,25.306530,-0.000307,25.030350,-4.7801,0.469,10.72043,0.00000
2819.00,10.71751,25.306552,-0.000306,25.030327,-4.7798,0.469,10.71751,0.00000
2820.00,10.71561,25.306607,-0.000304,25.030292,-4.7796,0.470,10.71561,0.00000
2821.00,10.71303,25.306700,-0.000302,25.030330,-4.7793,0.470,10.71303,0.00000
2822.00,10.71047,25.306766,-0.000298,25.030306,-4.7790,0.470,10.71047,0.00000
2823.00,10.70955,25.306796,-0.000299,25.030321,-4.7788,0.470,10.70955,0.00000
2824.00,10.70982,25.306932,-0.000303,25.030353,-4.7785,0.470,10.70982,0.00000
2825.00,10.70976,25.307030,-0.000304,25.030428,-4.7782,0.471,10.70976,0.00000
2826.00,10.70985,25.307104,-0.000305,25.030420,-4.7779,0.471,10.70985,0.00000
2827.00,10.71015,25.307167,-0.000307,25.030453,-4.7776,0.471,10.71015,0.00000
2828.00,10.71007,25.307190,-0.000308,25.030440,-4.7774,0.471,10.71007,0.00000
2829.00,10.70906,25.307246,-0.000303,25.030432,-4.7771,0.471,10.70906,0.00000
2830.00,10.70808,25.307274,-0.000301,25.030427,-4.7768,0.472,10.70808,0.00000
2831.00,10.70900,25.307364,-0.000302,25.030444,-4.7766,0.472,10.70900,0.00000
2832.00,10.71008,25.307405,-0.000301,25.030423,-4.7763,0.472,10.71008,0.00000
2833.00,10.71086,25.307534,-0.000300,25.030449,-4.7760,0.472,10.71086,0.00000
2834.00,10.71282,25.307626,-0.000301,25.030478,-4.7757,0.472,10.71282,0.00000
2835.00,10.71514,25.307663,-0.000303,25.030453,-4.7755,0.473,10.71514,0.00000
2836.00,10.71504,25.307715,-0.000303,25.030473,-4.7752,0.473,10.71504,0.00000
2837.00,10.71454,25.307820,-0.000303,25.030494,-4.7749,0.473,10.71454,0.00000
2838.00,10.71326,25.307873,-0.000299,25.030517,-4.7746,0.473,10.71326,0.00000
2839.00,10.71073,25.307965,-0.000298,25.030541,-4.7743,0.473,10.71073,0.00000
2840.00,10.70964,25.308083,-0.000295,25.030565,-4.7741,0.473,10.70964,0.00000
2841.00,10.71013,25.308169,-0.000294,25.030562,-4.7738,0.474,10.71013,0.00000
2842.00,10.71149,25.308241,-0.000296,25.030554,-4.7735,0.474,10.71149,0.00000
2843.00,10.71322,25.308288,-0.000299,25.030531,-4.7732,0.474,10.71322,0.00000
2844.00,10.71655,25.308272,-0.000301,25.030488,-4.7729,0.474,10.71655,0.00000
2845.00,10.71650,25.308303,-0.000302,25.030416,-4.7727,0.475,10.71650,0.00000
2846.00,10.71426,25.308309,-0.000304,25.030341,-4.7724,0.475,10.71426,0.00000
2847.00,10.71199,25.308413,-0.000301,25.030371,-4.7721,0.475,10.71199,0.00000
2848.00,10.71158,25.308496,-0.000299,25.030323,-4.7718,0.475,10.71158,0.00000
2849.00,10.70918,25.308573,-0.000301,25.030292,-4.7716,0.476,10.70918,0.00000
2850.00,10.70853,25.308621,-0.000302,25.030331,-4.7713,0.476,10.70853,0.00000
2851.00,10.70989,25.308752,-0.000300,25.030418,-4.7710,0.476,10.70989,0.00000
2852.00,10.70977,25.308766,-0.000301,25.030362,-4.7707,0.476,10.70977,0.00000
2853.00,10.70979,25.308824,-0.000302,25.030449,-4.7705,0.476,10.70979,0.00000
2854.00,10.71092,25.308856,-0.000300,25.030467,-4.7702,0.476,10.71092,0.00000
2855.00,10.71143,25.308948,-0.000300,25.030484,-4.7700,0.477,10.71143,0.00000
2856.00,10.71088,25.308959,-0.000300,25.030481,-4.7697,0.477,10.71088,0.00000
2857.00,10.71000,25.309029,-0.000299,25.030557,-4.7695,0.477,10.71000,0.00000
2858.00,10.70702,25.309064,-0.000297,25.030508,-4.7692,0.477,10.70702,0.00000
2859.00,10.70257,25.309153,-0.000296,25.030506,-4.7689,0.477,10.70257,0.00000
2860.00,10.69879,25.309168,-0.000294,25.030460,-4.7686,0.477,10.69879,0.00000
2861.00,10.69610,25.309236,-0.000294,25.030399,-4.7684,0.477,10.69610,0.00000
2862.00,10.69560,25.309278,-0.000296,25.030339,-4.7681,0.478,10.69560,0.00000
2863.00,10.69676,25.309407,-0.000297,25.030318,-4.7678,0.478,10.69676,0.00000
2864.00,10.69872,25.309487,-0.000297,25.030264,-4.7676,0.478,10.69872,0.00000
2865.00,10.70186,25.309664,-0.000299,25.030327,-4.7673,0.478,10.70186,0.00000
2866.00,10.70593,25.309735,-0.000298,25.030306,-4.7671,0.478,10.70593,0.00000
2867.00,10.70959,25.309832,-0.000296,25.030331,-4.7668,0.479,10.70959,0.00000
2868.00,10.71167,25.309846,-0.000297,25.030336,-4.7665,0.479,10.71167,0.00000
2869.00,10.71154,25.309934,-0.000297,25.030380,-4.7662,0.479,10.71154,0.00000
2870.00,10.70990,25.309917,-0.000297,25.030352,-4.7660,0.479,10.70990,0.00000
2871.00,10.70654,25.309971,-0.000301,25.030428,-4.7657,0.480,10.70654,0.00000
2872.00,10.70387,25.310135,-0.000301,25.030501,-4.7654,0.480,10.70387,0.00000
2873.00,10.70343,25.310360,-0.000301,25.030636,-4.7651,0.480,10.70343,0.00000
2874.00,10.70439,25.310471,-0.000304,25.030721,-4.7649,0.480,10.70439,0.00000
2875.00,10.70576,25.310575,-0.000300,25.030725,-4.7646,0.480,10.70576,0.00000
2876.00,10.70615,25.310674,-0.000298,25.030707,-4.7643,0.481,10.70615,0.00000
2877.00,10.70598,25.310636,-0.000302,25.030659,-4.7641,0.481,10.70598,0.00000
2878.00,10.70426,25.310591,-0.000301,25.030558,-4.7638,0.481,10.70426,0.00000
2879.00,10.70295,25.310594,-0.000300,25.030479,-4.7636,0.481,10.70295,0.00000
2880.00,10.70178,25.310622,-0.000299,25.030411,-4.7633,0.481,10.70178,0.00000
2881.00,10.70234,25.310695,-0.000299,25.030392,-4.7630,0.482,10.70234,0.00000
2882.00,10.70280,25.310817,-0.000297,25.030386,-4.7628,0.482,10.70280,0.00000
2883.00,10.70253,25.310936,-0.000297,25.030438,-4.7625,0.482,10.70253,0.00000
2884.00,10.70272,25.311024,-0.000295,25.030469,-4.7623,0.482,10.70272,0.00000
2885.00,10.70271,25.311168,-0.000297,25.030564,-4.7620,0.482,10.70271,0.00000
2886.00,10.70191,25.311203,-0.000298,25.030548,-4.7617,0.483,10.70191,0.00000
2887.00,10.70103,25.311214,-0.000300,25.030499,-4.7615,0.483,10.70103,0.00000
2888.00,10.69999,25.311244,-0.000300,25.030436,-4.7612,0.483,10.69999,0.00000
2889.00,10.69817,25.311336,-0.000299,25.030429,-4.7609,0.483,10.69817,0.00000
2890.00,10.69803,25.311424,-0.000300,25.030460,-4.7607,0.483,10.69803,0.00000
2891.00,10.69814,25.311555,-0.000299,25.030508,-4.7604,0.484,10.69814,0.00000
2892.00,10.69633,25.311640,-0.000294,25.030532,-4.7601,0.484,10.69633,0.00000
2893.00,10.69566,25.311753,-0.000294,25.030568,-4.7599,0.484,10.69566,0.00000
2894.00,10.69646,25.311831,-0.000298,25.030598,-4.7596,0.484,10.69646,0.00000
2895.00,10.69574,25.311843,-0.000298,25.030533,-4.7593,0.484,10.69574,0.00000
2896.00,10.69627,25.311847,-0.000299,25.030506,-4.7591,0.484,10.69627,0.00000
2897.00,10.69904,25.311917,-0.000303,25.030539,-4.7588,0.485,10.69904,0.00000
2898.00,10.70230,25.311954,-0.000302,25.030539,-4.7586,0.485,10.70230,0.00000
2899.00,10.70319,25.312021,-0.000303,25.030515,-4.7583,0.485,10.70319,0.00000
2900.00,10.70411,25.312051,-0.000302,25.030501,-4.7581,0.485,10.70411,0.00000
2901.00,10.70408,25.312091,-0.000303,25.030444,-4.7578,0.486,10.70408,0.00000
2902.00,10.70412,25.312187,-0.000305,25.030436,-4.7575,0.486,10.70412,0.00000
2903.00,10.70479,25.312222,-0.000307,25.030405,-4.7573,0.486,10.70479,0.00000
2904.00,10.70724,25.312245,-0.000304,25.030365,-4.7570,0.486,10.70724,0.00000
2905.00,10.70909,25.312361,-0.000305,25.030382,-4.7568,0.487,10.70909,0.00000
2906.00,10.71093,25.312542,-0.000306,25.030474,-4.7565,0.487,10.71093,0.00000
2907.00,10.71113,25.312583,-0.000310,25.030424,-4.7562,0.487,10.71113,0.00000
2908.00,10.70891,25.312582,-0.000311,25.030354,-4.7560,0.488,10.70891,0.00000
2909.00,10.70547,25.312624,-0.000314,25.030338,-4.7558,0.488,10.70547,0.00000
2910.00,10.70348,25.312698,-0.000314,25.030333,-4.7555,0.488,10.70348,0.00000
2911.00,10.70185,25.312732,-0.000316,25.030285,-4.7552,0.488,10.70185,0.00000
2912.00,10.70193,25.312820,-0.000313,25.030321,-4.7549,0.488,10.70193,0.00000
@20,2.0000,4.0, 2910.04000000001 
2913.00,10.70307,25.313004,-0.000311,25.030383,-4.7547,0.489,10.70307,0.00000
2914.00,10.70037,25.313123,-0.000312,25.030400,-4.7544,0.489,10.70037,0.00000
2915.00,10.68458,25.313243,-0.000313,25.030435,-4.7541,0.489,10.68458,0.00000
2916.00,10.65070,25.313339,-0.000311,25.030503,-4.7539,0.489,10.65070,0.00000
2917.00,10.60078,25.313419,-0.000310,25.030526,-4.7536,0.490,10.60078,0.00000
2918.00,10.54364,25.313483,-0.000308,25.030584,-4.7533,0.490,10.54364,0.00000
2919.00,10.49863,25.313599,-0.000306,25.030665,-4.7531,0.490,10.49863,0.00000
2920.00,10.48052,25.313676,-0.000306,25.030654,-4.7528,0.490,10.48052,0.00000
2921.00,10.49451,25.313699,-0.000307,25.030597,-4.7526,0.490,10.49451,0.00000
2922.00,10.53702,25.313799,-0.000307,25.030593,-4.7523,0.490,10.53702,0.00000
2923.00,10.59712,25.313931,-0.000307,25.030619,-4.7520,0.491,10.59712,0.00000
2924.00,10.65590,25.314004,-0.000307,25.030613,-4.7517,0.491,10.65590,0.00000
2925.00,10.70237,25.314034,-0.000307,25.030632,-4.7515,0.491,10.70237,0.00000
2926.00,10.73267,25.314155,-0.000304,25.030708,-4.7512,0.491,10.73267,0.00000
2927.00,10.74668,25.314204,-0.000302,25.030673,-4.7509,0.492,10.74668,0.00000
2928.00,10.74845,25.314173,-0.000302,25.030592,-4.7506,0.492,10.74845,0.00000
2929.00,10.74142,25.314205,-0.000301,25.030590,-4.7504,0.492,10.74142,0.00000
2930.00,10.72977,25.314287,-0.000301,25.030584,-4.7501,0.492,10.72977,0.00000
2931.00,10.71812,25.314299,-0.000299,25.030511,-4.7499,0.492,10.71812,0.00000
2932.00,10.70995,25.314306,-0.000298,25.030510,-4.7496,0.492,10.70995,0.00000
2933.00,10.70117,25.314354,-0.000294,25.030537,-4.7494,0.492,10.70117,0.00000
2934.00,10.69470,25.314452,-0.000296,25.030559,-4.7491,0.493,10.69470,0.00000
2935.00,10.68940,25.314508,-0.000298,25.030560,-4.7488,0.493,10.68940,0.00000
2936.00,10.68479,25.314633,-0.000299,25.030626,-4.7486,0.493,10.68479,0.00000
2937.00,10.67927,25.314771,-0.000301,25.030650,-4.7483,0.493,10.67927,0.00000
2938.00,10.67835,25.314856,-0.000304,25.030583,-4.7480,0.494,10.67835,0.00000
2939.00,10.67895,25.314872,-0.000305,25.030522,-4.7478,0.494,10.67895,0.00000
2940.00,10.67906,25.314942,-0.000302,25.030505,-4.7475,0.494,10.67906,0.00000
2941.00,10.68091,25.314939,-0.000301,25.030486,-4.7472,0.494,10.68091,0.00000
2942.00,10.68483,25.314937,-0.000300,25.030472,-4.7470,0.494,10.68483,0.00000
2943.00,10.68729,25.314942,-0.000300,25.030479,-4.7468,0.495,10.68729,0.00000
2944.00,10.68966,25.314949,-0.000300,25.030416,-4.7465,0.495,10.68966,0.00000
2945.00,10.69388,25.314986,-0.000300,25.030403,-4.7463,0.495,10.69388,0.00000
2946.00,10.69677,25.315058,-0.000304,25.030379,-4.7460,0.495,10.69677,0.00000
2947.00,10.69753,25.315149,-0.000306,25.030377,-4.7458,0.496,10.69753,0.00000
2948.00,10.69818,25.315240,-0.000307,25.030397,-4.7456,0.496,10.69818,0.00000
2949.00,10.69932,25.315390,-0.000305,25.030475,-4.7453,0.496,10.69932,0.00000
2950.00,10.70066,25.315455,-0.000307,25.030466,-4.7451,0.496,10.70066,0.00000
2951.00,10.70267,25.315522,-0.000305,25.030438,-4.7448,0.496,10.70267,0.00000
2952.00,10.70525,25.315586,-0.000305,25.030433,-4.7446,0.497,10.70525,0.00000
2953.00,10.70673,25.315716,-0.000305,25.030463,-4.7443,0.497,10.70673,0.00000
2954.00,10.70570,25.315725,-0.000302,25.030426,-4.7441,0.497,10.70570,0.00000
2955.00,10.70347,25.315736,-0.000298,25.030370,-4.7438,0.497,10.70347,0.00000
2956.00,10.70010,25.315786,-0.000298,25.030366,-4.7436,0.497,10.70010,0.00000
2957.00,10.69699,25.315857,-0.000296,25.030376,-4.7433,0.497,10.69699,0.00000
2958.00,10.69481,25.315927,-0.000295,25.030361,-4.7430,0.497,10.69481,0.00000
2959.00,10.69381,25.316005,-0.000297,25.030365,-4.7428,0.498,10.69381,0.00000
2960.00,10.69373,25.316115,-0.000300,25.030395,-4.7425,0.498,10.69373,0.00000
2961.00,10.69421,25.316220,-0.000300,25.030426,-4.7422,0.498,10.69421,0.00000
2962.00,10.69505,25.316267,-0.000299,25.030431,-4.7419,0.498,10.69505,0.00000
2963.00,10.69657,25.316301,-0.000300,25.030450,-4.7417,0.499,10.69657,0.00000
2964.00,10.69815,25.316339,-0.000298,25.030398,-4.7414,0.499,10.69815,0.00000
2965.00,10.69880,25.316443,-0.000297,25.030435,-4.7411,0.499,10.69880,0.00000
2966.00,10.69873,25.316467,-0.000297,25.030387,-4.7409,0.499,10.69873,0.00000
2967.00,10.69868,25.316552,-0.000297,25.030388,-4.7406,0.499,10.69868,0.00000
2968.00,10.69874,25.316719,-0.000296,25.030465,-4.7404,0.500,10.69874,0.00000
2969.00,10.69918,25.316859,-0.000299,25.030524,-4.7401,0.500,10.69918,0.00000
2970.00,10.69926,25.316900,-0.000301,25.030535,-4.7398,0.500,10.69926,0.00000
2971.00,10.69966,25.316980,-0.000301,25.030559,-4.7396,0.500,10.69966,0.00000
2972.00,10.69970,25.317075,-0.000303,25.030558,-4.7393,0.501,10.69970,0.00000
2973.00,10.69674,25.317033,-0.000304,25.030455,-4.7391,0.501,10.69674,0.00000
2974.00,10.69282,25.317111,-0.000305,25.030498,-4.7388,0.501,10.69282,0.00000
2975.00,10.68971,25.317165,-0.000304,25.030524,-4.7386,0.501,10.68971,0.00000
2976.00,10.68700,25.317238,-0.000302,25.030528,-4.7384,0.501,10.68700,0.00000
2977.00,10.68479,25.317265,-0.000297,25.030540,-4.7381,0.501,10.68479,0.00000
2978.00,10.68611,25.317355,-0.000292,25.030553,-4.7378,0.501,10.68611,0.00000
2979.00,10.68896,25.317363,-0.000292,25.030515,-4.7376,0.502,10.68896,0.00000
2980.00,10.69328,25.317409,-0.000292,25.030476,-4.7373,0.502,10.69328,0.00000
2981.00,10.69766,25.317446,-0.000294,25.030458,-4.7371,0.502,10.69766,0.00000
2982.00,10.70113,25.317556,-0.000299,25.030510,-4.7368,0.502,10.70113,0.00000
2983.00,10.70128,25.317655,-0.000304,25.030579,-4.7366,0.503,10.70128,0.00000
2984.00,10.69995,25.317774,-0.000300,25.030632,-4.7363,0.503,10.69995,0.00000
2985.00,10.69665,25.317889,-0.000300,25.030641,-4.7361,0.503,10.69665,0.00000
2986.00,10.69337,25.317984,-0.000298,25.030666,-4.7358,0.503,10.69337,0.00000
2987.00,10.69021,25.318069,-0.000298,25.030646,-4.7355,0.504,10.69021,0.00000
2988.00,10.68835,25.318101,-0.000294,25.030537,-4.7353,0.504,10.68835,0.00000
2989.00,10.68743,25.318195,-0.000297,25.030545,-4.7350,0.504,10.68743,0.00000
2990.00,10.68724,25.318302,-0.000297,25.030590,-4.7347,0.504,10.68724,0.00000
2991.00,10.68709,25.318411,-0.000301,25.030618,-4.7344,0.505,10.68709,0.00000
2992.00,10.68808,25.318395,-0.000302,25.030551,-4.7342,0.505,10.68808,0.00000
2993.00,10.68970,25.318501,-0.000309,25.030639,-4.7339,0.505,10.68970,0.00000
2994.00,10.69117,25.318525,-0.000309,25.030605,-4.7336,0.506,10.69117,0.00000
2995.00,10.69230,25.318560,-0.000308,25.030595,-4.7334,0.506,10.69230,0.00000
2996.00,10.69294,25.318605,-0.000306,25.030589,-4.7331,0.506,10.69294,0.00000
2997.00,10.69349,25.318774,-0.000304,25.030681,-4.7328,0.506,10.69349,0.00000
2998.00,10.69342,25.318728,-0.000298,25.030615,-4.7326,0.506,10.69342,0.00000
2999.00,10.69141,25.318825,-0.000300,25.030650,-4.7323,0.506,10.69141,0.00000
3000.00,10.68813,25.318851,-0.000305,25.030612,-4.7320,0.507,10.68813,0.00000
3001.00,10.68557,25.318853,-0.000305,25.030551,-4.7318,0.507,10.68557,0.00000
3002.00,10.68189,25.318818,-0.000304,25.030523,-4.7315,0.507,10.68189,0.00000
3003.00,10.67807,25.318962,-0.000303,25.030556,-4.7313,0.507,10.67807,0.00000
3004.00,10.67792,25.319011,-0.000299,25.030560,-4.7310,0.507,10.67792,0.00000
3005.00,10.68139,25.319115,-0.000296,25.030600,-4.7307,0.507,10.68139,0.00000
3006.00,10.68452,25.319247,-0.000295,25.030639,-4.7305,0.508,10.68452,0.00000
3007.00,10.68729,25.319357,-0.000295,25.030611,-4.7302,0.508,10.68729,0.00000
3008.00,10.69072,25.319392,-0.000296,25.030571,-4.7299,0.508,10.69072,0.00000
3009.00,10.69131,25.319448,-0.000299,25.030532,-4.7296,0.508,10.69131,0.00000
3010.00,10.69012,25.319542,-0.000300,25.030524,-4.7294,0.508,10.69012,0.00000
3011.00,10.68856,25.319536,-0.000298,25.030506,-4.7291,0.509,10.68856,0.00000
3012.00,10.68631,25.319613,-0.000299,25.030541,-4.7288,0.509,10.68631,0.00000
3013.00,10.68294,25.319793,-0.000302,25.030660,-4.7286,0.509,10.68294,0.00000
3014.00,10.68046,25.319834,-0.000300,25.030624,-4.7283,0.510,10.68046,0.00000
3015.00,10.67851,25.319878,-0.000295,25.030617,-4.7280,0.509,10.67851,0.00000
3016.00,10.67856,25.319952,-0.000294,25.030636,-4.7278,0.510,10.67856,0.00000
3017.00,10.67961,25.320029,-0.000293,25.030613,-4.7275,0.510,10.67961,0.00000
3018.00,10.68086,25.320061,-0.000291,25.030566,-4.7272,0.510,10.68086,0.00000
3019.00,10.68220,25.320147,-0.000290,25.030584,-4.7270,0.510,10.68220,0.00000
3020.00,10.68404,25.320173,-0.000288,25.030548,-4.7267,0.510,10.68404,0.00000
3021.00,10.68347,25.320286,-0.000291,25.030526,-4.7265,0.510,10.68347,0.00000
3022.00,10.68342,25.320274,-0.000289,25.030476,-4.7262,0.510,10.68342,0.00000
3023.00,10.68331,25.320278,-0.000285,25.030430,-4.7260,0.510,10.68331,0.00000
3024.00,10.68016,25.320311,-0.000288,25.030438,-4.7257,0.511,10.68016,0.00000
3025.00,10.67583,25.320345,-0.000295,25.030420,-4.7255,0.511,10.67583,0.00000
3026.00,10.67505,25.320372,-0.000296,25.030451,-4.7252,0.511,10.67505,0.00000
3027.00,10.67432,25.320468,-0.000302,25.030521,-4.7250,0.512,10.67432,0.00000
3028.00,10.67479,25.320495,-0.000307,25.030562,-4.7247,0.512,10.67479,0.00000
3029.00,10.67852,25.320598,-0.000306,25.030592,-4.7245,0.513,10.67852,0.00000
3030.00,10.68222,25.320697,-0.000307,25.030682,-4.7243,0.513,10.68222,0.00000
3031.00,10.68346,25.320827,-0.000305,25.030680,-4.7240,0.513,10.68346,0.00000
3032.00,10.68400,25.320894,-0.000299,25.030663,-4.7238,0.513,10.68400,0.00000
3033.00,10.68415,25.321001,-0.000299,25.030620,-4.7235,0.513,10.68415,0.00000
3034.00,10.68416,25.321061,-0.000298,25.030606,-4.7232,0.513,10.68416,0.00000
3035.00,10.68528,25.321067,-0.000297,25.030523,-4.7230,0.513,10.68528,0.00000
3036.00,10.68649,25.321064,-0.000296,25.030534,-4.7227,0.514,10.68649,0.00000
3037.00,10.68759,25.321169,-0.000298,25.030549,-4.7224,0.514,10.68759,0.00000
3038.00,10.68885,25.321203,-0.000293,25.030598,-4.7222,0.514,10.68885,0.00000
3039.00,10.68865,25.321235,-0.000292,25.030597,-4.7220,0.514,10.68865,0.00000
3040.00,10.68583,25.321320,-0.000291,25.030616,-4.7217,0.514,10.68583,0.00000
3041.00,10.68260,25.321471,-0.000296,25.030631,-4.7214,0.514,10.68260,0.00000
3042.00,10.67903,25.321535,-0.000295,25.030608,-4.7211,0.515,10.67903,0.00000
3043.00,10.67719,25.321675,-0.000296,25.030620,-4.7209,0.515,10.67719,0.00000
3044.00,10.67744,25.321778,-0.000297,25.030572,-4.7206,0.515,10.67744,0.00000
3045.00,10.68028,25.321929,-0.000299,25.030533,-4.7204,0.515,10.68028,0.00000
3046.00,10.68234,25.321894,-0.000296,25.030443,-4.7202,0.515,10.68234,0.00000
3047.00,10.68456,25.321931,-0.000296,25.030400,-4.7199,0.516,10.68456,0.00000
3048.00,10.68353,25.321940,-0.000297,25.030314,-4.7197,0.516,10.68353,0.00000
3049.00,10.68151,25.321955,-0.000298,25.030300,-4.7194,0.516,10.68151,0.00000
3050.00,10.67974,25.321971,-0.000297,25.030303,-4.7192,0.516,10.67974,0.00000
3051.00,10.67912,25.322073,-0.000301,25.030313,-4.7189,0.516,10.67912,0.00000
3052.00,10.68017,25.322137,-0.000307,25.030306,-4.7187,0.517,10.68017,0.00000
3053.00,10.68478,25.322268,-0.000310,25.030348,-4.7184,0.517,10.68478,0.00000
3054.00,10.69027,25.322384,-0.000310,25.030354,-4.7181,0.518,10.69027,0.00000
3055.00,10.69163,25.322480,-0.000311,25.030374,-4.7179,0.518,10.69163,0.00000
3056.00,10.69076,25.322614,-0.000310,25.030407,-4.7176,0.518,10.69076,0.00000
3057.00,10.68678,25.322667,-0.000306,25.030401,-4.7174,0.518,10.68678,0.00000
3058.00,10.68057,25.322684,-0.000304,25.030351,-4.7171,0.518,10.68057,0.00000
3059.00,10.67357,25.322789,-0.000307,25.030438,-4.7168,0.519,10.67357,0.00000
3060.00,10.67100,25.322876,-0.000305,25.030452,-4.7166,0.519,10.67100,0.00000
3061.00,10.66957,25.322956,-0.000307,25.030501,-4.7163,0.519,10.66957,0.00000
3062.00,10.67086,25.323056,-0.000304,25.030503,-4.7161,0.519,10.67086,0.00000
